# Supplementary material for: Longitudinal molecular profiling elucidates immunometabolism dynamics in breast cancer
Source: Nat Commun. 2024 May 7;15:3837. doi: 10.1038/s41467-024-47932-y (PMC11076527; doi:10.1038/s41467-024-47932-y)
Supplement: Supplementary file 4 — Supplementary Data 1 [file 41467_2024_47932_MOESM4_ESM.xlsx]

## Sheet: Sheet1
ID_mIHC	TME_cluster	Timepoint	CD4_Single	CD8_Single	B_cells	M1	M2	CD4_Treg	CD4	CD8	CD4_Epi	CD8_Epi	FoxP3	CD8_Treg	CD68	CD163	Myeloid	FoxP3_Epi	CD4_Single_Epi	CD4_Treg_Epi	CD8_Single_Epi	CD8_Treg_Epi	B_cells_Epi	CD68_Epi	CD163_Epi	M1_Epi	Myeloid_Epi	M2_Epi	CD4_S	CD8_S	FoxP3_S	CD4_Single_S	CD4_Treg_S	CD8_Single_S	CD8_Treg_S	B_cells_S	CD68_S	CD163_S	M1_S	Myeloid_S	M2_S
PROMIX_24	3	0	15.1972041820368	112.615179707914	14.7295978995126	10.6770101176361	0	0.0779343804207015	15.2751385624575	112.615179707914	2.49073679419135	110.215103142967	6.78029109660103	0	10.6770101176361	5.3774722490284	5.3774722490284	3.11342099273919	2.49073679419135	0	110.215103142967	0	0.622684198547838	67.2498934431665	0	67.2498934431665	0	0	17.1041330801328	112.958545550044	7.30489016964004	17.0150490536737	0.0890840264590249	112.958545550044	0	16.7477969742967	2.58343676731172	6.14679782567272	2.58343676731172	6.14679782567272	0
PROMIX_39	2	2	62.4193265140995	173.961053812701	2.62550762813716	4.14999592834583	1.27040691684056	0.762244150104336	63.1815706642039	174.130441401613	5.01192880822431	182.10008003215	5.42040284518639	0.169387588912075	5.42040284518639	24.6458941867069	23.3754872698663	1.67064293607477	5.01192880822431	0	182.10008003215	0	0	12.5298220205608	1.67064293607477	12.5298220205608	1.67064293607477	0	69.7448880908398	173.231222041843	5.84349062382712	68.8966394518972	0.848248638942646	173.0427223443	0.18849969754281	2.92174531191356	4.61824258979885	27.2382062949361	3.20449485822778	25.824458563365	1.41374773157108
PROMIX_83	3	OP	110.992522303029	167.276950906153	69.2660101590334	1.85451165084427	0	2.03996281592869	113.032485118958	167.55512765378	4.18559427276764	417.513028708573	13.0743071384521	0.27817674762664	1.85451165084427	17.9887630131894	17.9887630131894	12.5567828183029	3.13919570457573	1.04639856819191	416.466630140381	1.04639856819191	1.04639856819191	12.5567828183029	4.18559427276764	12.5567828183029	4.18559427276764	0	123.615663539123	143.251731903773	13.1246260053883	121.47909651499	2.13656702413298	143.048249330046	0.203482573726951	75.8990000001526	0.813930294907803	19.3308445040603	0.813930294907803	19.3308445040603	0
PROMIX_53	3	2	541.060488076756	308.610747598033	294.330558763162	35.4360241457895	3.17337529663787	9.78457383130009	550.845061908056	309.404091422192	449.171388724856	310.964807578746	44.9561500357031	0.793343824159467	38.6093994424274	149.14863894198	145.975263645342	43.9748212737621	442.889271400033	6.28211732482316	304.682690253923	6.28211732482316	28.2695279617042	34.5516452865274	135.065522483698	34.5516452865274	135.065522483698	0	560.191962192471	309.260614179452	45.0463639701162	550.085406173535	10.1065560189363	308.971855436054	0.288758743398181	318.789652711592	38.9824303587544	150.443305310452	35.5173254379763	146.978200389674	3.46510492077817
PROMIX_20645	2	OP	64.0423045165835	48.489173419699	13.3573949420303	15.1871750710755	2.92764820647239	0.182978012904524	64.2252825294881	48.489173419699	19.7393781701089	107.15662435202	0.548934038713573	0	18.1148232775479	14.8212190452665	11.8935708387941	2.81991116715841	19.7393781701089	0	107.15662435202	0	2.81991116715841	138.175647190762	8.45973350147524	138.175647190762	8.45973350147524	0	67.3121800372268	44.4182118268909	0.391349883937365	67.1165050952581	0.195674941968682	44.4182118268909	0	14.0885958217451	9.78374709843412	15.2626454735572	6.6529480269352	12.1318464020583	3.13079907149892
PROMIX_79	1	2	16.5843770607384	9.04602385131186	0.188458830235664	17.9035888723881	5.46530607683425	0	16.5843770607384	9.04602385131186	17.8100529861798	5.93668432872659	9.42294151178319	0	23.3688949492223	28.4572833655852	22.991977288751	2.9683421643633	17.8100529861798	0	5.93668432872659	0	0	38.5884481367229	36.0441548529829	27.9872261211397	25.4429328373997	10.6012220155832	15.6039050468456	11.5333211215816	14.5862590655296	15.6039050468456	0	11.5333211215816	0	0.33921532710534	11.1941057944762	22.3882115889524	9.83724448605486	21.0313502805311	1.35686130842136
PROMIX_91	2	0	214.417284921688	61.10337135074	22.2194077639055	2.22194077639055	0.555485194097637	1.66645558229291	216.083740503981	61.10337135074	132.310134956338	396.930404869013	10.5542186878551	0	2.77742597048818	176.088806528951	175.533321334853	0	132.310134956338	0	396.930404869013	0	0	0	0	0	0	0	216.436934851367	59.6875052296295	10.5987158818968	214.763453396331	1.67348145503634	59.6875052296295	0	22.3130860671512	2.7891357583939	176.831207082174	2.23130860671512	176.273379930495	0.557827151678781
PROMIX_15245	1	OP	97.0903510298264	39.8768409022271	1.5760608386702	31.6713178056584	1.3759261289978	2.65178490315939	99.7421359329858	39.9268745796452	29.2980918832814	9.70900271168596	11.4577121287453	0.0500336774181017	33.0472439346562	31.1709810314774	29.7950549024796	2.35240153807369	28.7848406386108	0.513251244670624	9.70900271168596	0	0.0855418741117706	23.481244443681	8.08370710356232	22.7969094507869	7.39937211066816	0.684334992894165	199.003008187811	82.5060927344375	24.2877687158352	193.337871067988	5.66513711982259	82.3855579021009	0.120534832336651	3.67631238626785	46.5264452819472	63.70265888992	44.1760160513825	61.3522296593553	2.35042923056469
PROMIX_66	2	2	292.634189590593	37.9407851268201	9.25827771037237	1.99688342772737	1.36151142799594	7.71523142531031	300.349421015904	38.0315525553532	30.96653942532	34.8987983999638	30.8609257012412	0.0907674285330625	3.35839485572331	57.5465496899616	56.1850382619657	10.32217980844	29.4919423098286	1.47459711549143	34.4072660281333	0.491532371830476	0.491532371830476	4.42379134647429	8.84758269294857	2.94919423098286	7.37298557745715	1.47459711549143	361.36072417936	38.7410757900238	35.5126528075218	352.232079884009	9.12864429535043	38.7410757900238	0	11.2438179735414	3.11709805207088	68.5761571455593	1.78119888689764	67.2402579803861	1.33589916517323
PROMIX_73	1	0	6.49696960075011	8.26887040095469	0.590633600068192	12.6395590414593	0.708760320081831	0.236253440027277	6.73322304077739	8.26887040095469	5.57388305073669	10.2187855930173	40.6355916846916	0	13.3483193615411	7.79636352090014	7.08760320081831	10.2187855930173	5.10939279650863	0.464490254228057	10.2187855930173	0	0	8.82531483033309	8.36082457610503	7.89633432187698	7.43184406764892	0.928980508456115	7.12861405881503	7.60385499606936	51.0091939319653	6.97020041306358	0.158413645751445	7.60385499606936	0	0.792068228757225	14.8908827006358	7.60385499606936	14.2572281176301	6.97020041306358	0.63365458300578
PROMIX_70	3	0	202.788194870887	65.6919504511323	2193.53991071607	99.9660115560709	0	5.71234351748977	208.500538388377	65.6919504511323	0	0	39.9864046224284	0	99.9660115560709	0	0	0	0	0	0	0	1608.88102324833	0	0	0	0	0	218.589903482077	68.8707915080517	41.9213513527272	212.601139003116	5.98876447896102	68.8707915080517	0	2221.83162169454	104.803378381818	0	104.803378381818	0	0
PROMIX_72	3	2	96.1437497048991	62.4179317455889	113.761714310509	0	0	0	96.1437497048991	62.4179317455889	66.4849411608271	88.6465882144361	2.01348166921255	0	0	89.0965638626552	89.0965638626552	0	66.4849411608271	0	88.6465882144361	0	0	0	199.454823482481	0	199.454823482481	0	96.8330643297071	61.8083389338556	2.06027796446185	96.8330643297071	0	61.8083389338556	0	116.405704992095	0	86.5316745073978	0	86.5316745073978	0
PROMIX_124	3	OP	2.78604342689471	90.546411374078	0	6.96510856723677	0	0	2.78604342689471	90.546411374078	0	289.48778857797	0	0	6.96510856723677	0	0	0	0	0	289.48778857797	0	0	24.8132390209688	0	24.8132390209688	0	0	3.35030429976379	50.2545644964568	0	3.35030429976379	0	50.2545644964568	0	0	3.35030429976379	0	3.35030429976379	0	0
PROMIX_65	2	2	92.2532509087145	183.907454733606	28.9539423847697	31.7494954426095	7.98729445097095	3.99364722548548	96.2468981342	184.10713709488	81.5316018242038	178.843513678899	10.3834827862622	0.199682361274274	39.7367898935805	74.6812031165784	66.6939086656074	2.63005167174851	80.654917933621	0.876683890582837	178.843513678899	0	7.0134711246627	78.9015501524553	73.6414468089583	70.1347112466269	64.8746079031299	8.76683890582837	100.587191304633	185.659648731945	12.6703659998124	95.6741922434812	4.91299906115174	185.401069833989	0.258578897955355	35.4253090198836	28.1850998771336	74.9878804070528	20.427732938473	67.2305134683922	7.75736693866064
PROMIX_66sample4	3	0	163.263110988184	24.6095130533659	177.668679604788	0	0	0	163.263110988184	24.6095130533659	6.28802881929369	0	3.60139215415111	0	0	51.0197221838074	51.0197221838074	3.14401440964684	6.28802881929369	0	0	0	3.14401440964684	0	6.28802881929369	0	6.28802881929369	0	200.303021378193	30.4163847277997	3.70931521070728	200.303021378193	0	30.4163847277997	0	218.849597431729	0	61.5746324977408	0	61.5746324977408	0
PROMIX_12645	2	OP	147.511861949944	87.9187507690264	7.31255384025363	10.5905952169191	0.504314057948526	0	147.511861949944	87.9187507690264	372.404291911148	213.333396763472	0	0	11.0949092748676	19.4160912310183	18.9117771730697	0	372.404291911148	0	213.333396763472	0	3.34494872974085	46.4576212464007	27.8745727478404	45.3426383364871	26.7595898379268	1.11498290991362	81.7880488022879	51.2668778681008	0	81.7880488022879	0	51.2668778681008	0	8.47206880023699	0.760313866687935	16.944137600474	0.43446506667882	16.6182888004649	0.325848800009115
