# Supplementary material for: Longitudinal molecular profiling elucidates immunometabolism dynamics in breast cancer
Source: Nat Commun. 2024 May 7;15:3837. doi: 10.1038/s41467-024-47932-y (PMC11076527; doi:10.1038/s41467-024-47932-y)
Supplement: Supplementary file 5 — Supplementary Data 2 [file 41467_2024_47932_MOESM5_ESM.xlsx]

## Sheet: Sheet2
	115_0	115_2	115_op	147_0	208_0	208_op	309_2	309_op	606_2	606_op	106_0	119_0	119_2	119_op	151_0	151_op	207_0	207_op	310_0	310_2	509_0	509_op	113_0	150_0	150_2	150_op	222_0	222_2	222_op	315_0	610_0_plate1	610_2	504_0	152_0	152_2	152_op	134_0	134_2	202_0	202_op	326_0	326_2	902_0	902_2	605_0	158_0	158_2	158_op	314_0
A1BG	169.064	122.095	166.4	167.214	170.871	194.278	193.823	181.084	105.715	178.01	184.593	174.768	171.109	152.712	157.694	190.846	175.335	188.049	194.428	197.89	188.331	193.412	164.383	185.313	193.292	190.071	192.7	179.693	188.882	176.408	176.304	149.351	181.878	195.705	205.384	178.129	192.907	166.247	193.604	171.625	201.26	203.216	186.893	177.67	175.56	202.448	193.694	195.53	197.682
A1CF	92.2483	66.7996	89.3504	91.0241	92.5196	102.457	103.41	96.5677	58.7141	96.3142	99.5184	98.4338	89.834	81.9495	88.1725	103.446	100.415	100.799	104.566	107.302	99.1273	102.526	89.8801	99.8799	102.601	101.802	103.095	95.2295	101.056	95.2505	93.7695	80.5813	97.389	100.866	108.821	101.984	105.466	89.7398	106.271	91.5053	114.841	110.836	98.0678	95.3269	92.8855	108.9	103.387	104.842	106.513
A26C3	95.4614	69.9089	93.7043	94.6551	95.294	109.544	107.956	100.526	59.9034	99.597	107.248	97.1905	97.5382	88.47	90.3523	108.657	103.882	105.044	108.438	112.837	106.076	107.461	94.1925	100.278	105.566	106.373	105.215	102.458	104.395	99.0111	97.8745	84.2224	104.645	104.994	114.836	96.8073	111.054	95.4822	108.057	96.0288	113.053	111.684	105.82	99.0997	98.5928	112.585	107.625	109.282	113.7
A2BP1	93.7105	67.6864	90.7532	90.2763	94.0394	106.791	111.692	101.084	59.5098	98.7007	104.578	91.7104	97.0591	83.7329	87.9999	106.341	94.861	103.128	103.92	106.208	102.454	105.18	91.0333	98.4144	103.02	104.035	105.017	98.8645	101.38	97.3654	96.9136	83.1617	99.2505	105.287	111.333	101.325	102.977	92.1024	106.709	94.3857	110.541	108.82	99.8622	95.262	99.051	113.296	106.226	106.925	106.997
A2LD1	157.64	116.63	163.763	158.773	164.045	201.224	215.024	191.351	101.785	173.569	162.619	216.564	220.247	180.357	157.576	191.356	154.156	183.81	196.085	196.958	181.089	192.777	154.674	198.091	193.411	187.366	169.623	170.541	175.14	172.307	181.663	144.087	178.591	168.287	178.729	155.022	194.794	161.95	182.136	169.218	191.275	203.681	171.506	169.593	168.204	198.464	190.16	194.515	187.767
A2M	1046.1	919.344	1298.03	1295.95	1088.66	1467.81	1409.04	1284.6	761.745	1359.84	1244.87	1371.5	1212.71	1151.11	1179.3	1588.81	1078.41	1485.93	1406.62	1539.9	1803.45	1534.44	1209.11	1313.12	1450.51	1491.76	1313.32	1364.11	1363.99	1325.97	1162.14	1111.54	1567.39	2187.43	2401.21	2174.01	1327.66	1168.92	1295.16	1370.1	1376.42	1492.36	1326.34	1368.33	1469.68	1533.29	1541.49	1510.84	1502.07
A2ML1	131.096	105.64	144.773	190.075	132.702	161.83	145.852	149.774	92.1217	169.991	143.97	130.202	129.415	123.779	130.704	158.524	134.853	162.773	203.221	260.978	150.36	165.529	130.118	145.403	149.009	165.748	147.683	140.025	149.114	150.715	133.697	126.083	140.737	214.5	249.224	217.595	292.217	196.118	156.084	147.91	156.445	159.929	138.882	132.52	165.566	171.258	165.671	168.794	152.714
A3GALT2	87.2087	64.7229	85.5266	86.0636	89.1445	100.189	100.691	92.6266	55.8089	92.6068	97.1559	93.5317	90.1918	79.0008	80.8452	97.4442	90.4981	96.3594	96.7205	99.6903	94.2755	98.9393	84.8391	99.9509	97.9445	97.539	103.948	90.1143	95.3124	89.6708	96.8781	77.0054	91.6784	94.9947	103.437	87.8074	102.84	84.8513	98.2468	87.3092	104.421	101.169	96.0548	92.1825	89.3283	102.553	98.8103	99.2552	99.1538
A4GALT	208.955	145.354	202.425	227.635	226.807	226.087	221.197	219.146	132.112	217.991	191.813	264.459	249.787	185.976	193.872	248.479	175.693	228.907	290.322	263.495	225.672	235.784	177.91	227.514	245.108	231.821	195.96	190.29	201.43	213.568	181.719	177.24	203.619	219.05	243.254	191.206	217.614	188.322	231.065	209.185	253.19	250.788	210.541	217.66	210.198	238.094	229.366	234.949	211.008
A4GNT	94.6591	70.5142	94.1372	93.9914	97.7441	110.395	107.969	102.985	61.4446	102.767	104.964	100.147	92.5078	88.7124	91.9425	110.094	102.334	106.695	107.152	110.5	106.587	108.594	94.7237	106.197	109.419	108.138	115.982	100.037	111.776	99.8972	102.087	84.6743	100.715	106.363	114.617	101.499	111.236	97.5395	113.683	97.2053	118.669	113.412	109.819	101.063	101.026	114.165	110.321	111.009	108.059
AAA1	101.714	74.0442	100.007	98.0516	103.089	114.284	118.512	107.679	63.8916	107.066	114.963	104.334	99.4144	90.6475	95.4596	112.16	105.046	112.617	112.866	115.48	114.64	114.903	99.0299	107.4	114.609	113.91	112.534	109.811	112.588	107.364	224.837	88.9852	105.702	116.765	121.401	106.123	113.988	101.727	116.904	103.341	120.198	124.535	113.883	104.812	105.805	119.046	115.703	117.109	117.444
AAAS	117.776	91.0663	126.001	126.592	122.525	148.397	143.093	133.79	78.9414	133.264	132.235	134.29	126.232	117.403	117.287	142.857	134.726	141.389	144.496	148.229	139.76	145.119	124.016	140.41	147.552	143.266	150.653	127.165	138.94	133.273	138.045	110.104	133.919	138.05	152.45	135.835	135.918	120.908	144.308	128.346	153.708	155.593	147.455	136.853	132.674	153.358	146.571	148.499	149.034
AACS	257.263	181.992	253.326	228.329	239.138	279.921	297.991	271.11	269.171	261.208	251.549	280.31	268.729	228.073	229.408	277.095	231.39	278.738	280.98	289.612	269.087	286.638	244.211	257.248	264.988	282.102	274.167	270.046	274.231	259.367	355.666	223.559	245.537	250.95	263.034	227.477	263.916	221.675	273.791	251.595	280.591	286.049	318.365	310.29	248.816	312.847	459.67	306.013	297.546
AACSL	108.124	75.9833	102.751	103.321	103.405	121.163	118.077	110.303	67.5773	111.255	113.116	106.9	101.537	92.485	100.796	115.261	111.191	115.559	116.68	120.308	115.234	118.818	108.786	115.959	115.148	117.167	115.555	113.176	117.734	110.77	110.458	92.2765	110.875	116.985	128.025	113.054	115.237	104.93	117.894	106.247	127.007	126.772	114.498	108.243	108.587	126.161	119.587	120.605	125.141
AADAC	93.3646	68.6857	93.1877	94.5122	99.5137	110.537	107.793	99.8927	61.8474	99.7179	106.045	96.9197	93.3679	86.3402	89.3782	105.515	99.4556	104.069	105.566	111.958	103.067	106.78	92.8998	102.234	106.165	105.475	105.221	97.7188	102.169	99.8933	97.9729	82.3713	101.496	107.008	112.856	96.96	109.309	95.8707	108.086	94.9443	112.438	111.116	102.489	98.348	95.4596	110.695	113.877	108.978	105.849
AADACL1	377.6	227.58	335.236	301.754	343.721	404.661	405.967	367.984	191.964	354.829	399.93	307.906	340.602	306.447	286.02	357.728	451.488	378.347	353.097	344.815	419.008	396.76	339.06	563.857	481.772	384.729	506.487	400.706	335.268	354.303	481.966	287.443	383.057	343.019	370.551	311.301	435.69	330.841	375.997	345.777	380.668	393.107	374.121	320.677	344.904	429.273	390.817	413.235	415.088
AADACL2	87.765	64.3497	86.3494	88.6679	88.2217	102.26	98.6918	92.8617	56.6108	92.9563	95.4034	93.9446	90.9891	79.7101	85.267	100.391	90.4612	98.3356	102.436	100.642	98.9548	100.098	88.3265	96.5502	101.121	99.1324	102.272	94.5403	99.6684	92.2004	100.158	78.9743	94.3545	104.195	111.435	91.619	102.414	89.013	102.501	88.8863	103.268	104.593	94.9415	93.1262	103.316	105.117	100.632	102.108	102.88
AADACL3	86.7906	64.3521	85.8935	85.93	89.169	99.8198	96.4342	93.3154	55.5207	90.8553	95.973	89.2569	87.3051	78.4394	82.1372	96.628	90.4364	96.6048	101.35	102.746	94.6773	98.9787	85.0028	93.4317	98.6026	97.666	99.8319	92.3795	98.3824	91.3607	93.1814	76.6723	93.0913	102.131	105.333	91.8859	96.7009	83.9148	101.538	87.8235	102.028	108.033	95.8235	91.9928	91.5078	103.728	99.256	99.8348	100.771
AADACL4	90.6843	66.9337	88.6172	89.4887	90.7409	102.099	97.8375	97.0666	57.4345	94.8895	98.3488	92.0846	90.6152	81.3954	83.4888	100.1	99.7448	100.122	101.861	104.994	100.757	102.581	88.253	98.931	106.794	101.108	98.9371	95.4914	102.81	95.3757	96.0608	81.696	97.7124	101.159	111.113	95.1961	99.3535	88.9916	102.821	90.9151	106.34	106.763	95.562	96.1984	95.0724	106.337	102.808	104.591	105.288
AADAT	162.232	122.739	169.157	159.546	157.24	190.295	183.317	175.184	105.866	181.273	180.275	169.883	158.521	142.331	152.423	187.186	166.74	189.607	193.727	190.71	183.257	194.523	156.897	187.924	207.16	192.653	172.322	164.564	178.749	175.369	182.777	146.048	163.842	256.617	230.14	216.672	202.327	173.11	192.161	176.995	192.543	193.602	179.322	171.317	175.722	203.463	202.031	201.92	181.187
AAGAB	823.365	516.287	710.637	603.772	737.178	849.349	865.299	793.026	416.191	759.538	842.598	754.307	791.311	685.724	715.192	887.939	799.575	797.275	816.146	855.268	793.419	826.597	815.644	743.282	802.721	812.143	1006.9	875.515	1065.02	756.395	733.222	650.309	838.045	710.678	805.428	665.478	689.895	639.833	787.758	729.169	887.577	906.313	1092.04	986.12	775.361	904.567	819.894	829.918	855.288
AAK1	197.985	140.253	192.5	186.394	210.196	245.291	227.365	205.727	120.183	207.946	214.784	182.534	180.339	174.432	177.161	223.203	236.477	217.637	242.327	241.134	211.897	225.615	185.199	206.044	221.222	221.371	228.223	216.594	233.834	209.167	208.773	189.406	216.73	235.025	248.786	200.689	246.39	208.947	227.631	202.253	231.01	230.303	208.22	207.832	203.16	245.974	224.921	233.316	248.87
AAMP	503.187	332.074	472.55	491.665	486.616	533.096	622.117	520.994	285.716	496.799	489.321	503.866	471.819	425.625	423.357	560.838	487.91	539.07	561.082	539.052	533.989	557.911	454.451	511.53	512.472	543.217	559.228	480.166	533.149	501.057	468.763	405.659	549.284	523.143	547.622	509.655	497.082	460.806	555.46	485.82	580.627	638.615	505.178	483.651	501.31	595.978	559.637	562.727	556.41
AANAT	82.4491	60.0445	78.8394	80.9458	86.8402	91.8012	90.4466	85.3537	51.5767	84.7873	87.3954	83.357	80.1087	72.6638	78.254	91.7469	82.4521	88.6438	92.2037	93.5293	87.1583	90.3431	79.7448	88.0379	93.3637	90.1049	89.1805	85.7026	89.2666	83.0316	84.142	71.8357	86.0598	93.4033	97.6407	84.2861	93.2863	77.2855	94.9916	80.9614	94.0514	96.5629	88.6374	86.4503	81.6423	95.4233	90.8893	92.6563	91.5857
AARS	2845.45	2034.94	2891	2953.03	2504.89	3315.66	3230.58	3063.56	1770.38	3085.5	3518.61	3424.76	3156.8	2856.84	2678.93	3329.04	2488.76	3254.05	3348.18	3298.85	3042.48	3387.7	2728.68	3696.13	3688.77	3302.29	3099.83	2749.86	2908.09	3149.64	3256.17	2533.84	2879.51	4369.94	4251.4	3719.19	3562.45	2844.21	3366.02	2975.47	3196.56	3283.35	4114.3	3403.32	2892.68	3432.94	3339.01	3400	3096.33
AARS2	242.339	179.013	247.373	259.673	247.41	292.825	286.954	260.584	150.206	263.725	246.42	270.102	241.684	226.976	223.294	300.92	285.14	279.456	290.392	300.162	280.021	290.332	223.098	261.592	280.189	284.394	256.661	248.81	270.8	263.176	228.332	211.677	275.81	447.926	491.153	395.421	292.898	257.827	286.269	255.898	282.439	280.939	308.662	250.801	255.998	300.456	285.324	290.822	299.724
AARSD1	330.541	234.248	324.523	317.503	358.816	390.119	380.994	349.492	196.513	339.086	300.15	348.364	349.038	291.268	269.656	350.987	357.011	361.547	356.637	361.873	369.02	370.263	362.407	321.478	351.502	366.587	330.358	299.625	331.394	326.509	368.726	285.226	363.072	371.375	387.916	344.829	341.235	301.216	363.703	329.174	436.178	392.554	340.026	328.525	328.569	392.711	375.033	375.438	403.644
AASDH	188.177	120.855	168.23	174.564	184.835	207.849	203.584	185.381	102.753	179.06	179.425	190.605	183.234	165.389	153.625	197.065	196.712	189.713	184.325	191.624	200.835	203.376	166.763	173.111	189.597	193.381	205.935	190.097	200.783	177.99	198.368	149.256	185.874	180.76	191.184	162.145	203.848	168.773	208.894	172.444	214.781	227.759	201.93	190.118	171.221	207.091	194.518	200.335	226.157
AASDHPPT	479.508	295.472	422.597	563.884	431.039	491.487	540.469	460.536	250.617	456.887	503.656	398.749	422.591	358.264	412.796	499.022	391.398	483.834	506.926	470.688	517.791	509.046	474.95	522.873	621.227	492.217	448.368	439.686	438.947	456.746	417.253	375.223	521.452	545.029	544.4	453.82	490.213	418.322	508.402	436.748	534.649	589.455	581.258	497.138	444.309	525.524	503.27	507.291	498.515
AASS	102.694	78.432	106.448	103.928	109.67	122.55	119.56	117.697	68.4017	113.162	115.164	107.186	105.959	95.0791	96.7164	122.407	112.569	119.622	121.332	120.965	118.593	124.665	102.417	117.313	122.775	119.947	123.392	116.64	118.285	113.047	105.362	93.8993	109.654	144.659	146.404	135.435	119.662	104.643	123.346	109.144	132.68	135.23	115.825	109.85	109.386	131.449	126.859	126.462	128.111
AATF	438.413	314.166	440.999	434.394	477.186	561.741	496.273	487.895	264.539	476.67	464.808	479.579	444.102	424.645	379.805	498.506	456.025	497.837	490.142	488.721	474.596	516.919	503.995	442.43	453.25	506.36	436.331	415.048	445.057	470.579	487.788	386.849	470.487	525.71	551.459	476.741	480.293	434.809	492.47	455.297	569.464	545.099	505.136	443.673	435.652	545.51	506.995	518.106	497.255
AATK	136.188	93.8221	126.627	125.577	141.652	149.317	148.127	142.369	80.0836	134.729	148.138	126.71	141.833	118.377	122.888	145.258	135.339	143.848	147	148.729	141.439	144.335	129.448	143.628	143.075	144.259	146.887	139.645	143.855	135.81	137.69	111.488	138.462	148.503	157.249	132.737	138.955	122.179	150.576	130.089	156.715	152.099	139.293	128.795	132.567	156.095	147.59	148.282	154.676
ABAT	141.762	124.282	166.684	154.138	187.892	191.512	285.99	199.279	105.18	175.944	200.204	174.8	165.976	146.778	141.416	177.601	153.814	186.69	180.636	178.894	190.635	191.267	169.82	169.678	169.227	190.618	209.047	176.14	192.674	176.299	160.816	150.436	202.161	167.844	178.697	155.223	171.028	152.93	200.972	170.197	235.53	258.475	161.955	170.79	184.166	211.596	192.976	199.201	197.022
ABCA1	623.578	518.763	726.79	636.549	637.596	812.779	824.524	746.78	472.973	769.112	716.638	736.93	759.942	673.94	646.596	814.397	967.863	817.837	848.303	892.956	816.426	865.902	671.46	692.565	864.745	840.199	1530.03	1308.35	929.851	759.067	878.507	646.532	728.671	760.152	923.422	849.634	666.049	672.129	768.094	789.736	883.808	924.353	950.677	1149.86	840.659	898.006	861.941	856.273	932.381
ABCA10	86.0094	64.2307	87.0919	86.2044	86.9035	99.5672	97.1664	94.5708	56.5556	92.9717	96.892	91.0223	90.4429	79.1856	81.8057	102.96	91.5156	98.6751	99.4142	105.216	96.8051	103.422	82.2271	93.947	97.6237	99.8453	103.532	92.5047	107.114	90.8174	93.4897	78.9101	95.9937	106.355	109.607	99.119	103.779	86.7297	100.272	90.5999	105.033	104.284	100.832	96.329	92.1202	107.354	104.295	105.84	103.976
ABCA11	102.121	73.3732	98.5336	97.6751	99.6814	112.898	112.767	106.249	63.4483	104.272	111.512	103.342	103.697	90.5348	93.1767	115.594	108.675	110.692	113.326	116.915	113.89	113.484	93.1064	111.434	110.988	112.087	113.287	105.919	118.079	105.982	102.413	88.8272	111.073	122.022	123.629	109.168	112.077	101.913	118.322	100.333	116.68	121.375	107.26	102.66	103.029	121.149	115.657	115.645	120.006
ABCA12	156.902	106.705	144.307	136.289	147.328	161.811	158.718	148.648	91.2863	154.441	173.009	138.196	130.826	121.213	136.31	167.209	141.152	162.765	158.807	159.968	150.747	165.648	127.983	148.809	153.521	165.653	145.25	138.77	144.485	149.869	142.617	129.992	138.282	150.754	157.408	135.361	156.759	150.646	181.535	149.077	170.556	170.238	160.742	164.937	148.859	174.254	173.711	169.569	153.892
ABCA13	82.0214	62.5433	86.7931	86.9924	83.7805	94.812	96.6802	92.9972	55.5199	90.6256	92.2944	88.9117	84.7858	77.7436	80.6703	98.3874	89.7695	95.4805	97.1554	99.7594	95.3217	97.2005	89.7232	93.4322	95.2563	96.4387	96.7135	87.0567	97.0299	88.7769	89.2012	77.0609	93.9122	140.105	128.37	141.031	93.5573	83.4852	95.7206	87.2139	100.361	101.043	93.4543	88.9242	87.2943	102.439	98.3595	99.3637	95.3945
ABCA2	140.162	107.176	148.653	141.711	141.993	171.509	164.381	157.664	94.5824	157.422	165.098	144.779	142.6	129.947	142.065	176.493	146.078	167.791	160.861	177.677	174.311	171.476	130.691	152.096	155.726	170.299	167.262	159.302	168.976	157.385	153.441	132.162	148.645	158.743	162.969	144.889	158.093	151.213	163.928	152.906	169.168	168.187	159.842	151.673	154.737	179.268	172.234	174.319	177.997
ABCA3	507.758	434.454	629.495	641.794	1311.96	698.198	755.017	715.33	367.644	662.411	591.598	713.099	805.531	607.128	514.747	685.481	632.789	710.176	673.713	688.858	683.832	731.319	820.599	570.021	576.714	726.308	633.878	580.54	620.868	655.733	686.015	546.119	694.464	589.163	637.676	583.801	579.896	518.303	702.112	648.72	792.968	788.088	732.755	822.477	639.429	753.21	736.724	738.579	845.946
ABCA4	144.066	108.764	149.77	139.44	135.331	193.617	156.923	158.937	95.5467	159.895	145.683	137.302	136.318	128.118	133.537	171.469	136.872	173.134	167.498	171.044	164.841	170.624	137.84	150.565	160.076	172.14	155.303	145.108	152.089	155.079	135.326	131.417	147.846	161.77	167.998	144.304	156.652	143.533	163.151	155.486	178.286	186.272	154.702	158.655	155.693	188.109	173.993	177.262	165.263
ABCA5	79.3695	54.1919	75.7368	72.3532	75.9389	85.136	81.4459	78.6142	48.1968	79.3793	83.8844	85.312	90.4738	75.7112	72.6679	85.8805	79.2597	84.6287	81.4564	85.4182	84.063	87.1221	77.3342	80.3985	88.0448	86.1279	150.896	125.077	123.536	78.049	83.6475	65.7607	83.8931	84.2089	87.7853	74.6488	86.4378	79.4206	83.8589	77.7783	88.7928	85.8941	97.3744	93.795	76.4212	90.6545	86.8597	88.932	91.7048
ABCA6	78.9145	58.7954	81.0966	79.9661	77.3944	94.5269	92.907	93.3568	52.9083	88.6056	90.6482	81.9475	81.727	76.887	84.3233	102.225	87.1275	92.3405	91.3057	89.4138	104.016	99.7773	82.1386	90.0721	96.7667	93.2622	91.1285	83.8578	90.6319	87.8543	83.0124	75.1654	86.9288	89.5873	95.1301	79.7126	94.1674	81.2432	94.6359	90.5329	96.539	91.6368	96.1601	95.8298	97.6008	98.1209	93.2819	97.9138	91.4317
ABCA7	148.135	104.556	139.2	135.866	135.171	157.079	149.321	149.945	90.0142	158.333	145.283	133.205	131.659	121.287	132.366	170.378	141.317	157.994	158.439	165.637	164.031	160.88	128.698	184.156	165.204	159.297	161.325	144.025	151.924	149.823	142.513	126.142	149.207	149.785	159.608	144.028	157.731	140.332	167.483	147.013	157.486	157.623	143.16	140.61	146.026	169.451	163.955	163.458	180.057
ABCA8	130.084	106.962	147.795	135.659	133.029	190.277	167.032	198.696	104.761	154.493	147.714	147.094	144.024	132.913	155.651	169.976	134.31	171.161	166.053	167.004	194.246	200.524	142.746	144.051	173.981	164.944	154.089	148.085	158.213	147.772	145.295	139.24	164.263	144.051	151.667	136.813	155.09	137.534	154.903	157.339	171.13	171.389	140.449	152.929	174.203	199.361	188.489	188.387	169.886
ABCA9	91.9479	71.0563	94.4088	93.6261	96.1574	111.779	108.386	106.037	63.2723	100.759	106.557	98.3849	98.0779	87.9721	94.1588	108.029	97.9214	107.117	106.005	109.348	108.849	112.331	93.5955	104.938	109.59	107.803	107.376	100.682	107.541	99.2037	100.572	87.7352	101.211	113.472	116.629	101.879	107.007	92.3791	109.303	98.2905	110.428	111.197	104.507	98.9652	101.287	115.903	110.786	114.139	113.861
ABCB1	54.3259	35.2464	49.0223	47.6641	49.8842	55.0069	61.567	50.3805	30.7857	51.934	53.9648	51.8553	53.202	46.165	47.9276	72.6036	56.3764	56.1414	51.9638	52.3708	54.2438	56.2717	52.5312	49.3466	55.7539	56.4588	54.2607	53.045	54.9977	52.8858	59.8283	44.3506	56.6798	59.5674	62.574	51.1126	60.3029	53.7928	52.2924	51.3651	54.4002	56.7593	62.455	65.0679	50.425	58.4372	57.4847	58.7848	57.1875
ABCB10	451.479	329.181	476.573	467.862	597.46	615.2	518.469	482.746	290.616	505.018	571.625	463.637	456.84	429.329	426.678	552.311	507.67	536.199	573.086	535.607	560.404	558.803	513.85	506.38	557.094	546.693	486.545	466.486	525.897	504.404	521.683	403.383	552.685	585.338	587.979	517.064	504.814	441.151	497.541	484.83	616.994	662.442	486.41	441.069	473.875	595.707	554.521	566.51	546.599
ABCB11	90.8176	65.8536	87.6288	89.2513	90.0433	101.7	100.908	94.3745	57.8093	95.0139	100.375	92.7771	90.0526	81.8129	85.3832	99.6064	94.8702	99.0009	100.45	105.505	103.341	101.679	90.9385	96.9684	101.299	100.44	101.064	93.2043	99.8385	91.8062	91.9043	80.3966	97.2731	101.122	110.445	92.5897	101.222	92.0901	101.315	90.9219	102.323	106.157	101.152	92.7454	93.0632	105.941	101.476	102.735	101.297
ABCB4	97.3581	73.2372	97.8785	103.291	99.5923	115.672	111.602	107.092	63.7573	106.185	109.421	102.909	99.6205	91.3202	92.0827	111.686	106.757	110.893	115.956	119.541	111.143	113.054	94.9183	115.793	113.136	112.174	113.712	109.098	110.998	105.692	100.98	89.872	106.091	113.585	119.499	102.412	115.953	95.9157	120.161	101.26	113.878	117.164	109.181	104.72	103.141	118.278	114.753	115.515	115.335
ABCB5	79.2023	60.1353	80.9141	81.5996	81.6957	92.9079	93.9768	87.1586	53.364	86.695	89.3315	85.9273	82.7901	75.969	78.6732	91.1397	85.5807	90.5142	91.3592	96.2094	89.4984	92.3442	82.3444	90.6412	94.8372	92.1046	95.5168	88.2651	93.5351	87.3192	86.0429	73.8465	89.852	92.7548	98.6689	88.91	93.4617	80.0894	93.3062	82.5026	97.5843	96.5068	94.2269	89.3224	85.2563	97.3108	93.9368	94.2925	95.0471
ABCB6	280.184	236.833	331.454	336.771	322.124	382.304	369.571	340.769	204.808	360.742	313.629	377.939	339.88	278.139	338.013	415.376	323.006	372.299	395.106	406.955	351.512	390.457	307.25	373.065	417.337	379.24	381.488	315.196	361.613	343.401	280.743	281.383	293.465	333.566	347.156	302.121	374.142	330.597	361.702	341.133	366.374	382.902	328.477	299.782	334.642	401.771	395.945	394.571	382.909
ABCB7	426.776	305.348	433.732	418.592	482.055	521.081	474.128	477.845	254.517	454.543	448.977	475.65	477.29	420.335	379.414	502.373	538.129	492.372	540.892	578.901	505.111	518.289	450.27	470.214	494.371	492.459	499.601	470.217	519.38	450.312	481.802	400.701	484.411	528.838	538.087	457.04	526.639	426.038	470.184	452.764	507.151	547.538	478.871	437.004	475.368	534.87	497.937	502.51	504.029
ABCB8	98.0375	71.2006	96.8161	97.3549	103.372	111.591	112.611	104.979	62.3263	103.197	102.405	101.174	98.4729	88.9529	91.3042	108.404	101.39	108.226	110.095	116.574	108.884	110.695	100.189	106.867	110.28	109.776	110.913	103.717	109.115	101.985	107.804	87.4914	108.771	107.456	115.253	101.862	110.011	96.0175	110.653	99.0551	118.874	119.084	105.147	104.131	99.904	117.746	112.542	112.176	112.391
ABCB9	558.919	408.136	577.015	507.121	587.303	640.172	623.772	620.06	337.084	614.934	721.417	499.408	494.238	510.282	493.905	652.035	550.539	662.901	835.826	697.038	643.928	661.151	529.072	689.377	647.303	671.85	544.765	667.587	750.92	600.586	542.267	486.697	530.626	574.981	622.604	542.062	601.096	504.434	634.884	600.485	589.588	594.335	784.801	735.541	562.396	728.613	685.598	702.344	651.669
ABCC1	96.5579	72.8086	97.7732	102.254	101.473	113.333	115.111	110.019	63.9018	105.026	109.092	103.032	100.928	93.8555	94.0271	111.281	103.681	110.411	111.986	117.136	108.809	112.611	97.309	108.557	111.578	112.101	112.847	107.654	111.154	102.609	104.484	86.9009	104.744	115.85	122.008	112.674	113.344	96.2013	115.586	100.3	115.66	115.801	108.616	104.542	103.138	116.888	114.325	114.141	113.035
ABCC10	140.35	97.2716	133.273	147.556	137.258	150.965	146.262	143.39	83.2106	142.741	145.008	138.033	128.676	118.893	125.445	150.867	131.036	148.974	156.759	162.579	146.784	150.764	131.681	156.702	160.455	151.908	153.368	139.662	151.475	140.67	137.59	116.885	143.893	173.83	181.357	159.8	157.286	136.337	154.739	135.827	154.988	157.139	157.861	142.631	136.473	160.486	152.601	154.588	159.959
ABCC11	1104.93	270.43	354.313	307.54	358.104	452.255	485.254	384.877	214.089	377.883	1075.18	290.993	285.532	270.752	295.28	367.352	339.015	401.481	356.656	361.371	366.44	429.813	322.887	326.661	333.621	409.839	314.495	913.011	912.143	347.179	440.857	596.681	723.318	324.105	339.129	296.813	333.759	302.714	339.101	360.584	432.228	480.661	339.538	430.539	333.561	449.488	730.39	461.464	329.315
ABCC12	226.97	78.2847	103.325	101.003	103.609	118.142	115.959	109.331	67.5327	111.477	114.196	102.09	101.499	92.9327	97.016	116.968	112.649	117.131	118.032	122.604	114.495	120.808	101.657	115.184	116.021	118.832	112.581	107.579	117.046	109.928	108.002	98.2427	123.812	117.761	121.77	103.863	115.538	102.177	116.494	106.593	123.075	122.732	112.27	107.707	106.901	124.744	123.898	122.352	115.7
ABCC13	106.803	81.1322	109.258	110.367	108.283	126.777	122.576	120.034	71.2928	117.836	144.009	108.405	109.291	96.4523	102.745	121.679	111.667	123.605	123.301	126.887	120.058	126.093	111.16	116.474	122.459	125.052	121.838	111.82	118.078	116.197	344.753	101.49	113.986	125.437	124.991	111.96	119.695	107.004	127.938	111.98	127.653	128.872	114.553	112.752	113.962	131.248	128.032	128.326	131.571
ABCC2	89.206	64.981	89.306	90.4006	90.6805	104.83	100.673	94.5887	59.2268	95.1439	96.7202	92.994	91.5772	82.0597	85.0481	100.625	92.1796	100.339	104.616	105.114	103.001	102.719	86.7602	99.7321	101.142	101.749	100.757	93.536	98.7993	94.4585	95.4012	80.9135	96.0537	103.292	108.087	95.2152	101.977	91.5828	100.051	91.5531	107.278	105.379	98.0757	92.6299	94.4738	107.414	104.115	104.389	103.71
ABCC3	522.296	257.562	367.088	328.42	570.773	447.657	529.625	468.417	216.548	401.259	347.004	341.433	345.697	299.025	309.24	402.033	294.123	420.793	390.378	415.796	390.244	427.821	297.367	462.414	437.831	422.904	350.09	329.635	366.898	383.251	307.879	382.111	383.007	364.891	427.245	314.619	465.546	357.427	425.89	381.863	455.807	386.904	332.313	329.08	353.469	465.811	427.316	438.748	431.837
ABCC4	195.235	123.585	168.471	162.17	151.904	204.691	197.981	177.737	110.006	181.285	427.385	156.494	154.962	144.24	159.517	196.03	150.415	191.819	194.69	196.615	190.315	194.354	157.716	217.246	216.429	193.667	173.937	173.482	201.687	180.589	169.875	152.432	177.054	181.733	191.499	164.851	180.44	166.48	198.983	171.892	192.27	204.815	165.595	174.614	183.145	204.165	206.032	201.817	193.049
ABCC5	458.381	311.242	433.481	388.433	376.355	561.271	446.779	465.978	253.535	464.713	666.34	412.548	404.223	420.629	422.844	558.458	713.149	487.807	488.471	496.414	469.611	494.357	385.539	489.893	449.218	498.5	458.79	459.167	481.622	445.712	406.033	363.789	551.717	513.534	516.316	482.405	426.265	396.165	571.18	444.782	455.054	429.83	647.582	518.428	444.822	536.375	493.987	520.055	651.017
ABCC6	113.989	75.2616	100.938	98.7911	103.27	119.654	124.199	114.862	66.3143	108.096	112.447	105.825	103.857	93.876	92.5713	112.173	104.773	113.992	115.686	122.383	125.712	118.776	111.057	108.533	113.24	115.292	115.405	110.857	111.486	107.716	106.583	91.9908	126.135	117.578	123.76	107.354	117.138	99.3121	123.308	104.161	119.063	124.336	121.545	107.274	105.911	122.654	118.122	118.118	115.736
ABCC6P1	101.643	70.2885	93.897	96.5809	98.499	111.743	109.84	103.589	62.0601	100.881	105.314	97.3331	97.2313	86.1722	92.6017	105.535	99.2105	105.851	107.585	109.61	104.443	107.998	94.853	101.98	107.626	106.957	106.204	102.242	109.408	99.1551	97.9278	85.5678	107.645	104.256	115.628	102.707	105.183	98.5534	110.796	96.4026	111.958	118.48	103.729	100.879	97.4332	112.885	108.981	109.792	109.956
ABCC6P2	124.58	80.1594	107.925	107.751	107.945	126.27	126.881	123.772	71.3507	115.429	119.617	113.598	111.315	95.3274	104.451	121.342	118.342	122.146	126.201	126.85	127.125	127.932	111.998	118.74	125	123.749	120.634	116.782	118.169	114.599	114.484	97.8476	134.492	127.629	128.196	114.751	124.829	110.231	134.199	112.167	128.288	130.819	127.926	116.96	116.056	130.465	126.208	126.26	123.16
ABCC8	176.232	144.422	212.232	180.801	181.281	217.6	291.127	222.962	123.102	211.211	193.323	185.727	180.579	165.178	165.3	220.535	189.818	229.603	210.755	212.777	202.526	243.291	171.775	187.38	200.416	234.575	196.018	183.787	196.524	219.475	335.926	223.793	206.569	194.23	206.341	176.194	190.715	176.781	218.085	206.512	456.103	318.157	188.278	182.653	198.114	246.682	233.34	245.829	284.525
ABCC9	104.09	75.1371	100.352	100.508	104.228	117.768	113.372	108.684	66.8611	108.165	112.912	103.736	103.737	93.4927	95.6151	117.449	107.665	114.115	116.337	117.645	115.735	116.286	103.563	111.204	127.093	114.921	115.166	109.897	111.247	104.595	105.639	93.2256	106.913	117.961	124.567	107.539	115.476	100.444	115.425	104.798	123.18	123.901	108.633	111.474	110.59	121.487	117.444	118.007	119.771
ABCD1	152.19	110.212	150.431	145.33	141.091	173.364	158.884	159.155	96.2407	160.092	159.007	140.191	137.119	129.711	134.546	169.737	143.652	169.108	175.053	191.074	161.817	172.802	137.742	165.345	172.408	171.946	166.331	157.514	176.867	160.847	158.429	133.367	154.844	174.4	180.611	151.337	186.33	155.778	163.248	155.831	165.284	165.449	158.617	160.546	153.795	180.003	172.643	176.145	168.498
ABCD2	88.6835	66.7378	87.8477	88.2466	91.9106	101.396	101.569	94.5801	56.564	93.2631	97.1722	93.3389	90.3363	78.5638	84.4572	101.697	90.6269	99.2257	102.609	105.823	97.605	101.786	89.3775	95.6776	101.228	100.19	103.812	99.9064	99.4694	94.559	95.4278	80.1615	96.7613	102.453	105.332	96.4513	99.3445	88.3284	102.314	89.792	105.143	107.158	100.945	94.9204	91.3966	106.609	104.707	103.53	105.659
ABCD3	281.524	229.655	329.208	286.006	311.918	369.527	404.813	350.982	193.482	333.805	329.55	352.586	453.456	302.356	268.845	357.997	297.9	363.057	515.831	390.808	333.533	375.004	319.228	305.133	322.178	367.243	501.838	365.223	455.259	353.01	302.684	258.317	331.574	331.039	351.971	303.898	379.292	296.838	395.524	326.177	445.599	470.871	328.642	308.776	338.645	425.922	375.984	385.558	441.613
ABCD4	86.6903	66.8039	89.5217	91.1973	95.9036	103.729	102.734	95.1528	58.7561	95.5858	95.4579	96.2366	89.6868	84.0324	84.7463	101.922	100.21	101.434	111.455	110.062	99.8378	103.072	89.3332	101.698	104.505	102.542	101.775	107.247	101.536	95.9628	93.2843	82.5108	97.2406	106.552	109.571	97.2867	102.649	89.7379	104.39	92.3856	108.522	110.559	95.5882	93.4308	92.1814	109.818	104.574	105.171	108.632
ABCE1	532.355	393.876	565.305	598.377	520.537	653.597	624.236	574.7	331.238	598.023	685.23	588.169	614.563	494.241	474.886	622.579	520.692	629.538	656.081	668.015	595.674	657.292	538.292	749.681	922.325	637.997	606.245	573.416	614.976	584.878	492.57	466.101	585.595	871.224	829.618	750.359	655.124	544.777	686.241	563.165	683.276	696.501	579.715	526.396	570.239	689.925	650.864	647.17	637.762
ABCF1	1428.63	1095.7	1560.37	2166.33	1658.99	1888.12	1895.41	1746.88	910.463	1670.15	1670.09	1873.6	1725.18	1534.4	1379.27	1761.59	1586.99	1753.05	1958.03	2164.94	1811.66	1810.27	1449.25	2125.69	2072.61	1784.36	1701.47	1647.97	1799.1	1720.46	1471.1	1291.32	1583.33	2137.82	2281.14	1605.53	1993.34	1695.11	1972.03	1604.21	1867.61	1952.12	1963.92	1686.42	1642.05	1925.7	1791.15	1825.79	1835.44
ABCF2	218.648	161.319	222.735	238.538	219.999	262.504	255.991	240.613	136.861	237.666	240.24	227.533	224.179	200.06	200.347	252.029	239.448	249.771	279.845	265.016	246.922	260.817	212.675	236.532	254.986	252.83	253.403	234.443	253.011	233.883	219.656	191.348	236.006	264.24	267.67	236.361	234.848	207.329	249.347	228.354	263.344	270.421	234.914	219.779	227.243	264.948	255.553	260.816	264.01
ABCF3	152.262	109.031	147.714	149.512	147.666	172.902	169.129	165.33	94.4641	158.397	161.957	146.809	142.255	134.906	136.566	170.045	169.026	166.432	170.894	174.503	167.815	170.218	151.578	159.876	163.029	169.353	170.548	156.149	172.184	155.795	155.214	131.948	160.337	176.251	180.599	158.472	168.886	150.026	175.27	151.73	173.755	175.458	201.421	175.436	153.85	174.998	171.641	173.12	181.314
ABCG1	617.193	511.579	721.848	652.526	614.252	942.293	913.463	766.916	437.803	749.223	769.731	819.741	949.587	799.251	631.329	785.436	860.113	802.399	793.719	801.059	889.33	804.148	618.864	655.839	677.138	832.635	1176.36	957.158	778.899	773.047	1115.89	625.318	967.293	672.944	732.536	662.419	634.145	659.777	753.354	731.764	785.918	791.788	833.468	1001.88	793.53	878.458	832.294	823.41	952.625
ABCG2	80.7901	57.256	78.7067	74.8674	78.053	92.1224	95.4075	84.9918	49.8541	82.0987	84.7022	82.642	81.8921	74.5931	74.1809	87.5537	83.2795	87.9989	87.3449	89.3505	93.2625	88.9905	78.2251	82.8729	87.4023	88.4515	91.3031	88.3937	91.689	80.6618	84.6394	73.0819	87.0124	89.1426	98.8238	82.2286	89.6046	76.788	87.3085	79.3398	94.431	96.8248	87.0814	85.4932	81.7233	104.196	93.3074	92.7295	92.6965
ABCG4	99.6468	71.6856	97.0105	97.1712	100.156	112.025	114.54	105.917	64.0655	103.504	108.737	101.311	101.852	91.4894	91.6445	108.374	104.613	108.42	111.018	116.453	109.337	111.479	95.026	107.423	111.536	110.033	108.159	102.922	110.626	103.239	102.237	87.4438	103.135	112.835	121.347	103.868	108.735	97.878	111.595	98.9374	110.531	115.549	109.926	105.887	101.359	117.271	111.134	112.456	114.439
ABCG5	93.7741	71.1896	92.8538	92.4883	98.0674	107.978	106.586	100.38	60.6837	99.2166	104.318	96.3905	95.8023	84.0973	89.6209	107.55	97.3478	104.024	108.348	108.116	105.751	108.109	94.7393	101.297	105.828	105.465	104.543	98.5336	106.423	100.545	96.7566	83.9877	102.194	107.674	111.649	101.335	110.247	93.1414	115.507	95.6018	113.841	111.361	107.948	99.0945	101.893	110.717	106.686	108.032	107.937
ABCG8	91.8724	68.8847	92.0395	91.8116	94.0347	107.477	104.321	99.2456	60.4231	100.664	102.194	96.466	96.4222	84.2463	91.1646	107.442	99.1502	103.545	102.647	108.976	107.2	105.759	91.9712	101.703	104.07	105.181	105.979	98.6574	104.858	98.1245	97.3285	83.3466	102.758	104.347	108.252	100.998	106.902	91.6794	106.524	95.2527	111.482	111.994	101.761	93.3712	98.589	111.232	107.813	108.336	107.558
ABHD1	109.762	85.559	112.695	111.407	126.043	142.762	146.991	128.22	75.8154	120.226	124.919	112.032	112.742	100.072	102.496	129.209	122.334	127.71	129.241	132.992	131.051	133.901	107.108	119.447	128.11	129.248	125.583	116.575	126.306	121.598	151.497	100.245	121.719	123.861	130.332	113.939	122.813	110.475	130.306	116.812	138.467	139.059	117.285	115.438	117.751	136.561	133.435	135.121	142.064
ABHD10	231.197	185.176	261.521	242.89	248.975	314.79	322.866	302.214	159.462	279.856	265.947	320.104	307.755	243.492	228.943	291.292	269.47	296.377	300.447	303.535	273.756	303.019	244.075	288.864	326.141	301.929	313.188	266.616	284.371	290.61	305.123	227.02	276.828	273.447	292.074	258.724	287.87	263.855	287.699	268.605	339.033	361.045	346.755	305.31	268.541	319.488	302.938	313.729	325.143
ABHD11	271.867	135.565	189.948	172.282	188.303	221.725	229.984	226.927	118.187	201.197	226.023	207.221	242.423	258.428	170.977	213.517	223.496	213.883	210.74	212.436	200.839	219.208	186.428	195.19	204.869	216.328	205.291	220.858	209.954	204.714	198.412	163.353	203.114	247.477	243.008	224.794	217.284	185.251	215.399	193.492	237.237	246.469	240.173	250.449	190.885	230.73	222.689	222.457	219.623
ABHD12	395.853	326.923	467.934	471.976	422.961	495.733	505.183	488.73	278.632	496.218	721.756	418.475	404.443	377.57	379.921	497.146	429.804	536.42	531.248	521.083	492.658	533.456	378.778	498.505	546.535	542.917	773.271	550.304	593.116	504.01	445.953	488.41	444.108	461.673	515.281	436.011	490.16	462.562	527.554	493.315	484.931	486.85	397.956	409.606	459.627	591.455	559.187	570.944	565.745
ABHD12B	104.721	79.5505	107.465	107.76	110.687	123.928	121.795	114.877	69.7496	115.25	117.02	109.617	109.033	96.9307	98.0494	119.354	105.642	121.695	116.805	121.599	115.496	123.561	104.998	116.826	118.837	122.945	130.9	117.204	122.297	116.934	109.596	97.1969	111.864	123.443	129.686	110.415	118.316	104.056	121.433	110.53	130.379	126.962	116.132	108.133	134.354	131.148	125.442	125.892	124.363
ABHD13	95.911	70.9682	94.8804	94.9395	99.3612	111.126	111.796	105.149	62.3945	102.111	107.074	101.558	95.9821	90.3898	90.7317	108.933	103.088	107.387	110.271	112.713	106.661	110.046	94.8562	108.49	112.305	108.532	111.298	103.785	105.904	100.386	101.833	87.0412	103.333	110.011	118.111	102.036	108.7	94.5388	110.347	98.4589	115.25	115.3	103.828	101.557	102.063	114.835	110.951	111.612	111.519
ABHD14A	263.623	203.569	275.928	252.38	260.121	322.51	340.029	319.338	175.737	298.83	273.675	289.553	282.953	246.718	264.066	319.33	277.719	313.413	296.86	315.014	308.338	327.374	322.815	267.761	288.807	316.604	361.45	315.448	371.492	288.435	306.226	300.528	319.533	279.34	291.855	263.189	283.058	258.552	302.625	288.817	352.452	361.536	298.652	297.941	286.484	353.334	326.529	333.914	327.356
ABHD14B	149.822	112.663	156.974	145.754	148.348	190.456	210.826	180.793	99.3029	171.126	154.785	167.786	160.528	142.373	140.769	176.343	155.599	178.286	178.358	182.642	180.34	185.995	169.993	166.266	173.357	181.422	173.613	167.976	169.271	163.539	201.316	140.368	169.175	164.653	171.728	159.546	174.316	151.628	172.382	165.523	197.318	193.579	244.777	229.765	160.442	193.576	184.593	186.023	178.267
ABHD15	240.468	157.469	218.986	207.953	228.95	259.123	243.698	237.632	136.469	231.24	306.953	244.477	236.162	204.603	211.168	254.002	237.723	248.343	237.759	246.065	267.404	275.277	237.995	215.383	245.651	249.365	227.667	220.625	229.998	231.341	234.032	199.607	233.465	223.762	250.99	205.718	312.733	230.789	242.719	232.832	248.11	265.01	262.8	283.775	227.186	284.768	265.773	262.614	256.901
ABHD2	208.116	154.813	208.921	200.928	199.073	242.321	219.598	213.266	129.016	224.705	221.819	209.142	206.549	189.257	189.275	232.313	234.71	237.122	238.006	251.103	236.036	239.702	247.437	244.648	254.106	240.911	294.408	232.877	246.59	225.107	212.378	191.905	211.903	238.728	251.994	210.945	231.174	226.141	245.511	214.55	261.928	253.268	233.61	222.658	220.775	251.928	242.952	245.526	287.706
ABHD3	275.204	192.986	258.512	241.602	267.192	315.062	296.871	270.673	159.422	276.245	295.266	265.249	261.811	242.404	273.221	336.068	246.378	290.62	298.591	282.25	338.285	316.511	231.821	301.155	323.923	295.819	294.488	382.415	409.559	298.71	248.416	229.063	306.83	280.821	295.047	237.651	285.209	247.212	265.508	265.578	304.339	319.622	289.209	290.099	254.363	367.187	318.391	320.121	298.696
ABHD4	135.781	101.297	140.136	138.07	145.664	163.47	171.017	153.572	89.748	149.023	154.852	142.481	135.368	126.404	128.71	165.695	142.066	158.6	169.678	171.417	157.859	161.679	131.335	164.004	158.626	160.15	181.186	155.039	162.683	146.254	142.303	122.991	146.764	151.805	173.261	148.35	182.841	139.099	157.204	145.411	165.762	168.381	160.883	150.079	150.164	168.801	163.738	168.005	164.66
ABHD5	306.356	222.782	315.781	407.708	289.307	365.439	333.264	317.289	191.782	328.56	325.53	302.324	330.509	280.365	295.151	354.475	395.908	352.258	385.791	362.101	346.616	392.756	334.452	332.803	355.887	356.233	370.434	329.466	333.279	325.778	383.624	269.604	375.627	421.991	436.849	337.654	369.908	323.147	354.292	326.978	372.506	405.241	385.887	342	361.165	389.973	371.604	373.424	364.23
ABHD6	195.813	122.845	167.868	164.955	160.056	197.357	199.949	193.266	107.926	180.845	188.342	162.483	168.232	150.021	156.956	190.901	187.772	189.189	194.147	189.56	196.1	201.696	155.802	170.676	181.896	192.646	207.168	223.106	239.394	176.273	203.871	158.026	219.158	187.619	211.32	181.133	202.52	168.582	178.179	176.466	188.877	187.497	183.791	191.337	191.908	203.716	199.34	199.604	201.932
ABHD7	224.11	168.045	232.055	247.831	208.504	256.145	265.729	290.329	142.403	245.006	220.246	205.828	198.951	187.773	197.147	251.38	193.419	261.32	342.859	430.179	238.234	260.306	201.545	286.154	269.191	267.252	429.111	289.855	224.141	233.413	260.952	189.649	223.493	247.427	272.226	223.445	226.979	212.375	233.005	232.969	276.324	248.383	264.274	241.208	225.315	277.333	273.562	288.602	245.523
ABHD8	383.024	241.489	333.61	330.807	374.265	393.154	413.155	363.351	201.523	349.336	375.657	302.986	311.977	271.771	293.329	371.535	350.667	381.265	365.993	365.394	364.071	385.599	297.415	421.554	413.637	382.278	505.477	341.618	379.925	349.995	413.077	312.463	357.341	395.379	466.22	346.26	390.377	320.733	376.603	339.649	395.365	407.593	328.349	322.086	336.581	416.875	389.056	397.707	404.618
ABHD9	103.149	78.8308	105.856	103.407	104.333	119.668	118.747	112.619	67.9514	112.626	111.84	105.539	103.33	93.9022	98.2421	119.694	103.893	117.772	118.168	123.393	117.282	118.954	100.175	125.5	122.195	120.123	126.255	112.819	114.16	111.618	110.002	94.8174	111.076	119.913	133.172	111.936	117.424	105.9	118.49	107.317	123.507	126.071	115.612	109.114	115.876	127.604	121.477	123.511	119.177
ABI1	498.287	336.343	480.39	459.003	464.648	560.472	585.514	534.854	282.245	523.309	522.547	502.862	486.735	432.304	439.36	544.901	499.747	542.086	593.333	596.173	530.674	565.307	469.211	598.001	643.682	551.564	555.618	524.362	557.182	518.484	484.879	416.709	495.099	669.191	730.904	677.054	617.049	521.524	553.421	493.045	542.988	558.961	567.034	534.849	499.664	604.615	562.836	564	560.842
ABI2	398.1	253.549	358.267	346.794	384.423	406.658	394.539	389.479	217.151	381.322	391.57	368.079	331.873	303.4	325.708	402.491	400.394	408.503	415.027	435.477	402.827	415.322	332.647	371.359	376.338	411.926	427.37	389.815	405.801	380.608	329.204	316.056	449.415	435.11	429.005	402.127	439.187	372.223	429.294	373.623	423.6	444.001	335.379	327.375	385.295	427.228	412.892	428.747	417.953
ABI3	149.062	99.0609	137.663	143.561	137.621	163.362	146.704	145.766	84.9749	150.554	161.591	138.279	135.863	126.952	131.676	161.009	134.339	157.218	161.471	171.217	171.63	161.408	134.302	158.568	152.438	158.294	153.592	149.073	152.092	153.365	134.626	124.123	158.804	181.223	180.148	140.813	160.726	152.211	164.951	143.82	158.103	158.431	158.746	148.428	151.201	164.453	159.049	162.223	174.682
ABI3BP	189.567	173.451	231.43	240.408	184.693	314.072	250.341	313.214	153.225	270.657	266.523	213.464	220.359	235.168	333.327	364.065	187.767	266.655	266.839	256.541	292.047	274.824	236.225	206.668	261.962	269.686	262.559	211.598	243.264	264.694	214.089	229.358	274.485	268.619	246.021	197.036	282.641	359.671	277.451	244.422	259.299	284.13	203.383	266.108	275.611	294.936	283.116	290.39	279.446
ABL1	625.688	433.438	601.771	567.995	573.181	753.361	686.474	648.271	366.378	650.191	651.639	641.036	594.066	560.35	538.265	704.034	646.268	687.873	684.416	732.623	686.969	702.543	523.995	673.696	739.421	695.442	855.271	739.01	733.385	619.849	621.658	524.698	651.089	713.381	734.992	629.449	749.613	629.729	667.549	632.744	741.653	740.551	653.454	644.898	653.671	738.356	698.239	719.443	727.577
ABL2	106.461	79.611	105.762	108.534	109.425	123.754	124.946	113.729	70.4911	113.791	119.144	105.994	107.877	96.7558	98.814	121.318	114.334	119.207	131.802	133.662	117.74	122.265	105.789	124.372	126.406	121.007	116.769	112.181	120.518	112.042	112.214	96.0494	114.647	123.029	130.466	111.199	122.714	107.868	119.534	107.996	127.158	129.822	116.161	110.057	109.499	128.169	122.179	125.681	122.748
ABLIM1	673.012	341.255	492.173	434.544	482.591	570.5	540.273	550.152	310.784	525.102	413.219	415.159	422.965	468.296	433.209	541.367	450.665	558.469	528.801	563.587	572.943	586.675	446.529	558.992	496.909	564.453	443.553	500.7	541.804	550.073	445.242	446.236	582.223	604.33	678.528	589.259	659.595	491.494	555.406	530.954	538.002	550.632	431.575	468.593	567.397	598.517	568.538	584.199	545.646
ABLIM2	123.724	96.4691	131.965	139.168	129.917	155.501	146.891	143.495	85.869	143.457	141.204	127.42	125.752	116.747	122.159	155.604	133.519	151.273	178.536	209.774	149.082	156.49	122.678	143.831	146.049	152.133	154.851	137.582	140.362	141.193	137.812	121.086	143.489	149.208	154.78	143.911	149.011	127.121	170.664	138.064	160.291	159.509	131.102	130.968	147.996	159.618	154.277	155.772	163.49
ABLIM3	132.605	109.985	154.028	139.507	139.346	196.566	241.712	181.794	101.004	162.418	145.699	152.401	150.73	156.561	143.324	174.26	145.985	171.58	165.113	175.103	183.838	195.139	138.192	150.418	164.044	174.621	171.779	158.449	155.281	151.89	158.699	152.636	164.323	151.708	160.64	139.276	152.108	138.557	167.468	163.181	213.526	196.537	159.752	149.732	176.477	189.172	184.119	186.555	153.034
ABO	81.6587	60.7795	81.4569	81.7629	86.6227	94.7852	97.2356	87.3438	54.637	87.8829	89.475	86.5337	86.1753	76.8718	78.355	94.409	85.2524	92.171	96.2724	98.3542	92.1344	93.0424	81.7421	90.6405	93.6201	93.2572	93.391	90.0285	93.1374	86.7696	87.0677	75.9259	91.0357	96.2104	102.822	91.9144	95.2834	84.9446	93.6868	84.3646	100.58	97.9338	92.8377	82.5165	86.0258	98.9636	94.5982	94.9021	96.8265
ABP1	121.712	98.5014	133.835	128.499	128.373	150.58	140.092	141.987	86.7776	150.25	135.532	127.636	130.024	121.749	121.648	151.031	125.666	150.691	146.584	152.349	142.273	154.339	124.207	141.103	144.473	152.48	144.812	136.297	143.696	138.642	129.65	117.233	132.04	143.152	150.973	128.922	136.573	130.08	145.454	136.416	148.164	147.49	134.531	127.771	139.172	158.166	152.934	155.154	143.104
ABR	967.436	620.166	882.755	850.864	845.262	1091.84	1057.53	959.277	520.829	947.119	1005.85	1105.93	965.425	869.874	815.235	1049.44	803.124	986.666	909.957	911.741	1016.46	1044.46	792.561	965.759	963.662	1004.08	932.433	945.518	1075.3	904.814	909.736	769.797	1022.02	1013.79	1031.37	952.375	970.867	835.391	973.513	910.245	1089.43	1047.76	904.522	872.764	886.127	1087.18	1007.29	1031.61	1044.27
ABRA	82.3878	61.0694	81.3262	82.9214	84.5566	93.9235	93.7048	87.7068	53.0599	86.675	92.0369	85.4513	83.1577	76.2384	79.4621	93.5814	86.3298	91.6585	93.4308	97.217	92.1841	93.099	83.2241	90.9194	97.9524	92.9578	95.082	88.1729	93.6428	86.5347	86.7652	74.1523	88.3922	96.1002	99.3621	86.3896	91.5005	82.9193	95.1018	83.5571	97.3626	96.8547	90.6778	93.2208	86.3516	97.625	94.6256	95.3526	100.361
ABT1	134.483	96.7252	134.348	136.145	138.522	157.904	160.669	143.244	83.9151	143.812	156.018	142.592	147.425	124.101	126.272	157.098	145.007	152.446	147.254	157.225	152.297	158.631	143.863	158.138	166.553	153.899	161.575	143.861	160.178	140.731	131.625	120.421	153.56	159.211	166.046	138.491	158.526	132.554	160.145	139.103	160.816	163.788	173.726	151.809	141.673	164.137	156.672	156.792	158.381
ABTB1	218.18	167.671	240.57	224.667	290.804	303.072	281.491	260.126	144.324	257.004	257.808	241.833	260.38	229.535	230.747	277.334	246.73	270.066	287.102	292.655	277.702	283.315	233.616	254.539	250.593	273.249	303.712	262.823	279.923	252.385	240.896	246.774	251.234	244.264	259.785	220.894	266.337	240.554	260.346	251.244	270.896	265.633	267.523	253.133	263.138	294.806	277.026	285.489	318.455
ABTB2	114.348	82.6535	112.339	124.137	112.126	130.505	124.01	120.682	72.1724	120.823	130.917	115.831	109.636	99.2831	105.266	126.416	119.435	126.452	131.58	139.221	121.576	129.977	109.072	166.316	152.707	128.532	123.696	116.254	120.104	119.591	113.029	99.6264	117.313	132.15	146.525	121.948	144.403	117.961	127.497	114.77	134.38	130.594	124.287	115.326	116.323	136.976	131.252	133.185	126.39
ACAA1	369.637	286.159	386.617	429.051	336.728	460.692	549.563	467.387	248.712	404.495	395.178	444.469	491.857	435.201	330.963	419.231	437.564	436.427	412.996	421.284	457.473	468.831	349.235	357.379	384.553	437.913	502.861	445.362	432.263	392.338	399.039	332.651	411.703	411.984	442.95	360.727	402.716	352.895	416.856	400.216	446.271	483.157	423.584	449.021	376.718	481.191	455.833	455.408	452.929
ACAA2	444.563	293.196	419.859	366.622	423.803	490.882	598.898	461.511	280.471	435.281	406.783	545.2	464.563	408.962	352.383	449.564	359.815	474.121	436.974	449.548	447.853	534.241	390.547	457.269	487.525	478.207	571.182	599.013	540.517	424.162	517.34	367.222	412.804	664.652	626.996	660.655	470.04	375.812	427.332	456.03	502.513	476.79	475.417	504.504	436.263	512.287	496.037	494.07	450.888
ACACA	1329.71	824.497	1205.55	1077.91	1124.49	1336.25	1315.06	1247.35	1029.09	1187.53	1061.27	1164.54	1127.79	1017.96	951.332	1249.74	1111.16	1290.8	1238.46	1312.16	1312.41	1456.97	1129.41	1066.53	1148.01	1309.86	1308.43	1098.82	1116.09	1124.87	1194.67	976.882	1224.1	1296.2	1299.6	1141.98	1193.34	985.688	1170.67	1195	1689.12	1471.49	1362.87	1148.14	1100.17	1500.79	1442.69	1444.69	1419.61
ACACB	346.242	257.039	372.837	299.585	270.565	384.812	358.436	476.57	354.436	362.279	314.66	324.557	302.235	286.669	327.917	408.88	287.861	389.407	348.244	387.274	595.44	572.955	405.576	328.143	442.545	395.753	341.166	320.751	355.183	378.305	304.015	322.241	365.325	314.397	332.348	279.1	337.907	313.018	345.122	430.793	389.802	383.998	378.82	329.872	483.115	445.824	466.141	463.153	405.722
ACAD10	212.587	155.505	213.703	213.389	208.691	245.313	284.382	247.236	133.384	226.667	206.553	226.383	207.795	187.369	190.141	243.055	204.71	241.434	238.627	239.056	241.637	247.359	213.044	218.23	233.018	244.551	259.688	219.613	233.125	220.937	235.039	189.071	232.915	270.964	301.415	271.458	236.328	197.362	236.247	219.538	271.632	274.962	316.567	267.535	212.368	262.554	251.136	250.973	241.87
ACAD11	204.243	170.784	236.045	213.042	229.212	271.359	290.18	278.326	160.53	248.889	258.739	220.248	221.73	204.31	210.82	278.044	231.138	261.475	247.652	267.096	282.798	283.384	227.742	229.313	249.299	266.073	267.11	234.85	249.804	253.046	250.212	212.07	274.439	240.672	251.685	222.993	271.652	244.221	279.266	252.056	282.585	279.597	249.659	248.082	234.831	284.358	279.157	278.169	301.638
ACAD8	276.941	184.886	264.209	258.788	260.89	296.628	323.73	286.588	166.516	278.144	258.187	289.766	314.381	278.761	248.773	316.236	277.968	297.906	294.367	295.312	327.766	314.693	236.14	260.137	277.781	301.739	384.606	292.812	278.159	291.746	270.536	234.282	341.216	322.106	353.81	314.238	312.778	268.479	423.08	274.142	339.284	339.48	274.474	296.889	276.016	332.716	313.561	310.639	295.479
ACAD9	514.391	387.63	552.077	518.053	556.616	646.265	709.648	636.644	351.03	583.933	544.72	631.49	564.916	510.416	457.495	581.63	573.291	620.516	739.539	700.189	649.26	652.445	562.269	725.778	725.621	629.178	619.881	548.811	563.419	590.024	627.946	477.999	616.513	728.048	748.524	707.519	666.104	534.105	662.381	575.715	685.666	692.769	638.419	611.314	574.533	664.928	640.295	646.448	666.26
ACADL	112.898	70.422	94.9309	93.8895	92.8264	105.387	100.164	102.065	68.4055	99.1928	103.245	96.8313	88.881	83.7421	89.602	104.473	96.8801	104.993	106.563	109.449	102.976	111.915	94.9828	104.97	110.459	106.409	102.381	97.0515	102.481	98.0654	102.704	85.8308	98.8643	103.617	112.045	101.043	114.31	92.1013	108.337	99.9653	109.231	112.185	100.583	97.9912	97.5158	113.576	115.511	111.701	106.047
ACADM	1078.51	793.689	1136.43	1284.71	858.956	1305.5	1471.23	1305.74	712.767	1214.13	1076.25	1249.37	1333.51	1115.27	1068.73	1281.88	1030.2	1279.94	1322.61	1282.46	1335.96	1372.58	1139.8	1568.87	1604.14	1291.88	1337.62	1088.15	1179.13	1191.85	1403.72	1035.78	1123.26	1113.83	1189.31	983.138	1445.81	1139.04	1359.56	1201.21	1671.75	1636.23	1381.38	1278.26	1231.55	1387.99	1418.17	1371.55	1416.95
ACADS	126.766	88.1331	116.633	111.114	112.03	144.889	148.664	131.369	85.3202	122.842	117.358	139.834	137.091	139.277	104.604	130.823	133.078	131.174	130.127	134.41	136.365	144.674	134.901	117.8	129.709	132.209	130.848	119.418	121.15	122.138	112.036	103.61	133.787	124.403	133.745	116.772	127.485	113.947	127.977	121.964	141.264	146.132	122.248	112.541	122.784	146.118	137.599	138.779	141.449
ACADSB	111.784	89.5055	121.741	114.366	146.719	147.066	160.565	136.819	76.4782	126.601	136.777	201.031	203.643	165.477	110.58	132.674	117.748	134.42	135.715	135.135	130.94	137.275	116.214	125.331	130.703	136.681	207.241	162.507	175.993	124.25	121.204	109.669	128.796	129.206	138.46	117.986	125.894	115.393	138.946	124.359	134.744	140.187	128.959	121.623	123.39	154.252	141.116	143.345	159.671
ACADVL	1883.98	1225.74	1718.49	1519.65	1707.21	1944.28	2212.37	2027.04	1087.99	1782.27	1633.71	2164.25	1921.04	1765.65	1580.74	2085.59	1718.92	1913.1	1752.49	1768.97	1890.1	2088.23	1769.69	1736.29	1771.59	1936.27	1742.96	1571.03	1799.33	1696.58	1861.94	1469.02	2018.56	1935.42	2024.44	1768.05	1813.85	1526.22	1838.43	1763.13	2569.67	2089.63	1809.56	1750.67	1671.44	2112.85	1982.2	1991.79	1828.68
ACAN	79.322	60.2335	79.576	80.3658	84.072	92.5102	90.4555	87.2816	53.0131	85.5767	88.5949	81.9028	82.0206	73.3907	75.87	91.4773	85.0542	89.9147	94.01	93.9494	92.0832	92.3168	80.8649	91.2845	89.9111	91.1092	95.0248	85.4835	88.6642	85.6627	85.8882	71.9555	87.1472	92.7921	94.9673	85.5543	91.9575	80.1373	94.3494	82.0795	96.4542	96.1615	92.7986	87.1875	85.7237	96.9588	93.1954	93.4191	93.0307
ACAP1	104.513	79.6043	103.775	106.594	103.285	120.203	114.226	120.46	72.7868	126.713	119.64	105.443	103.964	92.1463	111.217	126.3	101.38	116.36	118.409	126.869	112.549	119.253	106.608	108.363	113.446	119.218	115.418	106.793	113.625	125.454	107.6	98.2493	115.674	120.404	116.272	108.514	123.176	147.571	123.92	107.111	122.132	117.682	116.253	111.093	113.345	122.8	120.644	120.062	119.256
ACAP2	140.458	102.665	138.936	134.691	147.847	158.631	175.274	151.011	87.2848	147.463	152.956	144.372	155.655	131.48	132.132	163.185	139.185	157.088	160.311	155.811	159.74	163.89	129.172	151.505	158.766	158.566	154.156	146.932	157.247	151.589	147.557	128.05	152.584	158.789	167.107	143.523	164.284	136.005	158.788	142.792	166.377	173.7	156.84	147.97	143.537	174.483	160.253	166.207	174.974
ACAP3	87.851	66.4736	88.4687	86.8849	92.2217	101.232	101.089	96.5709	57.3693	95.0242	98.5869	93.5397	92.0735	80.2631	85.8578	102.373	90.4993	100.09	103.483	104.128	101.062	102.425	89.6233	99.6754	105.068	101.019	101.132	94.9519	97.5686	94.2973	96.4945	79.9007	96.8436	103.308	109.95	91.0701	105.21	89.8636	101.281	90.7382	108.039	109.856	103.75	95.9943	94.1694	106.907	102.352	104.234	105.792
ACAT1	1625.26	930.876	1332.6	1770.46	1313.25	1697.43	1655.25	1672.73	839.192	1392.42	1282.78	1345.09	1190.95	1111.57	1189.48	1560.96	1253.09	1505.71	1630.5	1564.26	1550.09	1645.12	1895.94	1432.9	1735.31	1523.03	1375.51	1296.02	1340.89	1418.03	1540.01	1436.23	1495.53	1931.51	1738.51	1661.5	1396.63	1205.26	1461.15	1402.17	1610.71	1619.94	1532.4	1299.27	1423.76	1658.78	1604.02	1618.92	1414.21
ACAT2	723.002	382.999	548.062	541.405	621.805	628.593	548.717	545.256	381.826	579.795	539.103	634.722	586.385	483.984	437.494	563.19	535.229	616.769	713.558	672.073	580.136	641.994	489.571	547.89	598.486	624.929	758.522	637.776	641.565	565.139	443.458	459.475	632.075	938.559	859.355	748.952	957.311	636.503	649.759	557.273	656.591	668.069	576.158	493.409	522.872	674.991	654.145	684.555	588.287
ACBD3	1502.52	1120.23	1611.85	1468.98	1799.58	2116.07	1728	1687.53	921.467	1718.93	1750.18	1677.24	1716.61	1507.05	1428.78	1800.79	1917.95	1842.5	2247.11	2204.35	1828.01	1903.1	1742.46	1707.24	1918.08	1858.93	1706.19	1682.94	1831.67	1717.91	1745.26	1384.09	1859.29	1925.74	2052.08	1597.03	1755.02	1550.64	1839.17	1638.5	2006.82	2293.9	1800.6	1612.57	1622.44	1977.88	1835.19	1919.7	1799.16
ACBD4	105.456	77.3358	105.061	104.714	108.379	121.605	129.165	119.089	68.0802	112.815	113.976	107.606	104.607	97.0324	100.868	119.592	118.261	118.731	120.319	122.856	122.188	122.804	105.828	115.07	118.215	120.21	118.446	111.334	116.6	111.065	112.892	99.5496	115.743	117.78	122.088	106.824	117.82	105.043	123.561	109.75	124.141	134.474	118.995	111.894	109.398	131.638	123.411	126.436	126.098
ACBD5	104.6	75.7514	101.592	99.4832	108.793	119.456	115.885	109.772	66.105	108.914	113.539	106.777	110.903	96.8534	95.5414	117.283	103.506	114.547	116.293	117.613	114.473	118.761	104.588	110.873	115.456	115.728	116.911	111.42	118.158	107.47	112.5	91.6112	110.659	123.766	128.202	114.637	118.303	103.104	121.25	104.019	122.403	120.73	112.344	109.291	108.979	123.617	118.506	118.754	119.751
ACBD6	306.701	234.204	331.251	298.718	372.543	424.422	392.762	361.748	198.442	346.935	371.997	323.299	311.482	289.256	285.905	367.783	337.39	370.557	380.611	388.235	360.584	384.889	337.099	369.843	382.467	375.313	341.894	324.061	347.85	338.315	319.425	280.62	341.022	378.576	411.053	350.447	386.235	327.156	399.609	336.322	426.893	501.985	346.737	320.988	328.89	392.004	380.299	384.144	350.006
ACBD7	127.836	102.959	141.512	282.162	130.474	156.399	145.423	143.856	89.0175	150.096	152.672	144.552	127.09	119.422	137.265	161.651	154.588	158.894	176.284	159.306	149.134	159.402	126.491	168.483	163.491	161.656	156.788	143.247	148.544	146.171	143.876	124.139	144.371	171.677	182.02	161.706	151.322	137.338	162.143	144.033	162.014	162.938	174.281	142.978	145.275	168.071	161.833	164.564	152.53
ACCN1	123.542	95.46	130.593	124.474	123.632	149.454	138.573	132.605	84.0148	139.658	131.551	127.672	122.375	113.893	120.323	146.092	123.78	147.128	149.549	149.044	139.435	148.044	136.656	154.393	140.365	149.323	136.165	131.097	134.404	137.634	276.225	141.632	131.617	135.88	143.494	125.82	133.723	121.174	141.081	132.421	146.379	144.861	123.516	121.906	150.449	155.391	151.69	151.68	145.373
ACCN2	112.519	88.8434	122.627	135.748	129.983	136.825	170.597	144.611	77.917	130.845	160.831	133.213	125.75	114.277	109.652	136.277	122.348	139.395	135.424	149.627	141.88	140.67	114.879	130.326	141.055	141.226	146.187	123.308	131.968	124.126	142.911	106.553	124.256	139.412	142.592	127.305	131.144	115.311	139.532	126.795	141.473	136.961	173.186	138.49	125.005	154.007	145.587	144.804	172.375
ACCN3	93.4424	71.1545	95.3849	96.666	95.9132	114.348	106.872	102.592	62.0249	100.878	103.899	100.646	97.0933	86.7543	92.3892	107.013	102.302	107.18	109.348	112.964	105.789	110.711	94.3402	106.161	112.09	108.57	114.004	102.128	109.75	101.319	100.525	85.8481	105.419	109.152	117.177	105.373	108.08	92.2284	112.121	98.9904	115.947	120.29	104.315	99.1775	104.93	116.085	111.811	111.894	109.814
ACCN4	90.9034	66.8214	88.796	88.3489	92.9233	106.534	104.124	95.8195	58.645	95.7037	98.666	95.511	94.5936	86.6895	86.6175	101.504	92.4008	100.733	105.913	104.707	101.045	102.726	91.4331	98.156	100.816	101.557	102.912	95.2826	103.181	94.3593	94.7399	80.5943	96.2185	105.21	110.773	94.3922	103.474	89.6698	102.989	91.6592	105.53	109.753	99.1266	95.1153	93.0647	106.19	103.848	104.229	104.184
ACCN5	86.6922	65.2922	87.5234	89.969	87.7945	101.915	99.7682	94.8123	57.4669	95.2358	99.6989	92.0752	91.4941	81.7685	83.729	100.602	95.7529	98.9513	101.301	101.172	99.2295	100.794	88.2166	97.5402	99.7532	100.032	104.688	93.6793	100.211	93.3783	95.2475	78.6913	95.062	100.309	107.008	94.0612	100.573	87.5329	100.443	90.3806	107.454	106.442	102.989	91.7726	93.3821	105.545	101.136	102.576	101.377
ACCS	113.218	88.3746	122.511	122.915	125.014	147.002	133.382	126.322	75.4023	128.175	125.343	142.482	137.715	115.407	104.371	140.71	133.4	138.013	136.609	151.904	138.927	147.129	119.731	148.152	165.896	140.68	133.428	117.525	137.663	134.464	167.327	109.422	133.224	168.771	185.724	171.269	301.72	189.817	134.586	126.299	151.557	154.157	136.28	132.955	116.049	145.318	142.813	145.188	159.369
ACCSL	86.5616	65.1111	86.9989	87.0627	89.606	100.382	102.923	92.923	57.5299	92.7163	99.0713	91.9104	89.7423	79.6809	84.4727	101.84	91.0439	97.4631	97.8563	103.009	99.0673	99.7795	89.2888	97.5937	102.225	99.0206	100.362	93.1553	97.2148	91.2151	91.2022	78.7898	97.18	102.662	106.938	97.7682	99.6678	86.5479	104.582	89.2084	105.055	104.961	99.2976	95.126	91.6083	105.768	100.693	101.747	107.425
ACD	180.478	131.435	182.221	174.022	184.474	211.976	209.772	189.354	110.541	197.464	193.989	195.206	172.366	163.665	166.794	205.528	173.045	204.749	189.937	198.504	195.567	208.487	170.34	210.841	196.625	208.399	195.446	181.622	197.746	190.263	233.812	168.68	188.451	208.446	228.405	198.47	194.509	178.492	199.108	189.411	207.592	201.437	220.399	190.952	183.196	219.96	210.628	213.634	208.878
ACE	92.5116	67.2662	90.8449	90.7998	90.7785	107.563	103.669	96.8019	58.4926	96.5529	103.437	96.7666	92.029	83.6227	88.1056	104.48	96.0247	102.199	103.843	106.388	102.16	104.806	90.1604	103.009	105.718	103.692	104.811	95.7377	101.803	96.5092	94.4881	81.3387	100.391	106.41	108.517	99.0583	104.108	92.1427	104.461	93.0998	112.689	107.706	101.431	99.4526	95.2286	108.994	105.683	106.895	106.752
ACE2	156.229	122.921	164.709	151.61	148.509	182.644	166.18	167.304	105.085	176.074	164.81	148.054	146.792	140.564	144.293	178.966	151.868	185.139	174.895	179.518	172.61	190.811	148.892	175.827	175.442	188.53	167.888	160.668	168.475	170.011	149.147	141.534	159.529	173.216	188.345	156.388	191.658	161.132	172.541	168.387	178.781	179.993	153.456	154.2	163.092	196.728	188.946	193.605	173.272
ACER1	90.6999	67.5958	89.5145	91.025	92.8815	103.098	102.908	97.0708	59.0566	96.2786	97.3647	95.271	90.7863	81.9305	88.1164	101.794	94.5609	101.184	103.647	111.126	101.02	103.656	89.0198	99.5483	102.237	102.255	103.035	95.6177	101.133	96.1097	94.6957	81.2737	96.6902	102.354	106.313	94.0737	103.64	91.9857	104.03	92.4994	107.318	106.745	100.642	99.5901	94.5526	108.265	103.496	104.984	103.893
ACER2	136.401	94.3035	131.397	131.893	135.861	156.548	151.117	145.688	82.9127	143.003	171.825	135.481	136.021	117.251	128.375	153.766	143.584	149.109	175.835	168.284	143.54	155.889	129.171	141.5	159.739	151.244	161.567	153.397	155.345	138.316	137.769	118.2	147.948	152.365	163.796	140.324	151.433	133.441	154.383	136.383	190.295	198.585	153.499	143.694	143.803	159.083	153.509	154.735	154.24
ACER3	135.815	101.774	141.042	140.718	144.696	170.428	157.241	148.72	92.3426	152.233	152.191	144.965	143.574	129.609	127.608	157.844	136.411	158.827	165.333	175.401	163.374	164.083	144.11	152.976	159.163	161.302	179.595	161.511	184.756	146.662	160.494	124.763	142.917	155.731	166.243	143.043	154.094	135.659	156.148	148.656	162.384	161.861	149.475	142.471	148.103	167.921	163.131	166.542	156.72
ACHE	90.8276	68.3618	89.8823	92.0241	90.5322	104.125	103.608	98.3022	57.5202	97.4669	99.7446	98.6804	92.2509	81.418	87.1706	102.657	94.6084	102.148	106.932	108.88	102.653	103.171	90.3188	100.543	104.192	102.973	104.76	101.248	102.725	96.4585	94.1205	81.4435	96.376	107.069	111.619	96.0934	106.977	89.0748	106.362	93.3065	109.771	109.827	102.787	97.5381	96.07	110.315	105.673	105.271	106.478
ACIN1	319.749	232.583	327.433	332.096	326.727	388.232	365.19	348.628	197.915	353.111	354.133	349.123	312.08	289.074	292.785	373.947	366.96	365.912	371.824	385.518	373.792	381.189	294.868	350.431	360.913	372.958	379.416	348.931	393.124	342.671	313.759	279.458	360.384	426.688	403.296	368.096	363.382	341.851	355.193	339.748	392.381	396.141	372.687	348.906	346.844	394.579	375.139	382.655	397.834
ACLY	2704.22	1689.44	2589.71	2293.52	2755.02	2689.23	2553.3	2498.73	2995.68	2546.28	2258.49	3058.41	2783.85	2236.4	1967.93	2502.74	2488.03	2648.22	2343.12	2500.96	2916.96	2884.39	2392.06	2195.24	2311.08	2695.17	2530.58	2228.51	2449.57	2407.43	2349.61	2086.22	2690.62	2671.8	2708.79	2459.8	2364.71	2118.43	2763.25	2444.03	3049.38	2837.38	2858.74	2513.91	2290.63	2854.27	2729.1	2979.11	3075.62
ACMSD	98.4041	74.6421	101.053	98.3196	220.985	113.802	110.283	104.278	65.5433	107.992	105.061	99.0841	96.8545	91.2536	91.3589	116.344	106.63	114.739	112.15	114.986	111.104	119.188	99.058	108.783	110.489	116.047	109.236	106.792	109.958	105.591	106.847	88.3244	110.048	111.471	118.704	104.663	109.605	99.2698	114.1	104.5	133.424	123.546	109.274	102.288	103.336	121.049	119.42	119.066	122.439
ACN9	347.688	269.019	387.451	473.911	440.124	437.578	540.697	488.77	235.069	413.8	358.93	436.111	416.739	365.405	326.879	408.45	355.965	438.092	450.962	429.686	447.73	458.949	419.136	546.487	710.424	444.837	481.223	481.338	444.741	417.589	470.875	352.444	453.449	597.608	573.822	552.969	466.877	408.262	520.675	410.535	504.171	541.467	485.745	445.148	409.254	502.151	466.356	466.201	476.143
ACO1	922.161	754.683	1104.77	966.126	1052.91	1268.02	1242.46	1303.78	842.385	1138.51	1047.56	1034.03	975.406	946.981	921.401	1166.13	1173.15	1215.32	1120.09	1284.29	1372.45	1619.29	1148.11	1116.05	1538.69	1220.51	1093.64	1005	1091.13	1078.58	1188.48	963.987	1183.62	1202.5	1282.72	1115.76	1102.58	1015.77	1110.62	1321.41	1322.67	1443.02	941.101	979.903	1414.48	1330.26	1342.26	1358.31	1192.74
ACO2	369.442	243.803	347.395	343.488	372.838	397.157	395.099	407.676	225.841	369.855	353.42	362.619	400.874	369.972	303.862	390.92	327.482	388.118	430.822	448.375	378.799	417.759	341.455	409.956	401.997	396.389	388.589	355.832	381.638	387.133	381.588	307.167	338.392	416.346	437.824	414.936	363.558	323.488	461.47	363.507	447.282	426.935	367.399	351.912	362.435	415.594	411.734	412.684	393.34
ACOT1	209.081	150.464	214.555	197.696	200.649	231.484	229.331	225.229	168.252	217.722	216.701	234.169	238.979	210.958	211.243	245.509	217.552	234.552	247.558	251.119	258.15	279.683	196.856	201.022	217.862	236.826	209.528	208.348	221.935	226.307	227.444	183.183	257.315	208.399	224.215	194.334	220.246	187.916	213.628	229.127	272.42	304.789	250.094	255.911	220.26	261.872	259.208	257.897	248.508
ACOT11	119.857	90.9319	126.334	126.042	126.82	144.078	151.37	131.655	78.9875	133.667	127.124	132.271	120.448	109.792	119.367	147.808	133.902	142.726	140.208	142.937	135.221	145.661	121.834	164.974	148.748	144.816	211.661	139.809	135.404	132.215	163.967	118.989	126.979	143.368	154.896	141.464	151.268	141.956	139.479	130.417	151.833	159.104	128.647	124.658	126.221	159.582	147.152	151.758	146.385
ACOT12	89.0583	63.6808	84.7691	86.7698	88.6856	100.189	97.3542	91.3042	55.7535	90.5176	97.7402	88.7993	87.6743	78.8884	82.4502	97.8636	91.0766	95.7526	99.8983	102.207	95.4319	96.7859	83.6555	95.2631	97.4349	97.0302	97.8525	92.6827	99.2292	90.1529	92.0269	76.8505	92.8711	98.0491	103.743	91.2821	96.9518	87.3531	97.4686	87.0514	103.225	102.618	95.9294	90.695	92.8957	103.141	98.1643	99.1255	98.2241
ACOT2	171.301	114.946	158.204	150.283	152.792	181.657	179.739	170.297	125.523	162.874	168.178	184.916	185.314	162.644	152.051	183.375	167.17	174.114	192.929	186.959	174.569	197.482	148.769	156.005	167.236	176.64	164.57	165.051	171.262	168.385	160.926	141.123	192.955	169.368	178.543	157.437	175.516	145.094	165.486	167.005	197.221	215.496	176	191.225	163.29	194.976	187.219	188.047	183.957
ACOT4	552.38	361.939	527.833	459.458	781.691	667.229	608.862	538.263	313.294	542.155	495.191	628.829	618.361	503.748	471.061	617.645	553.261	592.66	528.527	537.547	619.78	643.948	597.065	491.482	497.565	599.879	518.257	493.692	511.791	574.594	549.876	470.594	674.358	495.904	520.393	450.209	630.072	509.934	536.921	543.202	823.003	844.326	601.006	693.552	562.352	659.149	610.669	619.45	625.569
ACOT6	90.4797	67.0426	90.471	91.0619	91.0439	104.549	102.424	99.2315	58.4283	97.1706	98.2968	92.9144	91.7034	84.483	87.1927	102.862	97.9986	101.804	104.239	103.951	103.982	104.122	91.8238	103.938	105.243	103.091	103.453	97.5587	100.56	95.8192	96.9866	81.6314	104.788	105.305	111.972	99.4247	104.241	89.2384	107.998	91.9996	108.878	107.409	102.971	97.2878	94.3352	110.28	104.777	106.05	107.04
ACOT7	924.758	671.48	964.301	922.756	953.64	1068.38	1119.19	1031.4	567.206	1054.78	1048.8	1047.32	904.99	828.257	922.437	1155.86	736.79	1083.92	1143.84	1120.57	959.578	1093.52	1118.1	1353.28	1521.41	1106.1	1068.23	1224.43	1516.78	1014.5	1189.89	835.044	879.717	1164.41	1273.46	1030.42	1081.93	1147.11	1158.71	985.785	1084.75	1167.23	1208.26	976.338	963.419	1101.85	1079.71	1124.7	1089.6
ACOT8	138.309	101.658	140.162	135.109	147.342	160.476	165.199	149.635	87.4383	148.45	150.496	143.205	138.396	126.625	137.196	166.478	153.236	158.094	172.903	168.642	159.446	162.217	128.072	148.156	153.662	159.719	166.631	149.227	158.561	150.757	168.677	127.569	147.646	160.048	166.229	149.084	161.895	135.989	165.313	145.019	171.363	168.477	155.235	152.473	140.799	167.668	162.349	165.101	180.436
ACOT9	293.817	214.69	304.336	298.697	291.581	342.946	329.861	314.21	185.343	334.921	317.429	287.505	284.066	271.699	276.124	343.579	272.147	347.808	387.491	429.024	357.44	361.127	319.361	361.114	393.138	348.152	314.105	309.761	325.976	312.947	264.999	249.592	295.276	377.46	400.714	296.415	426.577	335.965	363.191	320.963	356.437	367.122	313.659	306.623	327.575	361.167	352.644	358.662	368.388
ACOX1	503.411	264.587	373.015	345.879	405.78	415.714	404.323	378.902	237.145	386.403	455.027	465.266	540.043	431.109	339.124	415.623	395.267	423.414	463.596	447.044	448.05	448.878	372.817	357.045	416.013	424.764	577.371	566.675	741.04	385.54	387.996	329.015	465.846	401.861	448.727	363.611	597.304	426.689	462.728	391.364	406.949	410.731	402.595	429.168	375.967	455.644	431.416	435.698	442.709
ACOX2	715.871	577.603	819.564	663.193	845.998	885.15	1178.19	1052.98	489.027	856.778	4320.86	1080.24	789.73	641.532	651.134	878.606	1076.61	942.405	775.372	781.362	887.292	1040.52	1238.62	738.485	764.37	944.186	846.91	1543.31	1305.88	819.927	1164.23	695.246	1339.52	707.572	757.987	639.778	684.599	679.277	772.217	876.674	835.748	812.768	965.057	951.903	903.098	1087.24	970.857	1049.24	914.866
ACOX3	387.747	240.281	341.781	334.378	380.301	568.223	420.844	375.062	203.083	354.141	343.606	368.808	387.259	380.001	300.465	381.616	474.17	383.182	341.636	357.41	370.761	397.478	318.436	319.133	340.653	387.307	594.252	530.057	533.369	368.557	304.573	270.982	355.861	409.296	466.707	396.457	421.244	348.573	413.513	354.162	486.892	499.691	328.308	312.271	337.193	400.457	389.383	390.417	510.768
ACOXL	90.9492	63.8697	85.3501	85.8803	86.4337	100.476	97.9949	96.0729	55.7193	91.4919	97.8664	88.8879	89.415	78.2491	82.3554	97.069	90.7114	96.4611	97.8538	101.145	94.8215	98.6334	88.4935	92.8721	100.346	97.806	98.733	91.2685	99.1176	92.028	92.0164	77.2844	92.2374	98.3522	103.195	91.0083	98.8146	86.8108	100.411	88.9268	104.707	103.604	95.9542	93.8436	90.0551	102.954	99.4314	101.03	98.395
ACP1	1571.07	1010.77	1484.86	1618.87	1456.37	1663.88	1700.58	1535.13	843.355	1540.44	1971.78	1682.72	1788.6	1452.73	1316.42	1738.36	1714	1651.52	1904.81	1664.28	1516.22	1709.59	1435.63	1400.13	1542.11	1671.46	1706.22	1705.45	1637.26	1599.62	1820.69	1239.6	1690.58	1885.62	2046.61	1733.26	2344.73	1910.06	1687.27	1489.36	1634.44	1774.95	1615.12	1419.21	1472.11	1868.5	1734.89	1761.27	1792.87
ACP2	556.043	379.539	525.223	539.692	526.923	655.684	580.034	528.669	320.234	565.116	538.184	476.295	451.48	437.791	438.943	574.024	498.556	584.796	590.401	624.599	660.973	610.829	490.321	603.978	656.692	596.489	596.994	566.597	584.934	543.715	453.654	457.806	711.377	576.497	605.607	498.179	623.285	530.863	585.188	535.638	703.996	725.186	571.572	538.943	559.379	665.467	612.53	617.798	699.247
ACP5	172.913	140.264	212.455	175.806	410.2	239.509	217.9	189.963	114.267	214.638	200.477	213.86	256.9	187.204	167.873	208.429	264.836	226.951	209.983	215.712	214.676	235.919	197.341	194.067	187.845	235.414	222.514	201.168	207.475	200.286	213.41	274.683	207.659	197.474	211.187	190.296	176.996	165.53	206.346	204.206	238.564	240.998	213.523	186.291	187.147	275.485	244.557	239.621	245.453
ACP6	196.86	151.627	213.327	199.576	240.465	269.822	249.821	236.217	135.254	228.407	220.325	199.163	196.125	194.054	195.871	249.394	231.911	238.807	274.144	289.767	247.503	253.106	200.982	243.47	224.652	244.036	242.328	209.758	226.028	219.786	252.248	173.603	242.435	226.132	236.026	207.505	229.56	201.14	224.737	221.585	276.026	284.904	243.461	233.937	210.19	266.205	262.96	256.474	246.683
ACPL2	205.78	136.344	184.934	181.07	206.59	229.028	260.327	227.377	112.905	193.951	222.83	201.791	196.418	174.528	164.65	201.222	200.735	207.35	261.9	250.25	216.189	215.391	162.045	192.766	206.953	210.858	213.573	230.619	238.6	193.594	182.312	162.443	225.209	207.653	207.449	187.87	204.402	172.283	207.055	187.395	218.422	220.51	195.616	187.93	190.192	228.611	211.776	217.247	235.399
ACPP	99.6722	76.6594	102.297	105.928	103.719	117.435	121.494	110.281	65.9507	109.578	113.586	110.191	103.491	91.3641	97.7808	112.506	109.548	116.351	116.496	118.254	115.372	119.046	101.039	110.542	118.172	117.036	111.744	110.276	112.919	110.389	110.336	92.964	109.114	119.07	119.822	105.997	119.906	107.977	117.548	105.752	118.75	120.283	110.705	104.021	107.044	124.682	120.632	120.595	117.542
ACPT	101.585	72.6978	97.6367	101.023	100.415	110.579	113.999	107.568	63.6599	104.054	122.684	105.185	102.089	92.9377	97.3581	113.974	108.894	110.833	114.335	114.718	105.834	112.15	100.68	111.421	113.711	111.621	113.537	108.124	112.775	104.027	100.974	87.5884	109.108	113.214	120.497	104.221	117.533	97.6358	113.567	100.978	116.677	114.501	108.239	102.61	103.541	117.41	113.907	114.367	119.426
ACR	91.0377	65.7719	87.4535	89.1459	89.226	101.75	99.9606	94.393	58.1125	94.1541	100.588	91.8188	89.3588	81.1509	83.9498	100.216	94.6824	98.879	106.591	103.196	102.006	101.601	88.9046	100.023	101.978	100.1	98.2407	99.1972	100.11	93.0528	91.7505	79.9895	93.2737	102.729	107.061	92.6851	99.0292	85.4915	107.041	89.8075	107.964	109.98	99.6755	93.8328	93.5184	106.373	101.276	103.384	102.131
ACRBP	85.278	60.2707	81.4784	83.7087	90.0454	94.4247	94.2705	88.1085	52.6345	87.4353	89.9191	87.4267	84.7539	73.9207	79.5921	92.9853	88.9986	92.01	93.9545	95.0143	92.5015	94.4718	83.5321	90.8308	94.1174	93.4236	93.9472	89.4924	92.7415	85.8894	87.7901	74.2612	90.5873	95.6378	99.5339	89.7248	95.651	79.8776	96.8419	84.2702	96.8694	97.8331	94.7886	86.1257	84.8033	98.3275	94.8224	95.607	96.7104
ACRC	109.424	75.5316	101.453	102.109	106.381	115.798	116.073	109.505	66.5084	110.487	116.161	113.254	106.161	97.991	99.7491	121.538	106.237	114.783	121.076	120.933	119.448	119.257	108.048	114.373	120.614	116.237	117.645	108.58	118.101	113.11	108.03	93.8938	112.722	126.86	124.019	114.38	123.112	110.697	122.103	105.52	122.365	118.47	118.075	110.642	109.159	123.19	119.625	120.259	119.93
ACRV1	88.4469	66.4728	89.1203	95.9619	90.6249	106.37	103.211	96.1555	59.3115	95.4311	97.6899	92.9613	92.6424	84.1251	86.8157	103.722	93.5672	100.884	105.584	106.032	102.978	103.228	88.0407	99.1701	104.427	102.144	103.562	97.0065	101.303	95.0321	95.8795	81.7745	98.7067	107.703	109.424	95.4208	103.483	89.2976	104.242	92.3848	107.727	107.647	98.9039	97.3501	95.5919	107.915	103.541	104.815	105.531
ACSBG1	99.2221	76.1018	100.681	101.657	102.525	115.443	115.455	109.139	65.7501	108.988	110.686	103.814	99.5889	91.8671	95.716	117.211	103.196	114.566	116.839	124.313	112.151	117.406	100.131	114.91	115.931	115.317	113.328	108.187	114.629	106.162	107.303	90.4772	105.98	114.538	122.088	106.679	115.657	108.357	118.71	105.158	115.909	124.7	109.738	106.295	109.581	123.473	118.874	119.356	116.689
ACSBG2	83.0722	61.0239	81.3804	92.8833	85.2858	94.9624	92.7749	89.5113	52.6784	87.4436	91.0335	85.8742	87.0882	75.2594	78.813	91.9768	86.7034	91.9559	94.4612	95.0566	91.5942	94.162	82.8222	92.6032	94.3623	93.2216	93.4964	88.1304	93.1262	87.6901	84.7871	75.1997	89.1485	94.8671	102.609	87.2931	94.4727	81.473	94.7571	83.723	95.8873	99.6417	90.9582	88.5293	86.7111	99.648	94.8768	95.4582	97.2634
ACSF2	374.837	251.389	361.123	311.318	530.234	712.914	592.743	488.294	221.809	370.464	498.134	326.537	310.568	307.728	320.29	440.9	308.957	403.324	350.774	364.094	417.481	435.363	365.782	349.058	367.63	407.613	647.576	443.469	469.622	358.625	298.721	328.39	384.791	333.245	357.437	296.162	347.338	309.827	364.819	371.649	589.304	457.465	363.059	375.697	351.627	458.191	433.95	432.221	412.491
ACSF3	95.443	69.4902	93.5355	99.8084	99.1836	108.335	106.684	101.036	62.3898	100.607	100.911	96.2088	93.0321	86.8625	90.7191	107.094	97.0631	105.841	110.142	110.064	104.846	108.33	97.1579	106.839	109.809	107.456	109.185	100.726	107.794	98.2693	99.3658	84.5845	101.638	109.543	113.935	98.2096	109.041	94.9291	113.037	96.1417	112.789	109.1	106.24	100.393	101.354	114.135	108.894	110.276	112.014
ACSL1	896.351	593.833	955.895	768.766	668.197	876.059	816.989	1032.34	832.028	899.791	848.42	713.26	757.563	674.866	751.533	892.04	703.689	978.234	1357.83	1394.1	1221.15	1864.71	801.118	966.72	1236.49	996.585	1184.93	1070.36	1052.59	923.769	933.607	803.887	832.323	900.844	994.817	828.977	1409.34	949.367	937.406	1306.02	1015.28	1068.61	739.337	782.991	1228.81	1230.72	1913.71	1356.19	901.7
ACSL3	1543.4	1123.49	1617.65	1561.46	1617.34	1806.27	2016.21	1722.69	956.789	1671.6	2051.32	2014.96	2373.5	1816.28	1391.43	1690.78	1893.89	1825.43	2461.75	2220.98	1716.95	1890.67	1350.39	1620.25	1701.58	1846.49	4021.43	2178.44	1686.01	1767.07	1832.9	1309.82	2219.65	1716.19	1811.58	1706.4	1799.38	1461.27	1722.21	1620.02	2319.02	2418.47	1525.55	1498.77	1603.51	1972	2123.08	1934.02	2075.55
ACSL4	221.132	159.338	223.631	216.187	200.68	243.424	278.326	229.824	138.683	235.648	256.028	213.522	211.145	195.199	212.401	259.744	203.046	257.635	244.007	251.945	258.387	267.648	221.708	272.553	296.615	255.906	225.086	222.646	239.508	232.422	213.963	188.081	229.543	268.908	303.576	228.868	333.126	238.534	261.103	233.155	253.266	268.709	264.123	247.906	258.987	268.081	264.376	266.711	264.547
ACSL5	692.529	132.109	182.006	194.943	158.256	202.782	187.407	198.021	133.217	202.61	177.286	160.404	164.526	155.188	186.381	217.348	166.316	206.834	189.843	192.807	221.306	221.382	181.474	220.936	224.011	212.296	185.37	177.73	192.768	199.411	214.521	183.75	221.22	224.311	233.515	180.791	348.402	235.529	221.032	195.331	195.084	189.25	194.096	186.462	196.101	226.614	215.42	218.887	210.789
ACSL6	93.735	68.2028	89.8334	90.5069	94.8241	102.957	103.323	95.2688	59.7142	98.139	99.571	95.4315	94.0876	83.7482	87.8867	101.599	97.237	101.88	102.986	103.388	99.5603	103.69	89.43	99.8606	103.725	103.336	102.418	97.2763	103.239	97.1235	95.8278	82.4376	98.0291	105.599	113.481	95.0866	103.976	93.2628	109.506	93.1727	110.786	108.05	104.091	99.4137	95.8441	107.616	103.792	105.741	108.435
ACSM1	82.2463	61.6423	82.5906	82.1782	87.0242	95.8686	95.8899	90.8932	53.891	88.2761	91.8347	86.6207	84.0213	76.2114	77.847	92.3392	87.7089	93.3575	94.8851	97.6087	93.4097	95.5663	83.5104	93.0871	91.4801	94.9358	95.6279	89.7258	91.5534	86.8493	168.758	74.1277	87.9187	94.0317	100.809	86.9715	98.6171	84.9185	95.8409	85.5035	102.877	101.73	94.8764	90.2204	87.1067	102.958	136.694	104.832	99.84
ACSM2A	87.7775	63.3691	85.173	86.2997	84.9116	98.9094	97.2124	91.0588	55.5632	91.4007	92.2096	87.4889	86.9622	78.7308	81.5503	95.4442	89.6377	94.8915	100.305	103.11	97.4774	97.5799	86.0563	94.0565	98.5528	96.7052	100.828	89.4048	94.8936	90.0252	88.9365	77.0231	91.7886	97.6611	103.018	92.9524	100.736	81.6847	99.3006	86.7643	101.221	102.068	97.4223	93.2179	87.3349	101.889	98.1382	99.4102	100.233
ACSM2B	91.8611	70.1631	91.8224	97.5036	95.3653	107.605	105.035	100.921	60.2766	98.8262	99.9128	96.2211	91.3774	83.4671	88.7484	105.761	96.8676	103.453	108.461	112.482	103.011	106.212	92.2285	101.568	107.99	104.719	105.297	99.1256	101.371	97.799	99.8893	82.9426	97.9622	104.84	111.417	98.8326	108.801	95.1474	106.401	95.2879	108.956	113.077	104.026	96.8637	98.759	112.45	106.006	107.175	109.797
ACSM3	98.0955	71.5227	98.5942	106.939	92.4484	108.702	129.739	111.501	61.8214	104.617	106.422	94.6242	95.3555	85.0498	92.4077	109.903	98.6796	111.238	109.434	105.204	105.555	112.311	93.9889	101.95	108.19	111.833	105.2	99.1625	104.186	100.531	273.162	85.6408	105.335	113.896	125.542	114.325	110.322	98.9204	117.891	101.095	115.338	109.565	118.279	105.776	96.7424	119.686	126.346	122.675	116.671
ACSM4	88.3829	64.5954	86.1258	86.2853	88.8259	100.226	100.799	95.848	57.3857	92.9497	97.1167	91.126	88.4832	79.8818	82.956	98.7512	94.834	97.9347	101.136	101.089	97.3818	100.083	87.19	92.8191	96.1696	98.8072	98.5328	94.7889	101.553	91.6591	93.1355	79.0616	95.6467	99.2257	108.023	92.1006	98.7233	86.6397	102.713	89.0735	105.05	108.305	99.3828	91.46	90.9688	104.69	100.289	101.124	101.895
ACSM5	88.8823	63.5098	87.7513	85.0434	88.999	101.041	104.419	96.9539	56.077	91.8072	99.2493	89.1451	91.0138	81.7329	82.3913	99.1671	95.1532	97.9736	103.205	101.249	102.459	107.044	90.8604	92.3161	96.76	99.586	100.754	94.7135	99.0341	90.3204	94.446	77.6792	99.5484	97.7078	102.373	93.2944	94.935	82.9195	99.0228	93.9385	110.634	106.03	95.9673	90.2305	101.158	107.823	104.668	103.612	108.921
ACSS1	343.276	188.588	252.623	242.577	240.537	319.601	270.088	280.544	159.474	276.542	271.652	288.104	304.881	253.873	226.677	283.63	317.282	289.988	409.091	385.093	295.479	290.912	225.759	255.244	264.401	293.983	435.378	306.179	295.133	270.378	270.737	232.104	267.618	266.46	275.576	250.296	248.034	244.12	270.419	264.151	268.45	282.639	235.998	227.034	270.456	313.573	299.551	305.853	371.862
ACSS2	1070.51	664.236	999.397	908.722	909.595	1066.13	1048.75	1116.83	1364.32	996.347	848.187	1429.26	1491.9	1245.36	840.104	1069.01	829.794	1075.83	1019.03	1177.91	1215.12	1298.37	937.521	894.283	1038.54	1090.22	1192.43	1060.23	1159.09	941.272	964.287	846.216	945.309	1005.66	1152.56	1004.37	1116.84	936.095	1006.84	1066.4	1097.05	1134.57	800.783	829.194	1020.22	1217.24	1265.38	1324.36	1090.23
ACSS3	122.176	83.4647	112.318	110.61	111.962	129.672	137.407	122.924	72.9292	120.911	138.261	121.757	122.274	107.075	113.954	135.601	118.499	127.751	129.647	134.447	124.993	132.289	114.572	121.553	137.292	128.894	141.943	137.653	139.607	116.96	117.391	104.687	126.393	125.427	133.724	118.845	124.525	108.832	129.222	118.063	135.872	140.523	150.455	157.72	119.528	137.595	131.41	133.497	127.494
ACTA1	254.591	229.072	321.961	286.053	260.949	348.992	304.487	315.611	193.969	345.908	283.195	261.249	260.688	250.42	341.659	349.685	255.129	365.75	710.142	832.399	317.623	364.029	273.091	326.453	327.725	371.482	300.593	294.154	464.268	333.901	262.474	264.1	284.332	459.404	860.593	375.441	401.04	280.557	349.007	328.613	356.355	417.496	1410.2	307.11	318.449	375.254	368.436	374.57	325.976
ACTA2	3720.74	2585.82	3622.69	3473.47	3246.08	4160.95	5244.31	3721.12	2205.67	3895.59	4664.53	4048.63	3158.46	3270.99	3810.59	4159.86	3154.89	4101.98	3538.42	3816.27	3799.56	4179.45	2873.7	5119.1	3888.89	4109.77	3428.73	3338.13	4117.51	3393.91	3680.63	3002.55	3588.44	5297.24	7734.09	4084.83	5478.08	3105.7	4148.34	3686.74	4119.3	4368.11	4223.62	3882.96	3870.06	4250.42	4148.88	4204.11	3969.68
ACTB	13431.2	8974.1	12378.2	12255.1	11547	14850.4	15382.3	13600.4	7616.59	13429.8	13600.4	11976	10858.8	10247.7	11201.1	13708.9	12788.1	14103.5	14179.6	15290.4	14590.3	14105.6	12329.5	14579.3	15413.9	14259.7	12564.4	11732.2	12790.1	13052	11551.4	10368.4	14215.3	15438.4	15464.1	13626.4	15120.4	12686.3	14818.4	12720.6	14842.3	15600.2	14257.3	13274.2	13777.3	14678.8	14150.4	14314.8	13998.3
ACTBL2	90.0217	64.8127	87.2241	88.7585	90.7951	100.886	99.4278	93.8002	57.4107	93.0923	96.0304	92.2863	89.8385	79.6717	83.868	102.17	94.159	98.6506	103.96	107.963	100.09	99.9308	85.7144	97.1262	101.735	99.7004	101.29	94.2221	98.7819	94.4834	92.9926	78.1052	93.1944	102.814	108.068	93.9706	101.139	93.6321	105.076	89.6083	104.641	102.572	97.7125	92.3647	90.4008	105.913	101.517	102.04	104.943
ACTC1	95.9724	71.3424	95.5715	101.739	95.0071	110.423	112.207	103.165	63.564	105.479	147.591	95.1751	95.4183	88.609	95.7224	108.52	100.38	108	107.885	111.978	107.564	115.889	94.0745	104.875	110.414	109.569	106.502	100.339	106.589	101.825	98.6977	86.1012	111.084	107.272	114.037	95.3139	106.111	96.9289	109.289	98.6906	112.655	116.603	104.745	100.009	108.768	114.995	110.204	112.9	114.945
ACTG1	16695.8	11542.9	16027.8	16670	16410.1	19475.2	19605.8	18361.1	9819.69	17361.9	18706.5	19372.6	16210.1	15655.6	16186.4	18652.7	17142.4	18155.7	19828.2	20006.2	17509.8	18824.3	15774.3	18473.5	18507.5	18375.4	18600	17383.9	18919.9	16794.6	16733.8	14063.3	18036.7	18940.9	20342.1	16766.5	18777.9	16049	19430	16499.3	19105.9	19746.3	17510.9	17702.5	16797.9	19136.4	18564.8	19056.2	18493.9
ACTG2	122.565	118.72	169.13	306.648	123.646	187.813	160.935	157.023	100.613	179.317	184.526	125.957	129.805	157.363	197.85	167.582	120.239	194.695	152.847	155.799	147.302	194.657	120.172	150.058	181.307	192.76	139.549	143.044	191.948	154.406	131.436	129.212	133.004	5915.37	5885.06	3489.23	173.634	148.655	142.281	171.915	158.573	171.063	171.506	128.128	152.537	190.924	190.139	193.361	162.942
ACTL6A	1623.7	907.581	1298.49	1413.68	1361.64	1526.48	1348.28	1290.63	749.531	1369.86	1439.88	1617.77	1346.22	1155.93	1228.64	1476.34	1250.45	1461.57	1681.92	1425.11	1377.72	1533.28	1167.37	1554.95	1708.35	1484.45	1374.12	1261.04	1330.27	1404.66	1438.84	1123.61	1375.6	1876.2	1839.17	1654.06	1534.79	1237.25	1506.43	1320.56	1519.18	1618.94	1792.68	1498.98	1312.19	1610.86	1497.82	1516.22	1500.81
ACTL6B	101.232	71.3609	97.4089	99.2218	99.7469	111.802	109.14	106.283	62.4328	103.652	110.523	101.067	98.1942	87.7125	90.8481	107.058	102.488	109.864	111.247	115.254	106.187	113.019	93.3684	106.198	108.898	110.696	110.427	102.832	106.991	100.166	101.48	105.718	103.369	109.252	117.226	101.46	107.062	95.2631	110.88	99.5253	115.807	113.76	106.524	102.835	102.299	117.275	112.513	113.637	115.966
ACTL7A	82.2799	59.5707	80.2746	79.9865	84.3503	93.7266	88.4383	87.9146	53.0896	86.1464	90.9362	84.1027	84.6579	76.0548	75.998	91.707	87.6226	90.5562	91.7665	94.7735	89.5565	92.1972	81.6874	88.3065	94.4252	91.7874	93.2286	87.9256	93.0476	85.7101	83.8388	72.6983	87.388	93.3954	99.4082	88.0993	93.7665	81.5992	93.5394	82.337	94.7688	96.9359	89.0214	86.3067	83.716	97.5235	92.9981	93.6942	94.9107
ACTL7B	90.5964	66.2143	87.249	87.061	90.2656	101.935	103.673	95.9207	57.3701	93.4958	99.1068	93.7414	89.951	79.8323	85.1838	100.62	92.8277	98.636	105.973	104.621	96.0509	101.029	88.6048	96.1694	100.094	99.7933	102.558	91.6377	99.5481	93.0753	94.4456	77.5368	96.254	98.9116	109.548	93.4858	102.659	90.3232	101.957	89.3344	105.33	106.802	98.4779	95.0862	91.8246	105.91	101.662	103.57	102.873
ACTL8	124.318	93.9827	127.665	124.294	119.095	144.707	136.722	134.99	80.9595	136.896	132.671	127.821	121.416	109.558	115.081	140.424	121.286	144.062	144.107	145.839	136.818	148.728	122.002	141.059	140.129	145.806	134.354	128.883	137.925	132.755	122.569	111.54	127.663	144.704	147.599	125.355	136.885	125.878	143.834	131.143	148.763	144.715	132.785	129.076	130.411	151.976	149.705	151.239	142.366
ACTN1	1432.34	1107.96	1549.8	1656.17	1389.01	1716.82	1757.86	1637.96	962.696	1644.74	1661.52	1375.29	1299.33	1316.28	1444.55	1724.05	1393.54	1773.48	2561.64	3397.39	1609.03	1805.96	1283.34	2074.54	1856.65	1785.01	1401.02	1356.13	1571.85	1514.54	1404.19	1263.6	1553.92	2311.81	2820.25	1867.87	2433.28	1535.87	1643.31	1637.75	1744.39	1851.81	1735.86	1507.43	1685.54	1820.23	1769.99	1818.72	1644.7
ACTN2	92.2539	66.9975	88.7199	88.3481	90.1206	103.333	103.495	98.1679	58.8214	95.2337	99.3078	89.4365	94.3332	81.9435	84.3812	101.57	95.7247	100.51	102.642	103.302	98.8508	102.314	87.0792	101.536	102.25	101.498	107.944	100.841	109.612	94.0696	98.5914	80.1189	96.0832	100.635	107.953	93.9773	99.3207	89.0463	112.061	91.4751	105.83	108.433	98.8736	93.9237	94.3692	107.542	103.306	104.243	106.134
ACTN3	87.4131	64.9071	87.4247	91.7298	90.32	101.724	102.067	94.2692	57.0649	94.0447	99.8671	93.8446	87.7232	79.9977	84.7068	101.563	93.1073	99.0358	103.135	103.329	101.049	100.598	89.1828	100.008	100.119	100.154	100.939	97.0421	100.363	93.9893	92.1766	80.7974	95.2217	102.511	109.362	93.7162	102.63	86.2539	106.092	90.223	103.936	109.391	100.308	95.1273	92.7975	106.781	102.908	103.446	102.043
ACTN4	1310.84	906.257	1314.35	1334.48	1120.89	1509.8	1491.48	1328.49	769.093	1401.84	1283.32	1194.93	1180.9	1102.86	1116.14	1477.14	1336	1489.73	1731.72	1875.04	1400.98	1516.96	1159.9	1951.86	1842.9	1514.28	1641.97	1296.18	1427.03	1330.64	1288.78	1059.66	1344.15	1539.95	1771.97	1512.06	1602.37	1270.03	1526.4	1371.18	1572.24	1456.07	1424.02	1404.16	1443.58	1561.7	1493.58	1527.61	1489.92
ACTR10	808.64	559.557	781.252	697.075	883.188	915.121	1028.42	849.024	475.168	823.612	880.973	868.652	821.427	704.717	697.87	879.576	747.712	888.142	894.816	942.07	878.261	928.413	685.961	788.957	854.809	892.809	1003.02	825.273	823.642	784.473	1023.75	706.833	839.753	905.773	1018.11	845.174	1013.99	793.71	987.595	805.643	914.22	974.616	836.386	875.24	791.26	976.383	910.276	928.237	981.073
ACTR1A	788.833	480.603	657.936	693.824	674.201	774.251	796.193	746.315	406.862	700.404	696.174	687.986	716.305	621.875	593.345	739.479	574.649	741.306	784.154	799.668	762.061	788.12	573.721	736.251	726.547	751.274	865.981	758.571	786.116	701.325	665.707	596.689	721.538	756.942	856.081	657.593	741.159	609.199	818.755	679.457	818.976	818.546	666.447	687.47	708.596	802.258	757.707	763.485	759.064
ACTR1B	343.7	255.903	359.298	350.778	344.904	438.746	429.617	378.05	216.353	381.515	348.859	402.885	423.465	338.908	322.286	419.075	366.801	408.506	444.033	427.25	411.492	425.428	319.405	362.954	376.405	412.716	408.993	391.869	405.666	382.36	361.593	324.817	399.279	398.81	411.524	388.731	423.824	368.294	393.941	370.613	403.672	402.473	368.319	346.791	380.517	457.433	427.045	425.898	460.514
ACTR2	1987.03	1411.58	2023.37	2382.75	2165.33	2327.51	2440.48	2190.75	1201.14	2162.53	2044.79	2172.68	1969.89	1801.56	1753.33	2214.05	1959.71	2299.29	2714.62	2562.7	2335.01	2350.19	1843.25	2296.43	2319.59	2309.6	2353.53	2293.52	2130.9	2168.04	1946.85	1766.08	2270.88	2728.75	2853.68	2582.2	2641.13	2262.83	2337.94	2048.37	2308.28	2552.52	2057.2	2159.7	2187.52	2443.53	2311.16	2372.6	2514.69
ACTR3	758.86	516.447	751.756	787.125	718.46	799.88	763.191	743.703	433.716	805.11	827.919	719.447	668.222	639.521	676.676	866.702	764.996	862.539	949.015	941.92	850.2	904.731	713.927	1006.28	1097.29	867.55	793.656	761.364	783.6	823.108	675.291	661.858	836.449	1181.43	1083.08	909.864	950.73	837.362	902.906	767.204	865.655	902.379	776.783	724.461	811.468	923.114	876.41	878.252	882.138
ACTR3B	121.171	89.0185	125.407	138.059	115.276	136.013	135.139	136.011	78.098	135.335	120.828	113.972	125.389	110.033	118.71	140.177	130.956	141.369	143.668	133.895	136.797	141.186	118.593	186.274	162.81	145.663	132.295	123.826	128.038	132.211	123.389	112.292	128.246	197.349	181.025	233.923	134.766	121.78	136.105	128.851	135.496	136.53	124.863	124.745	126.745	161.565	147.761	148.867	140.768
ACTR5	157.91	111.849	153.938	156.214	158.783	181.392	188.445	175.066	94.9027	163.15	180.599	154.209	152.765	134.871	151.168	182.91	155.382	173.357	174.688	184.444	167.577	179.477	157.333	156.168	167.034	175.514	186.546	164.187	171.626	163.142	170.235	134.009	163.647	221.854	214.029	189.021	190.487	163.139	178.123	157.152	191.656	194.319	162.278	160.21	155.82	185.483	176.554	181.922	206.128
ACTR6	789.524	498.827	718.233	708.616	815.018	839.961	832.489	768.706	419.836	768.49	715.493	759.391	799.233	718.924	616.112	781.184	767.699	815.327	939.413	829.819	809.006	837.299	729.484	729.288	777.295	825.107	826.422	764.715	793.411	770.862	830.918	623.063	806.385	1049.3	977.006	870.554	944.967	740.616	807.393	735.342	867.701	905.2	1120.08	871.568	725.484	892.914	840.647	862.638	925.229
ACTR8	140.038	96.2384	132.529	129.275	141.825	154.971	151.828	147.084	83.5877	142.32	153.759	143.658	141.355	124.713	124.271	147.481	137.755	149.831	151.698	151.488	146.482	154.868	126.703	142.728	147.289	151.873	165.845	165.595	155.739	139.38	145.752	120.036	142.155	157.599	163.708	137.683	162.927	134.735	156.991	136.66	157.333	162.892	150.101	156.209	136.295	163.4	154.123	156.667	177.923
ACTRT1	203.757	142.875	191.021	231.491	186.299	222.232	227.866	211.929	131.483	201.51	242.917	182.285	199.176	162.181	210.955	223.283	206.434	215.2	220.65	238.417	213.661	221.037	216.904	234.223	215.988	215.006	242.171	235.14	240.908	207.269	193.622	171.429	203.471	208.335	219.66	189.215	202.42	180.063	216.677	191.257	215.14	209.146	197.116	185.632	196.751	224.949	219.896	221.354	203.569
ACTRT2	84.8925	60.4598	81.0185	84.4418	86.2228	94.8105	96.7685	87.253	53.5268	86.3647	89.4837	85.2372	84.1531	75.3796	79.7041	91.4789	84.6971	91.4039	95.129	94.3561	91.8055	92.8899	82.2755	90.4724	94.3895	92.6489	95.8528	88.1746	89.4546	86.3466	86.7324	74.2783	92.3109	94.7541	98.7456	86.8234	96.703	83.6385	96.1459	84.4718	98.899	100.46	91.9271	86.8068	86.005	98.5218	94.2071	95.0062	96.5545
ACVR1	906.609	603.452	859.683	759.435	880.762	1048.12	1089.7	913.981	497.573	901.478	961.785	907.905	811.819	772.484	800.956	957.101	834.781	972.033	949.279	1024.63	943.426	983.298	728.753	986.142	1052.52	978.627	951.843	914.838	1050.29	856.053	837.645	812.116	927.417	946.537	1024.43	804.093	1044.91	809.167	906.171	881.795	1062.85	1082.9	895.37	971.775	929.349	1061.05	1006.87	1025.35	974.942
ACVR1B	581.291	345.1	489.763	448.784	652.959	595.787	676.762	603.159	289.765	512.473	528.086	559.52	496.987	526.167	403.35	541.269	482.536	555.259	531.508	520.387	548.476	580.555	493.629	536.609	533.354	559.156	700.18	803.257	701.41	519.389	483.176	425.91	544.972	498.519	527.189	441.426	503.715	439.118	591.6	511.093	701.903	724.34	571.325	556.695	530.558	642.025	587.676	589.351	653.159
ACVR1C	93.9353	67.7219	91.1384	94.3928	99.0099	103.959	102.417	99.4843	58.0626	96.9456	101.829	91.27	94.5151	84.1235	86.9599	101.644	93.275	101.71	100.077	108.678	101.677	111.627	91.4916	101.701	112.945	103.528	105.147	97.9987	103.5	93.8817	95.7118	81.9818	99.0921	106.146	108.002	96.3411	105.625	91.2227	106.621	95.6631	114.524	106.01	102.468	96.8617	100.392	110.501	106.405	107.858	106.284
ACVR2A	144.506	102.996	145.383	132.887	128.805	163.321	165.499	153.089	88.4755	152.453	180.692	170.112	187.903	146.33	139.326	161.4	134.764	164.862	156.68	154.322	154.737	165.818	129.026	166.98	192.099	165.41	189.297	154.14	158.79	144.535	148.323	122.053	144.423	176.695	196.194	157.383	199.401	145.46	161.55	149.411	166.067	171.224	162.045	165.736	154.709	173.416	169.129	169.549	191.6
ACVR2B	96.9231	71.8374	96.531	107.604	97.0525	111.528	110.602	101.348	61.4158	102.596	105.075	101.234	99.9663	86.2423	92.2892	108.956	110.604	108.214	107.954	113.208	106.393	109.572	97.6713	104.391	109.211	110.085	137.388	106.575	106.838	102.617	105.119	88.5583	107.066	110.9	118.064	99.2142	115.146	97.7312	113.545	98.8075	114.228	119.244	115.914	98.4053	105.457	116.676	111.417	112.406	113.258
ACVRL1	357.032	298.469	388.371	489.973	338.593	456.422	435.409	434.051	268.819	427.591	426.607	453.45	417.627	378.598	451.664	513.951	356.098	443.769	426.711	462.762	608.448	479.356	372.955	522.906	545.131	449.734	430.823	421.7	412.097	423.328	355.152	346.167	426.437	497.434	558.048	359.504	462.983	388.988	443.705	437.015	463.092	459.706	411.697	377.077	450.644	463.976	459.461	460.526	442.019
ACY1	288.99	225.909	308.454	277.679	286.118	360.818	407.298	359.435	211.553	324.299	290.347	317.131	323.731	282.94	285.721	368.341	314.975	348.355	325.524	329.032	340.153	363.418	298.703	307.308	313.227	350.97	341.155	310.275	326.121	310.495	459.321	268.2	343.999	321.821	336.548	327.704	293.097	265.445	333.365	321.069	377.276	369.657	440.339	386.02	310.193	392.092	374.736	371.56	355.844
ACY3	93.7261	66.8054	89.7013	92.3652	91.4372	103.09	98.8411	96.9112	58.5201	96.1646	101.776	89.0125	91.0573	79.6597	87.6372	102.019	90.8879	101.6	101.303	104.045	105.304	102.27	91.3723	100.376	101.07	102.706	101.606	94.6961	98.6126	95.6195	93.9878	80.7032	95.1025	106.056	110.162	93.3013	108.256	92.205	105.722	92.6572	106.466	107.754	96.8974	95.0639	94.3122	109	104.105	104.682	105.112
ACYP1	289.535	216.33	306.233	336.951	336.605	351.745	367.028	331.043	182.341	323.53	336.638	383.992	328.879	263.807	280.395	346.466	329.871	337.756	415.964	380.635	345.868	354.018	259.182	338.814	345.378	343.921	293.973	305.364	348.891	331.931	294.348	285.067	289.927	367.726	368.005	320.072	391.744	347.782	349.425	308.94	355.812	330.172	321.373	307.664	289.873	373.229	350.737	364.171	393.491
ACYP2	189.34	145.398	209.77	192.511	209.886	229.93	218.778	213.677	131.941	217.294	215.236	212.186	218.156	184.853	187.609	222.834	201.632	234.963	284.155	272.577	233.545	258.233	180.265	242.62	295.26	235.821	211.461	220.728	232.003	218.536	215.951	192.732	227.12	249.767	265.321	248.441	280.612	213.79	225.685	215.736	234.576	235.502	230.666	215.648	216.072	261.535	245.159	245.907	259.039
ADA	194.019	163.299	218.531	240.245	198.379	242.526	232.431	234.353	148.289	248.996	235.837	200.911	198.042	181.628	205.02	245.022	214.596	246.623	250.405	258.856	237.266	252.593	205.817	227.138	249.699	250.718	235.435	217.461	230.473	248.364	211.359	193.036	227.944	347.912	331.648	274.278	253.717	238.759	289.916	224.776	231.937	242.585	214.965	218.133	234.315	257.563	253.554	254.017	243.068
ADAD1	88.562	63.379	85.0474	85.9468	86.2024	98.6948	97.4724	94.7707	55.4792	90.7886	98.3307	87.7389	88.851	77.6765	84.1643	96.5881	92.0982	95.872	97.6922	98.9338	97.5604	97.1654	83.1653	95.7463	99.1914	97.2755	100.58	91.1839	98.1558	89.8529	91.5691	77.2675	94.8718	97.8849	109.085	94.1707	97.6309	91.7143	100.128	87.8268	103.051	103.799	94.7096	91.5706	89.7347	102.777	98.7721	101.327	98.8766
ADAD2	81.6376	58.1073	77.9857	78.5831	79.7028	91.1875	90.0989	86.8514	51.4858	84.3164	92.0524	81.8047	81.3238	73.0907	76.0674	89.5347	82.9045	88.1617	87.5312	87.708	93.3496	91.9608	79.3768	87.5817	90.1985	89.82	92.3921	87.7527	87.4676	83.739	84.8783	72.0365	86.686	93.1486	96.51	82.6609	93.3108	77.2181	94.5814	80.9942	92.3619	93.58	91.0646	85.645	83.7351	95.4545	89.6824	92.9293	93.2892
ADAL	103.127	77.0665	104.826	103.461	107.572	120.346	128.842	113.682	66.9083	112.416	117.25	117.715	113.73	93.4788	102.459	121.264	111.803	118.648	119.092	123.344	118.154	122.084	100.421	115.634	114.278	120.345	123.055	119.804	121.34	110.833	120.508	95.0068	120.86	119.471	131.044	108.445	122.892	103.468	128.268	109.492	128.217	127.46	117.393	110.572	109.659	128.538	123.172	126.178	125.416
ADAM10	163.77	113.621	153.841	142.922	147.745	197.212	204.495	176.599	95.3086	162.03	183.69	179.224	168.695	144.755	149.02	173.905	164.688	171.686	193.652	179.489	174.317	179.963	159.225	162.765	174.339	174.317	182.052	184.06	190.743	160.084	155.692	141.647	170.55	192.237	196.377	160.206	187.481	147.815	179.381	156.145	182.193	193.244	191.716	177.459	152.001	190.694	181.345	183.699	198.546
ADAM11	85.1776	62.9556	83.961	85.8242	84.1126	97.4282	98.2744	89.4457	54.4367	90.2814	94.7661	85.9098	87.7896	77.1968	84.2458	97.9399	92.15	94.369	96.831	98.8621	93.1348	96.3812	82.4055	95.6621	99.0293	95.9239	95.839	91.6509	94.4372	88.4198	90.4925	76.8631	94.8645	96.1322	100.647	92.4943	97.2799	80.9163	97.2901	85.8147	102.611	100.547	94.9631	90.939	88.0213	101.165	96.9531	98.7044	99.6629
ADAM12	105.181	80.6204	106.247	105.27	108.373	123.555	134.862	115.267	68.6807	113.754	119.763	114.065	105.994	96.7825	100.511	125.05	114.961	119.186	124.985	134.263	119.022	122.908	102.041	118.269	133.643	120.978	122.743	115.578	124.291	113.157	114.084	94.5578	116.252	117.958	127.039	110.563	115.671	105.946	124.314	108.935	132.537	128.455	111.286	112.969	115.291	128.653	123.151	124.153	119.835
ADAM15	5342.2	3197	4521.93	5776.38	5206.69	5715.06	4404.79	4483.71	2643.02	4845.01	4220.75	3847.06	3589.54	3559.25	4030.73	5427.12	4731.05	5175.77	6579.33	6563.9	5854.22	5462.07	5294.28	4629.25	4934.24	5210.27	4168.7	4697.38	5670.27	4915.68	4242.07	3735.32	4790.44	7493.37	7848.13	6948.97	6512.26	4947.18	5313.53	4791.71	5056.22	5255.86	4945.46	5151.18	4518.26	5458.48	5274.06	5315.26	4574.99
ADAM17	395.713	273.148	381.977	499.639	340.272	432.797	426.452	401.554	228.546	435.945	425.844	381.319	351.913	342.971	345.68	423.845	391.63	433.346	449.066	431.945	457.854	445.066	349.761	446.885	472.746	440.185	398.742	382.498	394.465	394.176	350.672	330.899	413.893	443.189	490.14	392.574	501.635	457.952	428.576	401.103	442.988	436.958	366.584	354.717	413.719	446.702	434.856	437.108	424.198
ADAM18	84.9692	62.2945	83.8052	85.3577	85.0011	97.6005	95.0342	90.9721	54.2987	89.1812	91.892	88.0797	83.6537	78.5775	80.253	95.439	87.5915	93.9638	94.6802	98.8349	94.3814	95.1416	83.7556	92.1948	96.2969	94.93	96.5952	91.5167	92.6686	88.4058	89.2059	76.8734	91.8054	96.9352	103.923	87.356	97.6257	85.4386	96.2264	85.2686	97.1688	102.835	91.866	87.6018	88.2902	100.681	96.1123	97.4749	101.582
ADAM19	399.613	305.14	407.884	420.517	381.425	447.239	448.001	443.469	257.458	502.985	383.969	397.581	342.348	334.209	398.045	503.869	414.809	462.734	545.332	678.192	439.265	454.547	338.279	580.193	554.975	468.367	400.557	375.465	402.525	424.377	457.063	356.542	408.938	591.5	612.262	402.47	636.851	454.906	446.235	412.737	461.536	474.198	498.787	403.835	439.473	475.398	463.961	471.654	434.329
ADAM2	100.824	78.8986	105.704	105.858	105.208	125.238	118.093	114.538	69.2212	114.478	117.109	106.714	105.729	96.7951	102.014	127.24	114.693	119.263	122.697	125.528	116.837	121.583	102.781	116.439	119.15	120.733	122.616	115.889	119.823	110.648	110.162	94.2612	116.62	117.574	129.062	113.064	123.522	108.824	122.623	109.177	123.751	130.675	114.072	112.757	112.299	128.291	122.94	124.014	124.499
ADAM20	86.4966	60.639	80.8438	80.9034	82.2679	95.3744	94.6027	89.5698	54.0055	87.1022	93.0751	84.8763	85.6889	75.878	80.2696	92.6373	86.3881	91.7566	93.1353	96.6398	90.4419	93.1883	82.7412	91.7535	93.4968	92.9757	98.731	86.3746	93.2411	86.8231	86.211	72.9989	92.1294	92.6434	97.2496	86.6074	96.2711	81.4886	95.7579	83.8066	98.0138	97.0442	91.7564	87.3143	85.5201	97.4123	95.3886	95.5638	95.5128
ADAM21	90.0887	63.9807	85.5813	87.7998	88.969	100.421	98.8701	92.1141	56.3088	90.9289	92.9322	91.2745	87.5472	77.0936	83.5763	97.411	93.2092	96.2836	101.983	101.662	95.2181	97.8141	84.5223	93.7137	98.6724	97.3866	99.2384	90.8749	94.5884	90.3151	91.0418	76.051	95.5759	98.6215	106.189	91.5254	102.092	85.6994	97.0652	87.1033	103.784	103.924	97.9538	89.8598	89.6708	102.763	99.0385	99.8174	100.032
ADAM21P	88.5143	63.9163	86.0995	87.4921	90.6249	100.364	95.9195	94.2857	56.3829	91.8632	95.0862	92.191	90.2654	77.3131	83.1588	98.6691	93.5855	97.0181	99.4248	101.782	100.239	98.6442	85.2425	97.4577	100.891	98.4072	102.881	93.802	100.516	90.6756	92.1768	78.2039	97.0018	100.898	105.206	92.2876	98.9244	87.7111	101.4	88.1095	102.443	106.925	96.4807	91.238	90.4647	105.557	99.6921	101.065	101.531
ADAM22	96.7209	73.2687	96.8998	98.1693	95.4481	114.312	115.886	107.352	63.2351	104.226	109.996	100.618	97.3078	88.5246	95.5757	118.177	101.97	110.518	111.646	112.188	118.007	113.126	94.7814	105.12	110.949	110.393	105.9	103.15	112.681	104.108	104.114	89.0922	106.918	111.065	120.513	101.561	108.372	94.9199	119.721	99.2358	116.863	118.173	102.586	103.723	106.462	116.307	112.018	113.642	112.222
ADAM23	94.2813	69.9817	93.2996	91.7198	99.6561	107.599	107.008	103.741	59.7146	100.736	104.394	94.5608	93.4673	87.0116	91.4643	107.103	95.6208	105.049	107.853	114.656	106.758	106.631	91.5631	103.437	109.679	106.66	107.102	100.645	105.847	98.3948	97.2513	83.8223	104.503	104.899	113.181	98.2571	102.826	93.176	111.43	96.3967	117.505	120.236	102.798	101.051	97.9446	113.137	107.773	109.527	109.387
ADAM28	90.7055	67.8311	90.5933	90.1463	93.011	106.463	103.65	98.0313	58.3668	97.6114	102.289	99.4	94.119	83.3118	86.5326	107.529	104.788	102.008	103.954	107.153	102.158	103.37	98.1424	105.239	103.363	103.441	106.618	97.8609	105.183	97.4321	96.9528	112.053	102.321	102.933	111.341	93.4212	104.895	90.9135	105.039	92.8603	109.82	107.864	101.156	95.2177	96.9114	109.504	104.704	104.915	109.444
ADAM29	89.0365	65.6819	88.0548	89.2133	89.824	103.104	102.724	96.4282	57.8382	95.856	97.9979	93.8956	93.7428	79.2536	87.0942	99.665	99.2189	99.507	106.145	103.076	100.855	102.183	93.5022	99.9251	104.029	101.615	104.503	96.327	100.824	94.425	96.4252	80.8613	96.5247	104.564	106.739	96.3347	103.579	89.5065	104.027	91.6761	106.41	106.896	99.0723	92.8807	94.4025	107.896	102.807	104.146	105.233
ADAM30	90.8267	65.2856	87.9836	88.0859	92.5027	101.584	100.31	94.0909	57.6192	94.2387	97.8786	91.0197	94.0332	81.1389	85.4725	100.08	89.9522	99.0982	99.6656	104.758	98.273	100.017	88.2935	98.2056	102.366	100.383	106.201	98.3193	102.762	92.6275	92.1823	80.1337	95.8101	104.37	107.197	94.1303	100.755	87.1218	102.039	90.6829	105.866	105.139	98.2491	94.6072	92.9447	106.326	102.253	103.073	105.388
ADAM32	103.867	79.6021	106.953	105.229	107.804	140.257	117.102	113.728	67.6303	114.719	113.354	112.122	111.567	97.2107	102.787	131.32	108.253	120.479	124.638	125.749	121.775	124.983	103.155	124.312	126.572	122.474	118.314	113.178	115.568	112.946	110.132	93.9346	120.313	132.124	134.72	122.751	119.847	104.018	126.08	109.267	125.085	127.095	113.732	110.968	110.335	130.532	124.362	125.761	128.492
ADAM33	85.9526	63.6593	86.006	86.6269	90.2983	100.292	102.843	94.1679	56.7404	92.2709	97.4422	88.5879	89.8859	79.6121	85.5716	99.6334	93.8232	96.7097	100.799	101.367	98.3287	98.8587	86.3592	95.6764	101.382	98.3105	100.493	94.9284	99.8549	92.4417	88.6525	77.851	98.0909	99.7348	105.043	93.2848	98.1324	87.0176	101.723	89.0656	106.942	104.296	98.9638	91.013	89.1786	103.81	101.028	100.15	101.265
ADAM3A	90.5374	65.6641	88.0274	89.3466	91.7636	102.14	99.2449	95.3987	57.4255	94.8291	100.887	89.7397	95.9532	82.1569	85.9818	100.089	89.6425	98.7803	103.833	102.712	98.0664	100.871	92.8384	97.1789	101.735	100.311	102.733	95.8911	98.4503	95.3911	94.0556	80.07	94.616	100.749	108.458	93.2269	102.669	88.8284	102.332	89.729	103.674	110.301	100.3	93.3301	92.0357	106.597	101.815	102.749	106.415
ADAM5	87.633	63.423	84.7403	84.6614	88.4949	97.3601	96.04	92.5316	55.2985	90.2041	95.2472	95.6319	87.6845	78.9887	82.2974	95.6616	90.4563	95.5245	98.8288	99.1488	99.1029	97.5229	86.1597	93.253	96.2912	96.6075	97.2491	92.5696	95.883	90.7481	90.4462	76.9981	93.4449	96.894	101.943	92.976	94.9447	84.5589	95.8807	86.9724	103.117	105.09	93.4355	90.0929	89.7095	102.178	97.9794	99.1824	99.1506
ADAM5P	82.1085	62.2746	82.3258	84.2484	86.2132	95.2198	96.6355	89.2532	54.0207	88.0846	93.5241	86.2745	84.771	76.4131	78.1046	95.6737	92.1062	93.1508	95.6882	95.2851	92.0098	96.1739	83.7966	92.7651	95.0691	94.553	96.5036	89.4644	93.082	88.3088	90.1208	76.9758	89.2785	97.6803	101.089	89.4249	94.2633	84.6339	96.1709	85.4884	99.6444	101.844	95.3646	91.9563	89.1553	100.522	95.9633	97.007	96.0999
ADAM6	90.3948	68.0684	89.889	90.2168	90.8984	106.351	101.927	99.9193	59.3141	96.5931	101.42	93.4045	88.3382	83.2606	86.6381	102.054	97.844	101.416	105.131	106.123	107.533	104.635	93.1875	100.892	103.471	103.007	103.626	98.8648	105.594	97.5547	95.5344	83.0058	99.6818	106.317	112.98	96.671	103.487	91.6189	106.618	92.3854	107.18	108.592	101.654	101.544	95.3084	108.645	105.372	107.645	106.789
ADAM7	84.9822	63.4061	85.3395	87.4824	91.058	101.3	97.0429	93.9579	56.4297	91.8342	98.9767	91.9125	87.1579	78.4069	82.8303	97.3606	93.1926	96.1359	100.391	101.314	96.4672	98.1646	85.1296	98.6163	97.5068	97.8273	101.523	91.6521	99.748	90.2234	90.5692	77.361	93.8703	98.9905	102.916	93.0435	100.029	87.2761	101.027	87.487	104.497	105.326	103.402	92.9639	89.4425	102.849	98.8797	99.3046	97.668
ADAM8	146.116	113.856	156.443	148.949	160.748	187.677	159.544	164.303	97.3341	169.36	167.54	147.058	141.594	130.982	141.371	181.018	148.265	176.255	170.902	173.094	174.27	178.595	148.652	197.263	188.029	179.486	172.362	153.801	166.52	164.779	159.022	139.825	158.479	169.555	181.18	158.8	194.69	150.459	181.885	159.689	178.16	181.978	169.673	154.155	162.48	187.856	179.927	182.439	185.293
ADAM9	112.685	83.0511	113.644	111.745	114.508	133.081	131.658	118.444	71.5351	120.155	129.551	116.305	114.122	106.378	105.644	128.928	116.996	127.759	131.993	131.742	124.163	131.489	108.879	129.418	130.083	129.753	125.598	122.27	125.774	119.173	115.506	101.703	120.544	161.98	173.451	145.118	129.182	110.615	131.244	116.552	136.283	135.933	119.726	115.733	118.334	138.647	131.179	132.006	131.755
ADAMDEC1	324.176	154.743	213.453	313.111	184.1	233.098	203.27	205.832	134.074	264.769	290.827	197.152	199.959	183.863	222.235	233.412	208.917	232.492	295.251	228.327	209.777	233.537	272.6	188.21	222.031	240.76	265.887	268.235	234.389	268.051	197.681	187.395	190.374	268.704	318.562	200.424	236.758	273.438	243.246	208.516	220.092	212.379	282.342	368.065	192.323	244.298	238.316	239.156	219.947
ADAMTS1	286.803	133.029	190.744	202.017	161.24	249.196	230.748	227.463	115.421	202.776	193.617	192.108	171.578	182.498	187.436	221.547	161.973	216.122	207.929	217.594	232.627	275.504	169.706	193.037	221.927	219.706	182.067	177.352	183.438	191.296	173.785	156.375	193.485	227.627	253.647	183.643	191.045	161.7	190.694	200.745	212.268	205.149	197.047	178.21	185.988	227.788	222.718	244.887	192.347
ADAMTS10	87.4583	65.4966	86.7589	90.4363	91.16	101.812	100.354	94.1365	56.5219	92.5737	97.7096	92.237	88.0275	80.7921	82.56	98.7577	95.8132	97.8395	99.3004	103.363	97.5612	100.034	86.3364	98.4922	102.825	98.881	100.266	94.832	95.7443	91.6763	96.904	78.7284	98.4499	100.663	109.247	94.22	99.1369	87.9785	99.9073	88.8267	108.036	103.953	101.401	92.4528	93.5366	106.001	99.7962	101.755	101.462
ADAMTS12	84.5852	62.7566	83.7319	85.8237	87.0604	96.7385	94.8968	90.7604	54.6196	89.9273	94.5506	86.7191	84.732	78.5596	79.6889	96.6176	87.6549	94.8216	96.0145	99.4925	95.9592	96.921	79.5007	93.5602	98.4909	95.96	96.1514	91.0909	94.8596	88.6249	87.6676	75.8293	92.6345	97.5526	100.655	86.8482	98.5218	83.0905	95.9464	86.1876	102.315	101.679	92.9717	92.4313	88.9853	101.075	97.5037	98.3487	99.7574
ADAMTS13	97.0686	72.8077	95.0815	99.7432	101.837	110.895	111.906	104.164	62.6182	103.001	109.015	98.879	101.057	89.5329	90.4339	108.362	102.075	107.759	110.443	107.296	105.733	108.89	91.803	106.036	110.389	108.651	109.126	100.909	107.431	100.367	103.795	86.9825	105.056	111.834	111.381	98.5536	111.491	94.1531	113.068	98.6799	113.068	117.464	104.417	102.208	100.892	115.183	111.589	112.514	112.819
ADAMTS14	94.1895	67.921	90.3093	90.0475	93.5254	106.942	102.493	98.5865	59.0604	96.5798	102.951	94.3368	91.6308	86.9873	87.4074	105.365	98.0512	101.694	102.548	102.963	103.493	103.686	91.7532	101.893	104.036	103.102	109.029	98.4924	100.1	96.5493	97.7748	81.3385	97.4015	103.901	111	95.0399	102.944	92.0816	107.459	92.8323	110.748	111.904	101.53	94.238	96.0966	110.965	104.213	105.57	110.194
ADAMTS15	100.281	69.8993	93.6566	97.7644	98.4739	108.222	112.181	101.621	60.7951	100.892	106.51	98.9965	96.4298	86.7405	89.1644	106.114	104.68	106.197	110.197	109.757	106.666	108.345	96.2181	106.793	109.249	107.428	114.38	103.089	107.541	97.8359	102.15	84.768	101.467	109.19	112.543	101.029	114.444	99.9358	112.156	96.1382	116.411	116.617	106.862	100.163	100.42	114.076	109.611	110.4	116.585
ADAMTS16	90.7674	66.3044	87.9427	90.0163	89.1303	104.994	99.7086	97.929	58.2035	93.8777	98.4558	93.5003	88.295	81.7391	83.4831	100.425	93.1098	99.0895	103.499	104.998	98.0536	101.836	88.338	98.9744	99.2311	100.135	99.2465	95.0483	99.1845	94.1852	92.183	78.9068	96.4527	103.358	109.337	93.8436	99.7539	88.3239	103.312	90.2651	104.315	106.824	99.9616	91.9612	93.9456	105.81	102.863	103.95	102.426
ADAMTS17	92.172	68.4936	89.6576	91.4454	91.9769	104.63	102.892	97.4524	59.9719	96.4279	100.884	92.1128	92.6626	83.1633	88.8263	102.406	95.0682	100.838	105.423	105.834	100.614	103.873	88.3478	101.11	104.237	102.542	104.202	96.1581	103.838	95.0485	94.4939	82.8261	96.0611	102.748	111.932	98.7875	101.796	90.3368	103.7	93.0192	106.241	109.965	101.648	98.4474	95.0704	107.621	103.397	104.66	103.216
ADAMTS18	94.5516	70.3587	93.8518	92.7001	95.7617	106.109	111.649	104.275	61.4967	101.87	108.326	97.6005	94.0702	88.298	87.7219	109.976	99.718	105.556	108.819	113.841	103.512	108.205	91.7434	99.7161	110.695	107.113	106.989	100.27	105.175	101.096	99.9305	85.2347	105.678	112.391	116.896	101.236	108.306	94.7741	111.78	97.3641	113.103	113.205	101.973	97.4809	99.3378	113.409	109.892	109.835	111.008
ADAMTS19	99.591	75.6842	102.563	113.881	101.078	118.184	112.869	109.336	67.6993	109.374	108.074	107.25	100.331	91.7774	96.7118	118.675	110.502	115.743	116.716	117.609	154.193	118.887	99.1373	111.579	112.982	117.148	123.132	106.922	112.252	110.57	103.663	91.8844	126.828	117.28	123.723	105.958	109.355	99.2923	121.817	105.55	120.768	122.273	110.554	106.09	106.976	123.791	117.923	120.091	116.124
ADAMTS2	114.621	88.7357	119.065	119.446	113.198	140.588	140.617	133.764	77.7116	127.041	124.11	116.769	115.636	105.548	112.145	133.358	118.912	134.752	138.852	150.915	134.01	137.735	114.101	136.197	150.231	135.773	129.619	121.871	129.614	124.113	118.574	107.199	122.133	133.544	146.53	119.427	143.532	122.816	144.617	124.077	148.243	145.661	134.887	131.338	125.193	141.787	137.702	138.966	133.995
ADAMTS20	91.5616	67.5935	88.5151	91.511	91.9772	103.427	104.511	94.2487	58.1734	94.5033	97.1458	91.9629	91.2527	82.7949	83.3752	102.343	94.0242	99.5547	103.355	105.35	101.339	100.779	91.5549	98.945	100.211	100.775	104.016	94.9876	96.9043	95.1565	93.014	81.815	96.9822	102.528	109.33	95.7607	101.48	88.7365	103.687	90.5848	108.772	109.475	99.0505	91.5677	94.5298	109.294	102.557	104.58	105.134
ADAMTS3	94.5748	68.0159	91.779	92.3312	93.1555	106.535	110.356	95.8731	59.7159	98.0972	102.715	94.8813	91.4205	83.2166	86.9982	109.39	97.4073	103.965	105.654	105.035	101.099	105.246	90.9874	99.7823	107.221	104.783	100.771	99.889	100.611	97.2069	100.688	82.1835	100.075	110.811	114.68	100.915	105.415	92.6996	103.182	95.2824	107.84	110.532	100.883	101.728	98.5234	111.416	106.744	107.766	108.484
ADAMTS4	92.1254	66.9361	90.1382	98.3162	97.4799	106.537	105.672	96.5925	59.3677	96.4706	102.578	98.0346	96.4188	86.1311	88.4795	101.722	92.7989	101.872	104.496	108.25	101.35	103.699	90.295	99.9729	104.005	103.074	103.187	99.225	101.961	97.5312	94.4639	81.7741	99.2386	108.422	113.173	103.435	102.991	90.4009	108.028	92.4921	106.626	108.898	103.523	95.8669	95.7058	109.699	103.904	105.232	104.993
ADAMTS5	37.8769	25.1942	36.3373	31.6349	37.1463	38.7111	43.3448	36.1995	22.341	37.6091	44.2116	39.3404	37.2195	32.6078	33.2706	38.1938	42.7175	40.9962	36.7621	36.9632	37.5312	41.8235	34.6307	38.896	43.2687	41.1596	37.3865	35.0642	37.3143	34.7288	41.7255	30.5807	36.0788	54.2433	51.3304	35.8257	47.6446	37.2401	38.5496	38.0206	39.2178	39.3033	52.3436	46.7239	36.4948	44.4806	42.0279	42.5656	39.7546
ADAMTS6	109.358	78.5257	105.113	107.186	105.115	121.331	125.036	115.123	67.994	114.242	118.417	107.212	101.302	97.1166	104.957	120.142	110.818	119.159	120.876	129.501	124.254	121.254	104.945	117.148	116.371	120.473	118.279	112.327	122.178	112.338	114.235	96.8046	115.859	118.402	126.132	111.111	120.558	103.063	124.268	108.738	132.319	132.334	117.448	110.731	113.024	126.61	122.512	124.451	122.47
ADAMTS7	101.903	71.9949	96.9213	98.9502	101.481	111.551	111.806	102.566	64.3659	103.568	106.762	97.1091	101.347	87.5641	92.6642	109.93	100.569	109.239	111.561	114.338	109.552	110.694	95.7971	109.288	112.482	110.172	110.316	107.296	106.044	102.015	99.1482	87.8324	104.614	116.143	120.122	104.879	109.938	98.4296	109.543	99.2763	114.087	113.341	112.804	100.921	101.953	115.821	112.562	113.575	114.907
ADAMTS8	106.628	80.6037	112.867	110.777	111.512	130.039	128.806	124.127	71.5003	118.628	128.911	116.588	106.231	103.62	104.074	122.797	119.757	126.442	127.676	129.386	124.055	128.03	102.708	117.112	120.631	127.199	118.875	112.895	118.735	115.259	109.511	99.1794	122.253	124.215	130.742	115.422	124.387	110.29	121.708	114.895	132.422	128.762	117.534	115.011	115.736	134.649	131.968	131.448	126.448
ADAMTS9	118.941	104.676	130.222	139.611	120.109	149.69	145.345	138.834	87.7056	143.21	154.154	139.303	124.976	120.981	120.689	167.932	122.456	148.62	140.819	151.786	159.884	158.351	118.124	134.533	153.469	149.437	133.2	126.973	132.214	129.671	124.997	114.995	143.782	183.991	209.519	135.792	146.073	127.099	138.16	146.609	139.654	142.857	135.859	133.182	141.127	153.646	155.576	152.969	141.365
ADAMTSL1	103.99	74.4377	98.8211	98.0569	100.968	122.85	114.162	109.441	64.496	106.438	106.848	101.235	99.2171	95.5073	94.1042	112.061	102.982	111.336	113.375	115.537	110.922	114.485	98.6137	110.684	115.819	112.509	111.143	104.845	110.53	105.386	105.289	88.6941	113.294	116.636	123.398	107.474	118.895	100.031	114.381	101.356	114.142	117.764	111.099	108.969	106.213	120.783	114.597	115.764	117.403
ADAMTSL2	236.424	182.952	254.38	302.596	248.525	295.232	336.778	299.161	159.024	273.396	293.029	248.415	235.055	206.99	233.023	274.579	234.52	290.982	277.99	300.495	435.468	287.76	223.786	270.588	285.701	290.81	256.131	282.526	275.423	270.772	241.836	232.47	334.736	285.828	348.096	234.214	319.203	230.566	374.5	260.046	337.5	330.697	248.442	225.82	308.649	298.738	291.056	296.745	305.102
ADAMTSL3	113.639	81.4789	110.861	111.308	112.948	133.775	127.791	121.948	73.2649	118.662	127.44	116.065	110.98	103.441	105.792	130.518	121.556	125.625	127.609	135.54	137.189	129.913	110.168	130.966	132.36	127.273	123.41	117.29	122.087	117.014	113.721	99.8648	122.766	147.778	143.876	135.096	142.9	111.842	135.767	114.273	132.815	133.204	144.21	128.321	124.574	137.059	130.438	133.414	130.175
ADAMTSL4	112.657	87.3197	120.934	122.402	115.873	140.924	136.177	129.605	77.2141	128.162	133.36	122.939	121.702	109.756	111.954	142.802	120.712	136.461	200.494	263.06	136.867	142.741	115.945	124.047	133.809	138.109	132.612	125.597	130.051	126.638	121.686	105.335	124.025	136.427	148.586	122.151	136.604	113.501	140.731	125.076	144.287	140.363	130.3	137.219	128.201	149.533	141.817	145.592	134.467
ADAMTSL5	103.025	75.3198	102.058	101.341	116.615	120.383	118.756	111.168	64.8824	108.673	116.878	106.213	98.6209	93.2119	97.4506	118.662	108.817	115.061	120.295	117.393	116.209	118.902	101.284	113.047	117.833	116.35	117.038	107.805	113.919	107.124	110.511	90.8	116.962	118.988	122.17	105.173	117.556	99.2476	120.838	105.498	126.359	126.04	114.805	112.982	109.357	122.538	118.416	119.879	118.822
ADAP1	103.839	80.4977	108.228	104.848	102.257	123.64	134.579	118.91	67.7516	114.57	116.232	112.04	113.58	99.8356	98.0273	123.164	115.75	121.867	127.587	125.145	119.197	124.071	115.399	150.395	136.182	123.339	121.052	113.91	123.899	114.655	119.709	96.0454	113.242	116.24	121.346	107.083	123.146	105.47	125.712	109.573	128.52	129.436	117.628	109.536	112.602	130.721	124.797	125.19	129.151
ADAP2	343.716	253.96	360.488	371.367	398.396	415.757	424.614	379.725	209.338	380.888	417.009	332.1	312.218	302.976	308.137	391.047	373.366	409.203	406.869	447.88	443.885	411.075	336.58	389.113	437.101	411.325	393.122	401.154	396.632	397.413	345.174	301.987	457.4	454.155	494.905	357.363	383.659	334.538	429.717	381.445	380.753	408.576	409.08	373.851	383.886	432.661	412.801	418.788	515.234
ADAR	4574.98	3055.79	4237.29	4129.87	4813.73	5371.52	4538.43	4434.68	2497.44	4610.1	4140.95	4009.49	3874.26	3627.75	3977.46	4886.38	4741.39	4863.81	5169.65	5027.73	4809	4880.27	4857.47	4284.8	4528.74	4907.37	4871.45	4159.94	4818.74	4476.66	4392.96	3540.44	5027.63	5859.04	5667.3	5034.06	4976.94	4414.64	5309.56	4391.42	5531.1	5584.5	4640.28	4442.69	4379.36	5054.78	4869.95	4949.43	5233.3
ADARB1	479.509	376.801	528.978	505.973	476.118	609.303	755.385	568.794	330.042	589.021	593.721	508.552	473.974	434.231	518.652	614.237	438.902	593.856	821.537	863.259	636.965	631.712	449.379	602.56	628.16	602.833	544.914	561.837	684.48	536.843	470.993	440.903	554.617	693.063	834.921	621.467	591.365	556.738	563.89	550.742	634.268	606.424	534.415	553.475	592.31	620.936	611.403	619.865	616.763
ADARB2	99.4296	69.6935	93.0928	92.0373	92.7281	109.551	107.485	102.387	60.0698	100.186	99.9895	93.0206	94.9765	84.8412	89.4838	106.775	95.5714	105.398	107.891	116.857	108.107	107.372	98.3918	101.978	105.628	106.741	106.112	98.7141	108.788	101.507	98.4397	87.1994	103.53	106.88	115.582	101.703	105.607	92.585	108.865	95.9748	112.976	112.725	103.795	100.584	100.014	111.62	107.919	110.006	110.407
ADAT1	302.909	211.817	293.596	278.274	294.48	343.973	361.667	316.768	180.549	314.007	308.565	318.043	350.819	297.2	272.786	340.686	276.276	331.02	327.383	331.091	322.332	344.812	309.841	327.388	371.653	337.111	298.626	286.123	308.091	307.932	450.841	280.707	312.426	325.603	350.944	292.65	320.414	273.568	317.726	300.273	335.669	355.961	369.258	379.302	300.461	358.49	349.347	345.421	327.229
ADAT2	95.2249	67.5006	90.9688	93.5547	96.2262	105.845	104.644	99.667	59.7182	97.9203	101.056	97.2359	96.1202	84.6409	87.9613	105.985	94.1176	102.216	105.693	106.274	100.256	103.55	91.546	102.7	102.448	103.943	104.691	99.3184	103.618	96.929	93.4872	82.2617	98.8179	112.867	120.211	100.511	105.878	90.2482	112.272	92.609	106.422	108.946	98.6514	97.0085	95.5359	110.056	105.589	106.868	107.431
ADAT3	122.849	94.8256	128.293	130.992	137.18	150.874	149.733	138.201	81.6302	137.298	132.481	129.391	125.09	112.834	117.148	145.737	129.725	143.586	149.204	148.563	138.022	146.832	128.092	157.658	150.954	146.179	138.703	130.163	144.082	136.229	131.083	113.018	131.631	159.361	166.69	150.44	148.45	126.695	147.895	130.304	158.218	154.887	135.473	129.093	136.297	154.989	148.003	148.434	149.107
ADC	118.693	94.1719	123.74	121.351	122.78	145.661	154.533	139.085	79.0264	133.925	135.862	126.92	120.524	111.399	118.741	142.181	126.959	140.325	141.024	146.67	144.06	143.489	121.271	137.585	146.94	142.674	157.698	138.837	149.714	134.263	128.564	115.323	134.707	138.583	145.278	125.63	150.016	126.891	154.679	128.887	152.404	153.623	134.07	131.331	135.996	150.247	144.433	146.728	150.924
ADCK1	159.289	117.11	159.903	184.717	163.197	195.023	189.154	176.207	100.72	171.617	165.657	183.172	161.588	141.614	146.701	185.331	163.253	181.937	207.009	229.675	183.406	190.658	157.812	170.014	179.306	183.702	177.716	159.455	170.049	170.857	164.937	144.932	179.688	185.814	195.903	167.729	197.409	166.161	184.281	168.58	188.155	184.719	166.551	168.07	164.74	193.339	187.307	190.149	199.429
ADCK2	803.594	490.723	696.44	622.363	770.909	885.068	837.851	754.838	417.674	735.395	649.047	728.165	664.73	602.444	623.112	779.187	925.443	789.254	946.027	941.17	800.971	828.462	780.656	673.223	732.446	798.881	889.747	721.415	737.995	723.25	856.782	588.49	887.822	741.868	787.974	714.318	695.911	613.069	842.41	708.202	845.156	824.674	694.679	665.811	696.204	856.716	809.84	815.146	828.539
ADCK4	190.695	133.891	183.832	179.377	189.952	221.592	222.234	203.7	114.227	195.764	185.564	191.177	181.512	160.924	168.368	216.746	209.899	207.432	203.232	208.543	210.073	212.311	170.66	193.005	198.832	210.756	213.014	185.599	204.532	192.556	226.356	164.62	210.402	189.735	197.925	182.375	227.39	187.921	218.904	188.167	241.562	218.199	201.602	193.285	202.699	220.818	212.562	216.435	231.992
ADCK5	155.788	108.359	147.073	148.13	145.388	165.03	184.668	162.318	93.6362	157.53	157.817	161.691	163.644	148.046	140.294	181.743	149.375	165.1	172.191	172.496	163.421	171.126	138.912	155.854	160.366	167.887	171.849	154.794	166.103	157.435	143.734	129.566	150.595	174.627	185.076	169.774	164.014	145.49	158.655	150.648	169.513	162.782	172.55	164.343	148.997	177.8	170.679	171.326	166.587
ADCY1	328.824	303.009	434.451	375.106	604.905	473.51	410.083	417.882	261.572	467.11	378.818	707.316	444.649	333.233	357.563	479.286	456.909	496.478	439.84	451.595	431.324	480.636	1232.13	400.194	415.545	509.238	490.246	370.38	389.394	422.298	2358.54	502.69	703.38	418.604	424.916	372.47	383.664	363.527	418.711	453.903	567.372	483.734	386.184	398.326	444.256	519.685	496.672	507.523	623.047
ADCY10	88.7285	65.6267	87.3192	89.1505	90.9617	102.072	100.652	93.762	57.1522	93.7782	95.8744	91.4777	90.0165	80.0516	84.033	100.44	92.8674	98.5548	101.635	103.595	99.877	100.601	86.4768	97.9733	102.265	99.6681	100.932	94.9913	97.5713	92.4682	94.5139	78.8563	97.1358	99.7893	107.429	91.8474	102.819	89.4267	104.566	89.6405	105.233	104.902	97.4529	94.8247	92.2728	105.491	101.171	102.132	106.041
ADCY2	88.016	65.0393	87.4935	90.3614	88.3823	101.669	100.16	94.162	56.9153	93.543	96.5762	92.0059	90.1482	79.8775	83.22	98.3438	94.4399	98.4317	100.12	103.163	98.9041	101.506	89.4465	97.6583	99.7283	100.002	101.549	97.445	99.5741	94.2209	92.2461	78.1982	94.808	100.382	106.739	92.3291	100.186	88.0853	99.7617	89.762	103.397	107.957	102.032	96.0688	93.0066	105.627	102.183	102.103	104.464
ADCY3	1267.82	895.598	1246.52	1162.71	1285.89	1435.88	1284.99	1338.12	767.206	1346.82	1210.6	1032.08	983.066	1004.08	1170.22	1476.76	954.244	1419.97	1412.1	1476.87	1418.25	1435.04	1097.55	1333.14	1483.71	1409.96	1306.95	1136.58	1310.29	1312.95	1273.17	1101.56	1246.27	1336.94	1440.7	1248.28	1431.6	1149.67	1281.16	1284.59	1292.78	1319.49	1167.48	1168.38	1357.84	1477.61	1452.86	1448.21	1368.74
ADCY4	143.729	113.832	154.044	175.681	139.061	181.424	208.42	177.502	102.242	167.035	160.16	146.324	145.273	145.796	155.014	200.872	140.01	169.793	162.598	169.032	268.037	199.222	157.887	145.65	170.158	173.103	161.355	158.55	171.397	152.538	145.328	139.427	197.786	183.911	200.437	146.405	163.11	143.227	158.474	165.942	170.747	171.523	173.324	170.458	170.779	181.244	178.596	184.604	190.663
ADCY5	98.2504	70.8788	94.9171	95.632	98.5774	109.608	108.997	104.698	63.1412	101.431	113.439	99.113	97.3749	91.0497	94.3278	114.191	105.52	106.77	107.527	114.381	106.514	110.07	95.5108	101.551	105.797	108.104	121.394	103.243	103.226	101.074	98.9439	86.3354	112.333	110.392	115.634	97.7452	106.523	91.8951	110.063	98.2129	115.891	120.941	107.58	101.128	102.275	113.759	108.733	111.833	109.392
ADCY6	406.626	285.006	393.915	402.887	421.553	513.425	473.355	445.587	249.332	415.202	420.066	426.973	452.453	388.931	336.961	432.702	423.149	443.006	401.397	415.667	459.181	492.789	401.762	398.917	409.603	447.074	504.143	394.985	403.849	417.774	410.48	340.015	473.757	438.167	459.621	388.693	398.156	351.05	432.689	424.552	466.912	438.937	477.129	405.489	402.34	487.038	468.676	470.314	518.39
ADCY7	149.058	101.627	138.894	143.115	138.854	166.289	157.354	150.377	86.5193	151.016	159.83	137.835	135.828	123.606	134.167	161.73	143.307	155.549	159.526	159.183	157.839	160.514	135.682	155.23	161.25	158.811	156.88	143.775	155.131	154.917	145.844	124.621	152.554	184.677	173.953	154.899	169.438	141.14	169.654	143.118	165.285	163.821	151.651	142.04	147.031	169.132	160	162.664	164.115
ADCY8	92.7945	68.6827	90.9339	92.197	94.3607	104.4	106.081	99.9179	59.4492	97.7222	102.626	94.4142	96.6361	85.633	88.0931	102.008	95.751	102.98	103.539	107.626	102.81	104.5	91.8699	100.58	106.745	103.764	103.534	97.5945	103.278	99.2795	99.7461	83.1505	101.603	103.305	111.949	97.7655	104.012	94.6369	107.022	93.7986	109.839	107.584	101.359	100.185	96.9205	109.729	105.692	106.774	106.38
ADCY9	198.275	161.927	227.929	203.14	272.734	263.388	256.511	249.325	138.013	238.759	236.829	218.716	203.773	188.044	200.716	260.768	227.15	257.462	244.122	250	257.282	263.982	210.596	272.867	244.271	260.645	223.527	210.358	229.793	236.243	212.946	201.742	244.722	233.541	250.733	212.087	227.295	203.012	248.321	235.777	333.713	293.155	253.993	249.808	250.954	276.909	262.959	267.225	290.43
ADCYAP1	114.457	90.7616	123.51	116.459	117.669	141.263	129.748	127.963	78.4725	131.766	125.697	118.07	115.678	108.15	114.356	138.156	117.754	139.525	140.009	139.916	135.039	141.637	112.604	127.621	131.886	141.383	136.945	123.238	132.738	128.986	117.808	110.159	124.626	132.823	149.164	136.648	128.38	116.557	132.542	127.079	137.787	141.293	123.777	116.727	127.453	149.455	143.049	146.516	136.675
ADCYAP1R1	86.3964	61.3427	81.8974	83.4251	85.858	95.9459	94.6896	90.0484	53.389	87.5282	91.288	87.682	85.3789	75.328	79.5174	92.644	85.0979	92.0909	94.8225	96.1965	90.6431	95.4449	80.2716	92.3822	93.4912	93.4333	95.4016	90.9377	94.1973	86.9539	88.8336	75.0362	87.2806	97.0938	100.151	87.1364	96.7899	81.5721	96.4659	83.8882	97.839	102.925	92.9549	85.2524	85.5894	99.2014	95.3733	95.4757	96.0081
ADD1	2524.63	1858.31	2613.23	2464.08	2670.34	3196.35	3172.52	2880.37	1576.5	2784.56	2961.41	3545.14	3315.05	2875.68	2440.96	3024.01	3196.52	2964.57	2807.54	2911.16	3140.29	3074.97	2735.51	2762.4	2870.98	2988.71	3181.93	2919.03	3056.99	2738.95	2940.24	2367.85	3062.32	3034.02	3141.41	2590.64	3153.13	2465.58	3298.25	2714.89	3222.73	3273.86	2858.67	2804.06	2805.04	3244.64	3045.93	3115.04	3445.77
ADD2	93.2848	68.2437	91.8134	94.2271	96.7364	107.377	103.514	98.8407	60.6801	98.9037	100.837	98.3001	98.3935	84.4413	88.4018	104.594	99.0471	104.186	108.803	110.304	105.382	106.71	89.8509	103.898	106.338	105.486	108.587	99.0322	105.211	95.8053	98.8642	86.6425	103.906	106.601	115.951	100.418	107.299	95.7487	106.264	94.5069	111.195	113.812	102.749	101.966	101.078	112.408	107.668	107.578	112.311
ADD3	759.859	438.937	630.477	682.033	497.018	670.671	718.485	665.976	385.163	683.606	625.397	871.131	775.09	571.191	675.553	711.509	625.836	715.635	664.482	648.862	719.359	765.892	528.531	661.813	752.904	718.826	821.815	747.39	837.45	669.408	768.209	540.481	619.345	714.236	746.107	582.821	769.856	709.115	704.692	660.372	746.883	725.331	576.355	743.765	696.211	764.573	774.004	745.382	813.157
ADH1A	693.934	592.36	985.112	597.802	541.813	793.896	641.157	1100.93	1134.04	759.421	670.474	742.203	727.29	649.983	715.758	729.285	548.118	867.198	840.277	811.033	1118.13	2425.53	728.091	615.428	1118.54	844.768	637.69	655.264	714.517	750.914	585.573	727.755	663.136	651.906	647.794	558.833	658.713	576.967	682.443	1141.98	833.634	941.813	551.925	615.625	2332.81	1373.33	1687.72	1767.33	658.936
ADH1B	162.558	127.733	187.883	153.253	151.207	195.351	170.653	223.98	184.92	181.281	171.032	168.166	159.682	153.358	163.913	184.569	150.212	196.146	192.35	187.8	234.604	351.318	175.048	161.629	241.26	196.569	170.344	166.4	177.856	183.308	152.317	155.775	172.924	171.305	177.47	154.232	173.964	150.666	179.881	224.612	202.412	208.914	157.49	163.044	502.466	257.46	236.283	283.69	178.943
ADH1C	122.254	79.9401	111.001	105.861	103.658	129.711	115.861	119.717	73.3937	114.95	109.109	108.396	107.394	94.5667	105.222	122.888	110.401	120.869	120.718	122.972	130.901	131.447	102.669	115.041	121.473	122.54	117.468	109.746	115.556	112.626	116.494	98.0482	119.95	116.936	123.616	109.278	114.663	102.404	116.881	114.457	122.566	122.045	110.441	110.505	135.659	146.954	135.807	145.404	122.018
ADH4	90.0455	65.7016	88.2626	90.5615	88.7574	101.295	98.5529	95.8372	57.5772	94.3164	95.3271	94.4779	89.6143	80.2802	90.4734	101.996	95.3575	99.6931	100.636	106.861	100.372	101.83	92.4069	98.3852	100.829	100.583	104.627	97.2841	100.529	93.6928	94.6446	79.757	96.2714	101.631	108.11	93.6673	101.342	90.6324	101.949	90.2027	106.423	105.998	99.2564	94.678	91.4648	109.769	102.366	106.605	103.306
ADH5	126.337	88.2874	123.327	116.183	121.241	144.212	143.747	130.206	79.3426	131.28	126.885	146.455	148.677	124.846	120.747	145.989	133.726	140.115	143.516	138.819	139.08	148.731	117.474	129.4	147.187	140.618	158.394	148.083	143.347	126.039	125.728	110.729	131.547	135.157	147.606	135.162	132.973	117.219	134.588	128.831	148.387	158.086	130.996	136.857	132.761	161.431	146.729	149.222	142.184
ADH6	95.7621	69.1421	91.546	94.7018	97.64	105.658	106.724	98.0747	60.0164	98.5437	104.733	96.8819	96.288	85.9544	90.4112	109.134	98.6426	102.461	106.211	107.764	104.58	104.257	89.3645	103.94	106.55	104.379	106.881	97.9828	107.098	97.0729	98.2205	82.8142	101.47	107.868	113.699	98.2535	106.761	91.4071	108.156	94.2679	108.351	111.594	103.388	95.4212	95.5048	110.11	105.172	106.756	107.148
ADH7	90.1508	66.4839	88.9482	89.8542	89.986	103.267	101.428	94.9446	59.2044	95.219	99.9024	93.1012	92.7824	80.3095	84.3712	102.894	96.9927	99.8918	104.856	108.274	98.6046	102.614	91.4035	97.9467	106.367	101.512	105.386	96.9787	103.647	92.0483	94.7251	80.6935	97.2621	104.152	107.294	98.854	102.322	88.0732	101.992	90.7307	109.962	111.229	101.288	94.598	93.1855	106.978	102.652	104.32	104.647
ADHFE1	126.248	100.512	139.494	133.746	133.46	150.99	151.841	145.64	92.563	147.467	142.744	145.596	185.039	161.409	127.697	159.387	139.02	155.191	146.905	151.163	151.018	171.388	126.539	139.015	155.796	157.697	145.919	138.786	155.053	147.557	131.206	122.383	144.054	152.286	162.7	148.695	150.956	139.058	159.413	152.027	189.962	168.258	146.498	155.772	143.403	170.107	168.237	168.631	171.969
ADI1	179.598	127.186	176.916	176.321	181.799	213.497	186.632	177.182	107.559	185.333	188.064	165.797	161.165	153.713	166.233	207.421	188.669	202.044	208.705	206.19	213.889	212.638	164.779	189.188	200.917	203.271	212.943	209.106	222.389	182.851	199.904	168.163	196.552	211.078	207.839	195.545	195.228	178.634	191.457	183.427	210.487	206.164	204.791	179.177	183.978	223.816	211.104	209.473	190.465
ADIG	79.1205	60.1261	79.4545	82.7599	84.5934	92.9916	93.1144	85.2961	51.699	84.8261	89.239	87.1895	81.8734	74.1626	74.9173	90.0059	88.4232	89.5205	93.8725	94.9511	87.7967	91.8499	80.6504	90.2257	89.888	90.8602	91.9165	87.1375	89.329	84.7197	85.7273	71.6064	86.0905	93.8266	98.8533	89.0141	91.9948	80.6649	94.0301	81.8188	96.9846	97.1169	91.0645	86.9455	82.8797	96.5308	91.7451	92.7947	94.8253
ADIPOQ	114.434	88.022	116.946	114.273	119.417	132.161	126.119	130.365	94.5335	122.669	128.123	119.033	112.776	103.104	109.423	128.744	115.305	129.384	128.853	132.917	132.776	193.964	117.67	129.337	139.608	131.049	129.604	122.744	124.206	120.5	115.535	106.582	122.709	131.671	136.788	115.327	128.487	111.915	131.739	146.316	136.579	141.583	125.345	117.738	129.895	145.054	150.496	144.375	134.788
ADIPOR1	1098.23	815.826	1169.38	1072.31	1477.22	1539.34	1225.9	1186.3	678.912	1243.41	1307.24	1116.33	1317	1032.32	998.363	1268.38	1373.84	1321.19	1440.47	1365.24	1278.06	1354.91	1142.44	1180.67	1203.15	1350.81	1576.8	1298.76	1348.34	1243.67	1105.06	974.948	1321.8	1120.45	1276.69	1040.64	1158.89	1058.15	1356.36	1184.08	1438.73	1499.83	1262.47	1203.73	1143.71	1462	1362.79	1385.8	1295.81
ADIPOR2	1165.53	699.54	1003.09	942.45	921.615	1122.51	1316.04	1307.96	725.288	1037.09	1096.55	1058.55	911.152	850.727	778.427	1045.71	1023.21	1134.95	1122.47	1131.83	1046.21	1248.7	1097.04	927	991.022	1144.85	1332.33	1084.93	1042.47	995.327	1118.66	875.253	1057.82	997.429	1040.11	895.723	936.623	851.3	1193.72	1087.59	1832.58	1508.76	945.894	853.64	973.166	1202.58	1168.7	1210.71	1124.07
ADK	924.879	523.868	766.302	715.483	797.405	857.585	924.146	843.306	448.887	800.485	696.691	671.624	721.473	635.168	677.092	922.512	635.054	857.753	1144.4	1043.41	792.182	882.671	724.602	843.408	885.926	872.858	751.914	715.375	788.976	790.435	721.768	628.876	807.638	1013.3	1154.72	903.394	1271.67	896.147	773.974	792.46	919.98	1020.31	788.701	796.077	786.265	944.187	887.177	910.857	807.365
ADM	531.63	407.443	609.675	505.955	495.564	678.72	574.436	649.196	362.709	607.189	505.105	496.56	532.535	459.826	508.605	596.815	495.747	665.11	610.938	665.647	655.422	747.771	506.112	815.091	598.107	683.319	564.04	530.433	569.961	591.276	582.608	529.56	539.455	1163.14	970.032	1670.69	706.103	478.421	709.351	780.153	616.947	596.695	526.85	556.416	758.843	817.054	726.869	825.599	557.252
ADM2	237.59	162.149	223.075	217.905	233.213	261.051	254.328	244.425	136.372	238.742	227.28	245.54	231.333	197.794	190.076	239.884	195.105	247.409	312.794	292.832	245.195	257.352	199.762	245.049	240.128	252.798	241.76	231.12	226.413	242.661	199.134	196.763	211.757	264.381	282.662	253.162	249.071	205.694	258.485	225.841	258.773	252.471	229.443	207.238	221.394	264.79	255.125	257.278	229.126
ADNP	710.725	513.787	743.15	674.116	760.643	877.55	899.086	788.451	433.655	783.478	790.488	720.129	671.576	600.63	692.655	897.291	736.275	844.143	860.763	817.168	831.475	871.128	643.529	769.93	816.975	852.073	995.456	848.328	901.684	775.484	795.452	631.037	827.051	1039.73	1045.99	940.369	881.668	726.276	847.853	758.869	909.736	961.669	742.216	742.953	768.656	920.365	851.669	890.464	989.24
ADNP2	363.55	246.863	348.282	333.819	347.194	413.972	463.099	396.033	204.96	369.447	434.836	407.434	373.193	332.986	305.357	404.71	336.719	395.788	443.367	426.917	377.964	403.976	338.903	363.372	414.306	400.226	459.245	535.227	543.625	369.043	352.701	295.005	357.281	519.102	474.607	428.918	433.632	353.292	389.514	358.082	443.866	491.482	357.854	341.432	349.191	434.621	401.671	417.747	478.986
ADO	643.357	466.703	657.515	619.539	656.567	785.031	771.366	711.05	387.657	715.995	800.881	858.95	761.15	598.358	575.909	731.375	540.627	747.943	824.461	781.152	697.315	766.117	591.701	694.44	779.558	754.197	666.701	694.304	819.153	668.617	624.571	564.026	667.783	720.976	754.824	631.338	740.721	658.887	896.909	670.242	806.068	904.239	893.363	775.293	660.677	810.716	763.041	780.776	840.264
ADORA1	426.662	366.981	528.659	456.235	531.303	548.031	531.636	527.555	368.675	566.645	830.338	875.853	524.898	413.199	419.49	535.909	416.874	602.326	556.45	578.413	515.75	616.529	1006.96	998.513	705.746	619.902	464.329	443.01	468.544	520.652	471.678	431.097	473.86	821.876	889.205	1071.25	555.738	463.704	542.918	541.507	1012.83	649.543	454.28	458.949	505.721	702.894	645.965	622.612	574.815
ADORA2A	165.136	138.32	185.074	178.304	168.134	234.542	291.228	252.675	120.836	207.019	244.371	169.164	173.262	158.029	177.319	210.075	164.379	208.053	204.583	210.94	210.482	211.132	209.896	206.402	191.729	212.936	200.795	202.344	229.414	205.509	171.905	162.193	190.686	198.545	199.254	175.898	196.295	186.998	212.886	189.223	208.933	224.497	190.444	194.296	190.775	221.274	212.493	216.576	205.981
ADORA2B	125.108	88.0415	121.902	116.765	118.273	141.29	136.886	125.315	76.9234	127.977	127.222	115.897	116.06	108.555	108.536	132.657	118.065	137.123	172.017	170.018	129.575	139.98	111.846	126.523	138.836	138.677	125.528	126.943	129.416	124.415	114.806	104.85	129.102	133.675	148.439	131.334	142.227	114.07	133.684	124.397	136.36	137.787	123.861	115.472	124.514	146.327	139.532	140.549	135.154
ADORA3	76.5377	52.8018	78.4339	80.4134	93.0353	84.3409	81.6926	71.9739	43.642	79.5703	93.5202	91.573	96.8219	68.942	64.0006	80.3575	141.924	86.5296	94.1174	91.3365	86.1565	89.7315	84.876	78.7557	74.8229	89.693	99.0465	89.2725	84.6274	80.2569	91.2899	69.1256	84.7033	76.0374	101.343	97.2732	65.1224	62.0601	73.4544	77.7534	100.231	89.0551	78.18	70.7771	72.9665	95.0401	90.5347	88.4542	101.417
ADPGK	284.421	192.999	266.877	259.968	259.632	319.3	300.663	291.376	162.629	289.281	299.044	277.8	252.75	241.943	257.425	308.177	297.049	301.377	380.572	395.382	294.475	312.51	314.941	299.22	304.1	305.767	293.12	275.803	312.545	282.586	261.363	230.885	305.099	311.491	316.952	277.799	303.039	262.748	306.726	272.671	308.637	315.59	307.412	283.808	270.505	326.369	305.056	313.803	326.918
ADPRH	116.493	85.8436	116.858	115.298	109.34	131.793	133.155	124.52	75.5956	128.64	133.066	117.544	115.317	108.285	112.905	137.125	122.597	131.577	140.831	141.804	133.654	138.347	115.434	135.619	142.787	133.262	136.109	135.578	138.187	122.021	115.082	102.76	124.469	132.513	148.412	120.008	153.287	123.704	135.146	118.853	138.412	136.059	126.247	123.25	120.861	137.324	133.511	135.795	139.618
ADPRHL1	195.611	152.738	214.912	192.949	205.111	307.344	230.448	229.792	132.332	226.039	228.927	193.53	196.363	185.476	181.866	228.124	202.437	243.54	254.323	254.877	232.356	247.79	184.149	393.034	335.75	246.179	249.494	215.769	221.68	222.983	300.39	195.863	209.79	214.391	223.54	193.796	247.192	211.471	238.416	224.076	277.249	291.429	225.777	232.161	208.545	271.834	253.085	255.629	242.379
ADPRHL2	499.431	366.525	502.193	548.535	584.231	598.799	548.943	531.463	301.781	540.94	515.256	538.997	515.528	477.103	451.554	579.394	508.95	575.071	685.363	676.583	546.439	597.793	458.856	616.465	610.82	581.293	600.515	563.186	593.548	537.488	515.775	435.44	477.565	573.388	601.212	533.426	764.683	589.556	698.115	527.091	620.028	616.234	662.205	581.709	521.694	611.806	580.989	601.966	664.426
ADRA1A	93.7049	68.5034	91.7081	92.8871	92.1149	107.004	107.013	99.2078	59.7611	98.6979	101.298	97.6611	94.5658	87.0251	90.0764	103.881	99.1406	103.585	107.928	107.869	107.856	107.159	90.4213	104.243	104.583	105.014	105.877	100.043	101.689	97.3297	102.44	85.6666	100.535	111.722	116.497	94.3932	102.778	92.5566	108.126	95.4772	111.222	109.249	104.779	100.396	97.7772	112.687	107.115	107.777	111.105
ADRA1B	102.399	78.3075	104.551	111.632	108.925	124.377	125.535	124.457	69.5937	114.202	116.685	113.523	106.234	92.9638	98.9188	117.428	105.172	118.234	135.798	137.685	119.268	126.369	103.367	118.48	119.881	119.82	116.506	112.772	116.822	113.322	106.809	99.6385	116.043	130.03	131.594	109.927	119.637	104.297	121.415	109.398	125.718	126.188	112.37	110.017	112.87	126.55	121.566	123.348	123.843
ADRA1D	87.6364	63.9107	86.4044	88.3398	91.5688	98.3655	97.3327	93.3981	56.6251	92.0548	98.0221	89.837	88.8636	79.2357	83.0029	98.1784	93.5901	96.4862	100.589	102.324	96.9947	98.7207	88.0201	95.2438	101.402	97.9251	98.8888	94.3171	101.644	90.279	89.1097	78.3537	93.3775	99.1625	105.124	89.9852	106.354	86.7158	100.857	88.5201	101.82	104.522	96.5457	93.348	91.7774	102.902	99.7539	100.392	103.955
ADRA2A	168.344	128.638	181.351	163.555	165.662	201.963	252.91	232.224	115.344	190.551	178.379	162.879	165.271	155.888	171.597	207.358	163.425	204.572	196.435	204.506	209.164	224.122	179.806	188.957	241.035	204.122	191.481	183.961	190.952	184.118	172.65	155.33	195.006	185.595	194.519	165.661	189.175	176.526	199.999	199.447	253.992	231.508	175.425	196.914	212.259	233.593	215.081	214.678	218.383
ADRA2B	112.818	80.5478	109.441	130.546	115.088	127.608	127.602	119.404	68.5488	116.835	126.272	110.11	110.322	98.2443	103.661	127.547	119.16	123.303	128.884	141.566	125.946	126.579	107.56	120.718	123.574	124.821	122.862	116.658	120.582	115.851	119.419	98.2115	119.303	130.739	134.513	114.392	123.01	112.253	130.335	112.202	134.58	133.158	115.643	117.036	113.566	130.16	126.089	127.745	130.673
ADRA2C	94.1948	69.1402	91.7565	95.1703	96.1567	108.938	104.711	100.086	61.1465	98.7419	100.71	98.6654	99.0182	84.9884	87.7323	105.343	96.3397	103.879	111.014	113.103	103.326	106.372	93.8795	104.751	107.351	105.378	106.462	104.476	106.334	99.1367	99.892	83.4313	102.632	108.387	116.072	98.2185	104.713	92.0278	106.799	94.8226	107.666	111.227	106.594	99.3664	98.5582	111.53	108.08	108.165	107.462
ADRB1	97.1623	73.2561	97.6079	98.5831	140.906	124.534	110.72	106.229	64.1611	104.664	108.811	101.236	95.7813	90.5683	96.3242	116.306	102.446	110.251	113.561	117.352	111.285	113.254	99.8856	109.031	111.897	111.955	116.289	104.875	109.619	102.778	101.401	87.1615	107.017	112.059	114.512	106.601	110.854	97.8124	117.495	101.623	116.221	116.974	106.427	102.019	107.742	118.002	114.116	115.629	116.817
ADRB2	73.7886	35.9361	52.0493	46.8751	49.9765	65.5166	74.9497	67.6804	31.2828	55.2376	65.1357	57.9735	54.6402	48.2827	48.4185	59.7869	66.3483	58.8615	56.9266	55.3695	56.1188	65.6778	55.0527	53.2438	53.5612	59.3666	59.2388	55.2829	62.1155	54.7068	61.6179	44.3786	59.8679	53.563	57.6945	49.5755	60.6028	51.6123	57.2619	54.8677	59.946	60.8256	61.2171	52.7624	54.7079	61.7526	59.2689	64.5302	62.3439
ADRB3	87.5216	64.5435	86.4984	88.684	93.1192	101.297	100.426	95.5632	56.9323	92.7982	98.3885	91.664	88.9978	78.5332	85.7646	98.3199	91.9042	98.0574	97.5356	103.306	98.5381	98.9338	85.6247	95.2634	100.031	98.9016	98.9155	93.7103	98.7338	91.8729	92.6035	78.9948	94.3411	100.081	103.336	90.7718	100.344	86.0474	100.887	89.0198	104.443	102.483	97.0902	94.7539	90.8887	105.645	100.51	101.921	101.637
ADRBK1	1258.51	957.431	1334.11	1514.39	1269.04	1525.35	1366.89	1371.53	763.852	1443.28	1618.91	1542.13	1339.44	1216.99	1197.87	1514.18	1262.91	1483.99	1578.86	1566.68	1483.06	1494.06	1177.84	1426.18	1439.4	1507.83	1533.29	1321.32	1352.05	1519.44	1178	1140.31	1311.59	1552.45	1612.79	1410.71	1536.98	1554.33	1498.2	1345.56	1535.55	1471.65	1261.39	1240.78	1426.03	1830.8	1560.14	1594.4	1636.2
ADRBK2	90.5815	67.4532	89.5369	89.9296	92.946	108.083	107.703	100.822	60.6501	97.1868	101.459	95.6547	92.3855	82.3866	86.8872	104.929	93.2282	101.352	102.023	109.422	103.41	103.56	96.6502	98.7064	103.522	102.762	102.451	96.2962	103.011	96.1265	95.5744	81.2752	95.9499	103.154	109.17	94.4181	106.515	89.7564	107.258	92.1443	111.037	110.588	101.536	96.8127	94.5718	108.332	104.377	105.712	104.463
ADRM1	1656.61	1241.95	1799.94	2049.91	1717.56	2028.5	1978.1	1845.28	1062.93	1913.42	2116.91	2595.87	2254.46	1963.87	1724.56	2264.57	1523.43	2034.01	2301.09	2185.42	1869.49	2066.43	1621.24	2125.33	2227.25	2067.07	2055.02	1819.32	1977.8	1906.67	1889	1476.18	1716.34	2477.73	2682.12	2608.48	1953.61	1784.83	1978.39	1841.7	1974.41	1965.25	2003.1	1824.05	1777.34	2168.36	2083.18	2097.97	1840.04
ADSL	1211.06	831.149	1176.4	1285.63	1214.74	1398.9	1331.42	1239.72	695.653	1241.05	1195.88	1701.12	1361.46	1082.05	1003.1	1324.92	1016.84	1310.64	1600.7	1603.77	1275.47	1378.9	1105.23	1316.92	1383.27	1335.56	1129.16	1077.6	1176.27	1240.29	1150.02	992.839	1116.79	1638.53	1756.8	1448.09	1289.09	1148.28	1320.07	1190.56	1432.24	1436.1	1226.25	1153.7	1158.1	1403.89	1362.88	1364.86	1249.71
ADSS	1477.08	995.627	1449.13	1346.39	1846.55	2172	1677.69	1553.83	842.953	1540.44	1704.09	1676.69	1539.99	1337.56	1267.33	1616.29	1773.79	1637.27	1678.42	1711.78	1613.34	1783.89	1345.66	1542.31	1572.65	1663.61	1481.12	1415.49	1623.32	1488.76	1277.84	1250.96	1671.49	1835.89	1843.85	1617	1578.79	1302.78	1581.13	1475.48	2156.97	2218.17	1549.26	1443.66	1477.03	1872.18	1689.15	1697.25	1800.17
ADSSL1	171.842	122.114	167.226	153.305	157.007	188.464	201.052	189.17	107.045	175.563	163.439	178.887	180.063	154.134	148.779	193.462	181.049	187.777	186.037	198.803	191.723	195.695	146.188	173.607	183.007	190.182	175.645	184.233	195.504	181.357	159.323	180.439	172.37	171.234	179.56	157.791	211.867	163.511	175.846	170.509	188.786	202.697	172.84	167.82	175.405	212.512	199.507	199.273	194.638
AEBP1	3508.24	2857.05	3860.72	4035.52	3401.12	4637.98	5504.53	4824.44	2315.98	4143.8	4114.4	3355.31	3074.79	3142.39	3676.68	4571.62	3351.6	4633.66	4313.56	5287.48	4764.57	4422.32	3162.71	6135.43	5606.82	4515.51	4239.61	3530.93	4126.89	3971.77	3735.59	3210.06	3776.75	3856.6	4435.61	3262.38	4929.58	3568.22	4595.63	4111.72	5563.92	5051.29	4220.05	3984.36	4644.91	4506.96	4397.02	4655.08	4014.39
AEBP2	189.536	144.177	199.179	188.577	208.465	226.905	258.568	231.305	122.834	214.515	248.72	216.979	212.597	188.16	179.639	219.069	216.568	227.014	213.248	210.902	222.555	233.773	175.078	206.817	227.943	229.576	229.397	218.509	227.365	206.361	205.863	171.841	209.069	233.752	245.062	212.554	211.389	196.008	234.56	208.14	227.568	233.499	236.389	213.904	206.66	245.951	230.648	237.594	227.621
AEN	207.907	160.816	210.957	211.967	203.894	238.713	277.673	228.112	129.842	222.459	266.469	203.299	231.282	181.36	192.52	239.709	205.171	237.62	268.044	267.339	223.946	244.057	214.593	230.376	255.189	240.023	251.409	222.774	223.736	219.197	191.93	195.395	211.681	249.331	259.726	235.566	221.353	205.08	233.699	215.495	232.418	261.589	241.268	230.749	214.946	253.934	247.102	244.318	235.258
AES	1341.9	944.9	1339.81	1321.55	1332.69	1589.41	1588.84	1432.25	801.372	1473.76	1369.12	1145.21	1173.54	1097.42	1158.33	1472.99	1527.95	1533.72	1462.99	1522.14	1575.46	1532.7	1167.56	1842.46	1749.51	1552.79	1884.22	1533.24	1715.58	1438.76	1565.04	1165.36	1544.87	1728.1	1816.67	1748.56	1404.5	1284.24	1475.2	1435.28	1661.72	1632.66	1399.29	1439.53	1412.44	1679.21	1569.04	1598.74	1742.63
AFAP1	331.609	253.353	354.885	376.392	336.285	412.229	413.647	377.379	215.12	384.666	399.421	394.215	333.492	319.43	316.066	418.796	354.87	401.586	485.777	509.11	430.356	415.521	311.407	586.271	478.579	409.06	488.772	408.415	397.915	358.765	324.151	307.601	355.382	411.904	454.516	371.647	458.911	354.727	429.825	371.212	419.02	420.225	357.642	363.117	414.485	429.051	404.962	415.135	408.547
AFAP1L1	109.017	78.8988	108.474	113.296	106.569	128.66	123.957	115.586	72.2822	115.357	124.788	118.454	111.468	101.992	109.255	126.752	112.188	122.932	119.378	125.13	151.547	126.899	114.864	118.611	131.482	125.172	121.572	127.555	123.464	110.099	118.063	100.804	134.967	137.256	149.551	111.008	122.409	102.715	121.127	115.658	129.381	137.05	127.631	121.082	121.623	129.867	128.975	129.994	135.813
AFAP1L2	54.4377	39.8937	56.9803	49.6203	51.6153	62.4007	84.9974	62.1047	33.6972	60.129	55.9859	59.5428	49.7388	49.8731	50.7704	64.8494	62.1422	64.9596	56.0043	59.4197	67.4276	64.6159	48.762	60.5888	63.0185	65.1602	72.861	54.622	59.3242	55.6897	54.4116	46.914	58.8599	63.5599	73.4237	49.376	80.4931	63.9596	117.709	58.7807	71.2025	92.367	95.4267	74.6933	55.3368	64.3738	63.4582	65.5848	64.105
AFAR3	106.579	83.3647	112.447	109.365	120.217	137.149	136.024	124.71	71.22	119.475	129.749	117.668	119.683	104.938	106.555	131.697	111.211	126.459	129.667	129.56	119.127	129.076	107.007	119.238	122.345	128.038	124.386	116.493	129.068	117.983	110.867	115.278	116.261	122.599	127.825	116.643	126.495	105.247	134.009	115.194	144.365	133.281	125.054	123.069	116.164	134.562	130.185	131.309	157.742
AFARP1	96.1374	67.7756	91.4194	90.6618	93.8779	104.646	104.318	103.447	59.4717	98.9481	107.079	96.6156	95.0242	84.6591	92.4513	106.252	99.0497	103.244	102.334	108.338	103.827	105.486	92.9605	102.731	107.526	104.814	106.396	98.9128	105.867	97.5472	97.1578	81.6433	101.669	109.312	111.908	103.345	103.871	93.0873	107.124	94.3067	109.456	112.002	104.548	96.4958	97.2537	109.618	106.299	106.549	109.796
AFF1	162.554	114.042	157.472	153.955	171.066	182.864	195.702	175.993	98.782	168.386	172.796	162.557	158.471	141.766	146.466	182.762	165.166	177.348	178.4	170.324	183.388	186.463	159.94	159.757	168.271	180.428	189.741	195.832	203.62	168.449	173.151	139.109	176.599	170.707	179.101	156.7	211.365	158.258	181.402	163.415	196.439	199.608	174.776	163.656	169.492	201.508	185.027	188.354	211.879
AFF2	90.9431	66.1685	88.9429	91.0738	94.1619	102.946	101.384	96.4448	58.8999	95.4841	100.53	93.9939	91.1583	80.5374	87.1399	102.218	91.5057	100.547	106.781	106.616	101.45	102.447	90.5618	99.27	104.852	101.808	102.31	98.4383	104.054	95.1355	93.5542	80.8458	100.998	103.026	106.029	93.7673	104.611	91.0672	108.161	91.9755	107.222	109.731	98.3434	98.8543	92.4762	106.212	103.019	104.448	104.847
AFF3	785.8	599.353	848.228	662.116	999.412	1092.63	1208.43	1011.2	487.013	867.012	751.19	1807.42	1787.92	1178.58	765.088	974.031	1039.01	950.061	782.385	777.115	862.376	998.336	635.993	692.147	728.458	964.991	2126.96	1498.8	1416.93	908.512	904.325	712.147	898.346	710.769	746.55	633.83	677.041	657.418	1137.81	850.265	1484.58	1614.86	891.616	838.726	848.811	1067.23	974.719	1002.13	1488.34
AFF4	361.925	243.743	342.024	307.277	361	398.121	415.174	363.464	204.099	360.054	370.523	459.588	402.723	371.025	311.258	382.172	456.847	389.786	353.356	347.786	374.294	402.068	318.424	344.409	373.215	392.575	460.78	449.006	481.453	352.39	407.716	302.866	393.55	389.53	417.892	352.607	384.054	315.206	434.254	350.391	442.05	449.05	373.978	342.398	343.586	433.54	398.56	407.892	399.183
AFG3L1	141.85	104.193	140.757	145.576	134.038	161.167	154.407	151.711	88.2243	151.789	171.21	154.645	153.498	135.589	135.854	177.148	144.421	157.99	154.972	158.66	152.959	162.7	134.902	149.446	152.064	160.363	163.549	153.25	157.984	153.167	154.219	127.825	151.714	175.802	173.561	152.281	160.866	144.093	163.889	144.283	164.832	163.33	190.719	173.9	143.653	171.567	163.965	165.416	170.504
AFG3L2	1290.62	735.604	1066.56	1189.37	1079.73	1279.2	1313.14	1134.14	637.434	1131.43	1083.11	1103.87	1035.35	948.728	943.049	1233.34	934.846	1202.52	1471.12	1612.86	1132.54	1253.75	990.64	1170.37	1326.55	1222.54	1200.42	1216.25	1294.95	1142.42	1130.85	901.05	977.103	1352.36	1463.89	1434.12	1380.08	1153.25	1232.34	1103.78	1268.86	1253.04	1340.31	1177.74	1054.17	1305.88	1237.09	1259.26	1290.7
AFM	82.1026	61.5553	81.6619	82.0858	85.9603	93.1484	93.8325	88.804	54.1097	87.7155	92.2458	84.0553	83.5942	76.7915	79.0946	94.7279	88.5637	91.7039	95.5208	97.0263	91.9263	93.4636	84.98	91.3808	94.8334	93.1635	96.6114	87.4317	93.7621	85.763	88.8579	73.5888	89.3978	94.927	98.4135	88.7726	95.0749	81.3418	94.0353	84.3347	97.6492	97.132	91.0834	85.3583	89.3858	98.9952	93.641	96.009	99.6575
AFMID	208.651	127.665	174.513	161.767	196.074	205.908	191.901	181.48	109.156	187.077	210.887	194.592	205.93	199.779	160.974	205.668	174.415	197.365	202.814	204.212	193.092	203.364	160.929	264.579	292.231	200.628	210.87	338.122	357.325	186.175	186.711	150.573	191.922	185.446	194.936	171.002	205.468	171.059	214.143	180.734	208.899	202.195	188.93	180.894	180.004	218.308	210.375	206.921	227.542
AFP	57.539	35.4671	49.124	47.2713	56.1527	60.684	55.7011	46.441	30.0578	51.9486	52.1449	57.3499	50.9823	40.7354	53.2116	66.8909	56.3295	56.8773	51.9204	56.8251	48.6322	70.4525	52.4664	48.3347	55.143	57.58	61.7969	50.474	52.1338	55.0921	62.6808	42.0047	60.2468	53.5946	59.936	56.4081	61.7409	52.3455	51.1555	50.6641	54.7938	57.8958	71.374	51.8198	51.374	61.727	56.6519	57.3585	57.0991
AFTPH	614.593	431.539	608.177	643.995	760.263	763.247	776.203	709.078	361.443	653.714	667.776	635.311	665.775	608.833	510.924	653.343	690.15	687.352	763.761	762.279	651.321	706.76	543.157	668.855	677.299	696.931	703.984	615.303	722.397	627.628	580.045	512.026	701.533	651.001	725.964	627.788	715.821	595.356	709.877	616.111	751.266	773.178	742.997	645.001	611.118	758.402	699.048	716.423	764.73
AGA	691.48	360.053	514.417	442.383	608.652	610.652	714.305	614.497	302.611	545.403	593.61	613.133	623.663	512.966	417.489	534.975	443.65	581.076	571.006	586.504	592.472	625.639	585.91	612.223	660.755	588.138	804.641	582.286	578.854	536.606	455.444	441.275	561.478	530.341	591.983	538.377	597.77	472.813	617.348	533.935	696.333	764.902	501.914	518.584	519.754	650.036	617.911	609.631	671.325
AGAP1	96.6517	68.48	91.5316	91.913	95.6893	104.741	107.45	97.0032	59.8632	97.9766	99.9987	95.5498	93.3393	81.4564	89.7786	103.86	99.3877	103.069	104.459	110.594	105.761	105.27	96.3487	106.175	107.036	104.799	105.564	99.0463	101.137	98.7423	103.089	82.7928	101.685	110.55	116.374	98.1455	105.751	91.3373	106.723	94.4352	109.455	110.433	102.98	96.3119	97.2317	112.374	106.111	107.894	111
AGAP11	85.3966	60.6317	81.7156	84.3855	86.9397	96.0253	93.1023	89.2361	53.552	87.9146	91.8403	87.2209	83.7542	75.27	79.0102	92.5698	90.7431	92.3455	92.7728	97.9019	92.7859	94.5062	82.6595	89.7002	95.743	93.5527	97.9253	89.4691	91.7377	87.7224	86.4473	76.407	89.4793	95.5283	101.915	87.1042	92.9127	80.1722	94.496	84.6242	99.1491	99.2803	92.4451	89.0655	86.8514	99.748	94.6881	96.6092	97.1418
AGAP2	88.693	66.8511	88.4742	87.4443	95.2684	105.345	101.592	96.867	58.6433	94.5303	100.003	93.8989	93.4776	80.1306	84.7885	100.598	94.7869	99.9399	103.254	103.663	100.975	102.533	93.9477	96.7594	102.093	101.41	102.283	97.0956	100.627	93.288	93.8879	80.7242	99.9351	102.117	110.699	99.0742	100.801	90.2069	104.298	90.5458	104.588	105.321	98.5921	94.9736	93.8671	107.474	102.936	103.325	101.353
AGAP3	188.728	140.948	195.954	199.485	186.301	221.836	242.347	219.956	120.496	207.699	198.217	186.726	183.994	169.132	168.871	215.097	185.8	221.342	232.651	232.039	213.32	219.082	184.348	225.832	231.952	224.269	201.27	187.969	200.596	213.399	249.403	167.177	192.615	266.213	280.049	297.26	216.529	186.322	210.869	203.291	225.552	230.688	201.502	188.797	197.494	233.619	225.207	229.946	232.623
AGAP6	123.777	89.0758	120.304	118.593	119.275	137.568	131.629	129.542	76.7714	127.871	132.076	128.372	123.722	106.466	115.997	141.062	125.338	134.065	135.582	141.014	138.783	136.99	118.48	129.224	131.162	136.385	138.656	125.763	130.909	127.137	135.045	106.48	131.904	139.449	151.059	126.545	143.315	123.27	141.761	124.088	143.506	138.357	135.444	126.964	124.426	144.016	138.56	140.028	152.197
AGAP7	92.578	65.5245	87.5785	90.8315	92.9675	102.101	102.866	95.5879	57.6883	95.4229	100.712	93.0275	88.8185	82.9702	86.3476	99.4771	93.349	99.4386	102.671	105.924	98.5838	102.405	88.192	99.5131	103.223	100.837	101.678	98.0185	101.451	93.8726	93.9223	81.0069	98.466	109.101	112.621	94.1458	100.675	88.4674	101.821	90.7713	104.2	110.2	100.645	96.222	92.0581	106.361	102.001	103.438	106.409
AGAP8	296.658	205.276	283.658	296.381	247.513	318.304	319.006	305.389	171.83	306.444	302.493	268.755	259.211	245.73	267.543	334.488	254.617	313.859	304.427	326.632	356.364	328.702	270.839	284.576	286.457	320.864	317.109	291.354	312.193	296.502	302.633	254.358	309.031	308.74	303.49	259.582	325.483	293.041	330.194	291.555	330.544	295.887	288.926	292.458	294.683	337.856	329.712	337.19	366.297
AGBL1	87.9799	63.8945	86.2833	88.6034	89.1202	101.147	99.267	95.5369	57.1816	92.1966	94.5	92.5535	87.9415	78.6921	81.5279	98.9393	90.0429	97.0856	104.483	101.72	97.8296	100.249	87.1663	96.1951	97.3983	98.6137	101.666	97.2966	99.9738	90.8467	94.8075	78.524	93.7634	100.582	106.286	93.7656	98.3774	88.0549	97.2711	89.2642	104.638	104.517	94.8597	93.1586	91.8112	105.162	100.754	102.08	106.822
AGBL2	89.9165	66.1871	88.758	88.9799	92.1608	104.455	102.663	96.8757	58.3071	95.5651	100.147	94.3449	90.7984	81.0855	84.2655	103.111	93.0792	99.8125	102.069	106.088	100.319	101.396	89.0436	97.9021	100.923	101.485	100.806	95.6834	99.8917	94.0654	96.6246	81.707	96.5036	101.269	108.052	94.999	104.11	92.2101	103.976	92.5272	107.895	109.293	99.3573	94.3078	94.0261	107.484	102.401	105.164	107.546
AGBL3	84.8738	65.7112	86.4317	85.8896	90.8183	102.886	104.366	92.4566	56.4867	93.1048	94.6254	91.3152	89.4151	79.4691	84.5212	99.6242	96.2072	97.9589	101.865	101.203	97.2276	98.8222	85.8606	97.0925	99.67	99.0247	102.026	93.0484	97.845	92.342	93.6742	79.5048	93.1055	104.572	106.462	91.0035	102.056	86.6885	100.977	89.0577	107.666	106.994	95.5584	91.6668	91.6477	105.582	100.827	101.721	103.947
AGBL4	86.5412	62.2953	84.0667	83.131	85.385	97.5265	96.0708	94.405	55.431	90.057	94.7759	88.117	85.2304	76.9418	81.662	95.8452	93.44	94.9785	98.1548	98.863	94.2048	97.3976	84.5436	90.3249	95.511	96.3015	96.523	91.7792	95.7658	88.116	87.441	77.1853	91.5672	99.563	102.445	90.5707	96.9308	84.4806	98.8367	86.6724	101.939	102.468	95.5005	91.1449	89.9477	101.787	96.6455	98.3885	100.344
AGBL5	312.371	248.086	353.461	649.742	323.682	406.203	386.213	380.014	210.429	365.364	348.369	435.609	439.607	318.355	293.793	387.593	362.647	394.111	459.77	503.517	372.343	406.496	309.917	385.754	399.16	400.26	440.301	348.238	363.967	361.558	471.979	299.589	347.265	361.946	382.423	331.557	425.323	332.069	453.852	358.428	419.968	424.634	335.81	311.92	340.85	428.897	404.373	407.785	405.858
AGC1	89.2409	65.5105	87.0639	90.2221	88.3535	101.634	98.8248	96.6395	56.656	92.9725	97.3787	92.1064	90.1638	81.8095	83.2691	99.7719	94.8883	98.0335	101.013	103.684	98.76	100.427	88.3534	97.3716	98.4894	99.191	103.637	95.1204	100.288	92.0855	93.7601	81.1718	101.65	100.267	112.86	96.2521	101.428	86.3188	104.466	89.6291	104.522	104.991	94.3641	90.4494	92.3576	105.57	101.857	102.026	102.872
AGER	92.9264	69.247	91.3684	94.4358	99.2456	108.653	104.741	97.1471	59.6282	98.0051	106.045	95.3503	98.7696	83.8019	85.8397	103.428	97.0149	103.39	105.712	109.213	102.797	104.804	90.743	105.103	107.827	104.414	105.948	99.9915	104.886	97.5883	99.756	82.4184	96.307	105.683	109.647	96.7457	105.277	89.6573	107.328	94.0737	113.38	112.633	107.551	98.7479	95.8076	109.752	105.853	106.393	104.289
AGFG1	223.827	159.301	226.885	215.54	220.01	253.817	249.743	237.855	136.913	241.374	253.937	233.673	224.803	202.629	198.97	248.84	244.108	256.188	320.359	333.094	249.025	265.605	203.382	303.444	331.724	259.209	237.247	237.316	266.082	237.318	224.746	199.629	229.816	287.679	301.446	253.849	275.214	225.256	294.812	233.237	274.661	297.811	251.251	244.322	233.078	287.498	267.796	272.213	303.918
AGFG2	116.063	83.4345	112.966	112.913	113.634	127.991	123.602	122.362	73.6547	122.044	124.694	114.92	114.465	104.711	106.964	128.198	126.742	127.174	132.68	131.014	130.677	130.354	112.463	123.947	130.881	129.045	128.802	122.478	131.222	121.381	122.602	103.288	123.329	136.555	137.227	117.858	130.062	118.318	131.91	115.884	134.639	139.122	120.263	121.759	117.506	138.466	132.812	132.911	133.006
AGGF1	426.998	270.11	386.105	331.262	408.566	462.835	537.923	436.909	231.757	411.159	459.882	506.631	473.548	382.696	357.631	455.237	479.686	440.536	410.858	409.019	437.309	456.327	408.073	389.777	422.66	442.743	461.264	435.985	457.85	405.412	483.078	342.375	457.032	405.048	428.706	374.055	433.484	369.71	496.618	402.159	538.213	553.325	449.312	435.956	390.468	487.544	451.961	462.963	515.281
AGK	308.473	218.347	314.083	313.426	317.53	357.83	359.958	334.251	190.912	331.433	322.27	321.523	317.625	280.269	280.868	361.895	330.051	355.28	411.98	373.959	370.189	362.802	331.009	342.298	377.037	356.856	350.515	323.094	339.713	335.115	326.73	283.581	354.087	387.115	384.451	337.963	329.381	299.989	392.242	325.632	371.388	381.212	344.901	345.254	311.856	385.431	365.734	367.158	378.214
AGL	1000.11	825.147	1177.88	1120.33	966.03	1447.31	1232.26	1255.22	696	1251.22	1231.64	2080.01	1691.63	1463.62	1074.01	1364.03	1960.03	1335.92	1258.86	1283.47	1362.45	1409.51	1161.92	1108.42	1184.05	1344.91	1328.74	1118.49	1198.76	1196.26	1452.28	985.391	1108.25	1683.8	1818.22	1519.55	1260.86	1107.4	1605.97	1202.14	1534.87	1522.61	1378.33	1114.58	1248.96	1406.57	1352.66	1381.75	1615.29
AGMAT	108.061	79.6129	106.442	103.65	107.123	122.795	119.773	115.924	69.4255	114.481	112.946	120.964	110.087	97.4737	103.47	122.738	106.916	119.853	121.408	123.383	117.509	123.051	110.531	114.575	120.081	121.508	116.659	108.747	114.853	117.894	108.11	95.4666	114.178	138.865	138.98	120.69	122.499	108.538	129.087	109.22	124.301	124.644	130.046	120.331	110.413	128.884	124.002	124.26	125.56
AGPAT1	293.781	220.699	302.606	348.919	313.645	349.166	332.508	311.633	185.505	321.153	293.401	328.42	321.45	281.88	266.205	341.12	328.382	340.547	354.556	371.585	344.407	345.891	272.647	415.731	370.834	345.593	398.928	329.578	337.53	316.34	326.123	262.535	334.807	349.494	359.135	298.468	332.075	290.792	352.703	314.011	360.619	359.312	349.584	314.109	310.613	356.963	345.63	350.953	356.983
AGPAT2	624.813	413.726	595.898	494.839	465.782	603.459	562.051	669.155	461.714	582.742	938.601	500.351	517.535	485.8	457.949	579.202	581.234	641.962	840.782	1042.95	826.826	957.153	539.016	654.048	745.74	643.961	623.795	645.502	680.974	574.892	514.948	482.863	612.076	561.607	577.657	529.87	601.398	511.907	545.68	710.448	586.912	614.266	540.568	534.684	668.486	696.874	750.844	706.433	594.104
AGPAT3	115.381	82.3694	111.127	109.88	119.13	128.844	128.914	119.47	70.8695	117.486	122.144	121.157	120.131	101.861	105.96	126.859	120.494	124.652	129.698	134.512	125.373	127.198	110.597	119.244	123.362	126.435	128.958	131.33	132.822	118.21	121.41	100.082	127.969	133.065	142.818	123.175	135.459	115.634	128.922	114.253	131.302	137.74	126.144	118.138	114.638	136.627	129.406	129.477	135.345
AGPAT4	130.438	91.6682	126.819	119.225	127.094	146.985	148.085	132.78	78.2062	134.296	130.766	123.12	124.519	114.725	118.446	150.996	140.037	144.527	154.546	171.834	142.589	147.411	113.636	147.421	154.863	145.562	135.878	124.841	147.213	128.668	130.097	113.516	129.92	168.831	181.631	150.238	151.062	124.681	151.278	134.004	149.338	159.448	142.34	139.651	132.139	150.951	146.677	149.767	150.967
AGPAT5	138.574	110.34	149.513	147.627	147.01	188.402	168.822	156.37	94.6722	160.078	162.224	146.462	142.345	129.653	137.35	170.227	159.966	169.28	188.771	174.159	161.18	174.501	133.093	158.266	170.724	171.682	150.31	168.55	177.575	161.385	152.735	131.923	170.83	183.532	189.03	165.781	192.454	153.178	170.64	152.815	198.889	217.504	158.296	147.284	151.085	181.763	180.472	176.828	186.735
AGPAT6	157.873	116.335	158.637	155.24	170.426	181.602	172.995	164.97	100.093	170.196	161.518	157.825	163.808	147.792	152.478	192.567	178.007	178.377	176.828	184.127	175.393	181.583	143.28	166.038	177.849	180.281	177.402	165.701	172.226	166.024	170.681	141.643	170.039	231.298	221.976	211.121	173.521	154.202	175.592	163.38	192.331	193.799	181.937	166.773	163.606	193.338	182.561	185.128	189.144
AGPAT9	144.324	124.043	173.459	154.144	149.886	204.382	179.689	180.263	102.343	181.536	157.755	155.189	156.609	152.268	149.999	191.854	167.201	192.714	188.635	194.598	195.162	235.562	149.366	198.554	203.616	193.6	174.692	161.237	173.568	174.236	155.218	147.197	171.08	286.173	326.784	354.726	180.047	158.593	188.986	178.003	178.791	185.954	169.662	161.397	194.88	216.246	225.729	222.242	213.008
AGPS	296.773	229.433	321.797	292.258	681.656	375.275	310.299	322.645	193.526	342.198	363.463	327.319	336.147	284.764	284.132	352.986	428.052	360.198	424.031	403.694	403.417	366.083	272.204	310.849	337.439	367.523	381.146	350.668	395.281	329.889	377.323	292.343	330.069	403.92	410.763	330.334	434.922	337.402	348.624	326.89	329.198	337.998	323.588	293.444	345.649	405.869	370.28	379.296	362.488
AGR2	5109.54	3419.44	5299.41	3900.83	4368.57	5208.57	7718.46	5893.89	2795.13	5116.99	6319.65	7916.61	5328.47	4123.03	4355.41	5921.69	6632.7	5759.3	4565.98	4590.98	5077.42	5485.14	5147.04	4895.8	4407.24	5830.43	6855.17	4476.21	4159.21	5103.56	7275.32	4551.98	6983.79	4032.51	4236.63	3666.16	4300.34	3877.02	4506.68	5150.39	9292.07	7410.52	4586.6	4401.29	5184.2	7787.98	5837.17	5964.76	6375.48
AGR3	2301.48	1959.02	2980.49	2263.76	3750.84	3551.5	4200.39	3744.35	1626.59	2946.85	2321.5	3815.94	3373.74	2318.26	2462	3358.84	3890.01	3349.34	2653.06	2669.18	4216.82	3254.4	3380.92	2408.53	2451.65	3345.49	4026.73	2739.1	2346.26	2931.38	4840.56	3358.81	4745.51	2338.89	2448.09	2126.94	2241.41	2175.98	2556.54	2979.69	3808.15	3923.5	2174.32	2233.18	3040.17	4053.45	3323.94	3441.33	4324.18
AGRN	507.52	393.606	541.259	509.214	497.818	594.724	558.192	514.568	317.265	574.194	495.947	528.872	476.36	432.65	467.173	580.349	545.22	607.72	579.218	621.457	587.84	604.455	440.49	698.472	653.363	622.856	521.943	498.727	552.319	542.783	489.675	441.947	523.091	645.557	705.368	572.878	744.133	539.591	604.226	549.353	689.288	685.838	504.814	529.909	576.953	631.369	615.697	623.542	672.039
AGRP	87.8076	64.5273	87.2219	87.8865	89.8326	102.966	101.498	94.6533	56.1809	92.4214	99.4521	90.6225	89.3246	81.5821	84.3399	99.5666	95.068	98.8627	100.006	105.219	99.62	99.8901	86.8712	98.0498	97.9194	99.9159	100.556	93.6845	100.179	93.3792	93.0444	79.0488	94.8824	102.759	106.05	94.4838	100.167	87.414	98.5547	89.9236	105.849	105.691	97.618	92.7653	91.9264	104.806	101.289	102.488	102.396
AGT	168.861	145.353	203.095	183.061	286.027	220.283	195.937	199.365	129.771	215.472	188.297	174.278	174.907	164.421	175.349	215.776	227.662	224.809	215.359	227.838	247.214	225.754	180.123	250.297	217.179	227.115	202.137	192.701	198.303	203.265	187.852	184.684	194.212	237.267	315.885	285.914	324.633	188.576	235.918	202.734	220.883	245.827	181.315	178.456	199.403	236.902	230.239	232.95	223.839
AGTPBP1	238.95	169.81	240.983	220.562	232.435	260.383	259.999	242.703	145.736	258.064	242.003	262.796	242.297	208.149	213.609	273.89	248.821	268.181	326.7	321.228	272.908	279.56	211.424	261.503	274.191	273.029	251.661	246.265	264.977	255.1	277.465	205.998	253.198	303.109	330.799	292.012	282.625	258.157	259.501	248.538	277.06	275.291	266.872	255.819	241.211	292.997	279.442	283.921	290.498
AGTR1	501.98	478.695	519.514	429.303	395.566	531.553	517.666	537.536	308.423	533.466	1175.41	402.302	404.596	398.436	402.478	535.515	385.092	582.494	507.001	513.463	501.487	614.86	397.938	456.584	544.812	593.465	544.793	713.895	619.896	513.234	395.234	584.068	454.456	452.426	467.776	407.707	438.518	419.233	474.277	534.851	498.5	528.459	417.9	423.718	511.277	709.819	622.914	715.782	652.92
AGTR2	92.7158	67.2872	91.2281	90.3526	92.7866	107.067	105.135	97.4644	58.8661	96.2796	100.928	93.531	95.483	84.2358	87.8361	103.881	100.227	101.826	104.808	106.242	105.002	105.235	92.2635	100.457	109.915	103.32	106.613	98.2646	106.236	97.7689	97.0047	81.3427	95.9221	108.572	111.95	93.6158	103.317	90.6997	109.545	92.3495	113.237	111.948	98.0614	96.2224	96.718	110.262	106.098	105.841	104.369
AGTRAP	314.812	195.441	272.132	256.246	289.979	311.881	387.419	309.72	162.579	286.344	265.777	304.574	280.542	254.419	238.387	298.533	243.19	304.973	299.806	330.562	282.008	307.908	251.777	337.587	361.568	309.432	303.074	290.457	309.191	277.142	296.28	235.309	270.397	293.047	320.825	265.235	348.62	285.245	299.384	277.193	339.506	336.999	296.651	289.985	279.965	327.028	313.312	314.151	312.464
AGXT	98.9101	71.4222	94.4356	95.5181	98.3062	110.573	107.347	103.471	63.9209	101.158	102.284	95.9146	95.4463	88.2467	89.044	109.408	100.159	106.051	109.647	112.959	107.567	109.995	91.9316	104.859	110.052	107.719	108.632	101.1	108.599	102.037	99.3726	86.1657	100.319	110.012	111.281	100.48	110.043	93.1833	107.852	97.6137	112.646	115.212	105.185	100.549	98.9453	115.059	110.426	110.292	111.909
AGXT2	84.2217	62.4729	83.8183	83.1854	83.6952	97.3508	100.394	91.6805	55.1994	89.5162	94.3536	87.6964	87.3312	78.2493	80.3083	95.4171	90.3465	94.3827	96.5249	98.626	96.1707	96.2105	86.1895	91.8064	95.1642	95.817	98.6284	91.9809	98.8852	89.6668	89.5586	75.487	92.0589	97.4569	104.958	87.3664	96.8406	83.3111	97.684	86.9259	102.424	102.005	91.0201	90.4763	88.8417	101.583	97.0857	99.8365	99.0538
AGXT2L1	97.1404	74.9173	99.2209	97.7347	104.967	117.871	111.302	104.873	64.6188	106.484	109.082	103.549	96.9724	89.5912	121.996	137.007	103.449	111.57	113.78	115.592	112.445	115.715	98.502	107.205	113.972	113.431	111.658	101.812	109.646	104.909	102.304	91.4165	109.908	111.229	122.153	102.332	109.866	97.3853	117.993	102.396	115.13	116.975	110.102	103.915	103.006	120.818	115.519	117.116	114.091
AGXT2L2	142.455	100.333	138.097	134.952	134.65	158.99	160.912	149.255	89.5372	146.849	160.068	134.821	139.803	126.402	129.124	156.183	149.65	154.198	154.823	163.491	161.772	162.502	137.371	146.619	161.52	156.374	156.783	139.631	149.641	148.807	163.611	122.733	152.78	150.792	155.234	135.588	161.184	143.128	158.853	141.633	169.507	161.417	151.521	157.984	146.666	169.104	162.067	162.803	181.537
AHCTF1	487.542	358.305	517.728	461.617	578.354	797.014	571.912	579.855	299.598	550.623	706.163	612.639	583.807	546.464	450.749	604.283	575.101	579.942	552.712	553.17	534.925	601.909	511.007	523.02	542.095	588.755	549.626	533.306	646.1	536.731	585.33	430.959	564.129	628.914	640.997	613.163	504.777	463.636	660.051	523.27	692.45	687.244	595.531	510.487	503.103	638.486	588.094	613.986	588
AHCY	1916.41	1087.5	1589.8	1407.77	1461.01	1821.79	2250.36	1745.84	875.475	1594.16	1620.3	1604.7	1490.72	1310.05	1539.36	2051.01	1319.29	1718.95	1916.32	1966.43	1548.31	1745.34	1388.39	1396.93	1583.19	1757.01	1973.6	1557.9	1636.39	1579	1618.66	1256.46	1581.49	1988.35	1971.62	1847.64	1619.18	1380.2	1757.81	1540.4	2040.96	2074.91	1750.13	1573.85	1465.9	1865.96	1775.63	1773.73	1833.27
AHCYL1	1755.12	1335.5	1929.01	1811.57	2197.68	2256.62	2255.52	2087.88	1129.19	1997.72	1687.1	1934.4	2123.27	1697.41	1604.47	2075.09	1728.56	2147.38	2459.07	2624	2170.69	2239.62	2108.59	1937.21	2046.79	2185.25	2675.89	2125.38	2279.87	1965.15	2007.96	1647.81	1853.06	2186.13	2366.36	2192.87	2121.66	1838.56	2064.02	1946.63	2432.08	2510.74	1806.46	1835.82	2003.71	2350.97	2248.12	2278.06	2660.96
AHCYL2	176.693	126.537	175.644	182.102	170.37	205.353	219.856	193.652	108.455	185.763	189.017	176.199	196.737	166.529	153.204	200.879	161.018	196.21	202.997	207.042	193	203.875	155.092	175.891	185.914	199.271	260.654	198.44	210.015	181.23	171.042	152.763	189.166	194.556	203.92	180.746	178.203	158.839	186.016	179.624	208.983	234.139	217.668	208.869	180.483	214.763	202.814	204.813	223.133
AHDC1	116.791	89.5163	122.692	127.837	122.158	140.72	139.137	131.567	76.231	130.769	127.436	119.572	117.108	107.585	111.73	138.631	135.296	138.249	146.035	150.933	134.693	139.08	116.265	150.505	169.083	140.511	135.622	128.448	133.279	126.999	135.206	106.843	125.063	150.789	151.412	147.462	143.753	121.155	136.019	126.018	143.157	145.916	128.246	127.931	128.755	146.883	141.781	142.466	136.677
AHI1	211.68	163.208	226.289	230.766	254.427	273.896	250.778	247.276	139.575	240.819	243.156	235.612	224.375	199.036	197.072	260.195	288.366	255.103	271.236	263.714	244.19	261.128	209.531	364.494	408.964	259.605	267.091	242.879	266.069	229.929	227.607	220.098	249.343	256.683	280.956	224.485	268.189	222.687	275.025	233.384	274.755	246.76	215.922	216.918	219.112	272.49	262.126	267.538	286.053
AHNAK	2050.47	1629.71	2348.3	2220.02	2461.62	2880.37	3633.5	2874.61	1380.2	2465.29	2718.42	2740.96	2776.62	2244.05	2099.7	2652.26	2258.69	2679.28	2578.64	2687.57	2785.33	2939.59	2272.31	2802.67	2686.57	2693.44	3024.15	2645.17	2696.71	2381.53	2107.18	2054.84	2929.52	2130.73	2358.08	1885.14	2598.37	2163.44	2636.54	2521.35	3469.9	3322.98	2675.38	2474.38	2479.71	2913.74	2767.07	2785.66	2796.1
AHNAK2	284.853	261.52	360.796	311.871	311.023	416.141	428.051	397.422	212.236	375.217	321.84	295.542	295.219	301.896	324.823	428.082	288.688	412.931	1092.07	2338.73	425.177	409.338	303.851	610.63	510.535	414.119	344.178	323.987	362.25	357.318	295.612	305.703	329.335	331.405	358.748	310.672	499.681	336.441	361.418	383.166	417.535	433.282	336.827	363.969	544.963	425.209	414.135	424.144	386.601
AHR	2772.11	2008.22	2809.73	2970.76	2544.81	3262.55	3339.51	2939.61	1659.33	3188.97	3067.25	2506.93	2647.61	2466.48	3300.87	3415.7	3104.52	3166.25	3119.43	3174.07	4285.67	3263.46	3011.38	3668.39	3568.55	3204.82	3343.98	2971.47	2894.63	2945.97	2717.23	2549.23	3242.74	3120.48	3214.31	2659.73	3387.33	2918.67	3199.2	2909.72	3254.02	3153.04	2789.17	2835.13	3307.65	3347.3	3255.98	3246.53	3274.99
AHRR	83.6119	63.5195	83.9788	87.0402	87.7856	99.0125	97.1652	93.3751	55.8958	90.2596	92.3677	85.3611	87.3722	77.547	80.3012	94.6261	90.1725	95.3648	99.3341	100.728	96.8732	97.6553	82.2925	93.1056	96.6347	96.1157	98.6217	90.8258	97.2034	89.5974	88.5355	77.0708	90.7939	97.9861	103.026	90.7226	97.2369	85.4012	95.908	87.3711	101.515	103.609	95.6379	88.042	88.1934	101.884	97.422	99.2593	98.665
AHSA1	1036.72	674.178	935.486	1136.95	946.351	1094.92	1151.46	996.063	558.657	1012.21	989.949	1125.72	1008.29	842.664	857.913	1057.16	961.256	1055.45	1666.3	1491.6	958.149	1101.9	809.17	1173.66	1263.64	1075.89	976.096	1014.73	1187.68	986.951	843.536	803.744	952.747	1271.67	1319.01	1064.23	1119.46	918.482	1129.07	972.204	987.764	1039.42	1057.59	989.223	919.69	1127.7	1082.65	1109.11	1136.63
AHSA2	274.924	220.838	297.634	275.156	285.407	354.014	378.26	369.916	179.006	309.472	332.371	339.745	366.417	273.94	280.608	367.824	356.231	333.241	331.137	336.02	342.552	352.955	370.656	278.359	299.364	339.754	326.852	299.752	348.782	332.264	462.917	263.512	336.402	341.222	330.982	337.239	423.138	357.907	369.632	302.302	350.068	313.466	360.21	303.959	276.502	358.006	358.408	365.704	465.788
AHSG	82.6928	60.206	80.4137	80.9013	82.2266	92.0336	94.0945	87.2425	53.4363	86.1485	91.5836	84.8944	84.4979	77.6401	77.2704	93.6838	89.8852	90.6707	91.5559	94.6248	92.1314	93.0998	80.9543	90.4577	94.4125	92.3243	92.0789	89.5021	92.8033	85.9335	90.6418	72.3765	90.5815	96.3487	101.55	84.1745	93.563	80.918	94.6608	83.1729	100.624	96.6543	89.971	85.9866	86.3844	97.8875	93.3251	95.3961	94.8513
AHSP	109.424	80.7871	108.226	111.453	114.359	126.789	148.735	116.35	72.8742	116.983	112.581	111.376	112.102	100.404	108.998	124.354	114.68	122.795	126.628	126.77	122.075	124.509	107.019	120.267	124.756	123.926	123.112	115.213	121.267	114.597	112.668	97.6077	118.467	129	143.894	111.228	125.989	115.178	135.534	111.786	126.181	129.22	119.529	114.579	117.816	130.29	126.606	127.387	124.026
AICDA	97.9849	70.533	94.4818	96.9137	99.369	111.33	107.388	106.229	61.31	101	105.666	97.2591	98.0527	86.7732	89.9573	105.631	98.3397	105.754	107.341	111.869	104.563	108.959	92.1162	104.813	106.98	107.132	110.402	100.646	104.479	100.031	96.3797	85.7055	102.861	106.089	116.881	104.382	109.089	94.9673	109.875	96.015	110.887	115.683	105.925	104.534	99.2424	112.329	110.468	110.466	110.137
AIDA	2352.32	1713.84	2467.66	2366.41	2787.32	3208.43	2481.66	2507.18	1454.14	2685.83	2584.29	2664.63	2488.26	2221.55	2123.7	2764.43	2512.94	2839.03	2852.29	2876.8	2877.14	3048.42	2467.76	2781.3	2928.69	2833.79	2535.64	2397.4	2829.94	2628.96	2521.28	2153.69	2762.57	2590.85	2784.07	2266.76	2853.42	2403.92	2688.21	2612.63	3145.58	3298.75	2598.26	2443.11	2685.34	3004.83	2882.42	2927.94	3018.24
AIF1	399.497	288.222	403.301	447.094	433.039	487.945	457.75	411.721	237.515	425.861	487.871	415.665	386.449	361.521	375.234	470.135	364.111	460.407	476.258	522.256	577.737	472.919	423.026	465.392	464.47	465.293	474.082	451.433	464.972	428.43	404.988	350.587	514.956	544.006	504.424	405.94	421.072	383.662	451.469	418.383	447.617	499.363	450.02	446.311	448.177	499.749	465.325	478.072	630.677
AIF1L	3460.42	1165.45	1724.89	1989.52	1407.7	1739.45	1579.94	1662.89	1062.32	1851.91	1615.29	1762.03	1415.65	1363.22	1811.58	2270.44	1555.06	1926.8	2693.95	3227.68	1849.29	2012.27	1473.26	1910.57	2261.94	1984.6	1524.65	1597.44	1614.08	1828.92	1740.89	1402.01	1591.91	4021.29	3698.87	4354.9	1777.07	1475.34	1570.79	1775.49	1779.81	1726.16	2353.52	2444.65	1724.82	2153.34	2047.22	2030.04	1945.77
AIFM1	1088.98	629.525	899.255	892.712	855.551	1032.96	1052.82	978.307	536.822	948.402	851.697	1044.33	979.209	813.319	778.911	967.92	900.165	1001.01	1007.81	976.32	1016.8	1061.5	999.811	943.393	1078.09	1018.68	923.602	852.612	925.061	942.189	823.198	764.478	966.858	1048.96	1077.15	1017	1105.05	904.344	1041.07	922.568	1023.95	1058.05	1308.16	921.83	895.375	1095.25	1067.45	1060.84	1001.08
AIFM2	128.64	83.5612	113.773	109.687	119.598	132.918	140.239	130.5	77.1998	121.77	130.827	119.231	119.042	107.843	107.161	127.364	113.64	128.168	124.964	124.468	130.42	138.803	112.41	130.88	140.962	129.897	132.412	127.03	128.448	119.519	112.721	103.708	121.611	122.658	132.427	112.641	141.803	115.974	129.418	122.806	133.609	136.266	122.553	118.4	119.644	137.022	131.785	136.073	132.182
AIFM3	97.3878	71.1401	94.1875	93.9792	95.0081	111.802	112.51	103.784	61.5111	101.127	105.518	104.68	98.1095	88.1205	90.498	111.283	99.7107	106.35	108.069	110.539	106.951	109.796	101.244	106.803	108.689	108.162	110.411	103.971	107.28	101.227	104.323	86.4577	102.592	112.207	115.669	101.005	106.417	95.543	109.167	97.3337	120.382	115.959	104.91	102.013	100.136	114.043	110.025	111.464	111.988
AIG1	374.197	256.295	373.606	382.522	379.966	401.144	432.988	377.049	224.153	382.957	335.322	421.076	427.105	354.626	314.632	401.316	542.419	419.106	412.147	414.856	378.556	438.383	349.474	342.8	376.102	422.071	596.474	425.74	406.403	382.042	362	331.898	380.187	377.36	397.553	366.715	440.339	349.397	470.074	380.476	501.246	463.395	346.979	327.554	364.279	445.743	434.584	432.348	452.682
AIM1	212.411	116.183	161.223	150.574	157.15	184.24	188.072	166.919	98.9662	171.955	180.288	162.711	156.129	136.737	142.463	176.146	169.205	184.473	201.13	191.912	169.505	189.839	150.194	260.437	333.188	184.673	164.548	156.413	166.677	171.401	168.937	138.308	188.598	172.575	187.764	157.162	204.839	161.793	185.605	166.693	212.254	202.018	175.528	166.142	161.915	203.144	194.834	192.336	169.655
AIM1L	104.637	79.7141	103.311	106.476	111.158	118.988	112.333	110.627	67.6037	110.708	111.308	108.585	98.2239	93.6986	98.0927	119.616	103.777	116.437	118.211	119.709	115.875	119.514	104.678	111.177	119.85	117.85	112.763	107.277	113.063	108.537	104.188	92.7709	110.36	119.016	126.199	116.402	121.076	103.038	119.166	107.187	117.405	120.717	110.595	110.869	114.925	125.8	119.771	120.628	121.419
AIM2	253.548	167.562	217.125	254.867	200.891	239.436	223.787	245.036	136.806	277.323	243.676	192.969	187.861	181.229	239.28	284.814	196.276	246.7	258.18	246.421	230.83	249.473	215.438	240.035	256.719	250.284	225.07	204.728	218.395	290.892	197.88	197.753	235.513	266.138	254.529	208.57	282.881	295.202	279.076	221.478	236.106	233.422	236.457	222.554	226.861	258.489	248.384	253.01	243.067
AIMP2	1478.59	905.552	1301.68	1247.41	1243.53	1588.57	1607.12	1420.86	761.93	1375.24	1353.17	1352.07	1236.61	1155.08	1067.31	1377.81	1256.68	1459.06	1488.83	1454.37	1404.95	1549.12	1270.43	1432.85	1503.07	1482.31	1485.6	1429.6	1456.04	1382.34	1184.8	1072.36	1328.86	1489.79	1531.52	1283.85	1837.03	1358.02	1643.18	1340.34	1531.18	1591.4	1446.66	1298.92	1271.6	1577.92	1494.52	1529.41	1478.02
AIP	453.474	342.38	455.649	496.789	447.156	531.494	508.011	487.47	279.64	505.293	486.612	437.313	431.776	397.991	399.573	510.101	405.137	516.521	514.538	512.745	535.43	534.44	395.26	463.3	482.412	522.356	527.926	435.769	494.21	493.268	420.821	410.599	465.394	495.317	521.821	454.521	506.243	473.279	503.775	469.414	499.466	493.148	417.915	425.186	480.996	582.799	526.369	550.584	507.237
AIPL1	92.3515	66.3955	89.1831	90.1962	94.04	104.903	101.845	96.8483	58.4984	95.1016	101.315	91.6163	90.0507	82.6427	84.3046	100.776	97.8311	99.8971	102.749	104.407	100.217	102.521	89.853	100.148	101.299	100.932	101.168	96.15	100.234	93.9177	94.6109	81.5557	98.1334	106.226	109.424	97.7004	102.633	89.1881	106.091	90.5064	106.136	110.398	99.0654	95.7475	91.8676	108.363	102.964	104.057	106.125
AIRE	4601.77	3234.76	4596.68	4845.13	3864.92	5292.14	5466.04	4703.94	2689.95	5423.5	4764.04	4360.7	4294.61	3918.16	6004.59	5600.05	4987	5158.36	5121.59	5387.41	6411.05	5416.77	5387.76	5415.05	5124.58	5272.65	5447.06	4935.42	4745.61	5165.66	4739.13	4210.24	5358.42	5461.01	5341.35	4379.51	5442.52	5103.45	5275.43	4830.59	5208.77	4981.89	4723.71	4801.83	5473.92	5479.18	5388.61	5357.31	5515.8
AJAP1	108.907	84.1373	114.66	117.402	116.934	133.766	130.698	120.408	73.8883	121.587	126.562	114.225	110.723	101.33	107.878	130.519	118.099	128.886	133.564	127.558	127.723	129.083	110.404	121.836	127.458	129.384	129.723	120.24	125.339	117.373	117.743	101.186	121.286	132.476	139.347	118.553	129.586	110.98	129.902	117.011	133.458	136.151	122.738	119.407	120.964	137.584	131.624	133.982	131.971
AK1	250.125	181.745	251.288	245.314	284.556	285.549	288.467	259.833	157.221	269.384	263.727	259.41	275.478	230.51	227.646	294.28	241.435	285.905	320.885	362.667	279.644	302.456	224.822	277.868	315.901	288.7	285.989	293.159	315.955	261.783	266.861	229.328	263.64	330.339	342.412	290.305	299.465	253.868	279.518	264.431	280.934	295.029	266.274	274.91	264.295	307.754	292.461	299.906	299.379
AK2	1801.15	1371.32	1952.55	2028.62	1822.33	2421.07	2094.06	1970.32	1195.24	2055.89	2127.86	2187.59	1915.68	1836.54	1666.41	2076.33	2405.66	2180.47	2302.46	2342.23	2213.14	2304.38	1883.85	1909	2099.07	2197.98	2261.19	1951.82	2040.04	2027.73	2180.07	1763.18	2040.46	2210.13	2521.02	2065.36	2626.54	2275.47	2378.55	1990.84	2418.73	2466.29	1885.85	1783.02	2054.45	2318.55	2251.59	2263.18	2173.56
AK2P2	153.492	112.806	149.861	150.589	140.115	176.357	181.434	159.215	92.8806	163.463	164.234	144.019	148.923	132.334	146.267	175.192	170.746	169.168	174.589	176.78	197.189	173.879	149.175	171.522	171.575	171.891	179.875	159.223	166.779	163.712	170.96	140.906	168.133	169.86	179.435	150.759	176.063	156.687	177.271	155.291	197.167	166.775	162.857	158.743	168.01	181.615	172.48	173.833	195.072
AK3	700.494	484.923	665.173	689.695	747.359	771.353	796.482	748.261	432.093	714.729	797.966	639.017	663.582	589.372	559.388	711.425	625.043	753.489	694.796	692.855	765.4	784.47	666.59	780.31	866.578	761.305	828.028	694.441	756.222	674.161	848.482	580.366	694.803	740.597	756.81	667.372	734.028	677.976	776.631	690.313	832.879	1013.79	673.854	706.268	692.169	802.969	772.726	787.843	971.488
AK3L1	421.593	299.829	436.883	448.192	384.491	455.634	435.585	446.472	262.369	450.648	388.032	397.312	386.784	342.09	356.631	464.462	325.448	493.778	608.306	878.136	461.341	506.246	344.179	441.127	426.718	500.158	382.167	466.571	540.23	436.214	356.535	344.374	416.789	570.24	568.669	595.224	626.823	464.49	486.643	459.449	552.174	593.975	543.934	466.716	478.645	506.894	506.815	501.823	467.753
AK5	44.7944	21.2696	29.4061	25.3812	28.6048	32.4196	29.3798	28.8173	17.7842	30.2673	35.208	27.3609	27.0021	22.8631	22.8031	32.5769	49.0202	34.6009	29.7314	29.2839	29.1678	35.9594	34.4531	29.8199	37.0885	33.8612	32.0784	28.5232	30.1452	30.5333	44.5732	24.1611	38.653	32.7287	36.6667	26.2556	41.0112	28.503	33.0939	29.5282	28.8245	32.5855	41.9763	29.6744	27.565	37.7565	33.7186	36.0543	33.8259
AK7	88.0945	62.3387	83.6378	84.1281	85.2514	97.6581	96.7599	91.3225	55.213	90.0493	95.2736	89.2768	84.1758	77.9276	80.6938	95.4797	87.753	94.5319	96.3623	100.693	93.2768	96.8467	84.1756	91.1227	98.1757	95.7813	99.2054	92.7149	95.899	89.2728	89.6665	77.1404	92.221	97.6638	104.404	89.6366	95.7656	86.307	102.138	86.2235	100.991	102.212	95.5026	92.1611	88.5891	100.963	97.8827	98.2019	99.5268
AKAP1	274.992	143.64	206.016	198.889	222.03	230.441	223.707	212.008	122.754	217.154	444.325	226.356	215.668	203.504	182.306	240.382	210.409	234.404	255.143	242.521	224.364	244.676	224.706	213.299	234.4	236.5	236.356	230.575	266.558	208.147	200.312	170.151	217.626	245.95	258.546	218.796	289.359	206.425	224.997	211.533	244.479	236.094	244.804	231.47	202.481	255.68	243.459	243.32	242.929
AKAP10	148.061	81.4911	111.574	111.992	109.944	128.417	134.911	121.321	70.7707	117.717	126.201	131.365	126.212	111.769	108.116	125.465	120.951	125.963	125.296	126.736	130.278	127.048	111.219	115.927	123.803	126.96	130.517	118.676	121.519	120.223	134.86	100.599	123.886	128.704	127.914	116.648	120.833	106.24	133.67	114.037	141.55	136.287	127.069	121.057	114.359	135.193	128.251	130.857	138.171
AKAP11	441.899	300.48	427.901	385.393	378.517	500.429	565.288	486.782	250.459	456.502	501.513	484.916	469.051	388.57	378.364	485.049	402.496	482.432	446.795	450.18	486.961	514.673	400.949	483.829	539.847	489.666	448.212	421.196	491.009	452.739	491.944	371.938	445.901	470.887	494.509	420.832	465.697	430.661	507.252	436.338	588.929	623.387	473.889	464.614	440.802	534.371	502.541	512.351	625.859
AKAP12	149.571	113.007	159.262	153.596	144.105	195.8	196.484	188.326	103.714	166.033	171.775	167.319	155.463	146.175	163.127	176.974	148.874	179.59	190.694	195.877	189.613	203.909	151.871	180.233	189.008	180.16	166.918	161.535	176.426	170.512	154.774	142.293	167.322	179.914	188.518	150.585	166.392	144.585	172.883	177.645	205.357	200.402	156.099	160.444	188.12	191.586	187.377	196.112	180.88
AKAP13	472.967	322.532	453.616	471.461	418.824	533.874	580.93	485.09	271.83	484.086	477.327	506.745	460.974	404.593	409.497	527.899	431.29	516.016	583.19	579.444	516.558	518.492	451.592	674.454	558.494	515.942	544.676	503.029	511.367	513.795	476.473	383.919	451.652	517.352	543.32	423.075	517.462	449.123	518.662	460.627	581.011	583.635	497.984	463.395	471.859	560.086	523.582	532.089	592.074
AKAP14	86.2343	65.3486	86.6527	90.0061	91.083	100.245	105.51	94.8446	57.3455	92.6117	98.1015	86.0253	89.3491	79.3017	83.855	98.7994	91.7252	97.4764	100.733	101.923	95.387	100.255	88.2744	95.7181	97.9092	98.9353	100.444	92.7988	97.2169	90.5691	94.0465	77.6475	97.3492	98.1129	102.983	91.773	100.626	86.0526	101.849	89.3025	101.42	103.656	95.1646	97.0626	90.8794	104.38	101.218	101.227	104.079
AKAP2	97.925	70.4511	95.2583	95.4929	93.732	107.212	104.935	103.476	62.5144	101.875	107.422	97.1631	95.8905	87.3184	91.5613	108.295	99.139	106.116	106.842	111.173	107.803	112.284	94.6768	109.761	115.221	107.926	119.719	107.575	112.585	100.704	98.3242	84.5525	105.637	108.506	118.363	101.789	110.333	93.2178	111.078	97.6028	113.217	111.691	105.337	97.8101	100.927	113.984	109.378	112.111	112.93
AKAP3	85.0582	63.3082	84.8098	86.3027	88.5914	98.701	98.6997	91.5278	55.812	91.2601	98.82	88.6863	88.5033	79.5886	82.5657	97.3418	90.1069	96.0467	97.9299	100.73	95.6301	98.9352	84.3311	93.3261	98.2993	97.2948	99.5693	93.6746	96.4566	90.7764	92.7895	78.1337	95.8541	101.819	103.983	91.1369	96.372	84.5786	101.017	88.1734	99.8983	104.454	99.9296	93.0017	88.8399	104.602	100.027	99.9679	100.636
AKAP4	90.6915	66.8363	87.8053	87.9234	92.87	102.767	101.892	96.4652	57.6099	94.8203	99.031	93.5564	87.2318	80.5153	85.5149	101.165	93.5419	99.8006	101.805	101.588	100.947	100.903	88.7015	98.0967	101.797	100.461	102.499	94.909	100.471	93.4115	93.3103	78.4951	96.3732	103.797	107.089	95.3428	104.248	88.5568	104.558	90.7309	105.661	106.034	99.6822	99.1335	93.9596	105.566	102.364	102.157	105.454
AKAP5	89.2788	65.172	87.5882	88.526	87.7185	102.309	103.197	94.8276	57.1144	93.7454	99.5761	92.8074	89.7305	80.6702	85.4937	99.1759	94.2476	98.3331	101.409	104.369	99.8602	100.859	87.7536	96.828	98.4067	99.7241	101.788	95.3683	97.6859	92.8994	91.1613	79.4617	96.4379	101.841	108.174	94.0652	102.932	89.3615	100.338	90.1815	107.349	108.344	96.758	95.367	92.7194	106.742	100.726	102.548	103.79
AKAP6	82.8	62.8651	82.9448	83.0702	85.4508	96.6382	95.5926	91.3503	55.2302	88.4918	89.389	85.515	85.2704	75.5635	78.5932	94.6291	88.6969	93.3898	96.2027	102.439	93.2225	96.2303	83.8813	92.948	95.1724	94.5998	102.484	89.6002	93.2954	87.4027	90.1951	75.2241	93.3304	100.135	102.42	91.026	96.1426	82.1853	98.5441	85.4958	100.765	98.7932	94.445	89.3207	86.6412	100.82	95.973	97.5135	101.13
AKAP7	169.514	111.801	158.427	140.226	160.503	183.543	204.41	178.961	96.6992	169.417	159.958	147.591	149.015	140.147	140.963	178.556	168.471	179.166	211.438	193.63	162.907	182.95	150.141	189.455	243.497	180.388	196.081	163.043	184.321	169.332	159.528	131.997	201.957	198.926	199.528	167.679	197.375	157.797	177.84	161.764	204.81	232.998	181.556	171.971	158.781	187.537	178.694	184.522	193.851
AKAP8	198.777	139.332	193.922	189.567	186.536	227.391	234.936	205.236	115.881	204.531	227.494	193.396	181.027	171.07	169.088	223.775	187.323	220.833	241.233	226.306	211.336	222.327	195.782	199.779	205.655	221.346	231.095	202.217	236.055	202.308	186.094	167.672	205.82	214.933	226.454	198.669	218.097	186.071	241.21	199.304	229.47	242.973	243.774	225.52	196.593	244.52	226.24	228.583	250.087
AKAP8L	190.286	145.962	198.355	212.818	186.118	228.066	213.22	213.044	123.521	210.947	225.222	182.666	179.783	167.688	175.911	222.302	197.467	221.938	243.207	243.098	214.044	226.51	181.509	221.682	231.838	226.845	227.791	201.617	239.887	203.647	199.622	172.531	208.312	230.695	248.171	214.52	222.855	198.279	234.221	205.113	243.179	229.099	210.233	207.421	204.022	237.589	227.55	230.764	249.921
AKAP9	129.654	96.7266	130.783	139.157	129.766	150.894	153.298	139.004	81.4895	141.35	144.533	131.991	135.582	117.692	122.514	149.892	168.726	149.202	161.581	165.872	164.048	152.76	146.822	151.314	159.586	150.439	173.632	149.925	151.242	137.769	144.551	117.785	177.814	156.867	168.072	140.732	143.839	130.179	154.238	135.372	158.267	157.145	133.408	133.63	148.669	162.01	152.541	152.586	158.477
AKIRIN1	359.57	295.819	407.972	403.959	441.381	468.768	401.995	403.326	255.475	444.063	408.447	389.665	395.839	361.811	346.467	455.27	428.508	465.696	546.349	540.972	434.642	485.707	381.738	423.538	466.392	470.936	458.701	458.043	532.79	432.945	382.658	356.83	386.294	564.177	602.997	479.736	526.016	479.873	480.752	419.995	468.304	498.956	432.808	418.167	418.954	510.426	473.941	485.119	502.578
AKIRIN2	571.871	405.134	579.46	550.728	570.795	668.453	595.466	590.863	346.894	609.355	606.803	629.427	582.477	505.104	522.463	661.007	622.35	652.105	739.881	684.522	624.657	675.524	528.724	658.904	680.534	662.886	669.93	600.648	633.702	613.152	696.893	505.724	616.839	939.714	916.165	734.931	696.115	577.358	660.135	597.063	630.793	660.232	643.522	583.189	587.941	714.341	676.093	685.586	726.39
AKNA	181.135	131.174	176.481	194.825	170.315	201.372	197.425	217.21	111.286	203.04	210.428	170.932	158.853	153.188	180.189	225.98	164.555	198.819	207.536	195.275	187.823	198.113	178.065	185.736	180.77	202.157	206.257	186.543	196.891	243.642	169.394	171.102	184.68	211.791	201.142	174.908	206.004	252.893	220.3	179.044	209.621	202.006	189.375	184.062	192.831	207.038	201	204.505	211.192
AKNAD1	91.9589	66.5047	89.6893	90.7474	90.3307	102.855	103.563	98.6612	58.5047	95.9758	95.7861	93.3233	91.617	83.4874	91.5872	105.754	99.58	101.732	104.87	104.769	102.886	104.06	91.0227	99.4544	100.657	103.333	104.096	95.8132	100.379	94.3968	98.927	83.4466	99.9672	102.784	109.919	97.2425	102.744	90.5268	103.642	92.8216	110.847	109.794	101.791	101.414	96.1164	108.906	104.473	106.28	109.567
AKR1A1	1958.76	1417.28	2016.49	2040.55	2267.01	2434.07	2333.67	2146.51	1155.4	2120.28	1912.27	1958.24	1732.24	1583.9	1691.4	2165.85	2032.87	2279.18	3011.9	2951.93	2273.28	2368.7	2044.88	2382.33	2380.9	2302.93	2710.56	2503.75	2538.21	2255.36	2243.6	1664.83	1935.19	2281.27	2447.3	2004.53	2572.12	2079.13	2227.51	2069.45	2420.99	2678.95	2479.72	2262.6	2080.43	2446.88	2538.52	2353.86	2361.2
AKR1B1	277.925	196.336	279.269	268.999	284.777	318.104	369.303	280.206	164.1	298.752	318.809	274.529	284.963	265.279	258.33	320.916	285.855	316.848	339.884	298.957	351.209	326.295	291.837	274.607	277.752	322.114	306.684	329.507	344.593	303.486	288.126	239.146	300.944	373.297	423.199	443.005	280.422	246.784	294.994	287.062	362.606	319.141	944.135	382.158	270.208	342.744	330.302	334.188	320.189
AKR1B10	115.599	90.4137	123.56	119.101	117.994	142.222	132.65	129.856	78.6508	131.678	125.777	125.534	120.87	123.715	109.911	133.742	128.471	139.22	138.829	140.378	134.7	143.252	114.062	127.012	133.023	140.928	131.638	125.386	129.397	129.462	125.522	107.648	125.627	132.563	143.816	122.13	182.009	140.073	136.818	126.092	141.504	143.203	199.678	122.134	125.6	147.845	142.394	143.615	135.651
AKR1B15	127.302	104.463	142.426	136.653	131.513	161.619	151.75	148.531	91.9256	153.595	140.379	132.75	129.366	125.734	128.205	157.409	134.054	160.541	158.072	163.605	154.104	164.06	125.527	144.946	147.99	163.115	146.5	141.202	146.204	148.625	795.925	126.704	140.652	161.232	196.501	139.934	192.657	156.663	152.445	145.734	165.733	166.346	162.764	138.522	142.785	173.523	1435.74	234.717	153.72
AKR1C1	80.6694	60.4971	80.6407	81.0728	83.417	93.7015	92.5728	87.347	52.849	85.7971	90.7396	83.3774	85.1543	73.9195	76.3782	93.062	88.6269	91.1024	90.662	96.0114	90.1969	92.4314	83.5406	90.2349	94.3056	92.3461	96.5841	89.0109	92.2634	85.7396	88.278	74.0182	87.9184	92.7273	101.096	88.5509	93.7917	83.7256	92.2342	83.3766	99.4054	97.8293	90.531	85.8149	86.5491	98.1162	93.9263	94.2174	96.4436
AKR1C2	888.075	716.558	1144.73	821.492	769.025	1059.1	893.453	1515.26	1172.8	1090.17	855.341	842.683	1028.74	862.449	792.564	1000.95	897.827	1206.38	986.785	1078.4	1261.63	2023.98	947.409	860.61	1153.78	1181.62	866.829	872.44	941.112	983.336	1204.57	889.24	975.659	858.865	896.388	774.232	3707.24	1449.54	950.496	2369.17	973.387	1070.66	764.247	810.725	1143.71	1324.73	2287.6	1531.7	905.616
AKR1C3	781.325	529.802	769.685	634.316	716.515	926.446	750.13	914.272	796.833	811.003	714.69	1037.87	1760.43	1583.19	683.225	885.492	877.163	891.273	739.83	785.686	1100.48	1249.62	709.706	665.024	872.713	874.593	829.873	772.03	810.746	744.574	782.045	672.628	987.932	693.122	837.536	644.84	1754.11	1001.92	705.412	971.485	872.108	927.203	602.854	695.154	835.586	934.79	1003.66	985.432	927.125
AKR1C4	375.528	277.244	411.791	336.734	334.707	449.955	379.445	522.57	380.313	419.02	365.921	437.198	520.645	463.306	334.496	424.877	361.946	463.797	410.003	421.356	459.738	831.176	373.116	357.605	450.895	454.794	370.859	366.808	377.59	398.406	395.091	358.548	399.633	359.235	389.902	327.414	1460.85	503.03	396.272	712.484	411.466	443.228	323.991	341.769	453.803	512.788	609.358	544.454	397.045
AKR1CL1	91.2038	66.8619	90.4599	89.3437	90.9653	104.811	102.592	99.0301	58.0405	96.1524	101.959	98.0199	93.1996	83.6545	86.8209	102.656	95.6565	101.57	104.246	107.226	99.2041	103.884	89.8497	100.25	102.26	102.878	105.991	101.05	99.2728	96.3866	96.0716	81.6059	100.814	103.796	109.809	98.0506	101.462	89.5632	103.414	92.7577	110.4	107.025	104.097	94.6551	94.2293	108.967	104.152	106.691	110.037
AKR1D1	9907.77	6661.26	9435.19	9762.35	8382.38	11115	10452	9766.96	5540.12	10729.3	10322.7	8697.3	9101	8084.71	10569.5	11227.9	9859.2	10490	10571.9	11213.5	12841.7	10905.3	10444.5	10470.8	10568.9	10653.9	10382.9	10259.9	9878.86	10394.8	9684.23	8618.29	10905.8	10563.2	10717.8	8903.78	10618.4	9916.56	10989.9	9680.84	11113.5	10384.6	9536.51	9606.14	10468.5	11249.2	10866.9	10991.7	11911.4
AKR1E2	97.5324	70.9082	95.6195	94.3971	95.2784	110.66	107.762	102.456	62.4354	102.533	103.325	100.202	95.8274	86.9593	88.7038	108.45	115.632	107.823	112.173	115.583	106.389	110.006	95.3181	107.167	108.981	108.959	105.597	101.331	107.12	102.81	96.8241	86.6629	102.56	112.562	117.168	102.295	111.34	95.4847	108.183	98.2732	110.466	113.841	102.774	101.871	101.2	114.517	111.433	111.053	110.909
AKR7A2	1792.33	1388.29	1980.16	1648.88	2131.15	2328.79	2489.22	2113.12	1145.74	2072.39	1756.83	2624.19	2471.5	1909.81	1879.91	2368.43	1630.21	2284.07	2746.92	2518.33	2284.81	2389.56	1913.66	2219.75	2286.53	2255.28	2052.79	2250.48	2207.53	2053.05	2466.66	1799.29	2132.8	2415.58	2540.38	2353.71	2005.73	1780.35	1946.12	2005.62	2506.78	2888.13	2457.39	2425.28	2175.53	2515.02	2299.19	2397.21	2443.14
AKR7A3	1161.63	1029.16	1436.33	1156.38	1761.66	1600.69	2317.93	1766.5	814.343	1480.79	1321.15	2111.32	2160.38	1456.78	1254.31	1675.68	1051.39	1632.78	1562.02	1547.96	1423.68	1755.08	1370.3	1364.58	1403.37	1645.11	1253.2	1479.46	1450.72	1518.18	1280.66	1439.84	1288.6	1384.73	1451.01	1285.22	1248.22	1155.76	1449.25	1468.19	2122.5	2102.52	1992.72	2579.78	1711.09	1704.56	1658.45	1682.18	2067.34
AKR7L	86.419	62.1763	83.9604	83.2708	85.3093	96.3711	99.0573	91.9286	55.2289	90.5629	96.3403	92.1041	83.9153	78.9266	83.5671	96.4559	91.581	95.0089	96.9581	98.3026	95.1833	98.1024	84.9801	93.1101	97.204	96.4419	101.769	89.2117	93.7428	89.2146	90.7037	76.7019	93.3977	95.6945	102.987	89.4748	97.1239	85.8719	100.741	86.8667	103.988	105.575	95.5145	92.4628	92.4636	101.277	97.8569	98.9331	100.432
AKT1	1779.64	1297.83	1852.91	2133.45	1720.58	2051.4	1955.09	1902.36	1084.24	1947.85	2130.48	2033.85	1727.52	1642.08	1612.06	2062.88	1888.31	2097.28	2421.04	2439.41	2170.8	2130.66	1577.57	1971.34	1977.57	2115.48	1925.41	1944.95	2187.45	2103.2	1579.77	1543.48	1930.51	2229.22	2223.1	2130.69	2060.48	1754.01	1889.6	1903.79	2041.91	2184.41	2180.54	2016.42	2024.18	2266.58	2167.15	2172.1	2197.67
AKT1S1	137.953	98.8788	134.94	134.624	132.417	161.906	152.515	147.865	86.2631	145.036	146.576	140.031	134.887	123.567	130.245	152.603	138.812	153.16	155.605	160.382	152.796	156.4	133.113	150.796	155.541	154.468	174.478	153.796	174.287	144.085	148.117	119.177	142.525	155.47	168.41	144.477	152.763	132.406	153.199	141.608	166.673	162.815	156.407	142.891	140.835	165.487	157.418	159.439	170.679
AKT2	96.9051	69.6145	93.8045	94.7725	95.5722	109.281	107.359	100.656	63.0231	99.7895	107.547	99.1111	96.8425	86.901	86.1394	107.711	99.5245	106.286	106.328	112.547	105.973	109.697	94.109	104.152	109.602	106.805	107.907	103.431	108.583	99.6625	103.004	83.6533	103.364	110.383	113.854	101.145	106.265	95.2369	110.089	96.5075	114.301	117.146	108.724	100.323	99.799	113.328	108.7	110.169	116.276
AKT3	102.181	72.7466	98.4745	98.9318	99.7929	113.227	116.457	105.933	63.8892	105.316	106.945	103.975	99.2103	91.7797	95.7598	112.816	101.36	111.22	114.817	118.419	112.124	113.962	97.718	115.177	123.017	112.58	110.068	103.993	108.257	104.814	102.333	87.9847	106.795	116.23	121.354	101.136	112.72	98.1217	110.4	101.396	119.279	118.392	108.082	106.089	104.695	119.082	115.144	115.415	113.431
AKTIP	753.119	573.137	821.793	790.856	752.448	920.365	911.796	896.402	491.678	883.616	891.913	909.483	879.301	767.742	791.458	1007.66	788.227	936.847	979.29	1039.18	879.591	978.513	770.905	877.095	919.13	948.399	859.143	833.623	902.643	828.18	1008.64	715.249	899.655	1119.77	1251.19	1072.77	988.509	820.048	1028	856.063	920.071	971.039	1296.75	1278.92	842.251	1023.72	967.253	964.111	934.069
ALAD	358.114	258.979	360.881	307.777	386.724	459.777	544.355	444.294	234.791	383.907	404.39	385.365	477.913	447.542	316.627	402.727	419.489	413.75	390.818	381.444	417.947	433.654	326.659	350.465	389.913	413.551	508.896	500.447	535.692	387.757	414.411	305.992	422.473	366.447	385.832	331.039	383.436	326.83	406.175	381.138	438.959	498.407	373.34	392.147	374.327	467.781	425.393	448.669	472.225
ALAS1	119.873	90.4347	121.914	120.056	122.237	140.576	143.328	128.798	80.6022	131.191	145.389	123.403	119.311	111.974	116.915	141.92	126.497	138.473	139.16	141.981	137.999	140.135	115.362	135.38	142.316	140.338	134.446	128.949	133.337	127.787	127.529	112.237	136.194	167.765	179.533	158.077	148.088	126.889	143.831	126.277	145.151	147.96	133.24	127.251	129.975	148.259	143.444	146.05	143.519
ALAS2	110.648	83.2488	110.554	108.512	108.716	130.987	205.441	120.484	73.9841	118.807	122.823	114.166	110.006	100.152	120.183	124.544	114.87	126.043	131.801	127.353	125.52	128.029	108.833	117.63	121.645	127.036	124.625	114.916	124.623	117.118	112.871	98.849	120.409	122.993	131.686	112.455	121.62	110.297	140.689	116.084	129.625	125.687	113.905	112.258	123.168	140.196	130.049	129.28	125.828
ALB	62.5719	40.1203	59.0434	48.6828	46.619	60.0403	55.8996	54.457	35.2121	65.9929	50.7462	46.9613	52.9868	47.301	50.4967	78.3104	70.061	73.3	56.6277	56.949	64.1279	122.046	57.0108	55.791	57.1354	70.8934	61.6321	54.8924	61.4927	58.4432	75.9753	550.857	77.4455	52.5438	55.6897	47.6241	145.673	61.3422	54.2602	60.3786	57.3318	56.4012	56.5802	56.9123	58.8612	69.9304	68.0109	71.0315	69.2347
ALCAM	2217.81	1585.98	2345.59	1851.87	3446.69	2657.34	2706.9	2431.58	1301.08	2368.34	2522.01	1980.68	2112.87	1897.92	2046.42	2592.11	2117.15	2632.21	2167.09	2223.77	2689.34	2747.4	1731.63	2273.77	2168.34	2645.03	2683.1	3126.87	3330.87	2389.64	2313.37	1904.67	2259.15	2565.67	2695.25	2611.28	2171.74	1968.75	2284.18	2333.69	2978.56	3001.55	1978.4	2315.44	2275.51	2937.03	2818.27	2760.97	3005.89
ALDH16A1	177.923	124.869	172.18	183.802	175.859	197.875	185.73	186.16	108.498	183.622	180.378	177.6	164.835	149.853	158.844	194.785	177.663	194.615	192.321	198.32	197.485	199.019	165.28	178.762	188.283	196.241	207.89	178.886	196.755	179.676	178.26	152.548	201.807	188.411	199.478	166.53	195.245	168.892	184.384	176.839	203.997	200.787	189.7	177.968	192.171	209.173	198.356	201.097	202.586
ALDH18A1	1115.32	567.788	782.476	790.141	732.479	946.844	870.462	807.916	464.046	829.665	847.702	832.654	773.432	691.573	663.785	850.957	743.665	884.542	1095.11	1086	944.65	895.381	717.932	889.434	952.902	893.09	913.162	768.315	829.608	826.383	659.54	651.454	903.746	728.922	811.687	638.786	866.871	718.833	1121.89	798.539	940.726	999.511	792.133	774.893	856.906	949.028	889.908	902.605	942.695
ALDH1A1	71.2275	60.6476	91.859	77.2385	82.5796	105.305	131.864	96.9244	51.7865	94.2828	89.3426	126.171	150.48	109.742	115.188	105.588	97.1571	102.993	91.0685	91.6131	204.009	125.809	90.9451	78.6061	86.8819	103.836	109.451	95.4036	111.175	91.072	99.9081	81.0091	108.924	88.2215	90.2028	81.4879	75.5443	76.1468	85.7735	98.6817	134.281	109.066	85.754	104.526	111.109	127.904	109.938	116.556	104.858
ALDH1A2	73.1062	54.3351	74.4212	70.8516	77.0405	94.9035	90.5261	80.2518	50.5399	77.8871	73.9477	83.5337	86.638	71.6532	70.7322	80.324	83.5838	84.1705	83.4097	85.9925	85.9814	87.3311	71.6834	88.5715	106.455	85.7201	87.4222	84.5749	83.5173	74.4676	82.2944	66.6056	79.8942	78.0671	84.6902	76.8847	87.2003	79.8754	77.9074	87.8362	87.8415	84.2339	86.7129	80.181	81.4478	88.6311	85.683	87.824	88.5023
ALDH1A3	713.767	322.882	470.005	447.257	642.027	513.724	533.319	482.739	273.74	489.639	410.348	400.26	367.722	351.673	361.14	476.573	358	542.997	1656.66	1953.32	435.592	541.588	398.832	2146.01	1643.01	545.129	412.714	396.061	418.433	470.179	440.474	360.549	430.238	588.124	589.654	705.902	734.161	490.236	527.448	475.965	443.2	463.436	1410.89	2665.13	447.995	593.343	563.124	555.408	488.154
ALDH1B1	346.684	251.981	352.694	331.599	339.879	403.798	437.702	370.43	217.405	382.816	406.859	346.596	318.8	294.58	315.264	373.84	332.397	401.307	410.968	446.005	372.855	422.199	312.127	416.768	401.596	404.337	360.681	326.562	353.255	366.626	313.461	295.932	363.581	439.08	442.002	345.774	392.129	324.724	407.692	363.773	398.358	434.556	386.255	391.061	379.655	421.944	409.54	415.681	397.835
ALDH1L1	109.138	86.7321	117.126	108.702	107.77	128.227	123.521	127.683	112.293	120.881	121.883	110.603	113.462	100.45	104.726	125.234	117.762	127.07	128.81	134.384	144.794	159.132	116.903	117.528	134.532	129.096	124.358	116.236	123.318	117.61	110.16	104.548	120.829	120.431	126.699	109.972	124.333	108.616	125.924	129.219	136.799	134.884	115.703	113.137	142.844	140.473	142.851	141.735	129.325
ALDH1L2	172.446	134.923	183.176	182.685	163.112	214.271	228.051	200.846	114.286	193.595	223.203	168.012	174.08	160.432	174.07	202.289	169.744	208.995	269.359	279.83	209.388	208.267	178.269	204.437	229.39	210.273	189.153	181.979	202.043	196.366	177.595	159.341	186.288	213.769	239.172	183.453	212.962	178.511	215.139	189.027	230.323	236.698	208.442	198.295	193.408	218.15	211.752	214.505	204.416
ALDH2	652.411	366.417	549.642	562.41	422.971	639.067	889.522	807.157	418.698	552.149	558.877	428.974	436.524	415.488	437.54	555.705	423.194	595.491	582.886	556.745	733.452	911.624	554.959	467.513	647.562	602.611	468.936	472.431	510.374	550.295	444.856	463.621	615.389	502.603	505.722	418.959	689.25	544.15	603.987	675.403	668.373	858.091	567.831	631.658	748.703	704.047	706.738	679.699	540.006
ALDH3A1	81.2701	55.5957	76.0356	74.9391	84.3842	86.5283	87.3495	80.0036	48.4534	80.0118	80.4638	81.0045	76.8683	68.7423	70.1399	82.2101	79.936	84.554	94.6135	97.6732	79.5976	94.5425	73.7803	91.2814	95.0727	86.2614	90.4859	78.6255	86.2002	76.9473	81.2598	65.7413	79.8151	85.2585	94.1872	82.1809	250.375	131.16	83.5993	77.7447	86.3933	88.7984	89.7479	80.5193	94.4356	90.2324	88.0954	88.731	85.5838
ALDH3A2	1367.98	412.969	579.58	467.923	620.586	635.78	1073.87	796.936	356.887	603.413	569.782	594.874	591.06	540.461	486.478	630.036	499.436	646.545	741.872	705.879	679.043	739.238	587.687	730.403	711.684	653.508	583.126	526.505	570.599	610.85	656.032	532.207	633.99	506.452	558.661	446.42	752.684	558.329	744.859	609.406	879.434	819.481	528.78	621.666	680.818	728.421	679.044	693.951	687.577
ALDH3B1	125.146	92.3981	129.203	137.623	131.763	147.444	166.856	138.123	76.1838	134.856	129.186	133.084	118.995	111.236	110.495	138.899	123.185	144.296	325.889	311.764	136.171	145.631	173.369	137.211	133.632	147.303	138.969	126.19	133.453	134.815	136.884	115.029	137.605	133.485	137.912	127.987	129.289	113.831	134.105	130.556	154.806	160.649	137.228	130.499	126.147	164.061	149.411	155.017	152.299
ALDH3B2	1523.37	1163.68	1455.88	1138.15	1013.35	1565	1702.45	1549.48	790.659	1456.35	3451.64	3550.72	4947.8	2424.43	1074.55	1432.74	1501.4	1660.5	1397.52	1484.68	1951.58	2045.41	1051.01	1165.05	1197.71	1613.23	1164.66	1279.1	1422.34	1481.02	1533.97	1065.09	1908.91	1210.53	1347.99	1148.93	1323.61	1257.52	1334.56	1518.95	2517.58	2134.35	1369.1	1340.2	1743.66	2650.61	2241.16	1837.21	1820.33
ALDH4A1	310.171	206.762	293.3	251.577	263.927	344.539	376.318	329.467	190.307	307.192	297.528	440.808	371.241	307.859	366.812	546.891	249.752	327.274	307.774	324.132	324.298	348.491	250.816	288.175	313.087	332.94	298.726	330.901	343.161	316.605	361.431	242.892	322.519	305.855	344.251	293.547	279.782	257.974	310.034	313.033	352.103	350.608	324.668	382.554	296.482	349.402	348.117	350.374	356.189
ALDH5A1	200.049	155.749	223.306	193.969	218.085	287.047	268.851	246.925	138.867	236.672	223.826	328.181	304.242	230.279	216.288	265.28	203.399	248.84	246.196	252.593	244.27	263.743	239.847	226.273	239.165	253.996	236.153	224.06	240.546	238.469	224.861	197.839	213.587	228.744	238.597	216.475	229.712	206.938	231.986	227.907	243.505	255.862	339.264	253.399	215.952	298.983	262.337	265.01	278.692
ALDH6A1	573.987	399.436	566.685	591.553	577.513	711.274	728.96	644.125	367.559	594.176	586.807	651.778	676.097	612.579	494.712	632.701	679.951	639.626	736.227	674.773	716.469	712.759	617.111	563.75	586.016	647.182	570.399	577.239	599.626	657.07	532.181	490.278	819.33	567.441	611.641	542.585	620.65	508.842	567.048	590.886	819.213	764.665	683.075	677.91	614.488	714.824	666.746	680.384	736.965
ALDH7A1	932.777	502.198	696.146	730.339	673.23	766.674	836.054	704.322	432.91	717.135	650.982	769.509	722.586	670.989	634.387	800.584	744.516	785.769	728.535	716.585	741.77	780.047	694.578	839.803	872.282	799.81	744.321	684.81	699.676	689.701	901.11	593.966	769.275	980.086	952.913	840.926	742.844	632.01	720.097	726.345	934.357	812.231	838.228	789.597	655.913	825.658	814.309	812.573	697.697
ALDH8A1	104.505	76.1297	103.092	104.218	107.677	119.973	122.806	111.899	67.172	110.915	117.891	109.814	106.819	91.5957	105.534	120.58	113.192	116.461	121.916	121.343	117.015	119.739	102.099	118.764	120.618	118.254	121.974	114.189	118.562	111.521	112.852	92.8483	111.821	119.197	128.18	107.981	124.438	105.989	122.825	107.771	125.23	126.457	116.137	107.535	110.111	124.515	121.204	121.567	121.438
ALDH9A1	4247.91	3304.09	4744.74	5190.95	5746.72	6361.94	5819.38	5286.61	2970.21	5021.52	4548.52	5732.83	5551.78	4654.45	4321.54	5524.34	5152.84	5333.52	5574.87	5555.79	5726.9	5796.76	4653.17	4816.07	4742.82	5383.64	5217.43	4817.29	4949.35	4834.81	5271.75	4076.47	5513.36	5690.89	6270.71	5058.83	6323.64	4763.47	4916.64	4937.53	7021	7370.23	5001.85	4898.22	4803.01	6108.9	5746.73	5625.61	5601.35
ALDOA	3665.23	2643.47	3794.93	3458.41	3894.08	4487.74	5131.48	4670.18	2344.62	4038.89	4115.79	3822.17	3770.14	3766.57	3448.15	4320.16	3369.93	4301.05	4242.98	4461.38	3855.87	4493.81	3396.19	4315.19	3889.42	4376.78	3772.59	4038.15	4682.52	3991.56	3487.47	3103.86	3922.3	4099.26	4235.64	4083.3	4269.13	3497.3	4729.94	3945.05	5558.58	5177.12	4416.07	4190.72	3994.98	4576.45	4427.6	4465.45	4522.82
ALDOB	95.0764	71.573	94.9695	96.9724	99.1614	111.682	106.69	103.503	61.4664	102.022	108.371	99.2496	100.254	88.5757	91.7974	108.871	99.0557	107.742	112.985	112.811	107.162	110.882	95.4923	105.108	108.893	108.467	111.069	106.711	106.72	101.866	101.881	87.9603	103.494	113.516	114.227	99.052	114.97	96.1932	112.961	98.9593	114.799	118.705	109.464	100.557	99.8007	115.559	110.746	111.348	111.539
ALDOC	310.687	263.943	380.78	314.483	296.825	399.572	523.441	530.625	289.934	400.661	358.139	545.168	537.812	486.5	306.291	400.378	333.8	430.258	420.335	473.065	379.657	613.356	318.474	567.095	444.928	429.849	395.446	345.781	376.985	375.975	319.603	336.698	332.928	416.69	501.785	448.543	990.189	393.124	383.135	450.089	393.192	414.72	332.105	336.19	359.667	492.713	476.739	522.836	456.738
ALG1	125.983	95.8761	129.9	129.215	138.301	154.501	185.239	151.168	82.5567	139.239	145.922	138.298	130.646	122.323	123.149	150.076	135.369	146.338	146.563	145.771	142.087	150.077	130.068	141.973	147.593	148.517	143.306	136.411	140.186	136.418	147.215	117.411	141.502	144.584	154.156	134.795	145.043	126.301	154.73	133.26	166.485	168.978	155.386	150.126	134.474	162.387	151.06	153.453	148.419
ALG10	108.278	80.0194	107.808	111.621	113.618	126.329	126.412	115.365	69.2549	116.485	131.81	113.926	105.997	96.3053	101.14	118.848	113.635	121.877	125.603	133.054	123.502	124.832	101.787	116.509	121.815	122.963	122.692	115.186	120.388	114.641	114.038	96.9099	118.861	127.459	133.421	113.719	120.885	107.704	125.913	110.121	134.629	135.576	122.399	118.162	111.893	129.362	125.034	125.036	123.673
ALG10B	133.964	102.204	139.913	134.395	128.908	164.231	181.179	154.136	87.8688	148.111	177.369	171.528	157.163	129.937	129.553	157.444	145.91	158.196	151.014	153.186	152.261	161.837	146.272	142.334	150.146	160.219	180.552	160.354	168.547	149.785	170.368	127.602	155.429	150.391	156.938	139.239	147.181	132.712	170.722	141.978	170.5	176.554	182.243	164.448	142.235	172.692	163.327	168.493	200.732
ALG11	147.986	116.336	162.368	168.537	141.06	177.219	163.262	163.253	100.597	172.742	182.426	183.506	189.129	167.345	140.941	174.392	203.534	185.706	212.802	202.252	168.06	180.211	145.057	197.09	209.605	184.867	234.559	174.042	170.583	166.656	147.815	179.227	166.494	221.454	242.111	196.183	154.495	142.373	169.043	163.546	173.319	176.682	150.217	146.398	159.831	229.033	203.144	208.683	172.401
ALG12	113.079	81.7724	111.407	112.183	118.696	130.439	133.294	120.665	71.2721	119.505	120.701	115.159	112.773	109.063	102.964	127.108	120.263	124.933	132.04	130.77	127.007	128.2	112.204	123.507	126.794	126.989	124.489	123.275	128.359	116.169	116.728	100.219	123.813	126.974	131.498	114.171	127.876	109.606	128.421	114.248	132.162	134.36	121.284	116.571	117.491	135.159	128.418	129.643	130.529
ALG13	586.565	394.339	564.539	578.973	807.861	614.461	651.689	568.881	338.104	588.613	854.897	623.519	621.787	512.282	574.356	730	582.67	636.438	707.84	613.437	634.998	659.831	539.98	550.901	597.425	639.205	756.601	884.172	883.656	629.737	646.938	484.033	659.644	577.703	583.857	493.564	674.395	526.395	670.03	567.834	615.431	690.835	655.129	560.25	554.151	704.969	662.489	671.075	592.873
ALG14	188.577	148.264	205.944	212.27	253.08	250.173	230.123	219.864	126.37	214.992	209.466	204.222	209.04	180.958	177.949	215.814	205.746	230.854	281.802	267.411	233.379	244.374	204.004	214.997	226.334	232.704	250.604	238.742	231.136	214.431	234.457	182.209	216.98	244.897	258.372	203.653	269.201	208.682	239.825	212.55	258.609	283.849	214.201	208.041	207.911	261.936	240.774	243.878	263.426
ALG1L	231.114	123.421	171.892	158.645	149.529	192.42	170.645	178.545	105.812	180.772	164.875	316.854	373.543	211.109	146.474	185.121	298.367	195.059	188.88	208.027	184.205	198.831	229.624	173.81	177.808	196.867	168.19	163.646	166.302	189.333	167.471	144.888	166.488	205.81	206.744	224.024	167.186	164.246	275.67	176.602	189.589	195.746	180.858	165.718	181.465	207.874	201.924	201.326	175.517
ALG2	104.124	78.5003	106.017	107.78	112.714	124.472	126.39	114.559	68.4474	113.514	121.532	112.05	108.6	99.0386	100.216	120.273	108.825	119.294	118.194	121.727	117.947	121.235	104.67	119.972	116.323	120.396	126.949	122.378	128.794	111.443	114.639	95.0331	116.048	120.399	126.585	110.027	115.776	105.293	120.807	109.375	121.932	129.971	124.689	119.887	112.131	129.733	122.425	124.314	125.049
ALG3	888.151	551.904	788.054	960.634	775.145	905.893	887.727	795.639	462.638	835.145	802.695	765.168	771.093	683.486	662.023	893.262	840.701	882.422	1204.97	1125.24	814.144	893.977	792.781	943.918	924.38	897.424	941.361	796.624	870.413	840.888	768.037	640.91	833.8	961.505	1026.59	900.032	851.567	765.271	1007.22	799.031	919.66	901.296	1082.81	856.609	767.078	949.802	904.102	920.772	873.502
ALG5	1086.76	730.155	1064.1	1072.67	1002.64	1261.25	1232.1	1127.33	613.461	1119.59	1303.42	1260.33	1200	997.203	895.541	1154.58	993.025	1206.15	1190.75	1197.43	1250.8	1228.76	1070.75	1345.38	1497.49	1209.03	1182.43	1029.26	1074.8	1125.55	1064.64	917.112	1100.02	1150.53	1229.89	1056.37	1145.48	1020.12	1283.1	1091.67	1277.71	1440.39	1091.61	1087.51	1028.61	1348.85	1240.97	1238.32	1217.27
ALG6	422.312	303.398	426.781	568.119	437.702	488.377	475.563	450.521	255.657	457.537	424.335	426.104	391.877	361.297	383.891	467.024	445.351	481.824	582.793	567.807	476.381	505.719	415.187	473.332	511.168	489.935	517.403	399.35	441.31	435.879	475.284	365.44	466.209	526.506	547.563	458.122	630.315	536.659	520.898	437.833	524.318	508.62	423.435	404.485	444.767	525.115	496.864	503.216	487.798
ALG8	1091.07	760.083	1119.73	1256.86	1210.32	1315.27	1320.48	1158.12	644.355	1170.47	1500.33	1476.9	1206.09	1054.6	930.92	1247.99	2028.36	1271.12	1345.03	1323.83	1155.48	1312.22	1351.77	1041.52	1105.01	1273.41	2400.96	1485.92	1337.47	1154.88	2798.6	906.322	1156.13	1226.32	1263.92	1033.88	1132.26	976.215	1132.24	1146.01	1492.51	1413.3	1031.41	982.325	1041.16	1795.93	1371.37	1574.87	1100.47
ALG9	472.532	302.839	438.374	540.029	517.487	489.294	498.535	470.545	288.583	462.788	417.816	412.638	403.202	370.049	389.852	507.136	417.671	492.873	691.68	668.105	520.144	514.812	466.818	590.192	656.744	497.823	479.65	451.473	441.744	462.784	448.498	397.644	505.09	570.993	574.581	508.992	571.551	436.251	470.595	457.124	589.106	553.577	456.662	412.559	450.063	521.004	516.556	515.81	452.69
ALK	66.2115	46.1682	66.0178	63.9293	70.5946	78.7442	78.5513	66.7292	38.9828	69.8709	70.3	72.9217	79.5704	60.8434	63.0675	73.4045	82.5025	73.7073	75.4234	78.2507	78.6769	74.9724	70.089	65.6837	65.1672	75.6329	81.3217	73.5063	74.0999	66.9631	111.18	60.157	83.683	75.8059	85.9655	77.92	68.5016	57.0536	70.4901	67.9529	84.9104	80.4273	78.8624	65.7542	71.554	81.8319	77.1642	77.0641	83.8822
ALKBH1	183.313	124.663	172.716	178.875	187.447	202.299	213.38	190.222	110.262	184.047	221.799	182.032	179.189	159.164	161.584	202.823	179.268	197.928	237.164	215.61	195.62	203.663	170.988	188.391	191.105	197.509	189.371	195.901	220.845	187.96	174.524	152.51	200.727	198.653	205.561	171.992	197.808	173.521	213.164	180.323	213.239	223.524	198.983	193.98	178.843	215.932	202.165	206.369	236.795
ALKBH2	276.835	193.735	270.09	296.117	273.558	356.612	311.842	300.556	161.917	287.611	285.89	263.348	234.108	222.296	247.625	312.399	238.058	303.426	331.707	319.51	296.123	311.39	234.83	279.005	283.128	307.43	304.426	274.324	312.291	276.974	261.685	225.763	278.298	338.247	355.314	321.87	278.19	249.917	308.65	276.879	328.414	321.651	329.26	312.859	270.06	322.169	314.001	314.244	307.648
ALKBH3	177.342	133.819	189.6	206.956	188.627	217.653	244.228	227.743	115.254	201.633	199.917	160.694	162.384	151.905	172.363	212.569	187.584	214.596	214.802	220.979	213.796	220.85	186.414	237.403	259.032	217.714	225.802	206.969	225.787	204.657	225.844	159.036	235.601	203.603	212.362	188.9	233.141	196.35	208.991	195.337	233.24	264.501	219.092	217.807	199.303	239.302	222.602	225.872	248.808
ALKBH4	122.239	85.6903	115.631	115.092	117.514	136.453	128.534	124.826	74.376	124.144	125.689	126.935	121.2	107.459	108.854	133.351	127.06	131.81	145.32	138.283	136.527	133.708	112.608	126.751	131.578	132.828	135.774	124.95	129.147	122.189	116.819	105.147	129.398	142.165	147.634	131.843	127.972	116.369	143.89	119.204	140.617	139.848	124.553	125.24	121.043	143.354	134.612	136.436	138.683
ALKBH5	3566.73	2317.28	3293.19	3499.48	3085.69	3809.23	4019.83	3677.45	1968.83	3584.63	3399.32	3801.12	3577	3178.12	3039.47	3828.4	2911.66	3730.3	3786.31	3855.97	3721.38	3951.13	3185.66	3746.1	3852.4	3772.68	3629.81	3330.4	3561.97	3558.27	3719.47	2932.03	3461.45	3754.31	4056.15	3505.58	3921.41	3172.41	4164.86	3378.06	4110.35	4508.17	3830.18	3475.71	3311.01	4106.05	3851.59	3921.77	3841.11
ALKBH6	317.466	204.838	284.572	260.212	308.334	326.357	325.318	307.623	171.509	307.465	297.651	288.22	274.389	251.575	263.837	344.148	290.91	319.169	324.142	318.2	311.098	329.842	250.964	306.744	328.099	324.246	300.724	294.304	303.061	310.877	326.227	251.909	304.188	315.14	348.004	290.674	330.808	287.872	315.369	294.598	338.982	327.913	366.013	332.082	284.179	345.775	331.524	337.09	323.626
ALKBH7	309.447	229.565	321.795	315.811	374.578	394.597	413.933	353.729	192.242	337.858	442.776	300.015	302.781	273.531	285.667	350.787	382.873	363.334	357.062	359.539	372.372	365.336	295.356	313.705	349.671	367.799	472.671	488.378	486.752	327.841	351.938	287.812	359.641	329.737	363.814	320.798	326.909	292.266	346.205	327.512	449.206	421.275	335.491	317.048	328.349	396.197	376.461	373.107	381.035
ALKBH8	117.556	84.9282	116.032	147.389	119.746	138.338	148.754	131.081	73.2487	125.952	116.848	122.673	123.945	105.409	107.387	134.258	118.429	132.215	135.217	138.055	136.079	135.26	127.143	142.793	145.417	133.995	132.79	120.369	132.198	125.772	118.202	108.643	136.062	142.366	147.122	122.607	133.456	122.398	132.068	119.655	150.505	145.114	134.583	122.693	123.781	139.052	135.462	137.181	137.833
ALLC	89.0731	67.0809	89.961	92.5046	93.3058	105.904	103.071	97.2141	58.4255	95.877	97.7382	92.5776	94.8609	82.365	87.2244	101.404	96.3647	101.24	105.173	107.984	102.345	103.855	89.9666	99.2146	106.286	102.28	106.392	96.2476	97.3267	95.2905	94.8983	80.0731	95.3665	106.097	108.217	99.3601	108.752	87.729	102.851	91.39	109.951	108.16	99.4151	90.638	94.5664	109.601	105.246	104.878	104.65
ALMS1	134.209	102.426	137.64	135.211	143.8	173.607	155.081	147.256	88.1302	149.241	152.151	148.625	145.424	131.193	131.025	162.966	148.533	154.913	167.387	167.967	153.781	158.896	130.589	150.653	154.142	157.087	159.082	143.023	148.946	143.433	146.392	128.209	146.081	172.376	171.206	158.268	164.938	137.023	159.827	142.775	169.736	170.665	140.537	140.206	145.637	166.541	159.386	161.377	173.186
ALMS1P	95.3188	72.7198	97.4631	100.117	98.6049	115.046	113.247	105.271	64.2046	104.118	110.398	105.053	100.772	92.7303	94.7811	110.669	103.812	109.895	111.147	110.678	108.895	111.163	95.931	105.931	111.367	111.28	117.728	103.202	111.371	105.91	104.355	89.1189	107.763	118.012	121.471	105.101	116.613	100.222	112.461	100.212	118.187	119.143	110.326	103.607	103.126	118.903	113.602	114.667	116.236
ALOX12	91.1712	66.454	88.8829	90.2943	92.1545	103.62	101.068	96.878	57.5956	95.8849	97.3167	94.9844	88.8071	81.1407	85.3386	102.779	95.0895	100.594	101.543	104.879	98.7863	103.04	90.2718	99.8611	103.344	101.669	98.7449	95.3058	102.812	93.2565	93.8936	81.4215	97.392	105.576	109.653	94.0001	101.493	92.1591	103.066	91.7364	106.912	110.056	98.2793	93.9987	95.1243	107.066	104.332	105.133	103.725
ALOX12B	88.8745	66.3713	88.4106	88.5583	92.5772	102.518	105.783	98.6966	57.8199	94.8827	100.163	93.5978	89.9905	81.8644	86.1328	101.268	95.0525	99.426	100.282	104.696	99.5163	101.765	89.9164	97.0126	100.202	100.917	99.2896	98.7108	101.52	93.7901	92.8421	80.9076	97.4322	97.5223	108.028	92.6989	103.492	87.1706	101.357	90.7133	105.144	106.337	98.7374	95.29	110.487	106.988	102.41	104.204	103.347
ALOX12P2	94.1901	67.1361	90.9947	91.3798	96.2875	105.333	104.12	101.823	59.916	98.4425	101.016	95.4038	93.1688	83.509	90.5819	103.125	92.8852	102.89	104.111	108.551	102.164	104.886	90.353	103.084	105.786	104.079	111.368	102.406	104.061	96.9443	94.8766	84.0983	97.1754	105.523	110.727	102.462	109.661	90.8154	107.097	93.5376	110.62	111.668	104.597	96.0868	96.6247	110.752	104.867	107.664	109.502
ALOX15	106	75.3252	100.811	101.162	111.289	117.995	115.443	107.957	65.5074	108.803	109.274	104.219	99.9401	92.4217	95.1066	114.536	104.01	112.867	118.222	121.59	114.292	115.854	96.6536	110.02	114.188	114.518	115.188	105.083	112.435	105.844	113.555	90.2998	116.371	115.021	126.188	105.178	115.363	103.337	115.43	103.898	119.712	120.297	112.188	110.468	104.436	122.983	116.961	117.319	118.27
ALOX15B	150.068	97.2471	153.218	144.737	125.602	153.31	380.361	149.672	82.0424	145.625	132.514	142.016	129.624	201.377	117.793	144.886	127.505	156.967	170.987	150.195	142.851	166.155	119.478	140.638	135.934	161.268	137.298	130.411	134.995	150.591	663.24	117.477	127.515	142.456	143.139	135.365	146.51	117.087	137.827	142.399	266.735	154.29	173.005	157.111	133.892	177.175	1618.64	205.406	174.034
ALOX5	523.32	380.532	493.077	430.897	424.072	536.55	708.028	669.357	280.785	516.976	617.084	393.439	378.291	373.689	426.321	570.86	422.625	548.651	562.936	512.229	572.083	581.126	429.496	574.928	540.01	550.001	482.758	453.782	485.351	560.722	410.412	442.699	532.027	538.84	551.113	428.982	771.046	516.201	576.099	483.933	1062.53	1563.98	506.477	470.754	489.026	741.25	576.472	604.657	574.864
ALOX5AP	1046.15	778.676	1077.17	1045.66	1261.56	1311.56	1298.65	1211.48	657.212	1218.8	1298.89	852.285	830.804	897.662	966.088	1295.8	986.228	1236.84	1368.95	1350.38	1281.53	1248.23	979.774	1658.66	1572.85	1248.17	1066.14	984.122	1256.34	1245.66	966.351	920.464	1396.62	1241.65	1209.8	1047.12	1484.99	1173.38	1408.4	1119.88	1555.61	1263.8	1169.96	1058.68	1158.83	1287.01	1212.82	1297.75	1661.48
ALOXE3	103.614	70.1681	94.2938	94.1142	104.796	109.553	113.971	107.099	61.2336	101.121	108.807	101.543	96.7678	86.6052	91.1919	107.316	97.1183	106.027	108.428	113.587	106.078	109.207	93.1091	109.652	105.905	107.761	108.943	106.393	106.877	101.558	102.072	83.6001	104.971	107.389	113.462	102.39	109.204	92.5671	111.667	96.495	118.85	115.776	104.815	100.459	103.4	115.056	110.461	110.585	115.257
ALPI	98.4724	73.3938	97.7061	98.1015	100.885	114.277	119.504	106.565	62.726	104.938	129.196	99.2577	96.5734	89.1281	93.27	109.677	101.776	110.335	114.808	115.222	110.183	112.802	96.5828	107.957	114.26	111.393	111.965	105.964	110.964	107.623	101.307	88.9141	104.881	116.533	120.665	106.403	113.889	99.5285	119.398	100.484	121.948	114.657	109.862	103.727	103.467	117.544	113.902	115.494	117.202
ALPK1	190.724	135.323	185.953	173.844	186.632	225.093	219.011	203.574	113.668	197.902	196.07	161.483	160.878	155.482	167.637	205.51	208.87	210.426	217.21	209.835	221.929	216.33	179.583	225.048	232.544	212.528	217.472	190.88	202.721	189.997	175.442	162.496	225.51	236.846	234.659	204.535	253.261	200.839	223.486	191.291	224.726	233.185	191.483	183.156	196.242	229.582	219.081	219.752	220.876
ALPK2	131.269	94.9899	121.042	118.454	124.796	135.411	137.276	128.295	79.273	133.659	152.517	111.832	110.748	103.744	111.438	131.43	121.19	136.275	131.479	137.499	128.772	140.271	109.19	145.603	138.558	139.727	120.966	119.888	128.797	123.948	120.68	110.776	120.654	148.664	158.291	131.035	147.712	126.103	144.434	129.239	142.604	133.14	136.467	123.331	124.679	142.144	140.072	139.828	134.684
ALPK3	94.9483	67.5806	91.5219	91.4096	96.6082	107.414	105.023	98.6465	60.6322	99.1258	100.329	94.3859	91.9913	82.1115	86.8042	104.074	94.9033	102.515	105.52	107.628	101.984	105.209	89.5504	101.912	106.342	104.02	105.655	99.4153	104.373	98.1225	100.147	82.9364	98.5213	105.711	112.552	98.5186	108.66	91.6818	103.753	93.579	111.095	107.726	100.055	96.0406	99.0611	110.353	105.593	108.836	106.994
ALPL	352.202	314.099	435.654	373.112	329.54	479.54	481.28	411.301	344.086	458.621	351.622	417.816	415.291	367.863	350.785	454.298	341.78	483.916	472.573	477.282	523.594	478.546	334.345	848.921	702.322	482.596	379.056	362.55	364.437	408.802	344.759	373.758	392.74	459.653	621.08	470.607	387.87	383.783	393.964	442.179	430.828	428.291	347.97	352.309	472.258	490.557	486.805	484.435	401.137
ALPP	2457.97	1770.57	2540.5	2505.18	2079.01	2955.94	2774.98	2589.27	1476.62	2862.68	2460.04	2349.29	2357.62	2173.37	3169.86	3070.51	2701.96	2833.15	2835.51	3180.55	3536.17	2942.74	2872.15	2758.11	2807.08	2898.79	2796.15	2653.73	2629.11	2688.97	2506.53	2383.94	2948.99	2845.2	2789.91	2328.95	2770.87	2643.04	2881.2	2619.89	3014.32	2771.11	2423.91	2468.84	2934.22	3004.27	2961.4	2936.93	3175.52
ALPPL2	97.9295	68.0929	91.3131	93.8808	94.5145	105.807	104.196	101.543	58.5789	98.4195	104.696	98.2919	90.5358	85.3553	91.5196	105.164	101.452	103.318	106.333	109.077	103.675	105.303	93.7057	105.965	107.109	104.751	109.083	101.032	105.396	98.5559	97.2872	83.2673	99.9476	102.387	113.98	99.5508	106.34	92.3203	108.263	94.32	106.676	112.16	102.893	101.415	97.6105	110.096	106.332	107.497	113.508
ALS2	442.706	271.4	378.019	375.5	407.882	425.185	447.51	424.158	228.964	404.93	443.02	406.38	403.682	349.289	340.393	462.321	418.951	429.873	416.287	427.771	442.622	449.557	331.01	368.215	396.954	435.513	483.307	451.071	484.536	395.985	376.367	333.11	410.092	517.42	499.529	412.735	479.703	383.464	437.447	387.512	512.659	482.855	395.018	379.687	381.159	461.282	439.375	458.495	560.218
ALS2CL	94.6939	68.4289	91.104	91.7975	93.9286	105.1	107.623	98.0837	59.6791	98.122	102.642	95.6213	92.0881	83.963	87.3216	104.43	96.6281	102.974	102.932	106.554	101.389	105.548	94.1777	99.3015	106.614	104.552	103.787	97.8778	104.354	97.7641	98.6358	84.2248	101.037	105.918	111.168	95.5767	106.973	93.1978	107.097	94.3816	110.303	116.354	100.966	96.6027	96.5535	109.985	105.964	107.381	112.526
ALS2CR11	87.6852	66.2913	88.6365	89.0301	88.9417	102.65	102.033	97.0588	58.007	95.9932	96.8118	94.6835	90.2605	80.9216	87.738	102.251	90.791	99.8252	101.526	107.77	99.3942	102.717	93.0077	98.3041	103.672	101.719	100.987	95.3261	98.1899	96.0216	93.557	80.9477	98.4312	111.742	119.185	106.374	107.606	90.5405	105.676	91.8258	107.825	106.575	97.9083	94.6014	93.8234	107.349	103.405	105.42	104.004
ALS2CR12	98.4949	69.5925	92.9236	93.6713	99.8669	108.685	107.796	98.4232	59.6635	99.6312	103.749	96.7251	99.3406	85.9891	89.884	110.34	101.831	104.679	107.127	110.014	103.291	107.249	98.9268	105.107	105.555	106.358	103.828	102.388	109.413	98.5858	95.9064	85.0249	105.029	106.345	118.519	99.6064	106.444	91.5265	110.781	96.2327	107.957	112.89	102.879	97.3043	100.7	113.443	107.769	108.973	109.115
ALS2CR14	173.431	133.321	185.466	191.032	173.728	210.758	197.165	192.421	114.621	201.035	193.84	179.683	178.775	162.7	204.396	217.61	202.083	209.707	212.412	219.332	243.059	218.207	208.461	213.319	211.41	212.741	229.918	195.192	208.705	202.82	201.138	178.574	220.773	214.399	218.464	186.742	222.841	201.93	226.419	195.188	214.781	221.219	200.884	203.917	220.285	219.727	216.557	216.877	229.893
ALS2CR16	95.4027	69.9371	92.6766	94.8555	95.8593	108.255	107.321	105.061	59.7301	98.4856	103.504	97.779	95.93	85.0971	88.2854	105.049	96.9048	103.819	110.71	108.064	107.08	106.881	89.7339	101.252	106.32	105.751	109.212	99.8473	105.275	98.5078	98.9062	84.6308	101.285	107.938	112.734	103.56	107.475	95.1084	110.914	95.1828	113.017	113.607	106.104	98.5208	96.827	112.828	107.775	108.53	110.866
ALS2CR4	365.058	223.559	317.781	299.424	303.9	335.904	347.956	311.036	188.688	329.402	340.605	283.833	272.14	262.824	298.134	365.168	427.647	359.411	380.476	342.147	322.141	365.869	261.692	316.383	351.469	362.885	352.737	340.024	351.772	323.897	320.008	259.03	387.067	444.08	443.289	404.093	484.94	389.412	395.448	329.081	346.161	367.03	283.92	270.729	331.268	373.199	362.329	368.954	407.988
ALS2CR8	87.206	63.3312	84.0545	85.0476	90.6921	98.8081	98.524	92.9595	53.9617	89.5776	94.2219	91.8435	87.85	80.9588	79.5961	97.2669	89.3492	94.7119	97.5297	98.4045	96.0554	97.1597	85.7755	90.9467	94.4676	96.4398	97.7122	93.0822	95.135	90.3802	96.7091	75.5589	92.8444	98.5319	104.217	90.2567	104.098	84.2598	99.5644	86.4209	103.522	103.304	95.3901	91.9881	88.604	102.691	98.3324	99.0327	100.523
ALX1	103.911	78.2412	106.64	107.368	115.103	124.203	126.005	115.619	67.1863	112.775	118.047	109.54	107.837	97.3725	101.078	119.392	117.529	119.702	123.31	123.389	119.554	122.542	112.859	127.903	146.189	121.411	117.786	115.935	119.179	113.51	111.371	95.4204	116.165	120.797	137.161	112.027	120.926	102.397	125.536	109.28	129.009	128.822	113.236	109.715	110.641	130.023	123.888	125.172	130.559
ALX3	96.8977	72.5031	97.3239	97.6665	100.226	111.528	109.739	106.546	64.3074	105.024	108.742	96.8117	98.9107	90.217	93.1624	111.712	103.294	109.969	111.046	111.604	110.577	112.159	99.221	109.705	114.389	111.472	110.45	103.12	110.788	102.852	101.156	88.6697	105.225	118.598	117.808	104.939	109.712	99.3387	121.508	100.297	115.634	118.928	109.112	104.239	103.044	116.186	113.374	114.742	114.773
ALX4	86.5954	66.3532	87.8628	88.4567	89.5742	102.948	98.037	95.1581	57.6743	94.5097	97.659	97.8898	89.3524	79.6096	84.9019	100.242	93.8573	99.5029	102.308	105.334	101.373	100.823	92.1792	103.351	100.332	100.393	101.558	93.738	98.9227	92.7958	90.6757	79.8047	93.1257	103.479	109.107	93.7552	101.051	89.8895	103.557	91.0544	105.144	107.456	97.995	94.5864	94.0461	109.448	102.679	103.448	105.076
AMAC1	88.2151	66.2244	88.1656	89.3335	89.9448	102.068	99.8551	96.4224	59.3058	94.7081	97.9098	93.6391	90.0253	80.8186	85.8397	101.944	93.1743	99.4244	101.316	106.695	98.0184	102.763	86.6046	98.2282	103.707	100.656	102.044	96.5306	101.406	92.6196	92.8392	80.195	98.3195	103.269	112.454	94.8328	102.173	88.9207	103.709	90.8885	105.161	108.46	99.7922	92.1584	94.1703	106.43	101.855	103.505	102.79
AMAC1L1	85.8527	63.6424	84.7145	85.8161	89.0711	97.7393	98.4493	92.2256	55.2015	91.4659	96.1189	90.9208	92.7919	76.6329	81.7935	96.1468	91.9351	96.068	101.306	97.5449	93.6395	97.496	87.6247	93.2882	97.8691	97.435	97.9246	93.4092	96.8119	90.7109	89.3496	76.8313	95.7333	101.394	99.969	93.0412	96.2674	87.1136	100.07	86.6943	102.492	107.617	99.3242	90.6674	90.1506	103.377	99.4147	100.09	102.111
AMAC1L2	101.951	72.9398	98.4526	101.093	105.114	113.776	115.74	106.743	64.132	105.098	114.265	99.6681	101.363	89.8139	91.7194	110.194	100.103	110.108	113.458	115.698	111.794	112.04	96.6827	109.963	116.566	111.855	111.607	106.791	109.823	103.05	104.782	89.1915	103.261	121.678	125.271	106.575	113.694	101.31	114.698	100.649	118.597	125.239	112.199	106.832	103.557	119.028	113.373	113.755	116.632
AMAC1L3	107.812	79.5303	105.999	112.135	108.907	122.323	124.931	115.79	68.933	113.877	120.461	109.494	106.929	96.0405	106.107	126.348	117.935	119.945	122.293	126.337	122.395	121.708	110.089	125.904	123.585	121.358	127.792	121.968	123.646	114.946	112.494	98.1832	114.327	121.784	130.939	111.79	122.68	108.056	125.335	108.9	131.134	131.06	124.001	113.005	111.693	127.127	123.908	124.987	125.561
AMACR	142.231	102.607	139.203	134.215	145.593	161.617	171.009	148.995	88.8229	148.173	147.746	140.591	140.001	123.99	130.814	156.998	154.057	156.735	155.454	162.307	155.897	162.676	130.594	149.567	156.867	158.535	158.315	152.64	162.3	148.667	154.975	127.971	159.067	151.805	171.831	144.837	155.03	132.576	158.386	143.71	164.676	173.107	155.747	144.087	143.521	169.016	161.852	164.612	176.905
AMBN	87.4945	64.6295	87.8104	90.6334	88.3377	102.276	99.2056	95.1322	57.5227	94.5516	97.4104	92.9604	91.1873	81.2114	86.5151	99.7732	92.6909	98.8794	101.031	104.244	99.3861	101.241	87.0519	96.624	102.66	100.648	100.463	94.0096	100.505	92.7428	95.6891	79.5866	95.4849	104.26	110.173	95.1559	102.968	87.5158	102.081	90.8821	103.197	106.017	99.4938	101.43	92.1233	106.13	102.106	103.072	108.025
AMBP	91.1379	66.4519	90.5356	88.1331	95.1035	106.914	100.097	99.4324	58.8399	96.7284	100.73	102.702	100.228	84.2486	84.2571	102.344	94.3218	101.707	102.778	108.292	102.835	104.047	88.4937	99.8228	102.61	102.977	107.077	98.2499	104.523	96.2042	98.9246	81.5289	97.3064	105.06	109.822	93.0138	106.401	93.3167	103.972	92.7094	108.708	110.436	105.885	99.276	96.6224	109.453	104.623	106.331	103.997
AMBRA1	106.024	80.1788	108.01	109.467	111.653	127.208	124.894	117.789	69.8401	114.689	119.105	110.691	112.379	99.4474	100.696	120.554	118.102	121.868	126.216	134.235	118.865	123.384	108.777	126.859	123.706	123.264	132.525	118.597	121.684	114.697	112.526	95.7005	117.01	126.015	132.117	116.054	125.585	105.181	127.453	111.035	131.274	134.353	118.585	113.722	116.992	134.255	124.75	126.23	131.532
AMD1	1100.14	654.083	956.62	1006.09	953.393	1066.15	934.185	929.228	556.003	1027.9	963.228	896.861	809.035	778.239	810.948	1093.03	947.296	1077.82	1511.24	1359.35	956.429	1101.75	871.088	1953.24	2247.33	1096.7	981.273	915.783	1053.05	963.763	915.399	797.81	932.602	1657.45	1680.71	1357.27	1187.04	920.901	1295.16	975.715	1085.26	1156.66	1017.39	868.365	919.548	1202.32	1101.14	1133.21	1106.45
AMDHD1	103.507	69.6255	94.5286	89.9228	95.624	107.321	126.339	109.937	58.5916	99.6414	103.064	99.4318	107.47	86.0225	89.4707	105.93	98.9021	105.909	104.059	108.638	103.018	108.07	94.364	100.695	103.035	108.337	107.671	112.139	120.97	101.693	101.423	82.3787	106.822	106.302	111.733	97.156	102.113	91.8852	112.582	96.1318	114.329	115.858	126.658	101.778	98.2191	112.491	107.738	110.406	114.884
AMDHD2	156.769	122.83	170.592	169.912	161.616	194.681	256.283	214.22	104.207	183.779	183.076	172.945	165.798	168.664	153.604	193.021	175.383	192.372	189.369	195.753	199.076	200.367	163.293	181.296	192.968	195.884	179.155	175.826	182.458	176.809	166.846	148.111	192.798	194.2	204.271	177.254	186.627	169.191	183.102	176.402	221.383	217.847	197.28	219.491	177.061	207.14	199.821	200.678	195.515
AMELX	87.6302	64.863	85.9673	86.7248	90.665	101.043	103.935	92.9572	56.7756	92.1621	98.2924	91.6447	90.431	77.2552	83.3401	99.2597	95.7663	97.2573	103.457	101.285	98.1231	98.7469	86.0287	96.2162	99.2369	98.608	100.003	94.3414	99.3091	93.4839	93.9762	78.2155	95.6286	96.4974	107.038	93.3409	104.995	86.6636	99.0914	88.0223	104.379	102.959	97.5385	94.1033	91.179	103.564	100.115	101.288	103.086
AMELY	86.8603	65.3803	86.8712	88.0393	91.6506	98.9113	100.978	92.7652	56.6335	93.1127	94.0838	91.4316	90.4937	80.0488	86.0585	98.6757	92.0846	98.6443	102.432	99.2994	99.0599	99.8504	87.044	97.6149	101.346	99.4048	103.951	96.578	97.7319	92.9869	92.6403	79.4763	96.6055	100.081	106.734	91.5027	98.0135	87.0181	100.544	88.5954	106.835	109.242	95.0804	91.6308	90.1926	105.869	100.812	101.803	101.468
AMFR	381.411	298.973	427.288	375.89	430.634	478.891	428.982	418.349	255.678	453.599	460.846	459.087	465.233	365.224	358.62	446.307	463.477	496.665	451.8	449.707	452.419	496.55	444.066	505.02	580.269	501.19	470.119	393.642	440.664	451.672	402.518	393.455	470.345	490.04	541.029	444.277	388.66	363.661	415.861	444.458	553.317	578.469	738.311	636.172	399.659	516.203	494.681	498.738	430.246
AMH	91.8794	68.0873	92.0938	90.8781	91.5226	106.244	100.511	98.4361	60.3729	98.8622	101.075	95.0963	93.8893	84.3859	92.2301	108.984	104.677	104.372	109.487	112.033	100.291	106.109	92.1171	101.181	106.48	105.717	107.03	106.44	109.443	98.1105	113.507	83.6547	104.531	107.294	110.181	96.8753	109.415	90.9894	106.773	94.7149	109.237	108.047	110.133	98.977	97.0201	111.036	107.186	107.781	105.646
AMHR2	84.7781	63.0218	84.3697	84.8664	90.0839	98.311	105.269	93.1985	55.4812	90.2163	94.4822	86.2078	89.6694	79.2218	82.8444	96.6482	88.9724	95.3093	97.6208	96.8148	95.4728	98.301	82.4572	92.2566	97.8663	96.5932	98.2727	91.2221	97.1045	89.1264	89.4399	76.1636	94.3258	97.168	104.4	90.0464	97.098	85.6986	103.015	87.4092	100.545	101.959	110.571	101.039	89.5009	102.119	97.2107	98.2864	96.1693
AMICA1	70.1446	51.3796	70.7983	71.0315	69.5789	81.7805	86.5255	83.1795	43.1531	77.4809	78.4031	83.4881	80.2156	74.652	71.7712	95.1699	80.2071	79.8176	81.7583	78.2023	86.2859	82.6927	72.4596	69.2532	67.1644	81.6467	85.8943	73.296	78.4639	78.0972	78.2107	64.5688	79.6853	86.4837	81.8596	81.0246	80.5546	75.906	82.355	72.784	83.9665	82.8168	77.0137	70.0256	74.3648	85.165	81.8686	82.9607	84.4575
AMIGO1	104.686	74.8598	101.009	101.046	104.776	118.186	122.999	109.871	65.5151	107.638	111.841	111.114	105.644	95.5687	96.2679	115.991	109.106	114.039	116.446	122.361	115.322	117.013	103.458	108.218	111.802	115.761	113.406	112.753	113.667	108.232	113.273	90.5423	113.18	120.098	128.703	112.243	116.224	101.214	117.895	104.336	119.384	121.006	112.892	112.529	103.968	123.54	117.572	118.527	119.078
AMIGO2	91.0093	66.2633	89.4088	90.3569	92.899	103.151	102.834	95.3883	57.7094	95.6581	99.2498	95.7643	92.0878	83.7354	86.7495	100.99	94.6411	100.741	107.114	108.76	100.604	102.613	90.0039	98.5213	102.84	101.82	103.855	95.0426	102.338	93.8611	95.0999	81.1368	101.927	106.011	109.657	97.3976	103.771	87.7724	103.557	91.6386	107.533	108.905	102.762	97.5024	96.6811	108.55	102.733	104.454	104.826
AMIGO3	91.9406	65.5826	87.267	87.5413	92.9151	101.943	102.841	94.5044	57.5329	94.2557	96.7784	92.2122	88.8788	80.2804	83.5056	98.562	93.6775	97.9187	98.9665	103.273	97.4257	101.961	87.9982	94.8589	101.551	99.7341	102.142	90.529	97.5383	92.5395	93.4536	78.9107	94.6073	101.413	106.626	95.619	101.869	89.8999	102.108	89.68	102.512	105.086	97.2364	93.4021	92.1023	105.582	100.629	101.799	103.935
AMMECR1	527.383	343.175	482.437	476.806	630.507	569.571	816.788	611.504	286.541	514.764	475.066	492.692	437.007	398.587	400.732	546.025	477.581	546.453	564.041	563.242	478.714	563.672	410.931	519.92	597.397	554.125	488.291	461.041	501.26	532.636	406.813	407.646	432.79	474.247	502.504	437.241	607.988	553.077	747.59	493.558	573.105	687.357	483.596	440.956	496.352	576.264	545.894	557.039	598.884
AMMECR1L	361.348	221.478	313.729	301.45	295.137	348.859	356.39	333.344	188.684	333.345	364.349	373.719	354.445	298.344	281.012	344.958	333.022	357.945	352.327	366.04	350.244	368.805	279.176	349.026	394.884	360.6	424.949	370.454	385.83	324.053	287.404	272.828	341.16	380.597	375.878	321.949	364.125	295.991	392.606	322.227	386.92	391.584	340.172	340.163	322.6	385.373	363.053	377.618	422.171
AMN	91.5104	65.8889	87.9438	88.6848	93.1447	102.403	97.889	96.5598	58.3427	93.7977	104.002	93.6221	90.7733	81.7879	85.7098	100.024	92.7553	99.7224	99.3157	102.824	101.681	101.994	88.7304	99.0913	101.252	100.905	104.323	96.7437	99.5172	95.3628	95.6905	79.6749	98.7165	103.029	109.417	95.7443	102.626	89.3181	103.929	90.6738	107.566	107.758	99.0605	95.6615	94.2552	105.477	102.746	104.343	104.856
AMN1	116.3	86.8593	119.469	120.123	129.623	144.251	155.643	137.133	74.5204	126.838	130.095	134.471	130.117	110.682	110.065	137.259	124.198	134.747	143.235	133.6	134.002	141.403	113.579	120.988	130.117	136.64	161.734	133.249	135.855	126.112	126.854	106.28	129.019	131.666	132.272	117.96	122.843	115.283	132.77	121.98	165.113	197.194	126.902	127.896	118.972	153.829	138.484	141.304	148.361
AMOT	378.653	283.379	408.176	403.387	422.521	503.327	414.765	399.469	238.101	423.529	357.091	327.739	320.762	316.356	347.021	458.298	504.965	466.834	586.542	571.093	476.752	480.991	449.866	419.039	453.906	464.913	369.653	367.2	378.946	408.646	354.586	333.31	438.177	538.836	517.895	435.504	646.405	388.422	414.291	426.065	538.007	503.485	357.643	389.224	390.701	505.239	473.028	484.774	439.853
AMOTL1	90.0916	65.765	88.6581	89.6468	92.9908	104.582	103.181	94.3	58.6893	96.0282	98.5727	95.3015	91.5165	83.6232	84.4364	101.261	96.2244	101.293	101.859	102.486	98.447	102.758	88.6906	101.578	107.251	101.581	105.08	95.2244	99.5929	94.2788	95.7425	81.1438	96.0408	105.092	104.717	95.7247	102.317	88.8237	104.959	91.6847	107.106	107.749	100.369	98.7408	95.577	107.117	103.173	104.723	101.914
AMOTL2	125.077	91.1107	125.229	124.178	129.027	149.107	140.449	133.529	79.0466	133.984	129.285	128.805	126.023	111.73	121.246	142.364	132.702	141.543	145.759	158.627	142.346	148.402	122.21	134.842	147.556	142.803	150.457	140.937	143.557	132.694	135.678	113.371	137.511	148.118	154.826	136.096	148.578	129.605	155.414	129.569	149.811	149.076	137.14	132.769	136.169	152.379	146.194	147.02	144.823
AMPD1	69.8536	49.7855	68.7188	68.4573	71.0513	82.0069	77.0703	79.3981	44.1034	72.5076	82.8743	75.2658	69.838	63.9215	66.244	75.2504	75.8382	76.915	77.6017	81.2301	77.3761	77.1738	79.2132	77.0928	75.7691	78.3455	78.3329	73.2805	76.1501	72.016	72.7914	60.2559	75.0595	76.6125	83.4914	72.1609	83.0869	71.7069	80.7826	70.8834	83.7762	80.1716	83.0136	75.7162	74.753	83.9763	78.9949	80.7311	81.8271
AMPD2	80.8229	59.3008	79.0959	79.4794	82.3524	92.0362	94.1387	87.0801	51.7587	84.0166	85.4938	83.8857	82.524	72.6095	79.3485	90.4802	86.7007	89.1105	93.5068	92.7713	89.2446	90.7837	79.2535	87.7214	89.7324	90.4408	91.8941	83.9003	87.4708	82.9709	84.5306	72.2451	85.3347	92.8172	97.5821	87.522	92.5717	79.1014	92.0827	81.8832	94.8221	96.4606	90.8216	86.2451	84.2036	95.8032	91.695	93.0687	90.0949
AMPD3	97.5938	71.4244	95.3684	96.2144	102.943	109.905	108.843	102.989	61.4417	103.782	109.091	99.4063	94.8716	88.1456	93.0601	109.499	100.195	107.673	111.063	112.869	106.228	110.583	98.3456	105.139	113.592	108.807	108.969	102.97	108.329	104.118	107.162	85.1584	106.302	110.654	118.14	103.212	111.654	98.1825	114.641	98.2044	113.866	113.94	106.903	102.484	100.696	117.143	111.175	112.919	113.248
AMPH	213.583	173.768	255.192	206.305	557.484	256.348	254.47	245.885	145.641	247.827	211.283	204.434	206.904	200.521	207.437	273.261	243.649	267.067	248.338	264.732	250.219	264.137	192.984	231.065	282.025	266.607	234.642	214.305	234.112	242.524	209.427	200.463	224.029	225.275	241.599	202.753	224.608	217.658	245.719	237.525	293.076	296.582	211.01	226.008	321.082	281.598	267.367	276.614	309.783
AMT	124.323	95.8758	128.91	123.735	135.63	185.018	141.551	139.807	80.7712	134.946	135.785	130.413	128.108	110.209	112.562	154.401	119.525	143.945	137.587	141.685	139.802	149.414	123.738	123.776	133.642	144.886	131.624	123.637	137.164	135.966	126.951	109.58	182.061	144.78	151.361	126.667	151.415	140.528	162.851	133.96	180.169	158.549	149.455	134.333	123.72	159.273	161.329	154.642	140.285
AMTN	105.49	82.201	109.791	110.471	108.878	125.104	119.888	115.832	71.024	118.727	113.903	106.471	107.075	98.7244	101.506	122.242	107.963	124.558	124.004	127.616	120.568	127.911	107.259	119.22	122.122	126.658	117.9	113.922	118.689	115.949	107.941	96.901	113.453	119.519	126.972	108.56	118.236	107.285	119.223	113.84	126.826	127.593	114.219	110.194	112.061	132.467	127.309	128.158	122.421
AMY1A	487.796	373.161	549.704	519.186	522.803	625.877	610.632	551.274	315.614	578.988	616.557	654.151	517.852	485.039	523.798	625.041	534.303	613.357	717.161	829.896	547.694	618.458	531.56	774.728	731.659	636.831	689.346	1015.17	1047.23	551.334	613.592	447.175	611.498	628.689	659.73	654.57	592.962	536.071	608.922	551.929	751.472	702.21	682.598	617.314	529.613	638.654	615.509	622.866	605.075
AMY1B	189.499	144.804	203.109	198.581	195.715	230.539	214.666	211.127	124.677	216.141	228.778	241.666	201.146	179.653	195.539	243.528	198.905	233.249	271.591	273.633	215.869	234.334	194.776	255.311	251.032	234.571	237.383	325.744	321.503	212.545	211.045	176.889	221.563	237.841	278.053	234.532	249.502	211.026	240.607	211.334	265.918	271.776	246.681	221.6	208.825	247.809	235.607	236.155	218.87
AMY1C	4345.73	3018.14	4330.94	4573.07	4798.67	5111.06	4967.23	4577.44	2490.17	4611.87	4687.13	5160.87	4826.55	3982.23	4177.52	5021.62	4312.08	4952.69	5589.22	6433.52	4585.48	5084.97	4485.08	4815.99	5353.39	4981.68	5100.78	5930.25	5711.18	4541.1	4600.26	3697.41	4537.61	4965.53	5445.74	4821.82	4961.05	4199.49	5127.43	4423.13	5320.74	5381.63	5055.88	4772.35	4446.06	5322.2	5087.66	5128.49	5010.44
AMY2A	146.1	116.962	162.588	150.952	147.717	440.41	168.259	167.116	98.8957	172.985	169.332	151.282	146.666	133.615	135.714	182.104	153.229	181.886	185.797	218.964	170.733	187.27	151.017	156.057	164.525	186.394	174.701	189.4	192.421	180.598	160.065	135.574	164.126	213.394	382.097	227.602	636.067	863.036	182.802	168.456	186.936	177.096	156.997	150.072	157.326	196.239	195.964	190.515	227.581
AMY2B	88.7907	66.7817	89.6477	91.4184	91.0812	103.474	100.51	94.4541	57.3998	94.1454	102.522	96.1506	93.4787	78.9905	82.2368	101.588	93.0216	100.88	105.721	110.276	100.275	103.871	91.9794	98.5041	105.757	102.239	108.268	97.4886	104.462	96.64	94.0537	77.4811	98.5406	106.964	113.756	95.6187	105.274	89.4093	106.383	91.8283	110.291	105.743	100.203	96.5478	91.9547	107.984	107.204	104.938	124.655
AMZ1	87.5267	66.472	88.8168	88.8953	93.8038	103.676	98.541	99.2532	57.9171	95.0721	99.0981	92.1522	90.4525	81.9422	86.2817	99.8261	92.4767	99.8429	99.8217	104.314	99.5816	102.033	89.2651	98.0266	104.484	101.346	102.449	94.7271	98.148	94.2982	94.1911	81.3085	97.0965	104.562	105.73	95.1541	103.245	88.2635	103.891	90.9807	113.963	110.723	95.9915	94.8942	94.5663	106.627	102.8	103.481	102.212
AMZ2	1693.51	1181.52	1650.82	1561.13	1820.74	2068.88	1967.01	1766.79	986.845	1768.63	2557.3	1929.13	2007.31	1578.33	1636.01	2048.13	1578.91	1859.28	2060.8	2029.92	1726.37	1971.04	1592.72	1554.32	1798.47	1899	1949.37	2272.25	2482.97	1690.43	1653.89	1403.2	1705.3	1592.23	1720.5	1456.87	2116.28	1665.91	1917.25	1731.11	1944.71	2020.97	1891.98	1816.94	1576.7	2044.63	1950.43	1977.25	1902.83
ANAPC1	420.893	292.678	411.484	480.598	388.943	448.595	465.671	440.492	247.356	443.761	575.756	475.753	389.662	344.968	366.596	487.721	413.581	464.201	494.248	495.058	442.621	483.715	384.769	407.917	453.417	470.068	424.546	404.621	439.2	453.127	380.119	357.394	442.432	656.262	622.308	681.809	491.202	419.696	493.55	431.128	508.385	482.283	418.722	408.05	426.845	501.206	484.33	488.97	480.166
ANAPC10	297.766	195.388	279.893	263.255	321.113	323.205	327.386	298.43	167.572	294.387	341.965	327.961	299.016	257.635	245.246	305.343	304.16	313.341	317.226	293.467	294.823	332.718	273.669	326.772	377.706	316.251	322.13	305.198	328.953	297.821	262.36	238.465	318.398	339.463	351.061	314.471	336.591	271.99	341.218	282.554	314.05	344.914	337.377	284.982	278.454	349.366	324.114	334.043	342.957
ANAPC11	2458.01	1314.5	1846.55	1891.64	2261.62	2094.39	2023.56	1987.9	1126.94	1951.89	2411.18	2352.9	2207.62	1756.9	1822.13	2247.56	1793.62	2083.06	2563.57	2767.15	1994.56	2173.07	1941.54	2239.62	2738.13	2125.98	2739.59	3104.2	3621.21	1901.86	1647.55	1523.92	1919.65	1946.69	2015.11	1834.12	2281.62	1760.95	2453.93	1913.83	2151.75	2119.71	2454.39	2289	1768.55	2190.8	2113.3	2168.58	2022.27
ANAPC13	2291.17	1627.16	2279.07	1991.57	2636.41	2777.71	2976.27	2547.73	1359.45	2415.99	2431.57	2392.7	2708.76	2179.23	1946.24	2481.19	2553.76	2621.84	2796.56	2797.61	2522.29	2679.02	2197.07	2602.45	2839.16	2624.56	2584.85	2711.67	2795.25	2603.28	2643.57	1938.38	2751	2490.92	2722.33	2241.6	2739.55	2228.69	2669.64	2348.37	2974.9	3456.5	2895.88	2580.89	2384.01	2862.86	2717.27	2788.95	3077.19
ANAPC2	100.834	76.6306	102.301	102.937	104.822	118.586	119.341	110.545	65.6395	109.272	113.115	108.12	107.968	96.3657	97.0124	115.61	113.519	115.767	124.78	124.891	116.262	118.411	103.261	112.491	111.999	117.433	126.892	114.086	121.897	111.329	110.039	92.679	115.877	116.176	123.513	104.765	120.151	105.64	118.392	105.053	125.417	119.523	117.132	106.623	106.695	122.899	118.713	120.678	129.504
ANAPC4	411.23	279.643	391.771	352.814	430.135	460.678	462.215	428.804	236.441	418.968	468.384	396.152	388.533	347.319	356.203	471.527	442.012	441.415	405.086	433.703	456.3	464.629	385.689	393.863	432.164	448.534	412.844	393.521	450.094	426.554	403.277	346.794	459.402	482.493	480.526	414.263	584.238	425.116	424.915	404.822	485.716	455.752	466.015	423.962	394.146	477.278	452.823	468.548	505.298
ANAPC5	1189.32	902.787	1300.01	1327.79	1167.74	1484.07	1503.98	1393.26	753.25	1379.16	1383	1304.25	1288.11	1137.64	1117.82	1538.23	1224.77	1459.16	1602.88	1596.86	1345.6	1497.24	1384.94	1282.25	1372.47	1484.12	1461.11	1258.28	1432.87	1371.28	1397.42	1111.94	1349.2	1433.93	1495.88	1332.61	1316.16	1211.53	1592.93	1332.01	1585.34	1637.39	1943.74	1846.63	1228.88	1581.46	1514.05	1533.52	1538.91
ANAPC7	121.362	83.4873	114.567	113.491	126.704	134.061	126.685	127.318	72.405	122.411	124.47	128.698	119.342	105.093	108.946	132.611	115.377	129.25	131.296	131.312	128.778	134.856	111.621	122.891	127.918	130.967	132.252	126.749	133.706	121.183	123.636	103.847	127.623	145.063	145.317	130.335	128.511	110.308	140.45	117.895	138.197	145.28	142.57	127.542	118.525	140.727	132.89	134.325	137.722
ANG	619.95	456.123	642.858	522.506	555.971	727.901	907.248	770.991	384.14	663.455	630.245	519.716	559.119	679.048	522.489	700.003	965.989	729.767	862.756	806.501	641.121	749.491	579.697	841.648	699.352	734.308	708.962	684.758	674.493	666.932	672.917	658.457	877.991	593.895	633.647	506.834	679.973	539.42	659.775	673.1	769.981	897.107	614.455	556.55	715.979	801.04	736.627	777.349	825.092
ANGEL1	225.836	164.703	236.492	246.544	227.008	279.215	279.552	252.539	138.937	245.531	247.871	275.482	293.114	222.432	211.291	261.466	244.846	259.555	321.533	362.589	254.629	269.764	232.636	238.266	241.831	263.946	239.595	225.951	239.458	241.883	215.517	201.674	252.463	261.457	267.882	241.933	251.369	223.144	261.118	239.968	290.192	297.23	261.946	231.21	226.54	283.935	271.611	274.695	292.254
ANGEL2	902.401	663.569	941.081	825.216	1166.93	1286.12	1088.69	1021.64	552.735	1001.41	1088.83	1191.94	1121.36	921.555	839.622	1075.1	921.147	1054.93	949.236	954.767	1077.54	1125.85	989.048	920.182	966.957	1075.55	1105.32	958.274	1068.43	974.262	1023.91	790.681	1044.53	954.891	990.794	849.982	1003.94	881.057	1031.55	947.758	1335.97	1516.04	962.549	959.066	933.833	1144.89	1095.7	1114.86	1166.8
ANGPT1	173.663	130.969	183.644	173.842	158.526	202.324	189.302	205.561	124.465	198.601	190.567	169.606	163.801	152.88	173.595	200.901	159.568	208.286	190.829	195.753	207.873	236.816	175.242	190.107	229.529	208.01	177.493	174.828	189.466	181.894	166.714	164.077	186.349	198.056	207.05	162.792	193.475	171.982	189.786	214.716	193.787	195.088	182.889	189.72	204.986	218.466	212.229	218.42	191.958
ANGPT2	156.563	127.119	173.043	177.526	158.779	210.235	205.462	172.896	108.382	185.272	195.261	181.4	176.643	150.872	170.961	214.734	185.632	198.248	191.868	216.152	230.233	200.611	157.435	198.646	193.75	199.505	176.487	182	185.297	173.017	184.275	161.673	208.628	271.222	287.094	159.747	201.812	160.769	187.053	179.218	220.915	225.801	212.176	177.638	203.772	200.467	199.189	203.995	183.455
ANGPT4	87.008	62.7014	84.1768	83.2999	89.0879	98.768	96.4628	91.1637	54.9529	90.0615	93.4764	88.9574	88.0007	78.0566	81.8624	97.2978	90.8574	94.5742	98.7441	103.005	93.615	97.9402	85.2562	91.4486	96.6344	95.8954	94.5932	89.3661	95.6198	89.3161	88.7602	76.3589	92.0915	98.9412	101.42	87.7431	96.8205	83.5412	98.5035	85.7996	100.402	100.366	96.9046	88.5455	88.4145	104.903	97.2421	98.6061	100.688
ANGPTL1	81.474	58.8753	80.5224	81.9708	83.7762	93.9316	100.408	89.0445	52.7068	85.1435	90.4818	83.639	83.2617	74.6148	82.6386	92.4579	88.5567	90.2409	90.7885	92.9655	93.0395	94.004	79.7754	83.9326	89.8497	91.9907	96.2111	86.4323	90.5986	84.81	85.7265	73.8072	89.7944	93.996	94.3998	86.5551	88.1944	76.4744	92.8194	83.3021	102.555	98.7485	90.1295	87.4805	87.9521	97.5859	92.4435	94.2598	97.6187
ANGPTL2	597.508	513.458	689.445	656.983	556.952	791.052	887.634	751.434	491.901	728.075	776.469	579.038	605.127	616.82	593.629	779.216	542.054	772.913	676.699	846.258	800.689	863.662	586.287	1130.56	1546.84	776.93	645.873	673.088	836.655	655.349	715.962	580.539	664.862	779.664	829.193	615.689	891.77	698.378	725.932	759.646	782.608	994.265	901.565	873.841	944.234	797.581	801.348	808.7	714.835
ANGPTL3	93.9028	68.6406	92.0194	90.931	97.1768	110.563	109.468	100.992	60.0043	98.581	106.666	93.7756	94.4882	83.7168	88.3348	103.499	95.9624	103.66	106.384	108.293	102.989	106.09	93.4922	100.799	106.697	104.721	104.852	99.3367	102.741	96.1175	96.8214	85.3023	98.9251	104.777	111.679	101.653	105.291	93.122	105.098	94.1257	111.716	107.608	102.133	95.6043	96.5603	112.074	106.595	106.59	109.418
ANGPTL4	498.024	328.709	488.895	424.195	371.503	633.805	417.696	528.508	296.308	485.757	401.719	406.437	361.449	377.752	374.569	491.62	434.535	577.97	566.652	476.742	538.695	601.431	466.012	786.682	453.392	546.411	414.116	409.047	444.488	470.072	485.578	367.728	445.441	1033.83	738.376	1758.59	464.342	381.185	456.94	562.07	462.675	454.942	391.09	393.322	888.468	556.157	551.151	575.886	430.603
ANGPTL5	86.0543	65.6857	87.9667	87.7922	92.2894	102.994	103.985	94.7743	56.4358	93.7061	99.3055	89.7703	90.1276	79.2065	85.3544	102.554	95.4846	99.0745	99.9575	102.608	95.8783	101.333	91.8577	96.9703	101.662	100.303	101.926	96.5455	99.706	94.1339	91.2767	81.4812	101.585	106.645	107.597	95.2289	99.5924	89.2167	104.172	90.6269	107.536	107.925	97.5457	91.989	94.4992	107.803	101.797	103.651	108.138
ANGPTL6	90.0621	67.1436	90.3887	90.3365	94.6727	107.079	102.041	96.5886	59.2439	96.2818	97.5696	91.5376	94.4222	84.8862	89.8431	105.239	96.8237	101.46	103.211	104.885	100.606	104.232	90.7206	104.01	100.241	103.01	105.609	95.7036	100.055	98.2641	97.8007	82.977	99.9421	101.717	111.527	97.3225	102.784	87.2765	104.773	92.5318	107.668	105.983	99.6928	95.7412	96.07	109.513	105.488	106.784	109.175
ANGPTL7	74.0178	50.3114	68.0094	68.5661	70.4889	78.0156	77.7011	72.2019	43.4664	71.5619	78.05	74.0304	71.1984	59.9447	61.9939	78.2944	75.4486	76.4616	98.9278	168.62	70.9509	80.8079	71.7857	71.9356	81.4746	78.0196	81.6475	75.6625	76.2609	71.5778	79.0416	57.9172	79.3091	79.7675	85.0833	73.0215	80.8267	70.2108	78.7908	68.7893	79.0267	84.4487	84.1973	71.794	68.3428	81.1641	77.3476	79.6769	80.2414
ANK1	97.8541	73.1761	98.8783	99.0308	99.4165	114.281	109.838	106.53	64.091	105.972	108.133	146.532	213.746	157.839	98.2421	117.736	100.086	112.079	114.636	112.184	113.423	114.264	95.1693	111.404	111.726	113.332	113.693	103.415	108.373	105.758	105.56	91.8013	103.94	115.366	125.066	102.564	112.662	99.0404	112.454	102.401	117.851	115.455	104.113	101.553	105.749	121.528	114.091	115.738	110.405
ANK2	89.9958	67.5832	95.1395	93.3304	95.8853	115	106.858	105.353	58.856	101.298	103.552	100.403	101.49	86.5092	99.3187	120.075	101.517	108.855	107.912	109.709	111.963	111.872	90.9911	99.4959	104.894	107.969	109.596	98.5418	103.672	99.4024	99.0177	86.3698	104.602	105.027	107.439	98.2038	100.571	93.6061	106.818	100.836	114.122	114.117	102.897	103.258	106.594	113.867	111.134	113.206	108.564
ANK3	164.493	112.886	155.803	155.935	152.836	185.83	195.047	168.091	96.5324	167.534	160.471	153.908	149.487	134.918	138.042	172.864	200.232	178.337	258.562	206.91	179.098	184.001	135.105	181.867	189.087	179.841	165.078	150.22	153.216	158.951	147.154	133.729	169.54	179.318	205.907	157.55	211.299	172.455	177.523	162.048	245.567	233.789	189.502	180.659	170.696	197.498	181.948	184.037	172.076
ANKAR	96.2393	69.7939	93.1291	94.2739	94.473	107.59	103.517	99.8539	59.9363	99.99	99.7839	93.0688	92.6823	85.9247	85.4855	109.017	99.4312	104.904	113.631	111.626	106.044	108.952	98.6849	98.7402	103.225	106.238	109.657	98.8697	104.323	98.7894	106.648	84.1131	108.124	105.737	108.836	97.5354	106.925	95.4754	111.215	95.1087	112.512	115.61	103.375	97.8344	96.5965	114.125	108.316	109.384	110.58
ANKDD1A	142.557	109.914	152.286	149.983	131.924	164.539	169.423	178.019	104.764	174.371	174.833	137.011	137.235	132.379	149.174	182.283	141.373	173.893	172.457	182.601	170.108	194.238	161.232	163.617	173.522	172.241	162.475	150.898	176.063	157.745	141.714	132.757	147.144	169.381	168.204	138.231	187.203	175.271	182.996	192.481	166.124	169.206	164.39	173.556	168.577	184.266	177.503	188.927	187.323
ANKFN1	86.9894	64.3381	85.0669	87.7963	89.2673	100.71	97.6157	92.9188	56.4197	91.0057	95.2051	90.043	85.8429	80.4434	84.2273	96.8917	90.9164	96.1087	98.8011	103.908	98.2071	97.6307	83.611	95.6473	97.1024	97.4286	98.7097	100.947	97.3937	90.2595	90.1657	77.2233	92.5812	97.1067	102.571	88.0696	96.5582	84.9732	102.336	88.0766	103.979	104.089	94.3964	91.8463	89.6017	102.503	98.5082	100.032	101.332
ANKFY1	562.739	320.178	435.456	427.301	402.999	519.061	588.413	522.915	268.513	458.29	444.222	478.456	463.437	393.175	417.793	510.249	398.928	494.228	480.204	480.339	497.362	512.202	395.676	504.679	548.9	498.224	477.833	446.443	495.415	452.381	452.09	400.05	502.489	504.385	532.352	420.449	538.176	445.326	502.515	452.039	577.467	580.321	482.12	473.5	442.984	548.347	508.323	519.838	526.21
ANKH	86.6168	64.3386	84.5277	82.9129	86.6453	98.1133	96.4981	91.4644	55.5846	90.9256	93.7556	91.7839	90.5138	78.3943	84.0639	96.8639	88.0385	95.4359	95.9752	100.022	97.239	97.5504	84.979	91.5875	96.2186	96.9023	98.141	92.0202	95.7311	89.6441	91.6901	77.6574	94.4398	98.4804	105.963	90.9668	96.4286	84.7834	98.6686	87.0015	104.574	101.619	93.6757	91.3138	91.3895	101.924	98.0333	99.7181	104.057
ANKHD1	264.294	188.457	263.511	246.522	292.414	331.056	330.921	288.479	157.285	279.475	287.045	285.855	270.19	246.099	247.257	300.023	318.763	298.462	298.979	289.65	286.786	306.816	249.363	277.789	281.709	303.415	331.843	313.935	304.732	274.328	321.284	228.763	299.853	343.368	317.804	295.265	296.241	257.118	314.694	268.272	356.885	351.159	325.599	269.722	266.12	332.181	311.367	312.878	290.897
ANKHD1-EIF4EBP3	114.88	88.9479	118.605	115.436	122.341	142.613	141.405	129.269	75.9837	125.89	125.79	122.714	118.415	109.223	108.59	138.84	140.564	134.334	132.716	134.799	136.281	143.113	117.794	125.576	127.819	135.157	138.318	126.086	142.39	126.922	126.667	110.146	134.612	126.863	134.838	118.993	128.137	115.477	135.151	122.59	152.833	147.093	135.389	128.971	124.227	145.345	137.038	140.012	136.95
ANKIB1	999.465	618.311	875.415	804.824	865.264	1015.61	1020.15	949.355	520.566	925.492	984.4	935.297	988.895	788.601	762.271	983.967	988.551	987.496	986.553	993.642	1015.84	1024.61	813.035	893.708	956.483	997.707	1087.77	1017.42	1131.3	918.474	907.502	747.35	974.007	1049.21	1087.3	934.622	1046.23	857.825	1250.53	898.789	1052.43	1057.78	908.029	843.214	940.166	1088.37	1000.54	1025.15	1094.66
ANKK1	81.0206	57.4062	77.1931	76.5716	80.1129	88.5295	88.8801	81.3262	49.2936	82.1735	85.9692	82.0986	79.4597	71.8364	74.2398	87.6309	84.4638	87.0418	88.4725	89.4278	87.087	88.1173	78.8286	86.8528	91.94	88.2554	90.4639	83.5653	87.262	81.8256	83.2661	70.4654	83.739	90.7864	93.173	84.4712	91.4238	80.5411	93.8681	79.405	91.5494	92.5462	88.9432	81.6564	83.5071	93.4332	89.1102	90.8274	90.937
ANKLE1	92.3979	67.3252	90.269	92.8459	94.9592	103.421	102.674	98.6407	58.0132	96.8097	100.5	96.5498	92.4687	83.5283	86.8959	102.255	102.588	101.672	102.526	104.998	102.503	104.625	91.3218	101.237	105.041	102.912	107.225	97.5526	101.939	95.8182	98.016	81.2886	99.8983	104.453	111.453	95.6171	106.121	94.0984	107.131	92.6306	109.338	111.537	99.8713	95.4449	94.9429	110.261	103.821	106.006	107.111
ANKLE2	389.573	273.44	380.907	355.506	372.506	437.381	437.401	390.937	233.732	408.726	447.113	401.354	395.349	352.835	345.264	424.577	393.156	431.293	410.009	418.042	413.875	450.391	368.784	418.011	439.761	436.959	428.539	398.716	424.696	384.801	386.757	318.431	411.118	414.403	457.12	377.649	427.093	367.113	465.761	395.238	481.215	468.316	582.094	512.498	385.489	469.164	448.929	446.205	446.377
ANKMY1	298.326	190.737	264.889	258.261	272.482	311.969	290.409	290.992	165.231	293.186	307.35	281.057	285.661	253.451	244.992	322.653	375.427	297.336	303.637	329.26	319.193	307.141	282.972	257.727	264.729	302.168	337.481	316.463	370.651	278.357	274.04	225.92	317.601	281.049	277.364	265.566	288.746	271.197	314.252	274.373	315.856	310.671	271.089	265.722	282.852	325.375	311.276	310.736	377.02
ANKMY2	178.07	134.493	189.945	168.437	193.906	210.68	230.966	206.258	113.502	198.622	217.759	205.27	208.711	175.238	163.065	204.4	260.148	214.611	189.78	194.279	207.775	215.771	190.844	185.069	214.531	217.359	196.322	188.448	210.076	196.766	281.886	168.199	235.606	189.33	207.488	169.33	269.005	198.923	214.561	193.392	223.628	246.518	188.172	204.101	190.664	234.732	219.906	222.518	222.253
ANKRA2	295.279	205.298	294.115	254.561	315.836	358.652	392.758	321.133	170.938	308.393	317.584	304.858	329.461	274.442	270.977	341.465	421.792	327.392	310.646	302.408	348.693	347.596	302.597	286.984	307.711	334.858	341.199	317.337	336.149	309.422	382.915	257.787	401.211	299.053	318.782	261.667	316.528	288.191	315.704	301.922	413.538	399.886	347.873	302.945	289.016	367.223	351.287	355.018	672.172
ANKRD1	111.169	82.0896	110.18	111.86	108.478	125.469	123.367	118.87	71.8459	117.733	121.359	110.844	103.983	97.6541	105.461	123.491	109.054	124.413	134.683	143.278	122.759	125.771	108.369	127.79	125.883	126.171	124.974	115.194	121.376	116.22	111.59	98.2913	114.853	123.275	144.378	112.073	133.392	109.241	126.931	114.17	129.528	129.325	130.623	109.973	114.593	132.431	128.471	129.302	123.085
ANKRD10	304.312	233.728	324.785	292.172	336.669	375.004	429.256	366.675	195.632	351.025	399.305	308.718	328.419	284.889	306.171	391.843	340.419	365.256	355.77	359.711	446.297	381.823	319.763	520.473	479.878	372.776	389.709	337.803	349.909	347.931	365.165	293.179	335.232	350.704	357.694	291.251	552.931	342.068	425.961	333.705	413.889	368.364	320.949	339.546	322.726	411.49	384.659	390.432	483.325
ANKRD11	426.175	307.816	434.302	464.168	372.757	492.143	463.307	462.914	265.991	466.428	494.722	559.243	473.133	425.064	399.436	506.167	402.473	485.643	487.433	476.757	472.302	494.618	385.413	571.983	548.009	495.898	491.067	445.94	461.135	471.832	517.173	385.009	425.604	703.554	693.865	646.679	528.042	439.719	486.335	447.33	470.601	445.68	657.921	516.245	433.096	527.303	501.306	508.284	483.852
ANKRD12	425.546	245.448	349.384	319.852	505.001	422.613	434.098	420.386	208.7	371.308	379.411	405.336	414.4	356.834	317.713	416.654	325.652	394.626	391.774	392.878	398.701	400.278	312.302	366.682	382.732	398.498	370.787	484.806	556.217	377.464	378.569	310.565	351.52	372.982	375.751	338.417	424.584	355.308	392.25	358.424	428.504	421.932	375.857	358.661	371.406	438.896	398.514	416.953	481.487
ANKRD13A	553.795	350.147	501.415	466.549	487.755	561.648	575.009	552.973	292.759	548.578	575.311	458.116	487.875	463.977	444.474	582.205	478.747	571.303	590.411	591.912	534.27	577.25	477.902	650.13	629.665	573.509	530.496	544.61	565.161	543.501	464.023	425.446	550.876	668.005	696.121	582.03	578.076	514.844	591.964	510.572	562.84	582.653	741.454	891.206	507.739	642.677	584.375	591.848	604.888
ANKRD13B	102.027	76.188	101.998	102.069	106.509	119.091	120.623	111.254	67.2035	109.36	114.086	104.98	101.052	93.3016	97.6898	115.69	103.424	114.756	121.425	121.154	115.695	116.39	98.993	110.212	113.71	116.29	114.628	111.954	110.922	108.401	108.845	93.054	108.127	119.321	128.254	109.756	114.728	101.17	118.628	106.022	124.653	119.263	111.413	112.188	107.07	121.727	117.342	120.286	116.234
ANKRD13C	162.387	117.566	162.758	174.294	170.315	184.148	194.116	179.257	100.418	173.365	188.053	190.698	186.975	152.715	156.04	188.466	164.481	184.126	219.854	200.788	184.3	187.858	156.494	173.888	194.444	186.134	183.363	188.648	188.744	174.221	174.672	145.476	174.088	212.904	229.979	172.688	234.219	173.694	191.634	167.262	193.094	209.676	193.626	186.944	170.983	203.952	193.811	193.883	206.255
ANKRD13D	164.805	127.592	171.312	185.098	157.037	196.396	190.491	179.474	108.71	186.722	215.582	172.984	179.029	154.798	163.592	194.389	180.007	193.827	200.24	204.225	203.314	195.363	164.981	190.429	189.137	196.931	189.323	182.667	185.507	184.19	164.394	155.512	189.004	195.971	200.985	172.037	191.494	193.704	202.088	178.261	200.946	191.701	172.629	170.731	201.539	208.772	202.667	204.23	205.036
ANKRD16	294.511	209.642	295.778	270.748	293.906	374.638	331.35	319.164	179.24	316.082	307.356	295.293	265.903	271.448	259.463	345.681	296.433	335.644	314.356	323.809	332.644	343.32	335.895	284.388	307.5	340.739	371.656	298.298	339.783	301.549	342.781	253.741	310.291	378.463	381.56	368.031	297.455	266.804	323.295	305.475	374.08	366.657	334.895	338.552	296.845	371.929	345.554	349.704	331.019
ANKRD17	443.511	290.45	406.449	402.708	399.476	494.168	497.636	439.363	239.151	428.455	450.667	447.972	450.389	374.953	373.683	477.393	409.737	457.279	548.107	477.371	474.618	479.711	368.958	402.494	454.382	461.868	460.329	439.621	478.157	441.496	412.043	343.659	436.654	541.414	542.957	464.038	482.315	403.914	515.404	415.681	508.578	518.589	465.548	421.706	423.059	520.799	473.487	477.93	547.673
ANKRD18A	92.5357	69.2812	92.6047	90.0876	93.2668	106.959	107.391	98.0074	59.272	98.7367	111.232	95.585	90.841	83.4396	85.6112	104.389	103.952	104.542	107.266	109.798	100.777	106.308	94.2722	98.8685	104.941	106.136	102.892	96.3405	102.134	96.5956	97.9276	84.3478	104.559	105.669	111.119	97.4286	105.812	96.3852	110.672	95.1531	107.427	112.972	109.921	99.4355	94.5374	111.735	106.841	108.581	109.065
ANKRD18B	89.7763	69.3637	91.6316	93.6896	92.5269	106.832	109.02	102.19	59.2715	98.3059	102.107	111.329	112.416	95.1676	92.8061	106.119	97.7523	103.904	106.023	108.259	103.886	105.643	91.0158	102.416	104.072	104.973	111.311	99.5318	103.53	97.3643	99.1863	83.4018	101.509	108.008	113.127	99.3175	105.976	88.7931	107.741	93.8522	110.724	113.948	103.458	101.532	96.416	110.385	105.957	107.455	106.689
ANKRD19	95.0006	68.6682	93.2772	91.0815	104.968	112.074	108.284	101.777	60.1539	100.215	110.56	104.629	102.479	92.5011	89.9666	109.097	105.554	105.852	106.243	107.392	104.08	108.788	94.0794	102.235	107.46	107.207	113.072	106.08	110.225	99.6538	107.075	85.4521	106.376	110.303	114.294	94.9849	105.807	97.8403	111.839	96.4625	109.712	114.85	106.785	102.016	98.5142	112.938	107.75	109.55	117.475
ANKRD2	92.6654	67.5924	89.8295	90.4016	90.6183	103.45	102.18	99.6965	58.4738	95.9167	96.7798	92.0457	91.1149	81.9398	85.7462	104.837	95.4033	101.811	105.776	107.542	106.072	104.488	90.7738	101.351	102.697	102.694	103.233	96.1576	103.422	96.1493	93.6248	82.9622	99.6514	104.009	110.073	95.8322	105.996	89.6091	108.057	93.391	106.6	107.633	98.2999	92.5171	94.2602	108.517	104.403	105.694	111.451
ANKRD20A1	138.915	106.89	150.725	145.985	124.433	162.67	236.441	185.52	91.9205	163.695	322.829	135.95	139.155	127.847	129.028	176.312	297.083	167.808	192.306	171.145	176.076	174.457	140.604	164.852	165.474	171.626	142.505	141.749	154.992	155.004	174.171	143.151	266.455	160.894	164.54	130.765	168.391	150.307	187.413	171.042	195.769	199.459	196.02	164.017	159.746	173.842	169.567	175.056	241.087
ANKRD20A2	81.576	60.3074	81.2584	82.7578	85.3927	91.4786	94.9759	89.1918	52.8757	86.8042	91.5502	84.8706	83.743	80.134	80.5041	96.2621	86.2935	91.9453	93.3502	97.0625	91.7757	94.5498	82.7997	90.812	92.316	93.0727	95.1944	90.8645	93.5239	86.7327	89.5314	74.294	91.7862	96.2174	102.039	88.2384	92.695	80.0403	96.4464	84.099	99.556	99.958	93.1153	88.1097	86.188	98.8708	93.1589	95.3486	95.7596
ANKRD20A3	90.7511	67.0349	90.3675	93.0112	94.6722	105.679	103.561	97.0152	59.4652	97.7033	106.81	91.3747	91.0762	86.4828	90.3721	102.091	100.228	101.597	104.623	104.605	102.248	104.675	92.6898	100.274	102.936	103.212	104.313	100.078	104.65	97.3656	100.863	80.8878	101.946	104.872	109.811	93.6932	104.559	90.0749	108.026	92.6306	110.222	112.684	100.273	97.3771	96.3646	109.247	103.991	105.562	106.079
ANKRD20A4	82.4935	60.8392	82.1942	83.1559	85.0502	94.8276	98.484	88.1761	53.1491	87.4131	93.9993	86.8574	88.4983	78.2446	78.4222	91.3365	89.1055	91.5536	93.4737	97.1886	89.0638	93.5891	84.0947	90.059	93.6417	93.2117	94.1501	89.4608	91.8625	86.8069	87.3705	72.2815	87.2502	95.394	100.336	89.4434	97.4364	84.7553	90.9136	83.8095	97.1646	98.3457	93.3641	86.2713	86.6418	97.9915	94.316	94.8017	97.8513
ANKRD20B	106.311	76.8406	103.657	105.744	109.593	122.844	121.645	114.211	66.2524	112.335	117.574	112.923	104.931	97.871	98.2293	116.388	113.398	117.593	122.936	128.582	117.872	122.082	102.011	113.781	117.224	118.845	120.239	111.524	122.942	113.338	106.686	92.6543	111.095	120.677	127.06	109.926	121.927	101.927	119.129	107.145	125.506	127.853	120.658	111.28	112.578	125.28	120.509	121.092	123.444
ANKRD21	90.0816	67.0916	89.5234	90.2584	90.4285	103.515	102.712	97.0396	58.696	95.8008	101.621	98.9858	93.7742	80.5195	84.8865	102.057	102.624	100.688	101.539	105.282	103.267	103.352	91.3494	100.671	105.672	102.205	101.805	97.9056	101.328	94.7971	96.9369	81.6928	97.1555	102.424	108.835	98.3075	101.085	93.5034	106.532	92.168	107.624	109.965	102.843	97.968	95.2187	106.995	103.41	105.508	102.88
ANKRD22	388.908	213.719	299.829	336.993	264.034	335.583	347.026	330.064	181.322	318.55	324.01	256.687	267.758	288.337	270.652	339.533	277.215	337.917	379.297	326.565	311.686	340.496	493.579	294.45	304.785	344.758	310.068	298.753	303.929	416.841	261.379	246.92	338.974	384.142	324.768	275.833	359.58	298.727	713.306	309.301	351.361	345.563	346.105	294.084	329.285	365.238	351.725	352.895	348.765
ANKRD23	101.1	77.0686	102.523	102.63	104.557	121.489	116.887	111.469	65.7282	111.037	116.015	106.263	107.705	97.0607	99.1785	122.624	114.89	116.561	118.551	120.622	117.645	118.187	100.946	112.521	120.669	117.534	119.025	112.903	116.907	109.594	108.822	94.4752	112.585	120.519	129.122	117.055	118.333	101.69	120.602	104.075	125.039	124.416	113.861	108.4	109.426	124.459	120.406	121.258	122.225
ANKRD24	104.561	79.009	106.829	105.485	108.806	125.667	124.079	117.532	68.7908	113.714	116.137	108.396	104.777	93.4303	107.76	122.948	114.084	119.805	120	125.219	118.251	123.519	106.006	117.641	122.845	122.253	123.676	109.617	121.317	111.617	143.249	95.8782	117.346	119.429	124.319	111.186	116.819	104.431	126.337	109.974	136.952	130.499	114.64	111.665	109.61	130.544	123.5	127.339	134.947
ANKRD26	130.516	98.6492	133.571	133.344	137.348	153.554	155.079	139.888	85.3994	142.324	137.229	139.305	134.491	122.381	131.121	163.292	140.119	150.753	152.565	150.468	156.632	157.006	129.464	142.649	148.177	152.367	152.959	138.391	151.247	143.581	140.936	120.307	162.464	153.131	157.129	141.792	155.282	130.887	150.955	135.915	157.179	151.064	144.443	138.568	142.685	164.372	155.944	157.438	163.648
ANKRD27	201.673	136.514	186.042	187.174	168.596	211.798	216.343	200.68	115.342	200.96	227.766	211.258	210.663	174.73	173.31	213.964	196.952	212.146	232.012	235.872	198.621	219.943	173.617	210.11	211.896	214.499	195.011	219.219	229.699	200.42	182.429	163.639	198.513	229.041	244.358	215.862	221.396	192.285	215.312	192.376	213.629	221.186	238.022	214.013	191.792	234.759	217.629	222.028	217.697
ANKRD28	223.183	173.726	240.767	229.956	235.301	275.214	322.719	275.421	145.405	259.275	277.579	305.863	281.166	243.649	210.653	278.539	206.011	270.752	281.832	273.015	269.73	284.05	212.072	293.77	295.738	273.915	342.82	277.356	294.188	247.819	220.233	206.552	229.848	258.632	269.929	218.774	255.515	227.453	294.564	248.244	344.312	299.033	314.609	278.082	245.555	300.507	277.788	284.839	341.093
ANKRD29	65.5227	47.704	68.8207	60.2636	71.8348	74.8939	80.0028	68.1592	41.5541	71.1415	65.6555	77.9441	83.6674	63.1263	64.6619	82.0022	69.9031	76.9165	68.4763	70.5366	74.457	82.2179	64.2856	63.2436	68.4392	77.9632	90.5644	68.0166	68.9501	67.3475	70.8741	59.0441	78.966	68.6859	73.0325	64.2039	67.6793	58.9457	68.721	70.7465	103.81	118.404	76.7362	77.046	67.904	81.6533	79.7723	80.2843	122.451
ANKRD30A	4469.97	3519.94	5101.86	3954.26	3613.25	5044.52	4083.43	4482.92	2854.37	5176.95	5107.27	6928.37	6332.75	5044.38	3694.94	5100.39	9818.64	6200.14	4625.84	4644.42	11949.1	6819.67	3554.25	4141.22	4300.14	5944.95	6491.4	6146.43	6293.68	5242.18	8719.24	3886.03	10718.4	4097.26	4316.79	3722.15	3919.93	3823.18	4323.9	6017.2	9568.51	9041.74	3593.73	3665.67	10305.1	7006.97	6284.15	6345.09	10688.2
ANKRD30B	2077.04	1467.62	2090.8	2248.89	2042.51	2551.01	2312.37	2116.47	1203.33	2366.55	2140.16	1978.07	1960.28	1845.48	2420.74	2533.94	2524.46	2353.9	2410.41	2504.13	3028.49	2406.1	2338.69	2333.36	2333.09	2386.42	2392.1	2144.68	2118.95	2255.3	2140.62	1945.47	2407.35	2404.8	2432.09	2002.87	2445.88	2231.16	2441.74	2167.85	2509.9	2287.62	2204.87	2185.66	2333.93	2473.94	2433.77	2442.87	2475.65
ANKRD31	92.1851	69.2011	91.2134	92.5265	97.0135	106.59	103.837	99.7369	60.762	98.2132	98.9041	92.2213	93.7019	85.6923	88.2495	104.777	95.1071	102.486	107.384	108.267	101.817	104.21	93.5956	100.671	104.361	103.917	103.416	97.7882	103.66	98.6405	96.9535	81.538	98.7971	103.096	113.874	97.2909	103.655	91.3507	108.352	93.6802	106.749	106.536	101.741	94.2782	97.4291	110.288	105.482	106.524	103.197
ANKRD32	219.741	132.525	182.373	182.623	204.34	210.316	209.83	199.226	108.937	189.31	222.845	184.9	169.902	162.314	181.692	215.89	221.977	204.1	189.655	193.203	217.469	214.59	189.834	177.157	186.943	207.557	180.617	171.315	180.583	191.877	188.432	151.256	193.27	226.859	233.154	193.134	205.789	180.394	188.814	181.867	254.21	241.822	174.14	167.391	188.9	216.654	207.954	212.952	302.951
ANKRD33	629.42	453.677	670.65	564.96	2401.87	794.652	627.236	617.953	376.902	713.91	635.126	577.843	587.508	568.06	516.423	671.216	745.942	743.581	744.706	760.796	714.371	747.838	683.999	636.749	650.094	762.938	641.857	657.232	653.147	659.19	726.125	540.803	977.825	705.831	827.466	764.916	622.687	556.185	706.44	671.68	775.729	742.841	637.53	579.631	735.901	824.867	764.092	761.81	705.901
ANKRD34A	101.924	76.4689	103.612	102.733	103.545	119.251	120.471	116.053	66.0278	110.104	123.472	106.839	107.909	94.3122	97.5795	117.21	110.131	116.354	118.702	121.458	114.973	118.403	104.191	115.633	119.234	118.085	114.843	108.208	118.621	109.981	106.669	90.8224	116.062	114.186	124.731	110.683	115.826	103.594	121.55	106.54	126.347	124.179	117.954	109.719	109.101	124.519	119.464	120.301	120.657
ANKRD34B	100.286	65.6937	87.9238	88.1524	90.0284	100.579	100.158	93.9756	57.5355	93.9067	95.6349	94.3112	90.8289	78.1562	84.9165	101.278	89.1255	99.1654	100.991	102.265	98.0927	100.254	85.5587	97.9897	98.4549	100.424	103.089	92.7651	100.243	93.6953	91.7988	80.2542	93.7987	103.602	104.277	90.4306	101.693	85.5334	102.824	90.2771	104.588	104.95	98.3893	93.0685	91.6943	105.126	101.693	103.019	100.226
ANKRD34C	94.3408	69.5121	92.3776	95.9961	99.7298	105.484	107.474	99.4462	60.3773	99.5668	103.616	96.4951	93.8583	84.1382	86.6721	104.913	97.0218	104.193	108.743	111.391	102.921	107.195	93.0907	103.094	106.369	105.706	106.487	98.1095	103.577	98.4526	102.769	83.4968	100.483	106.522	116.6	99.0423	110.453	95.0779	110.117	95.1967	114.395	112.327	103.737	100.349	97.2826	111.721	107.736	108.052	110.808
ANKRD35	116.716	95.6637	132.019	116.908	112.148	146.663	159.204	139.573	82.5452	140.25	126.953	119.301	118.688	117.971	117.655	156.585	123.856	153.838	140.223	137.425	143.514	153.57	111.69	129.9	157.531	152.227	126.869	118.933	135.005	132.899	120.611	133.101	130.967	171.391	201.041	381.581	138.783	140.64	130.938	141.061	151.688	148.198	130.207	164.249	145.867	161.716	156.247	159.917	142.701
ANKRD36	131.681	97.7135	132.919	151.473	131.75	151.417	162.56	145.592	83.5252	142.179	155.521	146.164	133.446	121.454	125.566	158.931	132.636	149.273	162.291	160.729	146.711	153.373	133.975	148.875	154.38	151.74	163.523	192.883	204.494	145.708	146.307	116.576	152.21	166.545	166.693	141.725	156.145	133.585	154.658	136.592	160.611	150.567	144.782	133.725	140.095	164.956	154.206	156.961	158.951
ANKRD36B	192.153	142.25	190.001	267.198	179.473	229.776	237.191	207.587	114.763	203.128	225.322	214.001	187.452	163.822	172.436	234.413	184.163	213.032	233.786	222.965	205.104	218.524	180.566	218.777	219.479	215.957	231.044	288.156	308.816	205.717	208.877	170.109	212.179	248.487	240.656	208.176	214.696	189.071	216.656	196.267	216.258	209.88	197.704	182.433	196.419	232.643	219.255	223.81	230.697
ANKRD37	225.608	165.015	231.966	211.219	231.816	288.504	252.762	283.193	139.93	246.42	233.105	247.27	267.056	213.828	199.715	247.977	267.895	265.151	249.455	255.552	240.913	280.223	204.823	454.076	271.411	267.92	234.721	236.098	258.409	285.684	237.178	205.785	251.471	268.876	246.769	273.97	324.837	216.181	279.199	236.405	263.086	262.687	238.476	230.003	239.924	287.206	274.564	272.116	286.843
ANKRD38	419.499	339.772	501.005	1313.53	391.745	510.678	635.188	562.662	313.765	517.499	572.771	378.294	397.991	390.861	444.177	524.447	444.107	564.987	703.173	666.806	553.588	619.813	404.832	815.808	1036.7	575.534	444.032	449.929	571.484	476.625	455.078	430.819	470.063	835.887	883.809	712.024	574.943	433.322	522.732	562.135	643.159	696.344	470.957	457.802	543.986	580.308	588.527	614.462	581.911
ANKRD39	233.615	169.688	229.37	252.674	240.477	274.786	246.625	243.506	145.24	248.642	289.313	258.374	247.991	218.488	222.818	270.344	225.273	260.952	275.633	268.529	255.03	263.067	219.805	256.361	272.91	263.759	254.202	242.968	266.144	250.806	234.765	204.053	254.352	297.87	314.547	270.064	271.149	218.729	281.367	237.778	270.317	273.697	266.386	235.61	237.376	280.01	265.338	273.061	270.558
ANKRD40	184.362	130.155	180.555	174.982	197.293	216.963	208.543	196.821	112.069	192.901	255.6	199.834	199.741	185.835	169.207	207.576	184.166	201.797	211.135	217.179	212.574	212.019	187.719	192.237	201.35	204.988	302.271	233.141	242.965	194.341	199.458	160.205	191.246	210.788	214.667	185.81	201.273	181.173	215.445	186.584	210.542	217.709	220.137	209.667	188.946	221.94	209.791	212.813	212.78
ANKRD41	93.5709	68.4708	91.5028	94.7506	94.9462	106.467	109.974	99.7698	59.9494	99.0889	101.778	93.5812	95.8497	83.2694	88.051	102.275	94.8543	102.741	106.636	108.595	100.574	104.85	91.2116	103.206	105.2	104.466	105.307	101.036	104.009	99.6969	100.16	84.3212	101.966	105.462	109.822	98.2037	104.361	91.4548	110.134	94.1889	112.042	108.811	100.378	97.334	94.7354	111.095	106.062	107.822	108.989
ANKRD42	88.7937	66.2303	88.8226	91.0125	94.5638	105.282	101.476	97.0008	58.8834	95.8109	97.0399	95.5905	89.3008	85.5513	85.2517	100.678	92.9473	100.38	105.647	106.954	99.5434	103.979	88.7267	98.1827	102.916	101.839	105.955	94.0771	101.095	96.0638	94.3	81.9729	98.526	103.147	108.051	92.911	100.112	91.044	103.192	91.9496	109.239	108.33	101.436	95.5376	93.7796	108.881	103.758	104.66	104.569
ANKRD43	180.635	154.578	211.008	191.333	181.694	236.103	212.006	210.646	128.459	223.631	215.834	180.216	180.262	168.311	195.85	285.728	201.936	242.831	223.089	224.111	261.793	288.088	174.906	202.112	209.722	243.131	201.582	195.963	210.677	224.895	187.249	174.217	560.258	200.974	217.278	185.942	205.794	189.609	216.645	219.507	434.993	526.018	229.95	220.5	385.554	303.327	247.723	271.622	206.967
ANKRD44	122.298	93.7103	128.727	132.286	120.206	148.52	142.108	137.695	81.9629	139.129	135.358	131.207	126.988	112.864	137.664	154.035	140.284	145.35	148.417	155.345	160.208	150.483	132.189	141.066	148.359	147.215	146.734	137.89	141.567	138.741	135.562	120.06	143.017	152.261	150.97	131.405	144.974	133.945	149.308	134.379	154.594	151.518	133.571	136.731	145.558	153.121	150.35	150.04	146.343
ANKRD45	89.327	65.3587	87.4352	91.4827	87.6082	101.452	102.434	95.2881	57.6004	93.2202	97.2041	92.6806	87.888	79.6064	85.6268	100.096	91.7882	98.4902	102.301	104.503	97.2598	100.831	88.0821	100.001	101.831	99.9082	101.559	95.4951	97.3596	92.6993	92.9209	79.2101	96.3213	102.868	108.859	92.8201	102.08	88.6993	100.019	90.56	103.694	107.908	97.0395	98.4964	95.7108	105.835	102.185	102.53	103.084
ANKRD46	554.721	420.823	600.312	556.204	590.366	699.307	791.097	700.118	364.372	627.429	602.144	836.054	877.205	640.906	556.727	726.544	574.515	680.302	673.888	664.466	653.233	710.69	581.51	576.261	623.631	690.681	620.118	572.962	628.953	613.839	616.207	508.083	619.387	671.351	673.447	644.039	655.63	600.705	758.478	618.275	626.156	658.861	696.054	646.379	590.427	732.294	693.341	716.782	688.885
ANKRD47	95.0818	67.2297	91.4026	91.2533	94.6991	105.924	108.078	97.8577	60.0606	97.5536	106.045	102.406	97.6757	84.8776	89.7622	105.827	98.5375	102.691	103.897	110.075	119.418	110.481	97.0491	99.0295	102.793	104.848	106.409	98.2212	102.548	95.582	98.0329	84.1939	106.269	104.725	115.646	100.131	101.376	88.7782	103.165	97.2063	110.679	110.577	104.567	98.8194	102.184	109.993	106.661	108.759	108.492
ANKRD49	237.79	157.559	221.942	251.749	234.377	261.989	272.136	241.116	136.454	234.857	498.491	218.865	213.179	187.194	208.975	256.67	203.753	248.725	256.11	252.19	248.735	255.046	227.234	235.99	263.796	251.745	236.807	220.165	239.94	247.251	224.248	201.243	262.794	251.467	270.159	223.578	265.714	241.174	253.789	228.004	271.401	276.469	237.051	225.882	221.77	272.34	254.918	262.938	255.544
ANKRD5	91.6665	68.4868	92.4992	93.3944	97.0981	108.642	107.378	98.7881	60.0549	99.3463	102.138	97.2772	94.7919	91.3811	89.0852	106.596	100.937	104.049	106.326	109.061	102.613	107.653	92.1607	104.828	101.929	105.872	106.575	103.06	106.194	98.4039	104.596	85.1363	107.5	106.164	109.715	101.682	105.19	89.8063	105.612	96.6515	111.811	112.8	101.093	95.7756	100.02	110.809	108.709	108.95	109.216
ANKRD50	372.544	265.054	370.846	343.981	376.318	428.94	397.206	404.63	231.641	392.257	573.018	480.657	409.878	338.309	331.695	403.02	449.022	418.255	410.284	402.915	420.389	431.454	315.28	391.93	410.078	426.518	442.639	436.278	435.063	375.876	376.303	320.534	372.926	446.189	451.156	402.829	391.556	327.689	432.291	381.529	499.364	513.111	341.155	335.009	410.526	451.216	424.254	432.696	602.648
ANKRD52	120.489	89.2922	120.173	120.709	118.946	141.615	132.613	127.953	76.2415	129.99	133.744	126.753	126.46	109.928	109.036	138.228	126.747	135.795	139.602	138.993	133.789	136.818	120.061	131.822	134.502	137.901	145.098	133.237	140.314	127.262	126.924	108.659	124.845	133.139	147.843	125.874	133.294	117.187	142.851	124.528	150.082	144.45	135.235	126.836	124.267	146.82	140.173	142.247	141.047
ANKRD53	95.5725	67.5748	90.6781	92.3782	96.6474	106.153	104.981	98.4105	58.2186	97.1712	102.582	94.8467	95.6707	84.4141	89.5244	104.937	98.4614	102.612	108.287	106.052	103.055	104.737	94.4821	104.985	103.947	103.923	105.914	100.986	102.488	96.3476	96.1291	82.46	101.176	105.281	112.17	94.9503	99.3316	91.7629	110.371	93.1689	112.484	111.994	102.531	96.905	95.4177	110.124	106.249	106.295	109.953
ANKRD54	263.615	194.519	273.235	267.239	283.964	325.573	315.314	300.958	166.22	288.694	264.969	287.835	271.183	244.183	240.668	306.565	258.982	304.484	349.432	332.107	294.635	316.794	285.801	324.566	337.545	308.859	287.118	280.505	298.684	282.738	289.761	241.868	276.889	328.437	384.323	307.214	298.458	266.833	302.656	278.748	331.195	334.701	288.571	274.805	274.3	324.118	312.855	316.185	292.57
ANKRD55	112.582	90.0308	122.47	122.457	117.639	141.293	129.013	127.919	79.1557	131.632	126.632	117.706	112.463	105.923	114.524	139.534	113.478	138.289	139.03	138.233	131.309	138.78	113.041	124.305	130.69	140.288	129.771	122.226	133.605	156.881	116.809	109.774	121.703	131.007	134.33	123.31	127.506	116.678	140.025	126.093	135.79	135.714	120.695	116.988	125.108	147.393	141.367	142.996	134.399
ANKRD56	90.6212	62.7856	84.935	86.2059	89.4127	98.4597	102.451	94.1281	54.7462	90.22	96.6971	90.9277	87.2618	77.5831	83.7152	96.4178	90.2351	95.9843	96.8738	102.178	95.3988	99.0088	83.9731	94.488	99.1584	97.1022	99.5124	91.878	96.3761	91.1573	93.8921	75.7561	94.8563	99.7001	103.32	91.8735	101.452	82.8825	99.22	87.2895	105.8	104.724	96.5014	89.4048	89.7295	100.752	98.0323	100.141	102.525
ANKRD57	864.917	597.831	866.615	889.729	1607.16	991.013	1294.41	1283.71	508.06	903.109	1090.55	757.779	776.28	745.717	877.184	1147.97	770.443	983.635	1084.1	1055.92	963.516	1066.73	717.891	802.439	876.794	993.299	957.543	812.236	898.344	919.393	866.044	710.642	884.903	806.01	957.085	714.155	1087.67	808.609	902.598	889.009	1551.63	1351.22	830.629	818.434	1008.82	1087.69	993.223	1049.38	1179.36
ANKRD58	92.4629	68.6485	90.24	91.7519	92.4343	109.229	103.263	98.1972	59.4756	98.2012	100.215	95.1013	92.3195	86.4711	87.9613	102.178	95.8766	102.28	103.924	113.069	101.749	103.741	97.9834	100.998	103.298	103.75	106.535	98.8996	102.833	96.3365	97.4991	82.7761	101.54	104.081	111.506	100.681	104.523	91.6276	107.147	93.1924	110.873	108.777	98.6252	97.6645	98.9424	109.49	104.914	106.151	105.843
ANKRD6	176.597	141.098	197.626	185.357	197.453	248.929	232.696	216.591	120.592	213.675	206.365	176.604	176.481	166.355	189.813	236.603	209.142	227.694	232.359	238.905	243.688	231.704	191.669	257.428	286.359	228.733	199.935	200.217	216.585	203.668	212.187	171.739	215.786	302.968	344.138	253.006	247.755	206.485	244.829	206.987	263.484	260.323	205.806	212.152	218.349	237.283	232.614	234.766	241.474
ANKRD7	97.8689	68.8653	93.7242	92.9477	100.252	111.704	107.267	101.992	61.5024	100.558	111.416	97.3965	97.1694	84.522	87.0273	106.779	97.2975	105.781	128.308	113.648	104.103	107.471	92.2041	104.491	110.888	107.266	108.241	101.962	103.524	99.2779	101.333	85.0732	102.601	112.827	117.768	100.997	108.7	94.2881	109.472	96.4229	113.327	114.176	104.535	99.6538	100.929	113.933	109.253	110.231	110.099
ANKRD9	872.373	574.907	814.712	886.373	929.592	1011.98	858.005	816.888	506.27	848.702	1090.33	733.912	695.108	647.672	674.116	878.328	869.16	914.411	1217.25	1198.41	968.194	954.177	760.157	850.897	865.791	932.18	730.776	887.973	931.933	844.132	735.242	1317.99	962.967	968.318	1027.49	823.787	1074.96	799.758	785.402	833.348	876.303	939.533	840.149	908.063	817.013	1097.9	962.399	965.162	837.723
ANKS1A	491.893	281.494	396.887	448.127	415.671	455.254	492.711	424.142	240.124	419.564	415.251	539.308	555.196	438.502	364.383	481.847	444.691	457.718	464.296	454.445	425.545	462.279	385.797	425.354	442.035	458.787	465.883	446.933	458.921	427.061	412.994	352.432	429.401	582.957	590.059	410.095	537.949	395.785	472.1	418.519	469.745	488.41	477.559	417.399	401.068	481.888	460.301	484.071	489.669
ANKS1B	175.426	101.106	139.87	131.985	141.755	158.64	173.015	163.693	85.8424	150.003	150.906	158.646	160.458	132.098	123.262	151.578	183.391	159.732	156.948	152.824	157.776	161.49	174.195	165.984	152.105	161.885	158.241	160.041	164.009	147.097	183.135	129.94	163.508	150.377	164.765	138.065	156.695	128.728	156.843	142.133	185.891	167.802	196.639	185.21	141.606	172.756	161.533	165.485	177.6
ANKS3	111.376	83.2101	110.369	106.595	115.473	127.533	128.222	121.15	71.7799	118.142	121.62	109.677	112.159	102.991	106.304	128.319	118.306	124.618	128.272	132.287	124.591	128.397	110.662	124.133	128.336	126.096	124.661	114.951	120.538	113.901	118.243	98.0442	120.201	125.187	132.028	114.813	127.98	111.869	121.286	112.432	135.112	134.516	129.18	116.252	114.184	134.247	128.178	129.531	134.123
ANKS4B	89.0048	64.6268	86.8019	88.086	90.2986	99.1381	100.708	95.2824	55.7005	92.6286	97.2352	92.353	87.5483	78.7192	82.5542	97.2288	92.3372	97.581	100.646	103.545	98.2934	99.3563	86.2566	95.5696	97.2144	98.6796	100.239	95.5205	98.593	90.5901	100.251	80.0527	96.5242	97.4799	108.84	91.6933	104.325	88.1259	103.406	88.4822	104.05	105.47	103.076	90.3793	90.426	105.042	100.336	101.191	102.675
ANKS6	88.5824	64.9209	86.7829	90.8066	93.0426	102.682	100.935	93.1049	57.605	93.0612	96.1318	95.0243	88.1134	81.2555	83.0176	99.7621	90.9874	97.8916	102.149	104.769	97.6891	99.3152	88.0196	99.929	100.814	98.9657	100.536	95.4022	98.9559	91.741	93.6484	77.7073	94.1429	99.2415	104.982	91.4618	101.642	87.8871	102.417	89.0599	105.085	104.892	98.883	94.094	91.0467	104.785	100.455	101.473	99.293
ANKZF1	156.138	115.783	158.889	170.864	155.504	185.582	174.633	170.589	101.26	171.59	187.273	164.031	163.726	142.358	147.021	187.356	173.33	177.571	191.64	194.9	173.052	184.356	150.334	182.096	172.975	181.138	175.568	170.77	190.675	167.499	166.075	147.144	169.015	185.934	194.585	189.142	187.459	159.429	184.59	162.655	190.948	180.104	169.906	159.986	162.67	188.717	182.736	185.088	191.946
ANLN	332.248	234.362	334.877	407.553	305.625	355.606	326.481	325.788	201.701	357.685	401.533	353.289	274.142	258.108	292.889	364.844	378.093	379.233	500.974	390.772	346.898	378.003	302.262	393.928	441.678	386.591	326.515	298.265	311.779	364.339	416.548	277.677	328.697	493.67	485.792	421.012	435.62	392.311	406.691	342.273	357.787	355.035	339.226	299.495	336.328	390.985	382.845	388.801	336.736
ANO1	166.926	105.698	151.622	125.954	144.322	163.565	193.399	151.781	86.9978	154.372	162.39	206.139	234.931	203.163	132.139	167.407	237.556	171.526	148.976	147.967	167.468	167.861	126.6	135.428	140.962	173.604	149.868	141.924	151.806	151.792	139.649	120.345	156.156	139.991	161.735	116.239	203.987	144.251	375.468	153.693	148.75	144.378	212.082	215.935	152.386	184.07	172.743	182.993	166.865
ANO10	202.761	152.761	212.067	240.338	195.017	252.246	246.639	229.414	133.055	226.021	213.256	215.769	209.293	193.911	198.318	239.36	236.032	240.313	241.385	255.756	240.806	249.511	223.677	224.765	223.105	243.099	251.036	233.969	231.371	216.625	216.7	185.089	236.246	265.85	293.283	233.997	238.891	203.655	268.318	221.429	253.904	242.074	247.236	255.587	219.605	257.148	248.359	250.033	248.526
ANO2	104.556	76.6751	102.724	102.438	102.978	119.234	121.5	113.436	66.3781	110.879	110.683	104.757	103.93	93.9978	100.958	117.452	108.479	116.561	120.551	122.825	118.787	121.889	112.078	115.707	121.746	118.23	113.943	109.626	132.566	108.59	109.722	94.99	108.523	119.117	124.912	108.551	120.189	98.0291	122.062	107.74	136.397	126.087	112.676	111.205	109.298	123.92	120.209	121.757	117.993
ANO3	105.436	82.1523	112.405	105.238	105.962	123.667	120.788	121.43	73.6779	118.694	117.145	104.209	106.254	97.308	103.577	126.127	140.889	127.33	123.604	128.004	125.09	132.604	161.289	118.458	123.975	127.238	119.078	114.738	122.445	122.487	106.972	102.08	116.202	131.147	132.254	123.095	120.243	107.158	126.165	119.636	129.849	129.609	119.331	123.072	154.437	134.121	130.475	131.423	123.819
ANO4	87.8649	65.2031	88.3996	89.7703	91.7462	104.04	101.43	97.209	58.1581	94.2272	99.2959	90.0252	89.0482	82.7185	83.548	99.5199	91.578	99.2678	100.356	104.101	101.345	102.06	88.7616	100.759	98.251	100.873	100.156	95.7293	101.206	93.482	92.6354	81.1189	96.6537	103.241	107.808	93.8363	99.9986	87.8804	103.459	90.862	104.614	115.245	97.0983	93.4031	93.0661	106.411	100.706	103.473	102.246
ANO5	86.0542	64.5857	84.9924	86.199	88.0314	98.5033	99.2078	92.1109	56.5743	90.9467	93.9796	89.4137	88.0956	78.0058	83.6326	96.4521	90.1833	95.8266	99.8802	100.234	97.2749	98.4451	82.8259	94.1308	98.1204	97.2098	99.1174	92.2361	95.9925	90.7196	90.4395	77.444	92.2881	100.307	101.442	90.8111	96.5842	86.5244	98.2337	87.7088	103.749	103.097	96.3715	92.0041	89.3926	102.912	99.4003	99.1389	101.088
ANO6	436.424	281.267	407.093	378.133	414.887	462.552	499.458	430.846	252.633	420.071	421.046	393.466	369.518	338.761	368.73	455.229	389.658	452.6	428.087	445.756	483.443	509.47	431.858	503.383	506.643	455.216	519.947	438.717	453.597	405.021	394.876	353.652	435.261	439.175	502.881	414.162	480.212	363.106	427.667	439.426	496.052	491.937	467.525	460.556	441.751	487.326	473.944	487.417	448.528
ANO7	97.2358	70.321	94.6775	96.1998	96.1858	111.555	109.926	103.34	61.6975	102.213	102.405	98.1109	98.3112	89.1718	93.3913	109.651	100.387	106.753	109.185	111.712	108.248	109.542	93.0351	106.644	111.077	108.189	111.727	102.263	111.795	98.886	102.269	85.1578	103.156	110.384	121.075	100.936	109.162	97.36	109.432	97.1575	114.88	113.191	106.61	102.593	99.7766	114.499	108.934	111.436	110.935
ANO8	143.868	107.84	149.578	158.913	168.098	180.437	166.171	153.126	91.7307	156.596	162.309	156.253	146.31	126.168	132.073	168.902	154.575	171.14	184.943	188.226	162.588	171.921	149.586	162.646	163.585	171.047	177.174	153.765	172.107	156.68	163.688	129.372	162.748	192.789	200.48	185.183	170.063	146.362	173.904	152.555	169.342	169.587	151.129	147.21	149.484	180.55	177.287	177.581	177.094
ANO9	119.64	87.3459	117.058	116.883	117.637	136.674	142.246	130.305	75.2205	126.009	129.411	120.457	123.355	107.614	112.186	133.875	128.771	131.995	132.512	135.152	129.834	136.571	113.015	125.103	126.234	133.888	133.032	132.224	146.891	125.951	124.188	111.771	125.651	130.967	134.458	123.682	130.412	115.007	140.215	119.72	139.775	144.839	129.604	125.346	122.344	142.427	136.367	136.944	142.906
ANP32A	130.568	92.0141	127.133	125.212	137.641	148.648	147.888	138.41	80.9868	137.343	144.073	138.449	136.944	117.217	119.79	144.317	146.842	146.176	159.328	151.014	141.604	149.077	134.49	138.151	151.035	146.537	150.517	137.565	146.653	133.206	127.928	115.293	143.57	158.312	163.079	147.263	142.066	123.244	149.786	132.577	155.293	160.644	148.87	133.054	137.616	155.061	148.982	149.999	153.547
ANP32B	4499.24	2944.52	4186.41	4362.55	4123.06	4889.24	4725.55	4438.61	2479.5	4514.21	4482.74	4695.11	4141.93	3669	3860.29	4827.41	4323.97	4706.47	5088.89	5241.27	4651.79	4872.37	3785.36	4466.84	4791	4780.95	4892.26	4514.54	4926.56	4545.24	4105.93	3580.68	4726.89	5088.6	5097.66	4662.91	4930.43	4240.62	4641.94	4282.7	5075.07	5150.3	4768.63	4225.17	4456.38	5056.8	4842.92	4864.74	4948.57
ANP32C	127.584	91.3772	124.838	120.689	132.573	144.61	150.904	133.988	78.6524	134.273	136.156	141.631	128.439	119.198	119.952	143.363	141.439	141.084	150.711	146.697	136.404	145.697	140.424	137.451	140.231	142.662	142.331	139.398	144.813	130.57	132.96	113.916	142.866	150.546	155.264	134.618	140.324	121.105	144.587	129.879	149.706	155.936	139.644	133.581	129.599	153.415	146.851	147.821	150.026
ANP32D	86.7134	63.4639	84.8895	85.8322	86.6758	100.952	101.031	93.8648	55.4328	90.7349	94.4633	87.5181	86.1944	78.3275	81.2038	96.2761	92.982	95.8833	96.3681	101.099	95.1399	98.2141	84.3548	90.8844	97.3357	97.1241	100.442	92.0748	95.9947	91.061	93.6159	76.7049	92.6012	98.9958	106.589	90.2235	100.439	85.8941	99.5707	87.7667	105.772	103.808	98.0414	90.3196	90.1173	103.102	98.7866	99.3947	100.519
ANP32E	99.7034	70.8782	95.6314	94.8678	99.4486	112.726	112.742	106.061	61.2488	102.306	107.337	98.3393	101.887	90.0019	92.1474	108.143	99.7096	108.581	109.368	109.581	109.929	111.441	98.6261	105.868	112.331	109.738	109.861	101.424	108.377	101.664	100.751	88.1906	106.958	112.161	117.676	102.2	111.718	95.2616	112.41	98.9451	116.428	118.02	109.54	99.4055	101.897	115.94	110.613	112.033	113.235
ANPEP	405.127	304.37	432.324	367.973	356.401	440.097	838.724	596.292	250.125	448.64	379.685	335.515	334.235	321.778	324.346	427.865	332.585	482.487	495.74	470.113	502.591	510.848	338.728	470.045	443.972	491.939	3231.93	916.591	1635.65	461.35	344.617	336.663	369.903	393.038	423.079	364.242	413.386	384.357	413.218	432.336	409.796	418.196	724.723	1144.52	393.301	579.531	510.491	526.516	464.247
ANRIL	97.2043	71.6337	95.6613	97.6239	98.6714	109.3	109.411	101.695	61.7465	102.717	101.947	96.9729	96.0486	88.556	91.0456	108.755	103.135	107.369	111.754	111.883	105.645	109.672	90.6944	109.322	112.736	108.859	112.664	103.574	103.669	99.2265	100.549	86.1974	103.088	112.656	113.581	100.567	106.429	97.6029	108.256	97.6402	113.138	114.815	103.852	98.843	99.9496	116.821	111.37	111.877	113.916
ANTXR1	2231.96	1634.44	2367.13	2237.21	2231.38	2749.11	3372.41	2617.76	1377.15	2487.08	2778.28	2402.75	1993.36	1923.16	2218.11	2568.59	2059.77	2744.7	2880.24	3002.88	2638.33	2694.03	1919.48	4070.44	3606.26	2716.9	2331.89	2202.04	2672.33	2389.77	2344.01	1928.49	2254.06	2490.59	3113.74	2142.23	3689.69	2197.12	2935.06	2429.09	3278.44	3165.7	3223.91	2400.22	2651.66	2795.71	2693.43	2793.08	2852.82
ANTXR2	407.606	299.37	427.074	408.113	431.63	477.631	486.545	468.692	258.475	448.366	414.64	429.017	395.726	366.133	394.139	482.478	415.451	480.77	519.257	511.079	564.969	509.662	366.052	479.773	529.815	476.881	409.258	386.207	456.875	434.735	370.53	361.94	426.091	515.014	600.28	427.531	477.068	390.305	460.377	453.713	526.947	509.358	453.796	445.279	510.029	509.865	498.861	516.433	453.745
ANTXRL	88.4456	63.8796	84.2821	84.2481	86.2324	96.7324	94.126	92.1916	55.3607	90.2119	93.4157	87.4243	84.6911	78.9876	81.28	97.0075	87.2798	95.056	99.7476	104.8	94.9785	97.4391	83.2603	92.5732	98.291	96.1396	96.878	93.2682	97.3354	90.0954	89.742	77.5313	92.2719	97.02	103.679	88.6151	99.3152	83.1145	97.2177	86.3823	103.774	104.085	94.6096	90.6788	88.4215	100.658	96.6776	97.9525	99.5634
ANUBL1	91.1883	64.2302	86.3531	85.8959	87.5404	100.47	104.028	97.7823	55.6187	92.2188	93.7208	91.6727	90.4653	78.9622	81.4165	98.0875	94.3499	96.929	98.4166	100.651	95.6982	99.2606	85.6817	95.6067	100.177	98.7307	102.293	95.6177	101.278	90.7478	90.4523	78.0086	96.9208	99.0303	104.916	89.4079	104.284	85.544	102.523	88.4512	108.358	110.864	96.4308	93.3526	91.2258	106.825	100.506	101.615	102.919
ANXA1	644.449	510.761	734.775	658.532	652.761	796.448	900.09	757.943	473.358	762.641	780.228	662.097	658.61	601.911	640.395	762.585	629.181	823.588	757.174	832.656	731.594	913.154	657.686	1061.88	1434.07	834.712	716.258	643.958	732.918	704.787	708.884	585.112	726.426	1039.64	1353.13	841.65	1094.06	844.613	775.093	762.115	724.244	790.757	891.277	799.887	724.28	882.056	853.986	869.678	842.178
ANXA10	91.1668	67.6899	90.8925	91.9182	94.7368	104.702	102.821	100.327	60.1644	97.0739	105.005	93.9424	92.0533	81.7699	89.2194	106.495	103.699	102.615	104.507	109.27	104.288	104.372	89.2455	99.7774	102.888	103.603	108.083	99.0879	102.658	95.8569	96.6961	83.731	102.68	108.824	113.454	100.541	108.963	91.7801	105.913	93.0145	107.137	109.105	105.615	95.9555	98.299	108.388	105.683	107.296	104.947
ANXA11	280.46	201.394	281.614	248.877	271.818	317.794	347.184	313.659	170.947	307.669	307.698	297.041	291.74	261.634	250.668	321.326	259.563	320.306	297.522	311.199	307.146	334.742	264.774	500.359	448.735	324.264	357.583	324.028	323.449	293.913	257.847	270.194	324.409	285.347	311.605	237.903	330.325	286.227	331.66	289.8	329.957	342.73	309.395	302.421	306.563	367.846	326.722	339.707	339.531
ANXA13	91.2327	68.1555	91.5549	92.3263	93.8204	108.753	115.038	102.27	61.2564	98.4955	103.218	92.0784	91.2935	82.6699	87.701	104.196	94.7654	104.032	108.561	108.779	100.631	104.399	90.3181	102.539	103.908	104.846	104.99	97.5232	102.584	96.4393	99.5951	82.4898	98.9753	107.022	112.393	93.984	107.531	92.8013	107.576	94.5749	110.577	111.086	102.47	100.282	96.7345	110.381	106.69	107.062	102.931
ANXA2	7005.61	5346.35	7649.77	6615.45	8284.15	8438.59	9460.42	8255.08	4537.6	8019.88	7404.11	7420.67	7094.4	7354.97	6691.3	8191.38	8412.57	8505.27	10063.9	11485.8	8386.16	9097.28	7651.67	9689.15	10210.9	8620.38	8126.86	8644.11	8099.71	7550.08	7254.31	6304.65	7718.84	7711.26	9052.66	6455.98	10062.2	7165.66	9330.85	7903.87	9378.73	9430.48	8766.18	8381.84	7605.36	9001.62	8766.63	8905.84	8922.62
ANXA2P1	2059.18	1655.92	2473.5	2086.76	2291.73	2635.5	2788.46	2455.17	1394.07	2594.28	2244.05	2446.14	2303.19	2180.29	2113.53	2763.3	2719.98	2804.19	3426.54	3939.57	2738.11	3096.7	2676.26	3428.29	3659.68	2820.93	2653.37	2621.38	2587.9	2473.67	2354.36	2022.02	2618.02	2473.04	2931.64	2109.96	3174.53	2391.39	2952.66	2630.12	3025.99	3080.61	2926.04	2745.08	2530.68	2984.99	2892.55	2890.83	2806.68
ANXA2P2	16787.3	12057.4	15541.3	15954.6	16079.5	18587.6	18181.1	17581.3	10034.4	16807.2	17088.1	16965.9	17610.9	15090.9	15351.9	17974	16622.5	17614.7	17595.1	19484.5	18646.1	18352.5	15907	17456.4	17455.6	17719.1	17533.4	17281.3	17228.1	16343.7	17032.6	14744	17242.5	17437.6	18148.1	16287.8	16323.2	14483.8	18055.4	15863.4	18413.4	18362.2	16128.3	15421	15757.8	18984.4	18058.6	18114.1	18106.8
ANXA2P3	127.519	93.2406	128.18	124.812	137.985	149.84	142.226	138.909	80.0426	135.311	136.45	130.966	127.629	119.298	116.632	145.221	136.267	145.175	154.068	166.951	140.438	150.637	128.543	150.473	162.891	147.16	146.461	137.458	140.264	133.755	135.252	114.078	138.156	151.42	156.517	128.308	159.018	128.882	154.469	133.251	154.619	155.857	147.1	140.187	131.876	151.774	150.797	150.217	152.206
ANXA3	151.479	99.3893	148.401	332.286	134.5	157.859	147.676	142.485	84.4198	151.235	134.177	121.372	130.937	117.135	118.556	150.831	128.739	167.279	285.586	307.732	155.146	177.603	116.125	225.204	325.908	169.237	187.367	191.989	198.527	141.041	124.043	115.798	151.007	295.073	299.678	172.977	392.493	140.52	133.498	148.331	179.073	215.769	169.606	154.696	136.462	168.263	163.964	166.745	149.266
ANXA4	162.952	114.63	164.081	156.952	162.1	188.275	211.921	173.816	99.23	170.541	181.128	164.714	174.697	146.644	154.198	184.806	154.183	185.005	195.319	194.959	189.666	195.096	152.768	184.25	196.35	186.856	190.268	181.119	184.608	166.861	162.561	141.653	179.858	192.237	215.559	182.119	204.312	158.342	179.33	167.212	196.55	219.601	184.891	174.623	172.878	205.045	192.304	192.355	196.659
ANXA5	2339.23	1676.53	2297.93	2127.28	2384.07	2589.52	2434.87	2358.64	1470.68	2382.1	2256.84	2890.6	2600.47	2291.87	1963.75	2409.36	2354.89	2527.64	3077.37	2762.95	2528.01	2757.35	1986.62	2936.62	3022.59	2561.55	2793.07	2373.78	2435.57	2248.98	2005.58	2064.92	2507.32	3558.15	4558.36	3583.66	2734.98	2136.3	2420.28	2352.88	2671.49	2976.25	2464.75	2344.03	2439.56	2768.77	2608.3	2665.59	2501.61
ANXA6	191.474	146.612	200.857	194.186	195.509	230.99	249.411	229.755	130.646	219.636	232.838	253.675	270.298	224.21	191.906	235.114	181.501	226.793	228.211	246.005	224.113	238.661	181.687	221.086	227.849	229.141	241.681	226.374	228.229	229.77	194.842	174.233	215.144	235.44	255.235	210.525	222.167	194.83	245.326	207.419	244.987	241.831	229.327	222.46	214.7	240.968	230.902	237.109	226.91
ANXA7	1734.49	1143.61	1640.96	1483.8	1840.16	1920.69	2184.18	1785.82	963.662	1727.6	1670.69	1701.2	1820.17	1544.22	1479.17	1874.88	1386.75	1836.79	2005.58	1866.32	1932.8	1895.77	1507.34	1896.73	2185.18	1863.66	1831.67	1872.81	1981.6	1731.5	1570.89	1442.61	1922.84	1789.69	2030.25	1581.69	2100	1623.72	1689.24	1657.8	1924.02	2204.55	1720.15	1674.56	1761.59	2087.88	1898.37	1936.56	2101.82
ANXA8	217.212	193.344	280.798	230.393	216.831	281.85	319.815	278.284	159.229	283.921	238.957	222.491	224.001	223.818	267.131	290.477	219.229	322.918	1442.46	2084.21	270.367	350.377	214.341	402.945	423.364	312.062	251.194	251.462	329.675	271.396	224.314	216.526	252.863	256.253	336.965	231.15	478.482	416.492	259.396	276.469	283.115	309.5	230.716	218.012	328.454	658.659	557.671	362.398	294.902
ANXA8L1	99.3576	72.301	99.53	98.3933	97.6426	114.91	114.207	105.655	63.8737	104.517	105.085	101.76	96.9596	88.3644	94.0503	114.133	103.043	111.036	148.687	154.938	110.094	114.732	98.5445	109.245	114.041	112.344	111.956	107.419	106.377	103.793	100.923	88.1301	105.795	109.096	120.853	103.953	120.369	104.389	112.108	101.065	118.922	116.292	111.043	104.631	103.693	129.861	121.15	117.534	117.279
ANXA8L2	109.922	83.4271	112.38	106.43	109.837	127.241	128.19	119.395	71.4859	119.654	117.189	110.971	110.448	102.546	106.63	128.059	110.001	127.418	219.784	217.187	121.305	132.345	106.009	131.552	135.564	128.17	123.064	115.556	129.049	117.296	112.275	100.146	116.219	123.35	140.871	107.469	150.732	127.018	125.233	114.608	130.751	137.363	116.528	112.027	133.983	159.871	145.305	134.95	125.379
ANXA9	207.167	167.089	229.642	203.936	235.816	315.909	317.919	288.514	143.83	244.924	222.732	230.754	221.668	217.306	195.71	251.214	243.973	260.806	235.539	240.681	245.328	266.922	399.556	217.455	226.434	264.277	227.781	218.101	230.035	243.584	260.753	198.687	336.964	223.697	238.83	204.708	214.727	198.36	272.178	236.371	428.749	507.561	213.687	208.625	252.301	278.077	264.02	272.964	268.017
AOAH	103.839	72.2385	98.4144	107.192	97.3012	116.517	109.072	106.875	60.885	106.543	107.273	102.744	99.8121	95.8307	101.11	118.752	101.621	111.182	121.04	120.053	114.107	113.256	101.973	105.393	105.815	112.869	116.548	107.076	111.43	105.936	107.231	90.713	112.781	128.752	122.909	103.569	113.007	122.63	114.059	100.026	118.106	118.391	108.448	106.591	103.701	119.115	114.372	115.067	116.455
AOC2	91.9296	68.3489	91.223	94.084	92.7222	106.099	107.959	99.3371	59.2166	97.3874	103.259	97.5735	94.5214	82.8199	86.2999	100.818	95.5719	102.274	103.995	106.666	106.132	105.82	89.9169	101.383	108.88	103.996	107.435	98.1701	101.621	96.2404	99.8042	82.6691	101.268	106.165	108.681	96.2927	105.475	89.5161	105.403	93.1149	108.482	107.817	102.466	99.0718	98.8937	109	105.748	107.436	108.607
AOC3	172.604	139.304	197.317	180.815	164.822	212.116	191.644	246.341	171.354	199.336	204.927	174.69	177.683	163.429	177.762	218.831	167.033	208.821	202.676	235.783	302.191	351.191	216.093	183.487	221.497	210.838	198.178	188.076	191.501	186.447	173.41	175.554	233.911	185.788	201.706	170.506	186.446	166.813	189.419	284.33	201.6	233.868	170.785	177.287	325.501	230.075	255.995	241.075	200.798
AOF2	937.287	684.321	974.968	1115.3	952.986	1162.38	1083.07	1044.34	571.346	1029.76	937.624	1267.01	962.53	847.097	841.485	1118.5	1068.99	1105.89	1293.29	1302.87	1079.43	1105.33	866.714	1219.71	1312.83	1119.27	944.737	991.56	1101.72	1012.2	1069.85	841.126	941.223	1763.78	1520.63	1397.8	1109.03	949.346	1165.39	1009.44	1186.28	1214.3	1102.89	1081.68	1041.37	1203.21	1118.7	1140.3	1237.48
AOX1	128.754	89.459	122.923	116.464	114.729	144.205	133.588	132.285	83.0191	131.359	145.342	118.643	119.013	106.851	124.559	140.681	118.381	139.955	137.467	138.579	166.697	148.298	115.29	131.73	152.304	140.574	152.147	136.492	130.407	139.385	121.902	107.08	139.246	131.353	140.776	117.194	132.287	118.966	137.097	128.031	138.481	145.029	123.799	125.155	137.613	148.829	142.472	149.393	138.395
AOX2P	91.9149	69.1462	92.0604	94.0746	93.54	107.905	110.881	98.4411	60.3574	98.3995	106.831	96.4448	97.0464	84.384	88.3949	104.633	99.6282	103.817	106.249	107.914	106.132	105.862	95.3933	100.02	105.353	104.964	106.349	103.06	105.508	98.9858	96.9379	84.0452	102.94	106.814	113.121	99.2241	110.164	91.7154	107.504	94.4617	109.571	110.574	106.242	97.2003	97.9382	112.518	106.884	108.091	107.366
AP1B1	673.027	410.984	593.361	603.813	714.656	686.028	647.711	602.822	347.716	637.073	809.157	618.728	621.907	545.94	503.247	671.283	564.595	666.651	807.571	754.495	673.842	688.002	698.856	708.741	753.615	677.159	613.651	631.174	669.515	647.848	576.163	536.652	618.543	683.204	752.721	595.685	624.607	554.731	671.432	609.001	704.846	682.754	697.297	665.783	620.434	751.661	701.498	697.052	698.051
AP1G1	233.022	181.674	256.053	233.422	242.365	289.7	302.024	274.205	155.306	271.255	295.023	312.819	339.501	296.664	241.021	307.665	266.932	290.009	280.136	283.429	273.075	294.416	229.542	288.134	299.995	293.034	281.602	263.069	273.903	270.931	325.97	230.826	267.667	292.585	313.545	268.688	290.187	246.771	296.467	264.34	300.665	295.086	376.642	325.161	250.745	314.044	298.381	297.532	298.932
AP1G2	280.727	190.039	270.545	242.16	266.849	330.22	340.781	300.757	160.185	286.563	272.509	260.83	277.344	234.006	246.949	329.148	274.371	301.288	276.657	282.861	304.737	310.589	245.255	248.341	259.384	305.806	315.963	270.072	296.044	286.155	284.195	234.233	320.408	279.572	285.278	257.488	322.652	270.371	285.229	275.947	353.538	364.846	299.674	290.738	263.019	338.167	315.577	322.827	344.57
AP1GBP1	106.838	77.5654	104.143	103.921	109.661	120.645	119.491	116.575	67.2984	112.224	111.124	111.526	108.347	93.7751	105.016	119.766	108.398	118.599	117.396	119.653	116.58	122.603	107.221	113.004	121.749	119.454	120.083	113.003	114.919	114.4	112.479	95.6036	115.518	122.106	125.729	111.209	118.618	106.594	121.159	107.511	127.998	131.277	115.995	110.732	109.696	127.704	122.458	123.157	130.178
AP1M1	743.364	503.025	713.8	746.488	680.171	836.16	885.834	794.7	434.138	776.587	783.21	707.536	635.416	597.615	640.788	815.857	672.07	809.848	864.064	914.706	826.384	852.283	647.08	809.123	826.979	818.865	799.579	721.472	758.541	787.617	710.997	615.445	744.064	855.181	928.053	811.18	866.882	720.935	873.189	765.018	950.656	931.6	771.858	727.057	793.928	871.306	833.936	856.982	917.143
AP1M2	273.251	204.754	284.701	270.2	280.944	349.875	353.208	318.783	171.435	300.651	292.229	304.268	282.171	258.536	272.079	325.397	328.586	322.141	337.622	358.908	312.933	330.368	266.593	335.922	321.535	326.578	325.249	320.669	352.789	307.577	332.424	255.605	311.353	317.346	387.484	320.961	309.578	254.057	316.984	290.349	357.787	334.921	335.674	314.606	306.787	349.784	331.453	335.996	349.217
AP1S1	475.349	314.71	440.381	417.77	439.077	509.5	530.857	477.263	260.98	460.426	461.796	427.313	434.358	402.409	377.153	486.652	525.957	492.55	553.344	529.083	500.329	514.939	419.227	461.332	485.419	500.16	466.193	441.297	456.959	454.506	427.065	392.962	489.605	630.983	613.383	587.373	419.055	407.219	522.939	444.639	515.263	513.892	421.795	440.183	455.15	516.12	497.273	511.772	527.12
AP1S2	263.801	213.525	305.36	305.929	326.214	371.763	370.046	319.55	178.37	324.081	320.285	361.974	303.08	283.951	307.217	369.121	265.666	344.676	363.359	380.068	458.464	373.262	296.666	346.324	366.051	353.513	319.244	308.555	309.87	324.009	307.609	306.678	357.955	353.686	374.28	298.392	307.686	279.459	327.9	319.225	358.392	339.108	356.897	298.26	324.739	364.94	354.075	358.016	430.082
AP1S3	94.3543	67.094	90.7823	95.0453	97.1822	106.04	103.877	99.9821	59.1393	97.2245	104.319	92.879	92.4756	84.23	88.1462	104.051	95.088	102.802	107.051	109.504	102.408	105.67	90.4323	101.054	105.726	104.34	107.852	98.9049	101.859	97.545	96.5204	81.3666	98.5816	106.834	112.492	96.4269	105.388	92.8285	107.693	93.8066	113.922	111.205	101.519	97.5582	94.0591	111.36	105.879	107.194	107.861
AP2A1	216.543	150.649	209.825	216.58	215.855	243.859	244.662	224.641	131.665	222.382	218.407	216.466	218.793	192.316	192.803	233.979	215.781	235.427	228.874	241.293	243.051	245.249	194.889	220.102	226.243	240.499	271.389	225.754	230.21	222.884	205.165	179.319	212.276	220.079	240.969	211.8	229.028	200.944	234.133	217.364	253.604	251.628	231.016	218.382	218.131	249.709	243.531	245.061	314.354
AP2A2	130.374	93.0828	125.959	126.868	130.141	150.86	153.076	136.753	82.5404	137.02	143.391	137.031	136.365	121.915	114.055	144.573	131.621	142.448	160.096	159.313	144.593	148.13	114.758	145.66	158.883	144.709	135.385	136.423	149.008	132.008	124.852	114.971	131.352	145.87	148.639	127.262	137.804	124.195	149.042	131.417	147.994	149.157	134.067	131.932	130.909	155.553	148.589	149.865	160.361
AP2B1	328.897	259.355	370.983	374.328	441.869	437.53	438.626	400.706	218.953	389.221	379.391	500.95	429.849	380.193	333.691	426.702	400.744	418.488	400.987	404.089	399.703	435.236	368.061	383.613	418.171	421.618	407.079	394.117	402.546	377.741	558.929	327.7	435.173	395.344	415.316	334.584	362.866	334.819	405.219	382.934	520.345	552.719	410.961	370.657	373.817	457.066	423.864	441.674	559.786
AP2M1	679.781	526.604	748.082	802.264	669.102	833.446	839.858	785.293	445.955	798.369	786.547	764.874	723.282	658.07	651.194	852.99	808.478	853.045	907.314	960.306	843.467	860.056	674.18	844.498	909.909	860.005	869.971	795.993	903.772	806.485	793.86	639.446	788.134	886.259	1016.96	774.324	837.801	714.732	835.376	785.327	890.598	963.826	1079.08	870.741	804.867	893.172	858.905	869.476	854.433
AP2S1	7584.43	4968.51	6944.87	7094.76	6629.86	7782.68	8119.14	7519.62	4161.78	7360.74	7186.98	7559.64	7015.15	6527.45	6130.38	7842.33	7856.29	7824.87	8169.63	8314.55	8008.35	8091.23	6636.84	7771.8	7930.6	7909.44	7559.12	6948.17	7461.43	7515.06	6852.82	5745.76	7401.95	8494.48	9414.38	7908.85	8095.76	7222.46	8803.78	7173.14	8233.52	8515.13	8534.68	7678.37	7252.92	8294.41	7998.29	8027.12	8226.36
AP3B1	1407.36	959.443	1365.05	1224.68	1502.07	1692.43	1549.28	1470.1	796.835	1445.67	1528.19	1537.37	1381.76	1246.45	1212.37	1564.27	1754.52	1544.61	1557.25	1552.11	1475.86	1595.83	1427.17	1456.86	1621.97	1552.31	1741.58	1490.37	1545.11	1430.91	1456.24	1169.41	1449.43	1644.05	1819.65	1495.67	1548.48	1325.08	1588.02	1395.75	1932.78	1863.99	1308.59	1282.01	1429.73	1684.8	1586.45	1612.55	1721.27
AP3B2	109.516	86.4445	118.456	116.394	112.614	138.118	140.81	130.137	76.7734	126.174	119.713	112.404	115.264	104.171	107.573	133.886	127.563	133.874	130.99	136.787	125.444	135.815	108.937	127.7	131.758	135.184	129.481	122.101	124.752	123.217	134.187	128.057	122.627	127.766	138.796	119.339	131.021	115.275	137.215	121.771	139.615	137.347	121.256	112.912	118.435	143.054	139.251	139.118	139.555
AP3D1	434.11	313.388	436.521	422.6	464.325	511.659	503.532	461.533	264.711	464.234	428.677	412.125	376.234	358.001	383.48	491.549	478.691	496.195	526.483	523.096	477.871	513.125	408.395	539.458	512.273	501.555	529.728	474.331	517.144	453.402	469.202	377.254	465.558	559.118	575.477	520.175	487.014	412.68	488.226	450.1	544.75	523.292	460.197	423.091	446.432	533.404	502.192	515.912	503.892
AP3M1	573.912	399.83	574.094	517.229	678.213	715.624	663.576	611.002	345.105	598.993	664.638	683.515	660.135	512.191	510.603	651.324	515.748	647.336	669.817	632.499	641.677	688.35	564.624	641.519	643.349	656.201	656.679	695.98	709.967	603.04	530.507	501.007	629.435	606.366	653.54	512.904	679.157	540.352	646.76	584.277	663.941	729.176	639.037	582.13	576.385	710.686	665.904	685.799	718.569
AP3M2	486.059	335.263	474.476	418.338	467.588	538.624	535.922	507.713	281.501	499.486	487.382	619.344	603.439	516.876	534.782	641.409	567.487	537.084	479.859	501.607	545.944	549.763	384.259	516.472	543.054	545.75	476.976	460.102	491.553	486.957	500.611	395.518	542.531	1095.95	1142.17	1287.88	473.829	431.597	611.186	483.228	546.451	532.713	490.308	457.365	465.086	580.278	547.211	569.781	549.118
AP3S1	475.856	312.545	439	395.934	400.766	547.665	544.327	456.814	266.469	464.965	490.838	509.786	477.147	386.895	419.143	522.885	447.623	502.605	536.332	491.744	485.905	528.346	412.922	459.729	515.11	504.575	449.954	453.462	456.505	475.085	437.624	376.647	630.039	520.836	580.375	486.65	467.502	396.539	505.5	460.812	653.597	585.281	460.556	453.849	474.771	536.241	523.494	525.746	452.33
AP3S2	189.708	126.099	171.3	173	174.889	192.52	196.636	187.827	108.926	183.036	188.324	184.016	179.929	162.019	158.829	198.859	185.962	195.398	216.84	236.238	192.877	202.219	176.439	210.963	222.899	197.896	219.566	215.333	223.765	181.361	170.661	151.41	175.823	197.521	212.271	180.744	188.439	166.069	204.244	179.819	196.013	210.458	255.606	236.261	181.424	211.373	202.085	205.302	236.899
AP4B1	352.139	281.578	384.247	400.097	369.803	461.592	406.675	415.307	229.378	414.943	401.924	373.63	350.087	326.174	362.466	453.71	338.442	431.36	497.061	536.483	440.301	448.676	366.377	461.638	481.479	436.511	415.321	395.655	408.406	414.815	439.952	326.062	380.339	485.715	505.715	418.826	499.912	427.676	468.66	396.692	437.624	413.06	390.449	383.311	376.034	462.723	445.801	453.469	462.793
AP4E1	197.211	145.219	199.553	190.842	198.722	241.489	230.36	223.726	124.115	214.353	228.808	205.085	205.456	182.548	193.054	238.814	220.516	224.721	256.799	233.817	223.575	234.297	209.043	211.547	215.865	227.908	228.389	208.685	239.406	209.856	205.113	179.525	224.179	232.555	248.327	215.748	219.627	194.408	229.754	203.978	244.347	248.586	239.954	225.118	207.549	245.513	232.316	240.138	254.279
AP4M1	115.052	86.3496	117.91	117.658	122.955	137.562	136.912	126.263	74.3944	125.427	127.214	147.636	128.322	111.394	109.637	131.297	135.706	133.123	138.349	142.707	136.012	136.769	123.226	136.478	136.986	135.315	137.738	124.38	130.929	124.531	128.214	107.504	131.537	151.727	151.217	134.594	131.401	117.598	137.513	120.989	147.156	142.401	125.881	122.136	124.618	142.987	135.735	136.905	141.705
AP4S1	95.5696	69.538	92.8229	91.203	94.3611	106.942	110.096	102.512	59.4224	99.7753	102.665	95.3341	95.3659	86.8072	89.6436	105.741	99.9877	104.29	106.978	109.961	106.089	108.186	93.3617	101.826	105.31	105.863	108.807	100.994	104.42	99.9948	102.422	84.7635	103.17	109.302	111.748	98.2494	106.868	92.9938	107.199	95.3488	111.741	112.064	101.409	98.7459	96.7791	112.41	107.243	108.61	110.28
APAF1	302.473	200.288	271.364	257.65	247.214	317.583	301.245	289.945	166.514	297.557	320.62	331.612	293.317	249.074	249.147	311.907	285.944	310.312	348.559	309.481	338.201	321.948	265.842	308.323	299.737	313.633	305.172	288.833	300.219	285.36	278.061	240.232	332.662	376.453	341.257	282.779	316.127	277.155	348.213	276.923	336.034	309.277	326.824	318.336	279.447	337.326	312.876	324.049	361.612
APBA1	93.0827	66.1398	88.8767	89.4251	98.0712	105.33	108.506	97.9534	57.7198	94.3047	98.3168	91.0906	93.6687	81.1892	85.0761	99.627	94.3487	100.349	104.91	103.998	99.097	102.215	89.9398	99.7458	99.5301	101.339	101.652	99.5712	104.069	94.4059	93.1115	81.0497	98.0217	101.312	106.146	94.3782	102.314	87.3884	104.068	91.0032	106.457	106.297	97.2244	96.7702	92.229	107.978	104.111	104.656	105.593
APBA2	92.2085	66.4426	89.0539	88.4534	92.1008	102.789	104.322	97.2918	57.7635	95.4763	97.0657	91.9849	89.317	81.5828	85.3085	103.012	90.4355	99.8643	103.499	107.966	100.676	104.934	88.0277	101.72	106.513	101.35	101.726	94.5292	100.319	95.4724	93.2508	81.4067	96.3612	103.1	108.04	96.1065	102.074	91.7806	108.656	91.8835	109.176	107.006	101.075	92.4343	95.3735	107.92	103.187	104.088	104.262
APBA2BP	153.541	104.532	142.188	142.133	144.792	163.511	162.536	153.054	89.8304	152.159	153.917	185.76	184.582	164.16	133.353	170.472	151.537	160.823	158.506	163.383	152.824	163.017	141.501	147.481	155.304	163.153	241.973	165.717	169.315	150.668	175.593	131.426	158.288	159.759	169.347	155.706	159.299	144.201	158.458	145.564	165.522	173.099	168.326	159.725	146.586	174.19	165.986	167.704	171.608
APBA3	282.338	197.995	268.305	281.866	290.408	324.471	299.708	286.84	169.026	295.373	272.925	257.262	247.34	224.412	251.328	302.561	296.872	300.9	300.739	322.308	312.356	314.994	250.169	281.315	299.286	306.988	323.954	294.135	324.543	285.769	300.321	237.961	283.623	312.489	300.257	279.479	322.769	304.378	316.92	274.372	318.98	301.6	283.179	277.623	274.266	321.746	309.085	311.396	316.544
APBB1	93.7196	66.5907	89.5798	88.4086	92.3686	101.738	106.269	95.3484	57.8794	96.3177	99.0186	90.9191	93.9138	84.4997	84.7902	101.924	95.0878	101.103	104.774	106.035	104.095	103.742	87.6949	99.3743	105.73	102.008	101.365	95.8629	102.542	94.4628	95.7529	79.8029	98.4989	102.668	105.825	94.2232	100.318	89.613	103.233	91.8183	105.191	108.984	100.649	93.1459	92.3983	107.934	103.491	104.425	108.685
APBB1IP	218.381	158.61	222.055	242.351	218.348	249.275	248.365	249.965	158.819	240.937	230.78	199.632	212.561	187.319	230.298	255.585	204.905	249.851	272.483	265.684	271.357	283.288	235.574	230.6	248.863	254.173	239.039	219.379	235.164	266.213	205.823	199.423	256.213	340.978	344.553	362.896	250.797	240.224	264.76	242.451	270.064	249.499	233.063	224.242	246.534	268.497	266.823	264.47	281.826
APBB2	115.084	84.2988	112.936	110.747	111.8	131.321	134.231	126.069	72.6118	120.985	133.637	140.864	137.955	107.752	109.049	129.365	122.663	127.047	131.019	130.952	128.396	132.098	107.939	120.513	123.84	129.122	134.697	136.049	130.864	119.589	131.146	104.317	127.378	125.716	137.454	119.435	123.486	109.547	130.311	117.303	147.926	147.51	124.434	121.191	118.276	137.515	131.925	134.147	137.521
APBB3	325.156	253.079	333.864	322.344	352.394	429.34	374.879	381.436	203.492	354.262	338.39	356.778	345.153	308.529	311.355	410.179	418.507	372.673	359.812	387.552	373.224	400.907	332.699	367.584	331.866	379.898	364.967	351.485	384.607	373.772	449.69	302.798	366.271	348.097	360.742	321.677	347.483	334.269	390.345	348.557	475.13	383.513	380.447	333.316	324.639	405.974	394.676	408.246	361.998
APC	93.1378	68.8004	92.1789	94.1955	95.5438	109.374	105.527	101.403	60.2973	98.9563	104.089	97.7158	99.9592	86.1948	88.7512	106.042	100.504	104.994	106.392	107.835	104.533	106.186	94.9281	102.244	106.47	105.946	103.263	102.965	108.478	98.4318	98.674	81.5141	103.318	107.826	112.591	96.328	108.81	91.1373	112.024	95.9998	117.386	112.092	102.684	99.3276	98.1149	112.171	107.215	108.245	109.9
APC2	87.0475	63.6472	85.1174	85.3864	89.1418	96.7341	95.2818	91.2675	55.1642	91.1105	96.7909	87.4831	89.904	79.8513	81.1736	94.7385	91.3309	95.9308	103.21	97.7424	95.592	97.7862	84.8349	91.5792	101.016	97.1213	97.1621	92.3179	96.0309	91.4244	92.287	76.492	92.956	100.336	103.63	93.78	98.3959	83.0562	100.746	87.0838	103.09	102.549	95.911	91.2573	90.2354	103.021	98.0914	99.9077	100.667
APCDD1	120.44	94.5941	132.888	587.01	117.868	142.611	153.263	134.552	79.5735	134.775	130.517	122.579	114.175	106.238	110.733	141.14	121.623	152.025	164.452	167.795	143.37	153.598	112.988	269.651	317.445	148.983	124.711	131.786	137.463	129.139	127.385	115.621	130.422	154.416	170.013	117.06	178.925	134.093	134.859	135.109	153.72	145.953	164.229	146.945	157.126	168.845	164.765	158.819	136.515
APCDD1L	41.8088	27.195	39.3862	32.7871	33.1954	40.1118	44.3825	40.1747	23.1279	42.5273	46.4196	33.032	36.7143	32.2516	32.6315	39.5325	46.3897	44.9663	44.3555	48.4369	38.7234	44.1549	38.1791	39.5072	44.4383	46.4095	38.4022	36.1939	38.4892	38.6737	54.432	32.2784	41.549	37.1856	39.1242	33.1837	87.9343	50.0511	38.7029	41.4209	39.8696	40.7441	63.3818	54.3342	36.9316	52.0268	48.1614	47.0648	40.8755
APCS	89.9436	66.6182	89.2007	90.5675	93.0734	106.25	103.172	100.06	59.4244	95.7932	100.775	92.712	94.4465	82.1791	88.522	101.36	97.3675	100.614	104.224	104.943	102.018	102.868	93.3846	101.385	104.287	101.9	102.241	99.0578	101.347	95.6989	95.5985	82.5499	97.4833	103.129	110.006	94.3365	101.931	89.661	105.08	92.1038	105.548	109.715	98.8819	94.6584	94.5966	107.534	103.27	105.25	107.188
APEG1	100.74	74.7942	100.699	99.8374	102.434	112.059	118.665	106.299	63.1118	107.308	113.714	103.353	97.2461	88.9972	94.9586	112.937	107.872	114.178	120.529	135.407	111.189	115.205	101.969	106.494	117.605	114.835	110.7	106.411	110.577	104.318	106.557	89.1383	108.499	155.015	163.292	150.168	124.611	101.666	113.899	103.237	116.613	114.824	106.532	110.391	102.866	122.078	116.488	119.86	123.552
APEH	1265.41	922.254	1302.93	1188.5	1107.5	1497.6	1767.11	1476.88	747.254	1376.09	1418.27	1366.68	1331.48	1196.93	1208.61	1565.12	1396.99	1455.99	1320.5	1372.65	1430.7	1498.41	1398.87	1234.3	1294.33	1473.04	1757.15	1623.03	1851.05	1321.93	1526.12	1112.2	1509.09	1310.7	1373.49	1222.45	1335.63	1184.2	1477.91	1327.1	1716.78	1802.32	1927.97	1687.59	1372.39	1564.81	1482.93	1519.91	1644.24
APEX1	1719.04	1243.75	1747.84	1661.53	1703.82	2062.6	2185.62	1955.79	1033.1	1796.24	1772.83	2005.88	1847.9	1596.13	1479.04	1928.67	1708.7	1964.59	2125.48	2071.45	1907.31	2037.24	1450.46	1714.23	1921.13	1982.94	1919.01	1782.76	1893.08	1846.97	1552.09	1455.67	1828.3	2524.3	2421.47	2094.36	1955.14	1575.36	1783.42	1761.83	2306.98	2476.56	1986.3	1805.39	1745.45	2128.39	2003.17	2024.53	2125.42
APEX2	499.585	298.972	420.012	448.114	419.165	501.572	487.91	438.765	255.49	450.962	448.171	417.267	394.456	365.229	376.257	467.134	418.232	476.987	480.993	486.997	435.081	486.262	527.392	457.041	480.115	489.71	422.465	397.211	429.206	432.57	385.875	353.585	424.836	562.991	587.662	542.359	532.449	456.24	482.965	434.709	474.737	479.755	516.083	607.566	427.882	503.153	486.663	492.143	449.778
APH1A	1785.29	1219.19	1729.25	1761.19	1872.33	2222.57	1937.99	1920.97	1014.1	1859.06	1688.77	1678.43	1737.52	1553.9	1538.55	1937.58	2161.55	1981.71	2225.84	2291.51	1848.22	2013.29	1826.64	2308.61	2134.24	2010.4	2069	1774.56	1975.43	1770.53	1554.05	1448.66	1914.22	2403.17	2487.51	2525.75	1912.78	1657.59	2279.68	1772.64	2263.65	2434.83	1844.13	1837.67	1751.58	2077.32	2007.19	2025.3	1917.75
APH1B	312.329	217.375	299.653	280.085	291.553	362.128	369.695	319.971	177.142	318.009	280.466	275.967	294.743	275.389	254.694	318.876	457.994	338.668	331.501	364.878	317.427	354.558	379.086	299.356	322.269	343.012	330.582	316.373	334.36	334.032	333.447	315.157	330.152	304.691	326.614	264.617	351.098	293.16	329.595	306.112	417.648	435.968	307.627	302.29	295.875	372.933	347.006	349.946	358.694
API5	707.014	520.386	739.055	719.574	757.34	898.629	904.481	782.291	432.972	777.216	760.002	769.26	736.005	666.117	676.371	805.872	729.54	829.177	894.915	864.536	834.868	865.048	623.236	922.806	1014.13	842.682	840.801	785.359	849.214	769.385	783.21	629.118	788.105	832.402	893.469	757.51	860.768	750.963	819.558	749.441	909.078	957.45	749.963	750.185	746.967	911.529	849.405	882.118	954.49
APIP	447.45	310.645	445.126	446.629	494.541	535.514	495.679	457.44	264.36	461.335	533.013	519.788	485.759	408.602	388.532	497.614	441.017	492.248	520.546	477.192	500.676	533.934	416.957	538.07	625.368	501.133	553.847	455.275	515.929	465.896	484.574	383.308	502.352	451.861	470.078	387.54	499.481	414.618	459.906	450.189	579.601	524.431	441.043	397.879	448.427	541.581	510.608	519.537	512.438
APITD1	372.072	248.567	345.046	315.139	417.85	398.164	412.326	394.765	207.337	365.143	375.89	425.801	386.615	329.193	310.042	396.693	306.706	392.489	404.126	376.165	377.473	390.702	335.729	385.873	426.509	395.854	343.009	335.075	382.405	376.253	451.287	296.838	350.805	448.775	462.542	387.523	450.163	421.282	418.836	354.105	393.443	432.106	429.6	386.429	347.071	437.872	400.079	417.65	410.687
APLF	100.642	70.4536	93.6423	95.0467	97.5516	107.407	106.74	102.949	60.4262	99.9426	106.675	98.1118	95.8721	82.904	90.4682	105.171	103.325	106.731	112.69	104.918	103.935	107.901	94.0043	104.267	111.023	106.789	105.65	101.687	105.189	100.806	104.119	83.8778	102.469	112.695	114.578	101.454	111.982	91.4004	110.141	96.616	109.14	113.293	106.338	105.243	98.0632	111.042	107.878	110.132	112.063
APLN	109.525	80.9235	109.005	109.112	109.907	121.956	122.004	112.832	69.6753	114.75	122.439	106.848	107.755	98.2106	99.1703	118.155	111.06	119.416	119.96	126.563	119.265	120.267	103.893	121.312	122.709	121.994	127.425	126.155	121.789	112.366	114.161	92.5047	112.941	129.913	140.844	110.335	124.556	106.74	123.151	108.02	122.902	134.831	121.742	119.504	107.727	130.449	124.071	123.574	123.381
APLNR	458.844	418.046	558.63	604.112	479.766	654.334	656.129	596.391	422.887	626.885	603.979	659.564	587.543	485.75	600.464	596.53	455.999	622.42	554.979	678.432	1273.74	705.232	527.104	552.233	836.066	644.918	577.393	680.14	611.278	530.778	502.819	529.565	916.924	729.306	952.329	520.476	545.225	552.102	567.324	591.073	551.249	631.116	525.223	623.347	592.688	659.278	672.12	651.344	693.989
APLP1	177.166	151.5	210.948	188.369	187.444	230.89	215.227	216.62	128.961	222.986	201.501	183.661	185.043	169.663	180.313	226.241	185.305	239.051	221.053	224.971	215.9	238.772	179.743	214.978	224.889	242.123	207.625	194.9	206.725	221.107	411.115	233.772	198.811	218.944	238.818	208.764	208.946	196.806	230.807	214.027	223.311	226.199	191.175	194.291	205.859	250.816	242.121	246.125	218.458
APLP2	373.905	251.684	360.12	356.669	400.461	403.877	488.857	394.514	215.375	378.3	389.216	453.81	429.828	409.549	304.826	407.779	341.07	409.197	394.239	384.749	374.214	431.186	317.21	395.445	396.522	413.224	934.009	484.923	483.197	362.875	309.028	302.968	362.797	435.562	504.876	433.723	391.393	318.573	368.17	372.817	468.342	437.296	412.452	381.756	358.258	446.619	420.306	423.701	395.213
APM-1	200.316	109.83	157.631	143.526	188.837	191.52	153.073	150.151	94.8934	165.611	156.982	142.511	153.637	173.071	147.193	174.822	158.713	179.88	184.901	168.725	188.877	181.358	132.994	148.855	154.883	181.643	154.168	144.386	155.992	164.805	142.042	136.835	180.732	155.439	171.62	153.438	189.224	140.004	155.196	164.395	187.362	182.012	162.04	241.292	173.825	215.305	187.044	189.281	188.137
APOA1	97.2982	75.2102	99.7868	97.2053	130.612	116.577	116.683	108.367	65.1845	106.603	106.296	98.8986	99.4663	92.1857	92.4211	113.228	101.246	113.055	115.307	119.892	111.584	115.512	97.4672	108.594	112.047	114.241	112.121	109.401	109.036	108.49	103.006	89.6194	109.489	112.328	117.127	103.98	111.241	95.5251	112.339	102.744	120.63	130.947	110.834	99.2564	105.123	120.444	116.22	117.596	122.84
APOA1BP	2144.1	1614.28	2337.1	2188.77	3175.48	3332.7	2627.04	2438.61	1342.86	2481.38	2134.09	2380.12	2348.3	2094.18	2025.42	2685.53	2314.24	2653.56	2717.73	2862.31	2592.12	2814.75	2083.18	2264.25	2400.14	2695.08	2568.15	2300.23	2486.43	2394.83	2373.76	2030.42	2516.82	3042.55	3189.26	2957.89	2482.17	2220.29	2389.45	2393.1	3380.73	3620.97	2538.36	2455.57	2235.36	2904.56	2705.64	2779.47	2472.44
APOA2	87.7093	63.6952	85.0012	85.2761	89.5059	100.326	95.1069	92.8147	54.3722	91.1684	94.8248	86.838	86.4361	77.7736	81.4719	95.7055	91.3915	96.0018	97.5925	100.149	98.2124	98.2679	87.1693	91.7807	98.3867	97.3851	98.2921	93.0677	97.6779	88.9001	92.8344	80.8359	93.832	100.458	105.075	91.6631	101.315	86.4324	100.317	87.7837	102.492	101.533	94.3918	88.3247	90.04	103.41	99.076	99.5545	102.085
APOA4	88.8804	65.6431	87.3076	90.2101	93.7337	101.272	98.0371	97.5865	58.306	94.9083	95.9099	91.151	90.8353	83.1087	86.0542	99.909	92.1114	98.8347	105.859	105.818	98.8156	101.116	86.6088	99.4854	100.193	100.135	101.328	94.1619	100.204	92.9632	91.8685	79.0047	96.8639	104.79	103.712	95.2492	100.656	87.9175	100.324	90.4408	104.859	106.19	99.5553	94.0366	92.4057	105.532	100.89	102.904	101.702
APOA5	89.081	64.5436	87.1744	87.8673	91.3009	99.203	100.732	98.1537	55.9118	94.3577	97.155	93.3998	88.7473	78.678	85.1798	99.4895	93.1131	99.0208	100.897	104.449	99.2351	100.364	86.2488	96.3937	99.9141	99.7901	104.405	97.1203	101.005	93.5514	94.2483	79.3981	97.3193	98.3069	110.839	94.8551	99.5699	85.2608	104.008	90.2252	104.866	106.551	101.565	93.341	92.0003	105.848	100.704	101.101	102.957
APOB	93.1106	67.6801	92.6954	89.1747	90.3424	103.762	102.978	101.91	69.0656	95.7515	98.3801	96.4017	94.5748	83.103	85.8596	101.936	94.1438	101.558	106.407	109.845	104.347	110.659	89.8472	99.1781	106.874	102.801	106.039	97.697	103.381	94.4491	96.9567	83.3898	99.545	102.77	108.464	94.7792	101.165	91.384	100.76	94.4238	107.885	110.266	99.5688	94.5894	96.1571	107.525	104.015	105.536	105.5
APOB48R	99.9458	72.3087	100.799	98.6869	100.583	118.017	112.164	109.405	63.5151	106.77	108.265	102.47	99.7372	93.8332	94.3749	113.189	105.645	112.918	113.86	116.981	116.568	118.215	121.188	108.579	109.764	114.587	110.93	108.363	109.818	106.583	153.655	92.4154	111.612	115.664	119.689	101.848	112.554	98.2502	112.695	102.914	121.545	121.567	114.608	105.029	105.595	120.408	116.046	117.673	120.333
APOBEC1	89.2328	65.1872	86.8533	89.0173	91.8279	101.19	98.3236	93.6007	56.9224	92.6559	102.451	91.9536	90.8175	82.681	83.5475	99.5974	93.8176	97.7402	100.612	102.73	96.8783	100.352	85.9281	98.1609	102.378	99.334	102.756	95.1724	98.4493	91.7297	94.4929	79.476	93.1377	102.247	107.94	90.851	100.633	92.0106	102.715	89.8138	104.943	106.613	101.433	92.6893	91.338	105.021	100.951	102.234	105.127
APOBEC2	84.7512	64.6393	85.2134	86.869	85.5628	99.5909	98.2614	92.7867	56.3421	91.6275	92.3339	89.8377	87.4658	79.4548	81.0403	96.0058	88.0269	96.1693	99.905	100.974	94.6673	98.388	85.9753	94.9154	97.0709	98.1046	103.101	93.4334	94.8348	91.4533	89.4951	77.6471	95.3549	100.051	105.402	94.4753	98.4894	87.0802	99.1785	87.6484	102.308	101.664	94.6809	90.9879	90.2225	103.904	99.2947	100.284	98.1547
APOBEC3A	93.7796	67.6508	91.0597	89.7487	94.7237	106.485	102.324	97.3287	58.7535	99.318	102.848	94.8118	91.843	82.874	91.1195	105.898	97.8791	102.735	105.469	106.885	101.522	105.343	92.9862	99.6598	101.203	104.424	106.436	99.8385	101.311	96.7054	98.7649	82.5198	98.685	110.067	108.932	97.5161	104.892	90.6603	108.194	93.4384	108.72	109.26	101.96	98.6869	95.3843	110.965	105.836	107.388	104.615
APOBEC3B	159.46	113.609	154.788	143.508	142.642	173.037	170.469	162.613	97.7561	168.68	156.813	160.459	141.387	132.595	141.897	177.447	137.933	174.582	224.614	216.573	165.759	177.432	137.666	198.706	238.965	177.447	163.762	149.239	157.754	168.349	177.358	131.784	151.985	236.253	252.87	202.018	204.203	174.123	167.98	159.477	173.404	178.793	162.853	152.962	158.398	183.664	179.055	181.98	168.194
APOBEC3C	107.181	77.0451	104.298	104.975	103.125	119.151	118.007	109.159	65.1338	111.308	113.329	104.837	103.676	91.1454	98.9477	117.818	111.373	118.233	117.289	119.1	116.327	118.296	105.778	124.912	132.162	119.251	117.163	107.192	115.515	109.82	107.259	95.1094	110.146	116.913	122.389	108.753	121.877	108.888	122.556	106.427	127.012	123.41	116.957	110.489	107.455	126.008	120.787	121.112	123.82
APOBEC3D	148.606	98.9243	128.368	134.8	120.091	146.225	148.518	144.774	81.1963	142.961	141.726	119.411	118.79	112.865	127.773	146.319	127.151	144.836	139.773	140.177	146.727	147.74	131.763	160.066	149.084	147.006	136.274	131.726	139.293	143.756	134.914	121.67	154.118	153.974	150.189	125.153	149.502	153.318	165.361	132.383	146.75	147.322	140.285	136.587	143.653	151.529	146.067	149.301	146.491
APOBEC3F	296.136	245.59	317.286	300.685	290.357	374.384	452.458	356.726	193.571	337.854	334.369	322.821	325.394	280.836	310.278	379.605	307.12	360.778	360	404.148	405.588	363.435	280.348	366.078	420.3	364.55	342.711	314.574	358.634	324.386	313.78	280.484	319.96	337.695	362.038	296.792	350.357	350.985	372.027	322.625	453.429	444.044	312.383	362.162	354.569	370.637	362.515	368.202	387.033
APOBEC3G	169.277	106.749	145.121	136.826	130.65	164.229	170.908	165.355	90.037	166.495	171.046	135.546	135.648	128.79	149.002	169.019	139.615	163.054	157.179	159.538	160.455	168.14	147.198	145.385	150.46	165.251	168.548	156.169	160.909	159.364	146.96	137.753	176.458	164.023	172.993	147.745	179.02	177.041	210.834	149.54	166.032	162.594	151.823	161.813	147.088	174.305	164.206	168.445	187.888
APOBEC3H	99.1806	72.1573	95.7605	99.548	96.9628	109.43	108.882	106.874	62.3501	103.613	107.111	97.1325	93.5788	86.3543	91.9985	109.82	98.3643	107.829	110.432	114.115	105.188	110.091	95.593	102.663	105.735	109.352	111.578	101.641	109.08	105.4	100.53	87.7612	103.201	115.305	117.756	100.008	118.519	107.82	116.199	97.6267	108.477	115.949	104.843	105.069	99.2383	114.949	111.931	111.644	112.891
APOBEC4	86.8186	62.3714	83.7803	83.0977	86.1979	96.4545	99.4997	90.4712	54.6753	89.1914	91.8468	86.0424	88.4245	76.189	79.9521	94.7227	88.0125	94.1823	97.4647	98.1328	93.3322	96.861	84.5394	91.4531	97.4596	95.4544	97.7648	89.2854	93.2562	87.184	92.9359	75.9427	91.0618	98.7681	104.025	87.5588	99.1287	83.2321	97.967	86.1671	101.272	102.999	95.0712	88.9025	89.4902	99.7043	97.4325	98.7411	97.917
APOC1	1082.27	732.941	1053.25	1016.46	1133.12	1674.03	1026.96	910.521	676.959	1071.4	1187.85	1001.12	1074.02	1047.73	818.568	994.016	1041.29	1126.91	1189.91	1258.34	1217.95	1110.25	1097.88	1042.59	1122.78	1174.48	1214.86	1218.6	1004.41	1072.52	954.577	842.481	923.104	1263.96	1394.59	1099.21	942.865	939.906	1154.48	1024.29	1029.73	1027.38	1704.41	1387.73	930.249	1222.27	1215.89	1202.82	1073.51
APOC2	90.9235	64.7739	93.8733	94.7711	111.186	116.239	102.202	92.7577	55.1039	96.0171	107.46	106.631	99.1263	101.482	86.5951	100.337	106.62	103.841	104.802	104.702	109.13	106.813	101.441	100.953	105.446	106.837	110.208	107.774	98.1197	100.384	99.9265	83.2659	111.4	101.432	104.905	103.786	95.3045	82.3823	124.604	94.8343	109.174	113.734	109.374	87.9506	95.1485	115.3	111.666	112.606	114.639
APOC3	86.4516	63.7049	85.1791	85.7927	91.4902	101.578	97.6813	92.7224	55.4682	91.3112	95.3086	87.8571	86.8503	78.948	83.5198	96.16	94.2264	96.4173	99.4636	102.876	96.5581	98.7845	85.3113	93.8242	97.8844	97.7574	101.982	92.5727	97.483	91.4063	91.0023	79.8075	93.944	100.973	105.683	92.1159	97.541	87.726	101.149	88.2717	103.238	103.163	94.3843	89.5779	90.4549	105.374	99.5354	100.228	102.485
APOC4	88.0046	65.5346	87.6185	88.6301	90.8759	104.074	104.276	96.5447	56.8202	93.026	97.744	94.0266	88.2998	82.5267	83.6664	100.152	94.8055	98.2607	101.781	102.209	99.0746	100.779	89.7897	97.1137	99.7084	99.7819	103.851	96.4582	101.032	92.8459	98.0475	79.061	96.8063	97.9396	107.514	96.016	97.95	87.2705	102.964	89.0847	104.697	106.148	98.6388	91.0633	93.4629	104.823	100.845	103.446	105.715
APOD	8695.18	2366.3	3254.84	2550.49	2194.79	3643.03	4050.94	3796.99	1870.85	3181.11	2381.88	2576.7	2610.94	2866.14	2780.26	3188.78	2437.89	3700.54	3044.55	3087.85	3614.66	3576.48	2652.86	2710.23	3580.03	3572.64	2875.41	2708.45	2781.06	3358.8	8021.04	3993.47	4367.94	2572.08	2943.33	2271.56	2829.33	2549.63	2889.67	3436.71	3085.9	3072.01	2304.44	3455.01	3751.03	5101.08	4697.31	4398.09	3270.27
APOE	2919.51	1977.01	2534.94	2700.78	2475.35	2946.73	2525.52	2326.45	1714.28	2736.99	2845.4	2165.07	2269.66	2423.06	2124.78	2630.68	2522.42	2837.91	2852.33	3125.73	3056.77	2889.98	2471.05	2742.14	3066.56	2878.43	3189.93	2955.64	2691.74	2622.49	2198.03	2075.74	2416.63	2715.78	3436.01	2306.44	2293.11	2434.3	2737.18	2685.86	2572.98	2529.07	3366.4	3741.51	2465.88	2851.44	2953.26	2893.6	2569.19
APOF	104.299	68.5446	91.1781	90.1426	92.4846	102.555	99.5322	96.0863	59.5423	97.7317	97.8378	97.0985	97.7186	87.3353	88.4939	101.811	94.5537	103.065	104.396	104.175	102.933	105.669	90.3598	101.055	102.844	104.643	109.213	95.1126	100.156	95.5271	94.7336	84.7616	99.6784	103.758	109.253	95.6801	101.872	89.3959	105.373	94.6383	113.177	109.822	106.442	99.9165	95.6821	113.295	106.294	107.827	103.87
APOH	81.624	59.9869	79.7465	81.0383	82.6882	91.1481	88.8282	85.153	52.1553	85.2631	89.6934	84.5146	80.1001	72.921	78.0951	91.5437	87.2792	90.0923	92.6952	96.2099	90.8727	92.0438	79.5418	89.3593	95.6962	91.1967	95.0397	85.4778	94.5634	84.6842	85.5974	73.0033	88.3073	94.7783	98.1661	86.6054	94.5702	82.3205	94.1543	81.8171	97.2709	97.5549	90.8386	86.0558	85.1085	95.7223	92.8418	93.7521	94.9033
APOL1	118.601	86.5693	113.72	123.776	114.918	132.701	132.138	126.433	75.3992	124.119	129.466	109.971	108.48	101.305	111.507	131.797	114.828	129.099	130.42	130.666	133.702	134.318	118.521	137.784	131.846	130.71	132.685	118.573	126.292	122.012	123.884	103.721	132.414	129.987	134.394	112.438	142.108	124.753	139.75	116.773	132.455	132.665	125.907	122.56	122.752	138.728	131.6	133.583	128.614
APOL2	195.616	133.358	169.885	162.019	175.47	188.767	189.201	183.98	106.787	182.385	178.909	159.752	151.573	147.871	156.613	188.263	155.63	193.766	187.658	189.864	205.624	196.193	160.969	201.817	208.308	193.673	197.019	183.089	189.292	180.425	190.028	151.288	175.374	186.417	186.664	161.343	201.795	177.633	193.237	174.884	188.724	195.643	205.024	175.239	183.539	204.161	195.41	197.075	203.707
APOL3	426.678	250.891	320.906	314.87	303.893	366.519	389.068	388.596	203.648	360.459	424.198	282.017	277.319	270.89	358.164	379.246	279.186	369.576	351.231	338.022	415.177	391.354	361.885	349.63	344.408	372.256	400.538	311.462	332.785	352.502	334.92	291.833	355.904	460.194	381.005	300.36	565.669	460.228	401.586	348.431	360.398	358.89	368.241	318.409	371.336	388.464	368.347	383.927	369.201
APOL4	91.4653	69.709	92.4593	93.2936	96.7222	108.308	105.768	100.547	60.5845	98.9726	107.34	100.492	94.5143	86.6863	90.2089	105.91	95.3953	104.427	107.048	109.835	103.122	106.215	94.1461	103.824	106.988	105.822	106.571	100.793	106.777	100.088	98.2614	85.1392	100.269	106.578	111.467	99.3117	108.104	92.0662	110.485	95.7289	116.02	111.375	104.626	102.402	99.3415	113.327	107.816	109.627	112.499
APOL5	90.0431	62.8146	84.1898	85.6911	87.9	101.508	97.9829	89.624	55.0005	90.0343	96.7028	89.0151	86.7282	77.9593	82.6843	97.2455	88.7893	94.6378	97.5238	99.7954	95.5127	97.3506	84.6595	95.8814	99.3442	96.0195	100.218	92.4524	94.7528	88.3115	90.8485	76.8442	93.2767	101.044	102.642	91.4898	99.0568	83.4968	98.236	86.7281	102.214	104.965	98.5594	92.4633	87.3307	102.306	97.5785	99.0174	99.0274
APOL6	103.679	71.5306	95.4799	95.025	100.078	110.437	110.728	105.253	62.7063	102.812	108.319	96.3771	95.7405	86.1562	91.9532	106.927	99.0386	107.417	111.053	112.568	106.012	111.332	97.1919	102.808	110.987	108.757	113.403	101.311	106.481	102.046	101.213	86.2026	107.06	115.128	119.656	101.147	114.9	101.437	114.878	97.5872	110.985	114.28	108.267	99.1014	102.819	114.101	109.879	111.243	118.797
APOLD1	90.3198	58.1951	87.0197	104.784	86.1974	167.013	91.3623	123.283	51.0674	90.3968	88.5326	120.848	86.2275	98.0787	73.5356	112.663	95.1143	96.6534	95.1147	95.7108	95.5038	141.851	81.3077	81.3094	86.95	100.061	94.2128	162.484	165.357	85.3375	105.57	70.5099	89.9786	96.3623	110.761	123.236	82.1613	71.4418	85.0294	91.2885	111.287	102.02	105.231	86.7495	82.3039	100.347	97.5911	109.834	89.8497
APOM	98.6419	73.3706	99.0779	99.178	105.458	116.059	121.928	108.059	61.8572	104.217	104.754	105.21	102.613	90.581	89.1479	110.683	112.739	111.413	110.743	113.531	110.156	114.617	105.936	114.822	116.419	112.933	111.96	104.868	109.883	107.323	110.068	86.7445	113.801	107.399	115.662	97.4059	117.499	100.267	119.048	101.906	125.314	141.619	114.694	111.272	103.21	121.632	116.508	115.96	124.961
APOO	485.357	394.251	563.019	522.785	649.422	676.868	618.971	580.541	336.874	587.812	567.235	608.875	600.118	493.486	480.958	609.428	587.328	630.803	812.914	803.681	607.303	670.474	557.39	632.868	645.831	640.044	666.88	592.132	622.628	591.912	603.374	488.86	602.248	602.278	649.503	589.813	619.608	529.81	635.985	570.717	623.27	681.483	682.719	539.26	552.259	704.565	663.09	671.82	683.839
APOOL	176.477	124.719	170.417	170.114	183.333	199.813	190.296	181.325	107.071	180.985	172.13	173.883	165.094	149.651	153.273	196.896	197.301	193.631	217.878	203.473	189.167	196.984	175.048	188.787	188.051	195.447	193.162	176.613	197.552	186.631	195.456	149.607	193.451	210.223	236.652	188.488	247.445	197.273	197.39	175.085	201.155	209.039	204.07	175.863	178.172	213.18	199.195	204.632	192.564
APP	1319.99	821.775	1125.79	1088.41	1340.02	1187.47	1391.57	1166.75	689.084	1164.2	1109.67	999.484	1223.09	1070.65	971.198	1216.98	1232.16	1277.8	1493.41	1418.15	1283.12	1308.37	837.45	2626.66	2386.91	1280.73	1576.79	2063.23	1597.39	1128.89	1089.12	963.355	1228.61	1364.64	1689.57	1308.93	1610.57	991.269	1158.83	1134	1273.53	1422.49	1257.69	1542.46	1107.52	1388.65	1331.33	1324.87	1283.77
APPBP2	824.545	589.798	838.449	726.562	841.73	978.054	963.389	897.698	495.958	888.3	1427.31	1204.67	1385.98	1015.96	895.948	1130.82	889.731	950.244	893.389	915.603	902.172	973.396	742.267	865.015	1071.81	965.604	2627.96	2015.92	1724.56	847.984	843.42	727.54	832.284	780.541	828.636	697.45	818.727	771.486	903.974	873.773	1055.55	1097.85	992.898	971.152	820.511	1028.21	974.192	987.027	1191.55
APPL1	314.672	229.038	329.113	319.874	337.294	394.451	397.246	354.58	194.33	347.251	355.679	369.585	361.305	298.311	312.894	372.75	373.913	376.358	367.016	369.593	384.286	390.863	359.94	352.717	371.883	380.215	358.599	366.155	364.717	346.979	370.094	292.193	371.651	384.177	432.144	378.043	409.302	327.151	396.962	342.762	440.652	439.055	403.425	395.769	378.304	425.84	387.975	394.85	421.172
APPL2	488.078	310.713	438.114	391.7	477.611	529.398	772.228	549.927	261.797	457.266	484.75	483.645	428.164	375.424	376.252	496.763	509.707	492.071	478.66	459	503.604	533.413	417.523	438.422	456.635	498.901	542.087	520.273	544.049	454.692	440.127	370.992	468.438	452.1	468.805	433.545	447.93	402.363	434.22	441.454	827.497	1006.07	541.648	542.446	443.877	555.652	507.577	524.384	581.637
APRIN	89.2969	66.3628	88.6523	89.5628	90.1717	104.8	100.244	96.6004	57.4362	94.826	100.104	95.4535	94.7324	84.3123	83.934	103.038	92.7553	99.8779	102.629	105.977	102.411	101.899	88.6532	96.8629	102.625	101.019	101.462	94.0194	100.328	94.4757	93.6489	79.2752	99.1603	103.108	109.891	95.3972	101.984	87.8813	105.678	90.8102	108.158	106.513	97.5551	93.3807	94.4146	109.065	102.461	104.122	103.094
APRT	775.726	544.703	786.837	838.065	726.818	850.34	823.943	798.503	463.851	829.238	816.004	1010.84	835.55	746.966	797.98	970.101	669.841	878.968	883.789	906.308	778.712	905.407	708.973	756.632	847.917	889.206	928.623	833.422	919.168	836.909	905.198	667.378	734.481	978.324	979.696	885.783	810.343	704.907	833.722	793.394	810.868	833.995	1185.42	951.101	747.612	958.387	915.586	917.825	821.584
APTX	970.607	504.343	717.926	714.449	805.325	876.166	979.772	773.353	417.644	761.054	835.364	843.784	817.436	664.116	596.77	804.196	708.447	807.2	766.133	788.723	819.379	875.341	644.922	727.962	754.307	815.591	836.856	711.772	740.932	753.59	724.255	630.647	797.432	818.332	906.576	743.37	732.978	731.323	785.679	735.549	901.522	944.234	683.615	641.887	738.444	887.638	829.269	851.983	1028.19
AQP1	90.7717	65.9943	86.7397	88.191	83.0661	103.518	100.083	88.7382	58.8983	94.128	95.2523	91.007	94.058	93.6969	89.1774	117.742	91.5162	98.3973	91.8676	92.7029	113.899	105.393	90.0192	91.6051	101.48	99.1779	101	92.0083	100.067	87.0836	94.3738	80.675	112.371	88.9122	100.033	82.9347	92.0118	82.4346	87.7417	91.8005	95.5059	97.9317	98.0515	94.6688	97.7468	102.683	101.4	103.783	101.783
AQP10	86.9579	64.9083	86.3061	84.868	87.4756	100.482	100.562	93.7692	57.3	91.9824	91.7252	91.54	85.803	79.1512	82.9928	99.2277	94.5185	97.3082	97.3291	103.012	99.2425	98.6574	86.7248	96.5724	98.1984	98.5138	100.374	95.327	96.4687	90.9727	90.6064	77.5195	93.5319	101.8	108.349	91.3175	97.3433	87.4732	102.555	88.9767	107.165	102.338	94.3926	91.4746	93.32	103.707	99.6363	101.919	103.066
AQP11	179.796	151.285	207.903	200.688	192.104	245.095	223.496	219.623	129.183	221.566	445.237	217.004	230.014	187.596	196.427	229.45	260.318	238	235.612	228.742	218.465	246.655	191.384	201.434	215.494	239.536	288.307	240.177	258.907	229.048	295.288	184.211	209.886	206.374	219.426	187.451	218.053	192.537	219.6	214.088	392.616	412.173	212.002	206.576	209.76	269.8	243.85	253.209	218.067
AQP12A	91.0274	68.3805	89.8344	89.4147	93.2663	102.983	102.543	95.1872	58.285	96.5049	99.9223	96.5522	92.0304	83.3325	85.3517	103.089	94.2034	101.33	103.514	105.467	99.513	104.255	91.5831	97.2363	103.994	103.011	101.417	96.4032	103.033	96.6155	99.1286	80.9871	94.5965	106.926	107.099	96.827	105.856	90.8608	105.197	92.3209	106.065	104.445	101.765	98.4443	96.6683	107.639	104.972	105.61	102.097
AQP12B	115.33	82.1729	115.865	108.917	126.201	135.277	131.355	122.538	70.3852	123.509	125.838	120.98	117.817	105.923	108.827	131.201	111.792	131.878	135.5	137.029	127.992	134.156	113.985	123.598	130.026	133.372	128.715	120.83	123.528	122.997	121.379	108.863	123.547	136.698	133.354	123.113	130.951	112.099	131.157	118.689	140.7	140.817	125.604	128.11	119.328	141.461	132.946	136.326	135.392
AQP2	88.5877	64.8656	86.7694	89.5206	91.854	100.668	95.7233	94.6741	56.4953	93.1156	100.712	93.2261	90.6186	81.1897	83.4901	101.482	95.7927	98.1386	101.098	103.745	97.963	100.254	92.0042	95.8122	99.6688	99.4324	99.7447	94.5061	99.8609	92.336	91.8198	77.7133	93.8164	102.586	107.655	93.0344	102.126	87.1012	101.532	88.95	106.355	109.186	98.2417	89.5941	93.731	105.905	101.459	101.648	104.285
AQP3	167.872	111.701	152.083	152.846	141.448	171.26	159.939	160.612	95.4173	163.099	157.013	146.963	187.089	177.596	134.075	171.019	159.3	171.996	161.315	166.165	176.227	173.967	144.678	162.424	169.477	174.272	155.704	148.515	156.842	157.02	162.862	165.357	168.547	159.941	163.939	144.025	177.261	160.707	162.344	155.879	166.841	165.263	148.81	142.525	164.186	190.503	180.058	179.747	161.037
AQP4	85.1025	61.6831	82.268	82.1433	88.3543	94.8558	99.2309	90.6356	54.1764	88.36	92.5511	84.0622	88.9833	77.5016	78.1589	95.7763	87.001	93.7851	96.4173	97.8201	91.659	94.9597	85.5228	91.7542	95.1538	94.56	95.6296	88.5079	95.4578	88.5319	87.9002	74.2147	91.2279	96.5642	103.942	88.4804	96.1919	83.2865	95.5236	85.1325	100.873	99.3508	94.5904	89.0284	88.0607	99.6308	95.5911	96.819	94.5461
AQP5	85.4071	58.0912	80.9239	394.108	83.6579	89.5641	96.8491	84.2304	50.6523	85.682	84.5663	78.4809	81.0357	74.8149	75.733	88.3499	86.9492	89.001	88.6103	93.0149	91.9401	89.6916	82.5972	102.911	99.7731	91.7793	91.2934	86.944	89.7439	81.967	85.4192	73.9461	88.1824	85.8774	93.4696	82.2712	98.2265	82.1639	85.0659	80.853	91.783	92.332	90.0358	85.0912	85.0252	124.655	101.125	93.5793	91.3166
AQP6	90.3365	65.1378	86.8845	88.4914	90.7578	103.208	101.468	94.9058	57.2129	92.6539	95.828	94.9885	92.1483	81.7593	85.6668	100.12	89.4507	98.5034	104.611	101.766	100.014	101.274	90.8766	96.8357	99.7469	99.844	106.357	96.3486	96.2428	93.3487	94.6799	78.4405	98.7138	103.678	104.709	93.3571	98.4116	87.7055	105.867	90.6236	111.632	108.086	100.573	94.7077	89.9155	104.748	101.556	101.704	109.133
AQP7	95.822	71.159	96.8448	96.0861	95.0458	110.025	104.324	105.972	69.0487	101.92	103.388	98.7048	98.2253	85.6263	90.5093	106.777	98.9984	107.752	107.524	112.588	119.157	127.173	95.0854	105.935	111.518	109.147	105.089	102.329	108.282	99.6255	100.644	86.1251	103.692	105.25	113.775	100.122	105.572	93.2018	110.64	105.613	112.261	115.254	102.458	99.455	112.776	113.334	114.888	113.855	113.241
AQP7P1	120.329	90.1422	131.144	117.322	117.776	136.734	143.291	161.724	92.6052	128.633	126.895	131.482	129.996	111.463	112.594	133.386	128.647	135.868	137.638	154.926	160.039	262.853	133.075	125.192	150.335	139.363	125.743	125.693	134.891	123.141	123.081	113.172	124.507	134.443	134.787	117.435	134.411	114.234	132.209	181.442	135.762	138.507	126.98	125.8	171.749	148.946	153.827	156.397	131.224
AQP7P2	114.321	86.9885	123.072	114.784	115.181	131.971	128.477	152.3	94.3297	126.561	125.782	122.433	122.159	104.981	109.893	130.136	115.528	133.809	131.749	144.28	159.95	211.738	127.81	124.991	142.089	135.074	129.982	122.963	124.992	122.047	118.144	109.434	123.641	128.898	130.871	122.784	127.941	111.977	130.985	175.843	134.267	135.957	122.205	122.686	161.481	145.749	148.292	149.691	134.172
AQP8	89.535	64.2966	85.2664	86.3158	90.8508	100.057	97.5952	94.7657	55.3379	90.7284	97.6162	92.078	87.8963	77.9248	79.6639	97.7848	91.6234	96.6875	100.705	101.451	94.3285	98.5776	87.4917	92.6371	99.839	97.7616	98.012	91.1562	98.8414	91.9575	93.8503	76.3285	95.0782	100.19	103.183	91.9399	97.9518	85.6046	97.7678	87.6389	105.377	108.227	100.188	92.2349	92.6927	103.29	99.1345	100.313	101.625
AQP9	158.446	117.926	168.862	153.881	154.452	192.567	224.006	162.998	101.06	178.543	199.234	152.815	157.899	146.868	155.439	177.833	186.068	190.287	179.025	178.53	174.267	191.054	153.081	183.266	200.666	193.499	189.126	175.996	168.01	170.136	170.817	144.25	159.615	209.68	217.997	189.887	184.342	154.338	187.045	175.373	178.116	184.674	257.361	179.878	182.118	199.085	193.41	194.917	177.322
AQR	271.088	216.819	305.772	305.553	317.508	362.632	406.672	342.959	184.723	322.586	327.423	318.147	285.863	272.883	287.228	359.391	360.444	342.812	366.71	353.02	347.898	355.492	301.074	376.47	375.04	348.594	359.699	315.523	356.835	329.941	334.964	262.244	352.579	365.635	412.448	324.262	340.986	294.677	364.943	310.468	390.113	391.878	327.726	309.453	311.525	376.517	353.137	361.77	359.536
AR	475.22	288.744	401.464	339.402	372.199	523.117	519.378	467.862	241.882	419.603	491.197	487.203	455.524	354.063	337.301	444.866	498.839	456.922	396.702	402.29	523.353	512.167	466.026	360.551	386	463.173	573.726	518.794	662.319	413	447.376	354.743	583.413	376.35	383.476	347.255	384.235	353.458	517.615	415.497	606.481	614.653	494.704	435.106	470.89	534.851	472.262	478.328	478.198
ARAF	584.007	439.253	625.82	596.348	690.486	753.647	689.713	657.572	369.391	673.547	655.131	673.651	650.731	564.278	536.052	700.266	665.431	707.239	753.21	733.742	760.839	735.288	670.689	718.115	710.175	713.039	729.321	678.956	708.414	658.159	615.528	557.359	699.066	1017.17	1097.83	997.833	744.132	620.11	769.265	653.347	755.661	770.481	716.152	673.314	656.414	769.476	718.808	732.252	809.46
ARAP1	189.438	142.775	197.205	203.593	191.14	232.829	240.983	212.709	119.017	212.681	196.745	194.836	207.464	186.562	194.4	235.134	294.054	225.282	224.842	249.18	235.61	228.363	201.103	212.086	227.138	226.853	219.668	209.789	254.694	215.472	287.901	179.787	229.786	219.101	223.41	207.291	238.951	216.041	224.182	205.422	239.474	252.251	205.062	209.254	218.95	237.711	229.19	232.751	231.209
ARAP2	114.234	79.6385	108.17	112.544	113.502	125.856	130.54	124.479	69.1994	116.034	119.526	107.115	103.371	98.038	101.981	127.645	118.543	121.722	121.814	125.193	120.837	123.488	106.666	119.598	119.13	123.273	134.171	113.852	118.262	116.137	113.246	96.5575	118.732	136.311	132.984	118.476	129.632	111.172	132.617	110.447	124.361	126.466	124.785	120.533	114.467	129.61	126.04	127.073	133.254
ARAP3	216.336	188.715	252.139	261.928	222.251	285.99	279.303	265.375	166.713	269.045	259.895	275.246	251.043	221.955	262.295	298.317	223.969	280.81	250.026	276.422	438.956	301.177	227.61	319.824	291.043	286.155	256.213	267.832	275.78	250.105	249.484	224.994	306.184	326.782	374.788	247.178	275.525	250.748	257.399	270.343	263.549	273.88	252.756	267.947	273.697	294.113	290.393	294.715	286.126
ARC	93.6969	69.7469	93	91.8491	93.9671	107.811	109.904	103.425	60.8269	99.8181	104.222	98.3139	93.7197	84.8715	88.523	107.508	97.5106	105.316	108.621	110.382	104.489	107.986	95.4306	104.136	104.866	106.526	109.279	99.5114	104.897	99.3593	96.2974	86.1089	100.712	104.8	116.062	94.5563	103.634	94.0534	110.388	96.5354	111.908	113.868	104.644	99.5236	100.914	112.056	107.029	109.112	111.619
ARCN1	1297.01	888.01	1254.78	1286.24	1355.6	1468.03	1473.69	1351.34	748.202	1342.4	1342.22	1154.21	1173.99	1083.09	1120.7	1442.08	1209.34	1437.6	1931.09	1900.99	1409.61	1505.19	1286.25	1724.5	1660.92	1448.15	1340.15	1231.73	1348.24	1405.64	1197.08	1141.39	1485.87	1601.03	1717.59	1381.14	1589.19	1299.84	1399.73	1308.12	1622.71	1570.72	1454.55	1338.35	1338.8	1563.16	1462.32	1487.4	1357.61
ARD1A	916.032	550.951	785.138	758.111	761.649	879.832	857.078	798.46	469.01	838.338	831.696	753.267	704.528	653.97	684.146	881.176	673.918	885.396	979.457	1010.53	841.957	935.185	730.131	794.085	892.999	898.443	843.337	784.239	834.582	826.826	764.136	676.071	773.909	918.88	962.898	820.324	1037.17	882.855	849.893	817.747	901.502	912.054	892.524	787.611	786.925	940.58	901.859	916.603	843.135
ARD1B	87.1344	63.9769	84.9796	83.57	89.5057	100.09	98.7668	92.4772	55.4764	90.7023	96.9908	88.8524	90.6917	83.306	81.415	96.2613	92.1033	96.1579	98.9572	99.2782	98.2751	97.9935	84.6662	94.2264	100.503	97.3895	97.6588	92.6541	96.3116	91.1448	93.147	76.6807	96.787	99.4445	103.377	92.2879	100.212	84.1483	101.067	87.8636	102.403	105.34	96.5359	90.7015	90.3917	102.252	98.5828	100.079	98.7573
AREG	79.6774	59.7187	78.3312	78.2054	83.4197	91.2421	89.6111	86.3759	51.7206	84.0981	88.4907	82.0195	79.6091	72.244	77.1019	87.8751	84.9394	88.1381	92.264	96.9961	89.6586	89.8971	78.2538	88.6113	90.2634	89.3607	90.2893	85.2404	89.3187	83.1614	85.9908	70.5282	84.3884	91.5053	94.4943	85.0968	87.284	78.5944	89.838	80.244	94.6142	92.339	86.4444	83.4646	82.9846	95.312	90.7935	91.6535	92.7821
AREGB	85.1772	63.7331	84.2625	84.7327	87.5949	97.24	98.2855	91.6936	54.6978	89.1984	94.3246	89.1581	86.8189	76.0129	79.7127	94.5237	92.2814	93.896	97.2841	101.172	95.0297	96.6104	83.4076	90.7341	94.5739	95.235	95.3216	92.5886	94.9394	89.4465	89.4772	76.4727	90.6815	95.2815	104.053	89.1206	96.5485	84.2367	96.4951	85.5275	100.622	103.715	91.8781	91.9771	90.2552	101.408	97.4046	97.1742	96.9854
ARF1	4708	3315.25	4808.65	4620.48	5452.54	6248.77	5140.7	4883.89	2775.42	5113.37	5214.11	5547	5448.59	4729.58	4304.81	5461.13	5290.85	5471.21	5650.93	5758.74	5287.99	5644.9	5066.3	5606.21	5578.66	5545.3	5534.64	4964.17	5549	5318.28	5425.15	4082.48	4930.43	5995.43	6494.47	5830.8	5047.44	4434.03	5159.5	4925.71	5704.3	5800.54	5533.19	4753.35	4710.38	5966.99	5564.22	5703.78	5183.02
ARF3	705.914	453.566	648.512	637.36	694.048	764.982	794.575	762.847	377.391	691.282	674.379	751.307	754.663	657.855	581.938	723.708	740.488	739.087	721.864	715.751	685.555	758.405	731.63	658.414	664.023	740.72	781.182	771.112	791.347	722.744	869.95	579.33	691.885	668.726	736.469	632.716	713.041	577.397	817.351	698.021	825.558	878.863	747.305	712.723	660.746	816.402	751.829	772.855	824.776
ARF4	4103.99	3313.2	4619.78	4314.98	4600.63	5324.38	5950.52	4942.41	2690.87	4834.61	5170.4	4533.98	4525.38	3897.54	4137.44	5136.18	4689.4	5209.13	6025.37	5940.03	5131.84	5329.92	4420.55	5485.82	5960.55	5260.14	5670.61	4998.92	5364.35	4856.18	4704.58	3836.97	4999.39	5057.84	5980.34	4851.78	6381.55	5446.74	5317.88	4741.66	5186.58	6033.93	5753.45	5118.02	4925.81	5784.46	5372.82	5424.17	5554.39
ARF5	1212.63	789.33	1106.59	1176.81	1046.71	1248.9	1260.94	1151.11	654.548	1182.44	1127.87	1080.75	1084.59	955.324	938.473	1240.91	1299.85	1260.55	1437.96	1415.18	1305.37	1262.59	1049.67	1268.9	1282.64	1274.27	1336.73	1189.95	1263.77	1221.31	1100.03	922.009	1235.14	1476.05	1577.54	1298.91	1080.97	1012.66	1140.87	1148.91	1307.46	1344.68	1056.76	1081.86	1173.64	1330.43	1293.44	1293.8	1291.64
ARF6	98.1407	73.7797	99.0788	103.168	102.634	115.091	114.576	109.729	64.1218	105.96	112.083	103.107	98.9372	90.5318	99.3808	114.607	107.3	111.977	113.494	117.562	111.972	115.047	100.689	110.599	118.027	113.429	116.192	111.143	112.101	106.611	108.458	91.349	105.529	116.739	128.184	111.703	114.332	102.731	117.936	102.379	120.078	123.208	114.415	110.255	103.809	120.14	115.777	116.386	113.866
ARFGAP1	378.933	296.454	399.326	420.951	349.025	456.562	457.667	422.266	242.268	437.667	471.339	475.083	480.192	404.359	360.99	480.401	391.481	453.211	498.377	613.74	442.914	460.802	384.591	463.367	442.362	460.131	478.01	393.564	408.719	430.95	366.892	346.51	417.817	465.512	496.643	416.584	413.879	401.034	454.131	412.447	474.729	481.585	429.186	410.489	416.565	477.233	457.017	463.9	460.656
ARFGAP2	312.789	219.347	312.621	325.388	322.89	368.247	404.959	346.806	187.363	331.266	307.473	364.59	342.117	311.69	284.926	369.675	359.865	354.192	374.708	386.959	357.697	366.354	268.292	386.336	387.952	358.376	401.036	358.722	361.796	337.314	339.981	268.97	345.846	353.902	374.41	318.052	396.221	323.879	398.609	321.902	405.865	409.712	358.104	353.152	325.938	385.931	363.024	365.281	419.678
ARFGAP3	400.942	309.905	437.582	469.01	486.082	505.217	472.36	445.694	260.609	465.371	470.227	489.157	537.634	445.708	370.624	471.872	374.67	490.556	825.379	672.092	467.359	517.404	387.374	634.568	609.743	496.598	407.095	408.415	434.899	464.697	419.54	391.413	444.927	542.492	631.523	490.072	522.274	423.318	502.796	445.042	498.238	589.685	411.649	412.67	467.749	563.844	527.589	513.759	487.318
ARFGEF1	1017.5	647.298	923.524	832.127	839.204	1027.79	987.358	906.281	535.186	994.528	892.295	1271.37	1328.58	1044.41	870.975	1179.25	1038.17	1035.78	1091.09	1031.75	996.43	1059.41	925.177	931.585	946.946	1051.68	1081.81	995.056	1045.53	955.513	902.81	808.427	980.395	1147.15	1142.35	1018.42	944.728	874.039	1098.23	933.994	1113.18	1101.18	1024.41	1073.77	914.409	1160.95	1060.8	1083.91	1174.59
ARFGEF2	156.324	119.506	164.982	165.598	167.212	196.372	196.697	181.06	103.531	176.138	175.499	165.813	163.811	149.536	155.869	194.901	179.112	186.187	187.636	196.66	176.843	192.5	168.49	170.416	174.928	188.962	191.319	173.096	183.921	180.407	173.507	144.356	189.522	240.275	273.712	220.925	193.321	179.745	188.559	170.928	213.219	214.224	178.965	177.872	169.465	196.551	193.52	193.827	182.233
ARFIP1	560.527	387.842	556.606	484.271	585.64	649.03	712.974	616.957	326.259	586.776	637.383	593.575	628.931	549.088	474.288	584.07	629.604	629.143	603.052	602.593	655.844	648.158	561.107	685.676	715.156	636.72	688.112	628.424	679.837	577.098	499.062	486.01	620.145	671.966	750.893	664.563	647.681	529.346	656.553	566.27	737.36	768.075	595.358	642.447	557.695	709.698	658.694	665.515	750.141
ARFIP2	99.5331	70.2433	95.0005	96.9602	100.153	109.546	114.187	103.099	62.0148	102.093	107.691	100.335	97.2626	87.5523	92.2852	109.678	100.343	107.393	110.4	112.043	109.663	110.366	99.5513	104.065	108.109	108.477	109.21	102.917	109.053	102.548	99.9637	86.5085	102.925	111.191	118.935	101.132	111.009	92.8689	111.741	97.1167	118.443	117.763	103.417	100.11	100.238	114.31	110.931	112.356	115.734
ARFRP1	101.849	75.5498	102.324	99.3513	103.965	119.248	121.105	114.523	64.5128	110.035	111.613	113.793	112.792	104.492	95.7804	118.989	105.471	115.053	125.069	127.857	118.946	118.909	99.9576	112.994	123.581	116.682	120.105	109.083	114.854	109.553	108.632	91.8965	113.616	118.987	122.914	111.69	116.94	102.638	117.744	104.191	124.848	127.649	111.051	111.814	108.613	121.961	118.809	119.144	119.404
ARG1	85.6463	63.9788	85.1834	84.732	88.9778	99.8532	97.6391	91.5186	55.8928	90.5627	97.963	93.1276	87.0931	77.8242	83.0371	96.0347	90.7185	95.4199	99.0071	101.362	93.9088	98.1825	85.1108	95.9885	97.6648	97.0199	98.5052	91.5669	96.2915	90.6268	92.7187	75.6811	92.6323	99.0788	106.071	93.6078	100.094	84.3864	97.2485	86.7656	103.742	103.79	97.3944	94.2059	106.764	103.819	97.9361	98.8611	99.2235
ARG2	97.7103	71.2199	96.4065	97.7389	104.353	112.208	109.136	102.805	61.6355	102.981	109.367	105.405	97.5446	87.4387	89.1475	106.329	104.567	108.061	110.29	115.509	107.584	110.403	95.5931	108.017	113.419	110.064	109.777	107.658	113.314	101.482	99.5462	85.0657	107.502	117.448	118.632	105.73	109.907	96.0841	112.018	97.7941	115.443	120.321	108.054	103.699	100.697	116.037	111.101	112.517	117.806
ARG99	91.8506	69.3208	90.6543	94.3697	92.7728	104.184	106.023	99.1619	59.0296	96.2803	100.34	91.9689	92.3214	82.8001	87.6326	103.445	93.6868	102.008	104.926	109.512	102.348	106.194	90.1743	98.6738	105.304	103.046	103.941	98.2025	100.501	96.6302	91.714	81.9316	98.1962	104.175	109.683	96.4106	102.854	89.7546	104.104	93.2272	105.294	113.044	103.777	97.0869	96.8261	110.025	104.948	105.892	103.242
ARGFX	85.291	61.0598	81.4091	81.9587	84.3352	94.1428	94.4361	88.1598	53.6333	87.7859	90.3766	86.8895	83.0948	76.0092	79.6238	94.2138	85.3031	91.581	95.5722	95.3521	92.012	94.0667	83.2791	90.0108	94.291	93.0516	96.5073	88.5146	94.431	86.6217	87.0307	74.0776	89.9328	95.2506	99.6427	87.3433	93.9177	82.5694	94.6809	83.7155	98.671	97.1337	94.9861	86.8497	86.9689	98.9629	94.2836	95.5098	96.9683
ARGFXP2	87.5311	64.5341	87.622	87.3317	90.297	101.917	99.3068	93.4495	57.4102	93.0474	101.227	94.3193	89.3959	82.0642	85.7532	101.144	94.3844	98.4161	97.9026	105.546	99.1153	100.138	84.8105	93.7757	100.411	99.8804	98.7322	93.3668	99.003	94.205	96.2893	79.0404	95.389	103.53	105.432	95.1625	101.984	87.0925	104.156	89.7468	106.698	106.202	98.3715	94.8797	91.9423	106.196	102.055	102.676	100.674
ARGLU1	1013.44	797.215	1069.57	1066.21	987.042	1184.87	1087.53	1085.3	644.44	1116.92	1331.64	1225.88	1085.57	891.824	937.044	1233.05	949.793	1178.07	1307.23	1327.26	1208.82	1220.7	982.58	1245.84	1545.99	1203.59	1114.06	1009.38	1152.27	1133.42	1071.44	896.508	1115.48	1347.56	1382	1161.71	1572.9	1355.82	1400.33	1049.22	1166.11	1204.03	1208.45	1097.76	970.667	1252.68	1247.28	1251.3	1301.98
ARHGAP1	1231.46	931.974	1297.34	1304.98	1247.39	1583.7	1741.86	1540.56	772.501	1380.05	1282.53	1495.52	1446.61	1276.24	1131.39	1502.07	1302.24	1469.4	1548.93	1720.57	1503.36	1528.04	1123.86	1811.4	1720.31	1487.17	1621.57	1441.33	1437.38	1349.09	1417.72	1149.84	1545.97	1328.19	1496.17	1217	1609.6	1215.38	1550.39	1362.38	1827.73	1859.31	1266.15	1219.99	1420.89	1593.56	1507.2	1521.55	1558.42
ARHGAP10	165.23	97.0039	134.642	135.571	131.892	154.159	169.312	153.081	85.9716	143.082	149.349	137.015	132.254	124.423	126.13	150.335	126.23	151.525	147.645	146.017	152.388	166.414	125.447	168.081	167.706	153.948	141.981	141.172	147.297	141.924	129.601	117.301	139.431	171.653	179.634	167.577	185.623	139.665	157.325	144.212	165.491	155.849	154.141	143.336	146.09	160.829	158.352	159.942	150.765
ARHGAP11A	114.401	79.5364	108.42	107.175	121.857	124.939	126.482	118.411	70.4091	117.779	119.482	114.711	110.716	100.518	106.728	121.383	110.724	122.244	127.533	128.99	123.216	125.242	109.689	122.95	126.714	123.874	125.392	114.105	122.633	113.741	111.362	97.6693	123.765	126.755	129.575	118.077	122.963	110.418	129.858	112.479	134.965	134.067	121.178	118.602	114.837	130.525	125.458	127.437	126.463
ARHGAP11B	93.7239	67.8003	91.5444	91.6971	96.6758	106.009	107.961	100.204	60.2048	97.7202	105.394	96.2198	95.3427	83.2551	86.452	105.965	98.1179	103.28	107.403	109.452	107.284	105.335	92.2308	103.327	111.212	104.97	107.596	99.728	103.375	97.2556	99.8813	82.0923	100.235	108.583	115.902	97.9451	107.388	93.6493	107.735	94.486	108.667	110.163	107.067	100.274	96.9963	110.761	106.8	107.842	107.845
ARHGAP12	299.665	195.23	272.988	250.816	337.906	335.001	379.442	308.887	164.039	287.558	386.995	302.891	330.138	279.839	234.381	290.076	276.421	309.058	335.22	315.207	295.543	313.832	253.931	298.203	331.445	310.464	326.57	345.224	356.687	280.915	291.61	250.3	302.782	273.276	309.892	238.921	364.436	276.061	284.515	273.153	314.545	376.351	297.533	277.891	273.364	365.943	324.151	330.746	367.078
ARHGAP15	213.856	153.706	211.612	232.213	200.472	252.582	239.055	248.518	129.325	243.032	281.433	198.217	208.86	185.43	245.644	276.182	196.68	238.673	247.794	233.808	264.349	249.912	221.942	200.702	213.261	241.443	232.67	215.529	233.552	249.577	215.622	197.769	274.468	255.932	241.598	206.699	248.786	244.865	264.726	216.263	242.808	229.002	232.084	270.52	237.177	250.064	241.193	247.165	272.131
ARHGAP17	746.77	538.81	746.462	796.393	807.777	890.609	883.506	865.058	453.184	822.391	886.529	815.027	734.638	684.69	692.475	884.174	705.97	842.109	895.989	959.263	818.281	889.14	704.5	871.035	888.821	858.029	879.884	812.274	873.818	781.999	720.261	667.988	780.128	1007.04	1047.49	908.199	928.648	767.846	841.7	779.7	877.798	890.345	896.585	823.349	778.148	910.664	861.846	877.677	880.463
ARHGAP18	148.351	112.598	158.21	160.74	151.098	184.416	180.164	165.154	95.2655	166.812	164.724	160.478	156.61	140.648	139.583	174.988	172.984	177.635	173.573	178.034	180.225	184.417	162.278	331.713	279.402	180.248	178.123	165.363	182.363	168.766	161.904	142.107	184.416	198.489	197.829	168.563	178.376	156.1	181.935	161.421	186.548	190.277	167.277	161.685	164.465	189.702	185.37	183.934	186.758
ARHGAP19	113.587	80.1987	113.74	110.013	117.216	127.306	131.809	115.188	68.1755	120.628	127.236	133.385	125.001	105.976	102.613	124.966	122.124	129.28	118.719	115.284	119.74	129.639	109.015	114.726	125.466	130.365	117.991	111.135	119.183	115.933	110.988	94.9067	123.9	145.593	150.895	115.184	143.876	114.434	165.603	117.48	134.77	133.617	138.132	119.597	112.38	137.58	129.711	131.827	137.146
ARHGAP20	87.4665	64.679	86.7688	85.0511	86.8711	99.688	102.303	94.8399	58.2295	91.8088	97.5169	93.996	86.9203	79.1413	84.5984	96.5383	92.4539	97.3315	97.0071	98.8543	97.7364	105.144	85.1829	98.3899	107.374	98.6619	96.7233	94.8688	97.9208	89.1786	92.4439	78.229	94.6736	96.6359	113.761	90.4347	103.323	86.1226	98.0378	92.5488	102.245	101.979	100.561	104.964	93.636	105.019	101.442	103.024	100.468
ARHGAP21	1294.65	952.06	1375.66	1441.33	1303.56	1567.41	1496.14	1398.92	816.596	1448.71	1358.99	1245.5	1125.68	1097.08	1209.2	1526.74	1270.44	1557.09	1841.36	1862.08	1513.53	1631.5	1421.27	1793.44	1993.92	1567.8	1382.53	1332.56	1524.03	1364.22	1330.94	1134.06	1365.15	2004.39	2209.18	2022.85	1975.79	1357.94	1504.99	1444	1571.89	1538.28	1393.73	1381.69	1454.24	1626.02	1593.49	1617.61	1640.45
ARHGAP22	130.894	99.7148	139.735	137.217	134.085	162.598	156.486	145.676	86.6243	153.626	148.88	132.57	137.855	120.406	126.431	161.291	132.792	157.934	246.809	222.714	153.431	158.786	129.234	144.703	152.156	159.482	143.114	138.411	152.09	144.763	135.586	122.166	152.224	186.813	189.275	163.202	154.922	140.243	152.959	140.665	166.634	165.17	156.371	144.876	145.783	165.517	159.913	160.861	165.635
ARHGAP23	211.619	161.292	223.699	219.008	202.837	249.298	251.273	241.736	140.132	241.194	236.814	211.838	218.166	205.004	219.14	277.787	201.634	256.073	227.892	242.392	272.814	261.442	233.424	243.983	258.694	256.517	220.815	223.552	248.651	229.112	207.634	199.009	237.241	263.428	295.975	209.815	270.677	226.846	234.801	239.857	252.221	258.737	240.112	252.64	266.993	270.208	264.23	269.637	256.415
ARHGAP24	108.571	77.8997	109.437	104.783	105.574	122.197	127.315	117.595	68.002	115.789	119.026	115.182	107.473	97.5505	105.345	124.944	109.006	124.013	120.539	119.895	125.58	127.951	103.507	125.132	122.038	124.346	117.59	112.454	121.221	115.826	119.642	98.866	112.428	126.255	134.337	105.93	117.693	97.2843	116.272	112.613	137.264	127.677	124.034	124.398	116.514	131.67	126.12	129.819	129.102
ARHGAP25	96.7404	66.5423	90.86	91.6185	93.4743	105.19	103.378	99.8313	55.889	103.098	107.712	95.688	94.5867	84.1828	107.941	106.981	101.766	102.977	105.035	103.442	103.785	104.244	101.943	90.066	95.2986	104.685	102.254	94.3373	100.447	107.643	98.9085	87.792	105.105	114.439	114.235	92.5354	115.489	107.015	113.874	93.3184	103.336	100.078	106.916	101.5	94.8717	107.722	104.522	106.122	111.737
ARHGAP26	95.0401	68.9411	92.7631	93.3202	104.818	108.009	106.466	99.6781	60.194	100.161	103.287	92.181	91.9344	83.6007	89.1368	106.543	99.2764	105.401	107.16	109.686	106.76	107.437	92.4805	103.92	104.731	106.491	105.592	98.1134	104.068	100.98	98.8443	84.7062	99.4405	109.532	110.531	97.661	106.754	92.5634	108.731	95.7643	115.526	112.014	99.1099	96.9324	100.3	112.8	107.833	108.811	108.759
ARHGAP27	113.392	78.2832	106.263	105.731	110.172	121.547	119.486	116.318	68.1047	113.315	113.618	106.985	108.029	104.744	101.522	121.99	114.529	119.431	123.817	125.354	116.029	123.085	106.946	117.327	118.26	121.329	117.303	111.237	117.685	114.177	110.105	95.0947	115.043	128.559	140.188	116.694	122.171	108.389	116.959	109.956	122.74	123.999	121.46	117.731	108.093	129.406	124.145	124.706	122.588
ARHGAP28	116.179	94.3796	126.48	118.847	131.918	143.942	199.676	142.95	78.5169	134.459	124.621	122.461	128.612	113.737	132.244	144.798	125.371	144.072	143.213	159.066	152.513	148.613	120.306	171.934	177.154	145.464	136.743	130.307	143.975	129.305	126.384	111.584	142.609	135.851	144.242	130.59	153.185	132.608	149.913	130.498	153.853	164.122	126.438	136.07	138.857	156.258	147.167	152.189	161.804
ARHGAP29	98.8866	70.6806	94.5286	95.9433	93.8872	113.007	106.229	101.094	61.1827	100.409	104.485	99.2694	97.6972	85.4511	88.0211	107.49	96.4435	106.319	121.072	124.748	106.437	111.282	91.8231	102.707	110.743	107.935	106.137	95.8693	100.339	98.8132	100.168	83.1334	102.374	118.831	118.778	107.233	110.579	94.0004	117.454	97.4609	110.64	117.307	131.999	120.163	98.4984	115.011	109.762	111.147	106.59
ARHGAP30	135.351	101.589	136.022	148.339	139.486	162.138	152.247	151.952	85.8643	157.788	152.924	135.629	130.066	126.146	139.852	167.176	138.197	154.576	160.968	163.988	153.15	155.756	141.05	152.773	147.662	156.873	157.67	142.211	148.701	171.32	135.978	127.478	156.982	171.562	170.741	149.592	169.541	167.964	188.721	140.131	158.275	150.639	161.561	141.948	144.66	163.889	155.095	158.887	172.27
ARHGAP4	195.117	163.754	217.17	222.66	195.545	256.754	236.443	243.309	135.891	240.215	226.289	201.661	194.374	183.785	211.915	283.974	204.649	243.043	243.22	244.394	245.434	250.53	233.73	224.332	231.061	247.844	242.719	235.893	257.45	246.151	246.873	199.378	243.535	270.808	256.418	222.792	244.78	272.503	259.233	224.017	233.973	230.984	234.846	237.028	219.553	253.193	248.433	252.93	255.426
ARHGAP5	97.0481	70.0781	94.8271	94.3183	100.246	113.429	112.49	103.815	61.1511	100.805	108.03	104.1	100.05	91.1369	90.1984	107.905	100.155	108.387	110.903	109.914	105.292	108.075	95.0719	103.343	112.43	107.849	113.291	100.603	108.939	96.8903	101.675	83.6478	100.643	111.364	116.084	98.0446	108.885	91.4204	112.792	97.4996	113.66	113.294	103.213	103.579	97.022	115.449	110.954	110.706	110.22
ARHGAP6	93.6378	70.1499	93.5851	94.3103	98.2367	108.249	111.268	102.794	60.1969	99.3846	105.923	102.214	96.8312	86.3024	89.0128	106.169	96.3311	105.294	111.408	108.793	107.96	107.588	94.1642	103.068	109.737	106.528	117.788	101.667	106.057	99.8738	101.051	84.8314	102.947	105.087	111.322	97.1186	108.099	93.7252	114.841	96.1793	114.347	120.077	101.96	97.4568	104.417	113.985	109.365	109.773	112.664
ARHGAP8	112.279	78.3099	105.589	105.208	109.244	125.077	130.296	115.619	66.7223	113.174	122.839	118.944	122.425	109.383	99.2394	118.115	107.849	118.6	131.464	132.074	119.043	123.491	105.778	113.698	116.917	120.437	121.048	117.674	117.029	112.11	116.182	96.55	116.386	127.843	136.183	119.572	113.811	101.743	120.534	108.177	133.794	128.774	123.398	111.955	109.149	128.352	121.105	122.526	126.982
ARHGAP9	154.565	110.05	150.727	159.614	148.093	174.526	179.157	175.642	92.2203	176.176	174.864	146.228	142.942	131.523	159.762	194.149	149.908	172.497	184.696	179.252	174.018	173.206	175.117	152.985	152.851	175.343	174.572	152.457	167.672	213.433	148.883	144.601	197.238	194.376	176.348	169.103	183.363	225.338	194.989	155.081	162.878	161.564	172.93	165.923	157.8	179.54	172.51	176.904	202.702
ARHGDIA	1417.33	981.941	1428.73	1394.24	1567.16	1640.04	1476.52	1449.43	824.812	1520.32	1849.74	1598.94	1503.61	1436.68	1271.98	1652.08	1303.35	1618.06	1916.29	2154.34	1575.92	1660.83	1376.26	1895.84	2184.9	1643.35	2317.94	3006.01	3059.68	1488.61	1300.7	1181.71	1426.88	1523.7	1587.27	1353.36	1540.68	1348.3	1691.83	1485.23	1641.26	1622.72	1674.06	1652.68	1429.69	1685.5	1646.22	1644.25	1591.38
ARHGDIB	5082.72	3681.24	5113.8	5257.7	7227.08	6795.93	6129.42	5601.23	3153.28	5699.25	5096.87	4794.48	4641.16	4275.65	4761.54	5746.87	6079.47	5881.3	5755.39	5831.18	6386.44	6235.83	7273.53	6574.98	5944.79	5912.55	5005.96	5007.25	5096.98	6305.21	5680.48	4557.78	7191.32	6168.69	6127.55	4596.92	5499.71	5470.33	6046.68	5338.05	6999.47	6844.23	4930.58	4947.26	5520.47	6352.33	5929.43	5999	5906.93
ARHGDIG	97.1637	70.2641	94.9417	95.9056	96.2017	108.708	108.16	102.048	61.3475	101.565	106.335	100.802	99.592	86.7606	90.2024	108.505	104.507	105.982	105.806	114.986	104.492	108.763	95.4844	104.431	107.209	107.776	114.784	102.447	106.457	100.666	100.263	85.2586	106.174	110.804	116.734	104.486	105.552	95.223	105.939	96.5497	119.559	115.036	105.527	100.388	101.856	113.865	109.849	110.72	113.775
ARHGEF1	152.258	110.167	148.737	145.287	157.04	176.21	178.406	167.817	94.793	163.996	178.377	146.995	152.003	131.842	147.275	174.521	154.112	167.181	179.714	176.706	169.026	174.367	159.247	166.019	174.601	169.815	170.587	156.609	167.708	166.537	148.986	133.323	168.283	174.894	175.923	159.799	156.498	164.24	171.444	152.161	174.151	175.289	166.831	151.949	155.844	179.391	171.201	175.635	178.543
ARHGEF10	271.43	207.848	296.989	298.804	247.405	339.912	356.485	317.055	180.918	310.168	318.303	266.448	254.219	250.07	270.196	334.966	406.943	334.723	517.632	514.167	359.432	349.276	246.982	331.551	346.086	337.661	330.195	297.641	333.508	292.897	302.444	249.229	310.823	348.843	412.454	297.304	445.377	289.493	333.438	314.792	391.594	366.862	302.017	294.571	309.398	356.996	340.199	352.119	375.112
ARHGEF10L	109.159	81.9954	113.445	108.063	113.004	131.538	137.111	125.77	70.8778	120.433	130.212	121.895	112.53	103.553	105.406	127.816	112.224	128.356	155.014	151.87	126.523	132.875	112.722	124.16	125.481	128.235	125.901	118.028	125.718	116.824	119.407	102.082	127.668	132.503	140.388	118.755	129.586	107.243	131.382	116.48	129.423	135.887	120.252	121.379	118.184	139.173	135.017	133.581	129.88
ARHGEF11	152.862	112.374	152.688	148.723	163.709	192.611	166.246	160.765	95.0714	163.983	166.296	157.592	150.176	137.346	139.222	174.159	157.743	173.315	172.711	181.063	170.237	176.272	148.774	173.944	170.691	174.99	173.423	155.457	170.137	158.525	161.277	134.911	169.423	178.59	190.093	170.364	172.737	154.12	169.557	158.392	190.488	186.712	162.261	157.001	157.721	186.747	177.931	178.88	177.69
ARHGEF12	147.076	101.031	139.654	136.796	143.887	164.891	216.603	159.778	88.5919	150.629	151.757	144.773	139.34	131.449	128.114	165.874	132.165	159.945	154.74	159.131	172.269	161.151	135.894	174.899	209.63	160.968	150.398	149.137	152.408	144.802	143.014	130.454	149.729	160.73	170.14	140.401	163.749	137.274	161.063	145.93	166.66	178.18	158.414	148.377	151.634	173.062	162.746	164.759	169.409
ARHGEF15	90.4963	69.0607	92.6392	95.8005	91.6414	107.041	107.634	99.0416	61.9099	99.3838	98.426	96.1224	95.672	83.3156	88.5119	110.54	95.5326	102.572	103.44	108.489	119.855	110.188	91.3898	99.2848	104.332	104.321	106.101	100.511	101.178	96.4497	94.55	84.6098	102.714	106.392	112.976	93.7724	105.248	92.0792	103.148	95.6334	109.608	111.55	101.142	102.934	101.471	111.084	106.5	107.132	108.219
ARHGEF16	396.03	290.246	403.439	362.693	476.718	499.206	409.588	406.272	238.694	413.86	438.494	506.654	483.445	436.882	320.852	418.012	380.779	448.05	431.95	439.227	475.161	462.152	358.306	488.318	493.505	457.31	402.576	418.819	505.661	430.378	459.83	376.86	397.94	497.699	537.792	459.057	543.91	464.28	463.948	409.011	518.973	526.308	524.761	474.145	428.069	485.531	468.801	471.324	502.865
ARHGEF17	160.579	123.081	167.907	182.492	154.886	195.354	201.469	180.081	106.569	178.453	180.914	176.501	167.596	155.565	150.562	194.628	241.775	190.987	191.879	199.929	197.887	193.378	153.276	185.459	188.168	191.987	169.316	182.125	206.575	173.311	163.782	143.988	185.142	192.684	207.472	169.347	198.255	162.684	182.944	172.842	209.659	208.281	173.656	168.785	181.18	199.104	192.254	194.852	184.144
ARHGEF18	930.846	648.815	909.885	1035.87	920.239	1068.41	1051.36	987.492	535.744	994.667	1114.35	834.009	817.101	757.174	807.674	1049.02	926.284	1016.87	1067.47	1158.64	996.918	1048.11	789.285	997.275	1019.83	1033.27	1231.86	1103.64	1258.02	1058.06	936.881	798.27	1006.22	1126.14	1074.46	966.777	965.464	949.995	1060.05	921.728	1226.62	1097.82	957.609	909.749	1000.19	1115.07	1029.25	1060.85	1302.67
ARHGEF19	281.515	164.498	225.534	215.33	243.651	270.497	292.068	254.687	142.214	248.844	227.427	318.971	306.838	241.947	209.482	269.499	234.755	256.705	259.476	256.002	249.19	265.807	226.907	273.901	258.273	262.088	232.644	226.041	258.621	241.424	307.106	206.144	230.77	247.367	258.838	250.538	277.099	235.998	280.721	234.371	288.653	275.906	212.429	215.106	231.719	276.862	265.207	269.557	272.495
ARHGEF2	2286.49	1812.68	2529.19	2707.35	2401.65	3201.52	2520.93	2699.02	1573.15	2814.08	2438.46	2278.75	2391.57	2208.51	2382.75	2870.7	2760.36	2879.95	3453.39	3330.36	2905.19	3006.38	2258.47	2821.84	2701.38	2906.37	2288.53	2158.99	2361.73	2694.73	2536.97	2313.54	2770.62	3638	4212.02	3257.82	2815.65	2529.01	2731.94	2630.4	3584.68	3586.66	2706.14	2418.55	2725.33	3011.77	2914.11	2937.77	2867.26
ARHGEF3	715.434	568.65	809.61	719.168	782.686	986.902	1032.82	901.282	482.603	872.156	840.691	681.287	668.97	655.512	732.224	946.701	904.036	903.388	863.267	928.334	1001.63	974.879	745.409	734.701	836.897	920.606	920.135	841.786	914.46	874.254	738.78	783.24	993.482	850.123	939.911	717.369	1219.7	957.977	905.901	822.995	1324.1	1472.71	821.556	907.361	842.323	994.655	909.234	957.83	1534.42
ARHGEF4	87.4244	67.384	92.2519	85.9482	86.95	107.627	103.87	98.9748	61.6933	98.1775	97.6142	89.4735	90.8268	81.9988	85.6513	103.898	92.8449	103.937	101.813	103.098	100.439	107.175	87.8847	103.556	105.659	105.467	97.8672	94.8457	101.277	94.5734	92.9777	80.3364	95.8011	120.23	116.964	104.651	113.326	105.395	101.467	97.0479	106.719	109.156	97.3886	95.1	103.642	108.036	105.932	107.642	109.605
ARHGEF5	217.924	120.968	170.356	151.472	182.118	191.335	202.812	177.281	102.585	178.533	187.059	160.405	165.413	149.456	140.507	182.996	228.504	197.048	180.446	177.7	184.326	196.267	194.617	210.004	208.633	196.374	190.81	190.284	199.872	177.657	192.394	144.258	200.176	202.969	221.282	174.809	197.403	163.912	222.575	174.327	217.19	216.594	190.902	176.046	169.536	207.56	195.588	203.089	226.018
ARHGEF5L	435.985	311.696	452.801	393.706	610.836	557.051	485.015	443.079	272.29	478.435	594.446	402.822	379.492	359.529	353.177	460.48	521.387	528.852	661.532	603.244	548.852	549.999	513.482	619.659	707.757	527.347	445.158	459.843	469.204	482.217	584.659	381.406	465.721	679.419	732.891	613.192	594.947	451.662	491.234	468.794	592.79	702.663	498.756	467.266	468.196	554.06	524.261	528.924	620.926
ARHGEF6	550.783	413.011	580.955	568.309	595.618	774.774	1150.32	948.789	352.061	628.689	560.516	571.204	552.122	499.286	510.157	690.408	484.112	658.66	689.477	624.987	657.605	713.808	716.008	711.248	795.154	660.937	898.339	700.554	793.616	668.292	509.446	498.801	639.404	625.101	619.507	516.284	630.116	608.143	804.161	625.933	996.091	873.307	583.921	553.285	627.579	760.563	675.293	695.406	724.177
ARHGEF7	619.233	477.313	686.627	652.392	602.114	791.885	869.94	738.613	417.764	723.676	746.363	802.325	784.778	640.553	590.305	769.088	637.241	766.231	931.86	911.61	772.781	805.597	625	1030.62	1127.75	780.84	732.035	696.365	708.519	711.269	689.003	590.865	668.41	791.306	812.099	641.662	925.025	777.056	836.617	707.944	847.229	814.916	713.047	697.495	694.198	854.311	801.793	816.715	871.072
ARHGEF9	104.135	79.2851	106.276	104.147	105.514	121.949	125.465	115.612	68.4428	115.682	118.253	111.039	109.892	100.378	100.164	119.329	112.113	120.983	131.232	125.505	118.068	124.208	103.907	121.107	127.465	122.189	123.715	116.41	122.621	112.128	113.517	95.0434	114.148	125.102	122.807	112.451	123.586	106.516	124.79	111.561	126.994	128.415	126.189	114.049	112.122	130.151	124.806	123.727	126.822
ARID1A	806.28	608.291	868.14	852.626	974.745	1235.61	787.295	843.139	513.777	944.733	926.941	1309.09	1143.5	1015.96	758.882	1015.19	1152.57	978.905	1124.56	1015.16	977.904	1035.44	848.565	922.935	1012.08	999.649	910.071	1083.08	1088.84	975.722	965.022	755.379	900.507	1132.16	1085.16	933.218	969.853	912.636	1142.86	890.263	1220.34	1193.81	954.04	913.099	915.711	1079.24	994.496	1040.46	1170.9
ARID1B	89.1879	65.8652	87.5594	88.8564	90.2854	103.497	102.587	94.9768	58.6515	94.6637	100.754	89.6966	87.9323	81.5149	84.7832	100.728	99.5085	99.0865	101.641	102.536	101.039	101.052	89.3942	98.2597	99.5201	100.447	108.386	96.0372	104.261	93.4137	94.265	78.5284	97.1031	103.848	110.416	96.0353	109.356	90.3904	101.238	90.3683	107.153	106.423	101.246	97.0637	93.5533	106.137	102.407	103.073	103.277
ARID2	149.849	115.043	159.903	154.584	163.017	193.791	199.234	174.457	97.1804	169.017	194.787	190.265	188.485	148.231	148.92	188.884	166.513	181.047	176.855	177.059	179.856	185.862	168.919	169.418	184.503	183.163	198.127	167.252	178.083	168.49	181.387	140.167	170.147	179.938	177.811	153.358	173.734	152.15	195.062	163.983	208.483	213.754	193.402	172.997	167.252	199.996	186.693	189.92	198.938
ARID3A	328.096	251.396	348.224	348.854	352.328	440.456	385.402	388.914	216.321	384.894	461.649	353.725	330.998	289.39	305.241	389.598	361.933	393.426	383.947	391.204	383.297	396.34	404.995	363.797	412.71	399.964	426.893	367.455	372.519	382.677	392.796	314.746	368.547	399.379	420.238	372.479	344.09	327.718	421.417	363.663	432.326	390.55	407.099	400.104	371.458	423.743	397.003	411.025	391.617
ARID3B	150.673	105.838	144.026	141.886	152.222	172.302	166.779	160.87	89.6395	159.484	169.941	155.245	155.887	130.747	137.926	164.892	152.073	161.757	180.164	176.305	158.6	164.331	173.703	160.434	162.523	164.828	181.395	173.851	179.693	158.654	151.329	128.101	158.559	158.467	161.303	138.682	167.238	157.588	196.058	147.602	174.06	167.446	170.985	150.583	151.711	174.344	164.43	170.077	183.804
ARID3C	92.3519	67.6053	90.0351	91.4152	94.0826	106.671	103.153	100.119	58.8246	96.7211	101.781	93.9023	92.5572	82.437	85.3448	103.037	100.265	101.53	105.524	106.493	100.782	104.876	90.2645	99.9926	101.269	102.996	104.014	96.0653	103.9	95.9732	95.4062	82.569	99.663	104.506	113.401	96.6844	102.554	89.7778	104.647	93.0458	106.161	108.852	101.959	101.139	96.6146	109.499	104.501	105.376	107.494
ARID4A	160.952	111.92	153.897	149.204	165.258	179.262	172.773	166.133	95.3357	163.806	179.165	164.596	162.681	143.486	142.964	175.297	162.928	173.147	179.379	176.583	167.172	175.965	146.756	160.194	172.129	174.979	167.266	162.467	175.075	164.735	171.534	138.416	182.977	184.516	188.753	158.666	191.545	157.269	179.021	156.048	183.298	183.666	174.138	161.188	160.662	189.831	179.354	181.558	191.865
ARID4B	997.116	722.279	1009.49	980.482	1178.59	1410.51	1060.58	1051.65	599.12	1110.25	1206.16	1216.34	1144.1	912.106	932.724	1169.44	1322.72	1136.57	1110.32	1075.62	1250.82	1176.18	1016.73	963.816	1040.32	1158.93	1352.92	1085.77	1226.34	1063.44	1318.36	875.517	1179.81	1250.12	1186.95	1049.75	1054.24	993.951	1115.58	1032.74	1364.64	1235.3	1024.93	927.676	1042.53	1210.64	1145.73	1172.59	1194.07
ARID5A	95.7917	72.3873	95.5601	94.0946	102.551	115.211	109.916	104.148	61.459	103.315	113.186	96.8661	93.3555	84.2105	89.3307	107.087	100.487	108.627	109.197	111.407	107.338	110.864	95.8125	111.032	113.267	109.209	112.563	133.064	132.855	102.198	96.3178	86.8049	105.27	107.342	112.756	98.3914	110.231	98.4544	107.737	98.1133	112.386	118.332	105.022	98.9923	97.6784	117.978	112.134	113.45	114.8
ARID5B	666.119	377.045	541.132	589.554	561.461	730.85	809.359	614.201	317.869	574.781	526.829	517.816	483.073	453.964	478.254	635.638	559.377	617.33	672.727	584.058	551.628	658.296	506.893	750.664	698.357	616.349	549.731	537.444	578.83	575.449	480.216	460.089	664.562	637.114	798.16	582.155	688.087	506.103	633.553	556.206	715.351	819.829	521.006	495.516	584.839	658.196	621.718	640.625	609.415
ARIH1	209.595	153.881	214.872	196.571	227.591	250.473	238.667	224.161	135.798	228.615	228.996	247.2	224.966	190.089	205.18	245.924	231.503	241.84	348.028	311.213	243.514	253.165	234.135	230.748	259.626	246.539	242.117	233.167	250.713	232.415	218.812	188.814	240.739	273.55	322.435	228.555	267.77	230.016	258.878	220.75	242.56	248.618	238.782	216.599	233.913	260.264	248.867	254.374	262.128
ARIH2	389.949	278.426	381.392	384.237	333.18	443.424	484.142	423.163	233.933	415.288	443.205	474.353	485.957	408.928	352.259	445.006	370.744	432.115	446.192	429.593	424.032	454.465	367.311	399.466	438.889	437.885	496.796	422.533	488.674	397.856	417.246	338.37	368.156	428.435	433.746	369.179	417.795	384.175	494.639	400.399	456.048	442.193	528.102	464.542	388.722	478.309	443.208	460.483	519.323
ARL1	971.455	787.882	1134.13	985.222	1184.35	1330.59	1330.95	1219.16	658.48	1174.75	1053.05	1221.86	1449.01	1115.98	908.614	1223.24	1169.72	1274.53	1307.27	1282.47	1240.87	1320.24	1094.64	1136.15	1183.78	1291.45	1379.34	1138.84	1213.44	1191.78	1204.51	980.682	1284.28	1194.67	1316.22	1162.03	1108.55	979.337	1222.68	1155.73	1406.19	1604.24	2043.87	1790.3	1202.13	1422.89	1316.25	1344.86	1442.02
ARL10	88.4982	64.6159	86.488	87.1798	86.7196	101.041	100.501	95.733	56.9372	92.7447	95.2848	89.4635	89.3258	82.4486	83.6745	99.0347	91.9812	97.6499	99.6985	103.115	97.5635	100.283	85.2435	97.2569	100.541	98.9164	97.8652	94.6198	97.3388	91.4925	91.5306	78.7597	95.6467	101.017	105.867	90.6751	98.8632	87.1789	103.972	88.7862	108.926	106.44	95.6617	92.9349	90.5749	104.811	100.156	100.909	104.406
ARL11	90.6391	69.4711	91.9006	93.7577	95.0449	109.982	114.651	100.525	60.7672	100.126	100.404	91.6261	91.9054	85.6287	89.7924	105.661	97.5271	103.498	104.535	108.052	105.785	105.605	98.355	104.14	105.073	105.001	104.63	99.7601	99.8648	98.8992	101.745	83.4277	102.095	106.351	112.227	95.7757	103.182	93.4985	108.632	94.4872	110.85	110.371	103.058	96.9546	96.0785	110.11	106.564	107.199	104.752
ARL13A	93.0106	70.1397	92.4757	91.9789	96.3786	106.016	105.968	100.989	60.0119	99.1348	102.579	99.0376	95.1761	87.7953	88.4713	104.616	104.029	104.199	106.454	110.689	103.64	106.177	90.6617	100.961	105.679	105.632	104.277	100.174	101.666	98.9995	96.8881	84.5587	103.326	105.249	110.269	96.6298	104.87	93.4464	108.885	95.3187	112.881	110.499	104.659	102.957	98.2267	114.658	106.726	108.621	113.586
ARL13B	127.925	97.0464	132.128	130.591	137.228	152.108	157.909	141.42	82.7319	141.552	142.635	136.717	135.753	116.825	128.022	151.208	140.74	149.303	174.846	170.678	153.031	155.845	131.271	140.1	153.122	151.563	151.284	138.981	148.372	138.475	165.961	115.567	149.703	153.128	160.598	138.217	164.377	137.44	154.346	135.681	157.318	172.965	146.203	136.567	138.631	163.167	154.562	156.07	160.764
ARL14	83.3958	61.3954	82.6866	81.722	85.1714	94.4208	93.1452	88.7325	53.5282	87.9468	89.7871	86.9348	85.9084	77.4016	79.2466	92.095	86.9601	93.4106	95.5115	96.748	92.469	96.145	81.278	89.6881	94.9214	94.5211	95.3826	90.4353	93.7157	87.6867	86.4684	75.7852	90.9561	96.1532	99.5857	88.3799	94.2662	81.3698	95.1904	84.8939	99.9258	105.524	91.4558	89.7268	88.949	99.6304	95.8756	96.9847	95.7509
ARL15	137.231	105.276	143.355	146.48	131.124	163.828	154.318	146.39	91.5869	153.906	168.114	143.533	150.509	133.894	136.978	165.606	155.698	164.423	161.488	175.517	188.353	170.27	136.235	148.88	172.605	164.132	167.733	165.737	161.736	146.402	143.366	128.939	169.855	157.894	174.666	137.264	159.154	136.569	174.597	150.076	178.523	181.821	160.575	156.749	161.927	173.828	166.91	170.964	181.505
ARL16	3820.28	2659.91	3772.07	3877.25	3161.19	4546.64	4021.44	3888.75	2211.95	4105.56	3843.83	3637.37	3589.7	3358.62	4409.99	4588.84	3935.44	4241.12	4330.85	4573.48	4935.63	4367.65	3970.59	4858.05	4737.52	4344.18	4737.07	4051.87	4081.97	4019.91	3928.49	3536.49	4468.66	4282.34	4308.96	3710.97	4427.62	4152.01	4471	4018.53	4460.65	4036.47	3716.1	3859.14	4305.18	4553.38	4386.27	4427.06	4612.5
ARL17B	136.718	90.3264	125.797	120.318	140.139	152.937	171.496	142.767	75.5212	129.202	139.651	150.075	154.624	128.898	114.447	137.549	127.76	137.465	132.709	131.171	143.625	147.724	132.26	128.582	138.29	141.789	146.186	138.532	142.489	133.883	128.126	113.101	136.256	134.05	137.215	123.022	140.694	123.878	154.918	128.199	158.424	152.064	146.479	135.764	128.552	153.474	144.757	150.045	160.18
ARL17P1	121.759	87.9493	116.387	114.275	116.232	143.476	134.864	126.976	73.2948	122.371	132.853	122.102	127.863	108.469	107.287	128.974	113.721	128.853	126.007	128.629	130.053	130.819	115.796	125.498	132.865	130.826	129.502	118.045	125.782	120.506	121.628	107.612	130.303	127.908	135.978	114.806	138.519	121.188	144.603	117.698	165.218	143.9	131.542	119.468	117.414	137.647	131.193	134.814	141.324
ARL2	1281.02	851.387	1177.2	1286.39	1333.28	1645.47	1480.51	1331.67	718.415	1259.05	1152.25	1461.25	1356.71	1207.9	1022.01	1351.34	1074.73	1338.93	1529.02	1463.1	1360.43	1419.7	1123.91	1588.82	1647.66	1345.76	1182.51	1093.33	1208.61	1240.53	1126.36	990.221	1268.11	1342.62	1395.23	1139.8	1433.03	1108.58	1418.16	1238.34	1428.29	1507.17	1311.83	1218.34	1226.74	1463.59	1358.03	1404.83	1509.92
ARL2BP	796.864	587.798	828.39	745.694	794.074	957.351	1099.89	877.346	498.66	883.904	968.132	839.42	863.993	767.264	787.664	950.066	730.142	950.205	978.97	962.584	908.217	983.785	804.206	1038.16	1229.85	956.087	902.209	814.676	847.743	869.882	932.929	726.566	828.429	949.12	1061.68	804.262	953.645	801.854	916.501	874.373	967.071	1026.87	1126.2	908.2	879.455	1035.13	965.176	991.875	969.401
ARL3	132.453	99.8317	138.593	134.1	137.454	153.026	185.828	155.77	84.5641	146.857	139.906	156.758	148.572	125.052	129	158.633	128.708	155.042	161.281	157.035	148.22	158.14	130.273	170.73	162.006	158.112	200.368	155.607	168.853	143.871	135.365	122.103	135.665	144.246	149.338	128.41	145.999	132.649	236.901	142.395	173.874	174.481	142.182	137.434	141.946	172.719	159.516	163.311	184.402
ARL4A	32.7229	6.49807	9.1399	7.57744	7.38149	9.5302	11.7728	9.45767	5.48509	9.34842	30.3344	8.11756	9.6783	9.1084	10.3988	10.6394	16.9054	10.695	8.92671	8.77479	9.96928	10.5175	8.23173	9.99303	11.7263	10.5066	8.60005	8.71225	9.73047	8.965	10.2638	16.0152	9.88683	8.89807	10.9173	7.51719	14.1767	8.78807	9.22839	9.58102	9.27714	9.83877	10.5602	9.69314	9.69779	11.839	11.0831	11.0856	10.5702
ARL4C	106.706	70.6872	97.8688	92.28	93.3688	109.832	121.88	102.764	61.5696	106.895	110.091	97.8596	100.167	89.6431	90.3915	115.08	103.731	110.736	115.752	128.949	102.883	110.443	97.4952	120.841	128.123	113.044	107.249	103.139	109.437	104.207	105.133	85.4885	106.365	112.844	117.458	101.898	119.849	101.489	116.52	100.301	112.313	112.571	112.281	104.697	101.696	117.301	112.795	114.253	111.492
ARL4D	118.38	76.0263	103.173	104.254	106.088	122.444	119.372	112.582	67.1523	111.29	112.71	107.601	106.04	97.5014	99.3641	116.653	104.238	117.084	119.033	121.22	122.78	120.478	103.725	118.552	119.784	118.208	112.34	110.06	112.868	109.219	110.687	93.4018	115.941	122.628	130.184	110.131	123.398	106.644	135.579	106.903	120.036	125.906	114.635	106.788	108.633	124.585	119.471	121.39	122.36
ARL5A	3219.26	2067.14	2925.78	3230.74	2718.33	3415.7	3264.42	3177.47	1726.57	3156.63	3116.78	2858.34	2941.78	2752.71	2564.89	3300.15	2881.7	3331.33	3604.96	3787.04	3445.45	3398.58	2856.38	3565.65	3775.26	3357.37	3507.83	3091.66	3427.15	3092.98	2582.43	2546.67	3268.23	3375.41	3426.97	3003.94	3331.78	2892.45	3474.96	3042.57	3417.25	3617.12	3087.95	3088.63	3416.91	3580.61	3337.2	3408.1	3931.88
ARL5B	310.48	181.102	250.774	283.716	261.082	288.49	276.555	260.628	154.946	269.101	325.289	228.74	224.609	207.896	220.785	274.428	244.838	284.531	316.38	291.196	265.113	287.378	240.246	269.429	297.631	288.56	308.664	264.986	263.835	263.534	261.572	221.025	283.752	406.43	415.988	338.107	284.591	257.684	283.636	257.064	280.913	290.658	281.916	245.631	274.505	299.351	293.721	295.031	274.852
ARL5C	91.1864	67.3202	88.5005	90.9645	90.2509	100.979	102.083	93.747	58.0269	94.6649	96.8543	92.6005	88.9505	81.9518	84.9297	103.55	93.6828	99.7646	103.882	104.659	98.3688	101.566	89.9629	96.5755	103.065	101.12	103.705	96.704	101.144	94.6251	94.8001	79.8001	99.3771	101.596	105.457	99.0479	102.156	87.9215	102.858	90.6959	104.287	105.943	99.7928	97.5853	91.8178	106.05	102.782	103.995	104.117
ARL6	99.3987	73.5056	99.7535	99.3103	104.65	116.817	115.926	106.543	64.5384	107.011	110.194	102.639	102.277	89.5672	99.1881	116.25	106.871	112.541	118.083	119.539	113.473	114.374	101.845	111.089	113.736	114.021	114.129	106.144	109.687	106.649	117.214	91.2682	111.671	122.842	119.034	108.267	117.362	100.876	120.915	102.146	120.489	124.042	111.078	104.359	105.856	120.36	115.615	116.645	119.963
ARL6IP1	5718.37	3105.62	4425.06	4578.35	4753.66	5136.29	6340.69	5623.3	2604.14	4617.92	5749.27	4848.21	4619.35	4013.22	4282.23	5029.56	4606.06	4998.23	4661.09	4385.95	4456.87	5168.17	4406.57	5080.14	5165.25	5070.5	5494.41	5834.74	5827.78	4637.35	4557.12	3607.36	4692.08	5549.1	5247.59	5367.08	4708.17	4469.23	5438.42	4535.11	5134.94	5330.85	6060.88	4933.92	4498.14	5425.59	5098.34	5305.04	4878.51
ARL6IP4	517.075	381.877	524.402	535.381	533.034	610.083	597.299	561.202	323.401	563.349	553.749	536.578	535.9	485.044	466.896	599.523	626.144	594.831	560.982	591.309	618.538	611.84	528.836	558.344	604.406	600.835	597.391	540.982	649.026	535.008	551.012	455.773	571.325	557.681	562.752	499.727	548.336	482.358	626.692	549.737	609.587	631.905	776.681	690.633	526.073	630.985	606.56	621.144	621.693
ARL6IP5	2795.49	2085.34	2976.26	3220.56	3247.56	3734.09	3502.73	3262.17	1828.05	3224.59	3131.89	3050.22	3264.18	2921.76	2687.13	3448.7	3476.99	3361.29	3848.3	3915.71	3369.11	3614.11	2800.85	3103.94	3613.22	3426.21	3780.2	3916.09	3632.99	3133.19	3099.42	2583.35	3326.78	3226.75	3452.08	2825.19	3898.58	3012.34	3341.3	3087.89	3785.68	3718.13	3629.37	3531.17	3188.47	3651.24	3459.84	3508.14	3709.72
ARL6IP6	381.306	226.658	325.968	311.903	346.706	380.314	388.852	351.604	194.207	335.734	452.463	403.098	414.093	315.706	316.488	382.855	320.69	365.037	433.678	379.977	357.499	376.777	288.15	354.091	395.678	369.194	396.467	438.843	394.529	337.433	315.878	276.208	359.226	394.171	391.06	328.785	402.394	312.031	373.478	329.994	366.623	389.049	353.575	338.37	317.335	417.233	374.339	386.564	391.469
ARL8A	92.5403	66.5438	90.0587	90.571	94.1142	103.95	101.101	97.9653	59.678	96.7421	102.285	90.8966	94.1222	83.0734	88.3513	103.149	96.8407	101.602	103.929	105.697	100.16	103.536	91.9695	99.6476	101.626	102.985	105.298	98.754	103.135	95.5972	96.9342	82.3821	100.732	105.974	114.315	99.8977	104.517	89.7448	105.174	93.1463	108.76	110.569	103.741	96.0405	96.3437	107.715	104.16	105.813	105.448
ARL8B	1025.1	801.545	1164.85	995.31	1030.95	1387.83	1454.52	1269.37	664.194	1204.49	1242.72	1272.51	1364.05	1223.07	1030.18	1311.38	1282.07	1315.62	1346.44	1338.18	1233.52	1379.84	1180.76	1177.78	1352.7	1327.63	1807.23	1512.73	1500.03	1208.35	1378.31	1019.16	1220.83	1248.98	1393.99	1092.4	1202.21	1038.52	1316.14	1186.15	1357.16	1406.81	1709.49	1588.92	1187.08	1460.88	1342.01	1375.29	1417.04
ARL9	167.288	126.113	173.57	184.821	157.952	193.921	174.398	174.515	108.134	186.751	167.522	160.523	152.63	143.202	152.6	188.026	167.085	198.489	203.489	192.154	179.512	197.523	148.596	200.068	222.657	200.147	182.598	171.844	178.491	179.815	155.233	156.72	171.095	466.382	357.22	441.088	222.156	177.168	213.631	179.851	190.523	189.766	163.492	160.792	174.252	209.316	203.211	203.657	182.698
ARMC1	934.773	602.078	875.074	846.31	895.661	988.122	903.576	866.266	509.468	931.109	917.309	860.532	803.899	724.244	830.251	1031.72	869.204	991.779	985.677	972.603	954.229	1014.16	843.697	968.868	1075.1	1007.97	973.384	962.421	1063.99	908.145	867.646	729.134	870.85	1038.57	1083.06	973.016	978.902	870.286	1072.15	897.286	964.434	1013.81	1039.93	990.468	934.674	1052.53	1004.35	1018.3	954.721
ARMC10	715.224	482.188	684.128	704.168	743.78	778.058	790.896	716.67	403.221	716.731	713.379	795.532	806.096	646.525	591.999	759.269	875.58	774.798	982.401	857.766	798.115	812.229	641.956	669.973	747.164	781.858	767.802	764.506	832.35	732.733	737.041	601.894	734.301	1103.12	1092.79	1031.49	714.381	612.78	803.168	693.053	780.457	862.761	663.289	631.709	693.789	849.586	804.196	805.784	800.972
ARMC2	91.2082	69.1473	92.1094	94.3126	92.6865	107.68	105.902	97.7666	59.1026	99.3835	102.889	95.68	97.119	82.5627	87.9977	103.392	97.4104	103.524	107.051	108.069	104.592	105.833	92.4255	105.167	108.557	105.144	106.165	97.3083	101.922	99.1702	100.311	83.2346	105.277	104.327	115.734	97.6321	111.307	91.2507	111.547	95.7584	112.027	111.518	103.996	96.939	96.7494	110.511	106.512	108.162	107.674
ARMC3	101.792	71.591	94.7961	96.5699	129.731	110.279	107.361	102.171	62.5261	101.311	101.986	98.2994	95.1266	84.0833	88.6625	107.527	143.353	107.785	110.196	107.916	105.071	108.807	90.1819	104.503	108.794	108.851	111.714	100.818	104.414	100.852	101.52	84.4011	113.72	109.328	113.515	103.338	104.938	93.7092	115.66	97.6392	127.522	130.656	102.262	97.3576	114.291	114.096	110.809	111.476	117.993
ARMC4	91.8023	66.5752	89.0623	90.0281	115.134	104.262	100.308	96.8197	59.0793	95.8269	101.242	92.8541	96.4885	84.8599	86.8321	101.676	97.5499	100.575	101.298	104.399	99.0318	102.577	88.6094	97.7203	100.626	102.141	103.001	98.8174	100.806	95.1928	117.23	81.1156	98.0265	100.765	106.585	95.0998	101.894	90.3903	103.052	92.0862	111.286	115.614	99.7559	95.4534	94.198	107.654	103.703	106.151	108.299
ARMC5	128.797	94.4269	130.168	128.323	132.088	152.803	151.688	141.69	81.2438	138.434	138.578	134.063	130.885	114.12	122.298	151.464	135.233	147.324	146.655	154.778	149.058	150.267	123.288	143.583	154.149	149.847	165.539	143.196	146.564	137.844	145.14	114.095	143.769	147.545	155.239	134.771	148.749	127.192	142.939	134.073	158.072	164.144	164.764	147.108	137.822	157.653	150.247	152.531	153.036
ARMC6	159.484	117.052	162.464	172.353	164.721	188.646	184.591	170.696	101.835	172.026	173.328	153.228	151.915	144.391	145.24	181.87	162.906	182.566	199.336	200.094	178.37	185.37	156.934	182.21	203.505	185.123	193.07	178.12	182.995	173.389	163.924	141.861	172.434	201.502	201.976	183.021	185.464	157.235	195.146	166.601	193.359	190.601	175.161	169.76	167.737	193.928	187.167	190.32	194.182
ARMC7	247.328	157.505	215.77	202.577	244.143	253.576	245.32	230.415	133.829	230.998	226.371	259.27	237.97	212.947	214.815	253.015	212.71	245.506	260.714	260.813	251.01	252.272	191.286	222.446	240.69	248.602	269.13	319.248	324.044	224.092	201.801	190.016	237.331	240.805	238.662	211.415	258.978	219.992	269.794	220.916	286.209	252.579	256.905	233.132	231.485	265.38	247.421	256.832	253.91
ARMC8	139.972	99.3118	134.421	134.94	138.741	157.16	156.616	147.929	85.8003	143.974	142.422	143.914	142.402	122.937	124.123	152.677	141.669	151.717	167.576	165.864	145.749	154.831	128.913	146.317	152.057	153.49	150.6	144.767	149.132	145.247	143.048	119.68	150.124	173.72	175.557	166.841	157.274	131.121	163.082	139.037	166.763	166.308	159.2	144.891	139.129	165.651	154.28	158.98	161.203
ARMC9	102.913	78.2386	105.727	104.023	109.649	124.93	121.611	115.447	68.4177	114.596	117.489	111.786	106.322	100.651	102.172	121.849	108.304	119.381	121.626	125.761	124.001	122.397	102.664	115.876	126.661	120.692	128.747	112.122	116.297	110.79	111.156	95.9371	116.489	121.296	128.136	113.601	119.282	105.102	123.977	108.357	127.326	128.155	114.924	113.975	111.046	125.773	122.199	122.838	118.547
ARMCX1	268.903	206.593	295.498	253.348	253.183	337.821	377.46	309.493	177.699	304.356	277.007	267.143	290.499	250.927	298.255	360.542	327.803	334.199	321.715	307.088	331.341	342.11	235.41	326.336	355.799	336.004	343.019	360.835	439.686	303.912	337.344	267.189	433.75	318.338	353.545	288.4	335.903	288.196	355.939	305.146	374.518	628.137	262.246	269.85	345.409	375.986	338.95	353.773	499.936
[truncated: 30,407 more rows]
[truncated: 221 more columns]
