# Supplementary material for: Longitudinal molecular profiling elucidates immunometabolism dynamics in breast cancer
Source: Nat Commun. 2024 May 7;15:3837. doi: 10.1038/s41467-024-47932-y (PMC11076527; doi:10.1038/s41467-024-47932-y)
Supplement: Supplementary file 6 — Supplementary Data 3 [file 41467_2024_47932_MOESM6_ESM.xlsx]

## Sheet: Amino_acid
p

## Sheet: Lipid
p

## Sheet: Carbohydrate
p

## Sheet: TCA
p

## Sheet: Nucleotide
p

## Sheet: Energy
p

## Sheet: Vitamin
p
