# Supplementary material for: Longitudinal molecular profiling elucidates immunometabolism dynamics in breast cancer
Source: Nat Commun. 2024 May 7;15:3837. doi: 10.1038/s41467-024-47932-y (PMC11076527; doi:10.1038/s41467-024-47932-y)
Supplement: Supplementary file 7 — Supplementary Data 4 [file 41467_2024_47932_MOESM7_ESM.xlsx]

## Sheet: All data
																																			Protein ratio to pool of all samples in each TMT set (log2)
				Nr of PSMs per protein in each TMT set						Nr of Peptides per protein in each TMT set						Nr of Unique Peptides per protein in each TMT set						Protein q-value per set						Protein abundance in each TMT set based on peptide precursor area						Working sample name	PNr219_S0	POOL	PNr102_S0	PNr614_S2	PNr203_S0	PNr303_S2	PNr104_S0	PNr703_S2	PNr213_S2	PNr159_S0	PNr102_S2	PNr203_S2	PNr311_S0	PNr614_S0	PNr619_S2
																																		Sample Nr	PNr219	POOL	PNr102	PNr614	PNr203	PNr303	PNr104	PNr703	PNr213	PNr159	PNr102	PNr203	PNr311	PNr614	PNr619
																																		Timepoint	S0		S0	S2	S0	S2	S0	S2	S2	S0	S2	S2	S0	S0	S2
																																		TMT set	Set1	Set1	Set1	Set1	Set1	Set1	Set1	Set1	Set1	Set1	Set2	Set2	Set2	Set2	Set2
																																		TMT tag	126	127N	127C	128N	128C	129N	129C	130N	130C	131	126	127N	127C	128N	128C
Gene_Symbol	Ensemble Gene ID	Ensemble protein ID(s)	Description	Set1_Amount PSMs	Set2_Amount PSMs	Set3_Amount PSMs	Set4_Amount PSMs	Set5_Amount PSMs	Set6_Amount PSMs	Set1_Amount Peptides	Set2_Amount Peptides	Set3_Amount Peptides	Set4_Amount Peptides	Set5_Amount Peptides	Set6_Amount Peptides	Set1_Amount Unique peptides	Set2_Amount Unique peptides	Set3_Amount Unique peptides	Set4_Amount Unique peptides	Set5_Amount Unique peptides	Set6_Amount Unique peptides	Set1_q-value	Set2_q-value	Set3_q-value	Set4_q-value	Set5_q-value	Set6_q-value	Set1_MS1 precursor area	Set2_MS1 precursor area	Set3_MS1 precursor area	Set4_MS1 precursor area	Set5_MS1 precursor area	Set6_MS1 precursor area		X__POOL_PNr219_S0_Set1_tmt10plex_126	X__POOL_POOL_Set1_tmt10plex_127N	X__POOL_PNr102_S0_Set1_tmt10plex_127C	X__POOL_PNr614_S2_Set1_tmt10plex_128N	X__POOL_PNr203_S0_Set1_tmt10plex_128C	X__POOL_PNr303_S2_Set1_tmt10plex_129N	X__POOL_PNr104_S0_Set1_tmt10plex_129C	X__POOL_PNr703_S2_Set1_tmt10plex_130N	X__POOL_PNr213_S2_Set1_tmt10plex_130C	X__POOL_PNr159_S0_Set1_tmt10plex_131	X__POOL_PNr102_S2_Set2_tmt10plex_126	X__POOL_PNr203_S2_Set2_tmt10plex_127N	X__POOL_PNr311_S0_Set2_tmt10plex_127C	X__POOL_PNr614_S0_Set2_tmt10plex_128N	X__POOL_PNr619_S2_Set2_tmt10plex_128C
CEBPZOS	ENSG00000218739.10	ENSP00000380254.2;ENSP00000384331.1;ENSP00000384813.1;ENSP00000383895.1;ENSP00000380403.2	CEBPZ opposite strand [Source:HGNC Symbol;Acc:HGNC:49288]	1	NA	1	NA	NA	NA	1	NA	1	NA	NA	NA	1	NA	1	NA	NA	NA	0	NA	0	NA	NA	NA	1.11059e+08	NA	1.18122e+08	NA	NA	NA		0.785716	0	-0.488763	0.507106	-0.121692	-0.103738	0.113076	-0.512801	0.313506	0.484565	NA	NA	NA	NA	NA
GZMB	ENSG00000100453.13	ENSP00000216341.4;ENSP00000387385.3;ENSP00000479643.1;ENSP00000371980.1;ENSP00000371982.2;ENSP00000432074.1;ENSP00000450535.1;ENSP00000435084.1;ENSP00000434213.1	granzyme B [Source:HGNC Symbol;Acc:HGNC:4709]	NA	1	NA	NA	NA	NA	NA	1	NA	NA	NA	NA	NA	1	NA	NA	NA	NA	NA	0	NA	NA	NA	NA	NA	3.50543e+07	NA	NA	NA	NA		NA	NA	NA	NA	NA	NA	NA	NA	NA	NA	-0.565358	0.507489	1.20483	-0.141284	-0.664533
SLC30A9	ENSG00000014824.14	ENSP00000264451.6;ENSP00000423529.1	solute carrier family 30 member 9 [Source:HGNC Symbol;Acc:HGNC:1329]	4	10	11	11	1	5	4	7	10	6	1	3	4	7	10	6	1	3	0	0	0	0	0	0	4.74183e+08	6.68314e+08	1.09502e+09	7.60626e+08	6.33746e+08	1.69205e+08		0.141541	0	-0.30593	-0.00915301	0.272422	0.0546978	-0.0532354	-0.0390532	-0.1834	-0.432668	-0.480787	-0.0885392	-0.00422825	0.211303	-0.02518
TNFSF12	ENSG00000239697.11	ENSP00000293825.6;ENSP00000314636.7	TNF superfamily member 12 [Source:HGNC Symbol;Acc:HGNC:11927]	NA	NA	NA	1	NA	NA	NA	NA	NA	1	NA	NA	NA	NA	NA	1	NA	NA	NA	NA	NA	0	NA	NA	NA	NA	NA	2.60245e+06	NA	NA		NA	NA	NA	NA	NA	NA	NA	NA	NA	NA	NA	NA	NA	NA	NA
MBNL1	ENSG00000152601.17	ENSP00000347637.2;ENSP00000417741.2;ENSP00000419347.1;ENSP00000319429.5;ENSP00000417169.1;ENSP00000420680.1;ENSP00000420327.1;ENSP00000418427.1;ENSP00000418108.1;ENSP00000417630.2;ENSP00000420103.1;ENSP00000418876.1;ENSP00000418109.1;ENSP00000418508.1;ENSP00000282486.6;ENSP00000437491.1;ENSP00000350064.3;ENSP00000319374.5;ENSP00000282488.8	muscleblind like splicing regulator 1 [Source:HGNC Symbol;Acc:HGNC:6923]	18	16	20	39	47	44	9	9	9	8	10	10	5	5	5	5	5	5	0	0	0	0	0	0	8.46687e+08	4.77568e+08	2.59759e+08	6.57033e+08	6.04753e+08	5.03925e+08		0.286805	0	0.107086	0.685024	0.325689	-0.0331314	0.116836	0.067943	0.347888	0.32036	0.278695	0.258976	-0.155262	0.187429	0.153683
SCD5	ENSG00000145284.12	ENSP00000316329.4;ENSP00000273908.4	stearoyl-CoA desaturase 5 [Source:HGNC Symbol;Acc:HGNC:21088]	1	2	1	5	2	2	1	1	1	2	1	1	1	1	1	2	1	1	0	0	0	0	0	0	4.95148e+08	2.36099e+07	1.52325e+08	3.14116e+08	1.87933e+08	7.00113e+07		-0.100824	0	0.70227	-0.324654	-0.137625	-0.0105187	0.233259	0.503908	0.565008	1.36418	0.353154	0.11239	-0.913195	0.186561	-0.0151615
NDUFV2	ENSG00000178127.13	ENSP00000461911.1;ENSP00000327268.6;ENSP00000464504.1;ENSP00000382908.1	NADH:ubiquinone oxidoreductase core subunit V2 [Source:HGNC Symbol;Acc:HGNC:7717]	27	35	49	61	75	43	10	12	14	13	10	10	10	12	14	13	10	10	0	0	0	0	0	0	3.38412e+09	2.96694e+09	5.32738e+09	5.23391e+09	7.46367e+09	4.48711e+09		0.0714577	0	-0.318118	0.0634695	0.262295	-0.0294072	0.138378	-0.0775889	-0.0279779	-0.507793	-0.246535	0.0441165	-0.323713	0.337944	0.0893794
STAM2	ENSG00000115145.10	ENSP00000263904.4	signal transducing adaptor molecule 2 [Source:HGNC Symbol;Acc:HGNC:11358]	17	23	27	53	23	30	11	13	19	18	8	12	9	12	18	16	7	11	0	0	0	0	0	0	1.74137e+10	5.65474e+08	1.0494e+09	8.78428e+09	1.31043e+09	2.98078e+09		0.156585	0	-0.114913	-0.111277	0.0240801	0.132282	0.075427	-0.323198	0.0184301	0.0917689	-0.48128	0.133561	-0.235823	0.0159631	0.0721123
NIBAN1	ENSG00000135842.17	ENSP00000414039.1;ENSP00000356481.3	niban apoptosis regulator 1 [Source:HGNC Symbol;Acc:HGNC:16784]	72	78	72	112	129	100	34	37	35	33	27	31	34	37	35	33	27	31	0	0	0	0	0	0	5.90261e+09	2.94955e+09	2.80476e+09	2.57023e+09	1.49699e+10	3.36301e+09		1.49678	0	-0.502668	0.0727267	-0.557126	-0.339134	0.201399	-0.328436	-0.142697	0.0980074	-0.538854	-0.155316	1.05356	0.4197	0.0790464
WWOX	ENSG00000186153.17	ENSP00000457230.1;ENSP00000454788.1;ENSP00000384238.2;ENSP00000384495.2;ENSP00000445210.2;ENSP00000454331.1;ENSP00000454485.1;ENSP00000348119.3;ENSP00000386161.3;ENSP00000482648.1;ENSP00000485925.1	WW domain containing oxidoreductase [Source:HGNC Symbol;Acc:HGNC:12799]	6	1	2	1	NA	NA	4	1	2	1	NA	NA	4	1	2	1	NA	NA	0	0	0	0	NA	NA	2.43417e+08	NA	1.12421e+08	9.29272e+07	NA	NA		-0.468281	0	-0.0406707	-0.0378985	0.382565	0.0142261	0.384139	-0.215141	-0.0601825	-0.706982	-0.734354	-0.962288	-0.421458	-0.394558	-1.08358
PTPN12	ENSG00000127947.16	ENSP00000248594.6;ENSP00000428735.1;ENSP00000404050.1;ENSP00000392429.2;ENSP00000397991.2;ENSP00000392526.1;ENSP00000430726.2;ENSP00000413449.1;ENSP00000397364.1;ENSP00000385079.3	protein tyrosine phosphatase non-receptor type 12 [Source:HGNC Symbol;Acc:HGNC:9645]	40	39	45	51	31	41	25	21	24	22	12	20	25	21	24	22	12	20	0	0	0	0	0	0	7.92959e+09	4.03911e+09	1.25102e+09	7.59814e+09	7.50703e+08	1.14121e+10		-0.199339	0	0.535251	-0.138916	0.111855	0.308227	0.17795	0.0051697	0.216351	0.396614	0.514635	0.0422166	0.161379	-0.222271	0.0535367
GALC	ENSG00000054983.17	ENSP00000450472.1;ENSP00000261304.2;ENSP00000437513.2;ENSP00000377199.2;ENSP00000377198.4;ENSP00000451480.1;ENSP00000452314.1;ENSP00000480649.1;ENSP00000451884.1;ENSP00000452208.1	galactosylceramidase [Source:HGNC Symbol;Acc:HGNC:4115]	4	6	7	6	2	2	4	6	6	5	2	1	4	6	6	5	2	1	0	0	0	0	0	0.000134716	1.28126e+08	1.00477e+08	4.61115e+07	2.82836e+08	5.42646e+09	9.8522e+09		-0.264374	0	-1.21377	-0.0333828	-0.378616	0.396111	-0.571828	-0.183355	-0.644672	-0.296225	-1.20756	-0.141561	-0.714652	0.254921	0.560752
VDAC3	ENSG00000078668.14	ENSP00000428977.1;ENSP00000428519.1;ENSP00000429006.1;ENSP00000428029.1;ENSP00000022615.4;ENSP00000430373.1;ENSP00000428845.1;ENSP00000430908.1	voltage dependent anion channel 3 [Source:HGNC Symbol;Acc:HGNC:12674]	41	41	76	94	111	69	12	13	14	10	11	9	12	13	14	10	11	9	0	0	0	0	0	0	1.29451e+10	3.3053e+09	5.50637e+09	6.38751e+09	7.71445e+09	2.30189e+09		-0.00717561	0	-0.0966653	-0.383196	0.539293	-0.206251	-0.0974323	0.0614593	-0.438712	-0.0739275	0.155838	-0.17422	0.101281	0.0513944	-0.27683
UBR7	ENSG00000278787.4	ENSP00000483908.1;ENSP00000486939.1;ENSP00000486462.1;ENSP00000485686.1;ENSP00000485983.1;ENSP00000486093.1;ENSP00000479570.1;ENSP00000450645.1;ENSP00000451022.1;ENSP00000450470.1;ENSP00000013070.6;ENSP00000451051.1;ENSP00000451785.1;ENSP00000452488.1	ubiquitin protein ligase E3 component n-recognin 7 [Source:HGNC Symbol;Acc:HGNC:20344]	8	17	15	23	5	17	7	13	11	10	4	8	7	12	11	10	4	8	0	0	0	0	0	0	7.96607e+08	1.32971e+09	8.18544e+08	1.25649e+09	6.64252e+08	6.36193e+10		0.277148	0	0.276269	-0.470465	-0.627761	-0.1303	-0.16993	0.185168	-0.409339	-0.135309	0.0857859	-0.297687	-0.581993	0.115104	0.110971
CDK4	ENSG00000135446.17	ENSP00000257904.5;ENSP00000316889.6;ENSP00000447005.1;ENSP00000448885.1;ENSP00000447779.1;ENSP00000447274.1;ENSP00000448098.1;ENSP00000449391.1;ENSP00000449179.1;ENSP00000448963.1;ENSP00000446763.1;ENSP00000449725.1	cyclin dependent kinase 4 [Source:HGNC Symbol;Acc:HGNC:1773]	15	16	14	27	13	14	12	12	10	10	3	8	12	11	10	9	2	7	0	0	0	0	0	0	9.75988e+09	3.8371e+09	1.17702e+09	6.44125e+09	2.78802e+09	1.13273e+09		-0.0304413	0	0.434092	0.281907	0.0795447	0.0506353	-0.0540897	0.900724	-0.0411022	0.197799	0.552598	0.245146	0.251464	0.209185	-0.0195945
OTUD7B	ENSG00000264522.6	ENSP00000462729.1;ENSP00000408231.1	OTU deubiquitinase 7B [Source:HGNC Symbol;Acc:HGNC:16683]	5	14	13	18	6	8	4	10	10	11	3	8	4	10	10	10	3	8	0	0	0	0	0	0	5.917e+08	9.92959e+08	3.36823e+09	8.71713e+08	3.0553e+08	5.95522e+08		0.186131	0	0.16537	-0.284103	-0.443389	0.160216	-0.656658	-0.0545153	-0.731772	-0.246539	-0.15178	-0.113882	-0.00504149	-0.295098	0.312484
NQO2	ENSG00000124588.22	ENSP00000406951.1;ENSP00000369839.3;ENSP00000380829.2;ENSP00000369822.4;ENSP00000337773.2;ENSP00000369806.1;ENSP00000369821.4;ENSP00000369795.1;ENSP00000475864.1	N-ribosyldihydronicotinamide:quinone reductase 2 [Source:HGNC Symbol;Acc:HGNC:7856]	15	9	20	26	15	19	9	7	9	10	6	8	9	7	9	10	6	8	0	0	0	0	0	0	2.17517e+09	7.32974e+09	7.32741e+09	3.92326e+09	9.87825e+08	2.24409e+09		0.463247	0	-0.719022	0.576029	-0.436776	-0.052162	0.439534	-0.593158	0.261492	-0.132222	-1.0511	-0.387149	-0.147552	0.551728	-0.310823
IGLV9-49	ENSG00000223350.2	ENSP00000414456.2	immunoglobulin lambda variable 9-49 [Source:HGNC Symbol;Acc:HGNC:5933]	1	1	3	7	4	8	1	1	2	2	2	2	1	1	1	1	1	1	0	0	0	0	0	0	3.22371e+09	NA	NA	2.18278e+09	5.70084e+09	2.62187e+09		-0.485997	0	-1.08676	-0.0811124	0.802627	-1.13059	-0.0200233	-0.465752	0.0387486	-0.708264	-1.67964	0.725963	-1.05152	-0.726055	-0.906031
FBLN2	ENSG00000163520.14	ENSP00000384169.3;ENSP00000295760.7;ENSP00000420164.1;ENSP00000420042.1;ENSP00000295761.7;ENSP00000399224.1	fibulin 2 [Source:HGNC Symbol;Acc:HGNC:3601]	91	114	146	206	182	156	30	40	42	39	31	32	30	40	42	39	31	32	0	0	0	0	0	0	1.40849e+10	8.26551e+09	8.4309e+09	1.4451e+10	4.88662e+09	4.4306e+09		0.312041	0	-0.341333	-0.887478	-1.09122	-0.112095	-0.972544	-0.268414	0.768584	-0.518232	-0.669085	0.265023	-1.64484	-0.357929	-0.220251
TRMT12	ENSG00000183665.5	ENSP00000329858.3;ENSP00000429771.1	tRNA methyltransferase 12 homolog [Source:HGNC Symbol;Acc:HGNC:26091]	NA	NA	1	NA	NA	NA	NA	NA	1	NA	NA	NA	NA	NA	1	NA	NA	NA	NA	NA	0.00214064	NA	NA	NA	NA	NA	NA	NA	NA	NA		NA	NA	NA	NA	NA	NA	NA	NA	NA	NA	NA	NA	NA	NA	NA
PGM3	ENSG00000013375.16	ENSP00000421154.1;ENSP00000424874.1;ENSP00000421565.1;ENSP00000498423.1;ENSP00000477539.2;ENSP00000283977.5;ENSP00000498986.1;ENSP00000498398.1;ENSP00000498516.1;ENSP00000498912.1;ENSP00000499141.1;ENSP00000425809.1;ENSP00000423389.2;ENSP00000499112.1;ENSP00000427420.1;ENSP00000423769.1;ENSP00000425558.1;ENSP00000474029.1;ENSP00000424865.1;ENSP00000422362.1	phosphoglucomutase 3 [Source:HGNC Symbol;Acc:HGNC:8907]	34	44	38	58	40	44	19	21	19	18	15	18	19	21	19	18	15	18	0	0	0	0	0	0	3.40981e+09	2.18947e+09	3.10802e+09	3.21277e+09	3.59112e+09	1.52654e+09		-0.0799222	0	0.100723	-0.335137	-0.201237	0.203369	-0.108242	0.0326644	0.180631	0.199797	-0.137005	0.234401	0.290777	-0.200232	-0.0452398
MYL4	ENSG00000198336.9	ENSP00000459035.1;ENSP00000461570.1;ENSP00000458194.1;ENSP00000458907.1;ENSP00000442375.2;ENSP00000460734.1;ENSP00000377096.1;ENSP00000461747.1;ENSP00000461121.1;ENSP00000347055.1	myosin light chain 4 [Source:HGNC Symbol;Acc:HGNC:7585]	8	7	3	5	NA	9	8	4	3	3	NA	6	6	4	3	3	NA	5	0	0	0	0	NA	0	2.76299e+08	1.05721e+08	2.00951e+08	3.55245e+08	NA	2.98608e+08		0.0654208	0	-0.611431	1.35039	1.22189	-0.0631308	-0.391098	-0.499711	0.961242	-0.72601	-0.190268	-0.0633741	-0.456682	-0.176453	-0.852757
CARTPT	ENSG00000164326.5	ENSP00000296777.4	CART prepropeptide [Source:HGNC Symbol;Acc:HGNC:24323]	1	4	3	5	12	46	1	2	2	2	4	7	1	2	2	2	4	7	0	0	0	0	0	0	9.67417e+07	1.22154e+08	3.04812e+08	1.04312e+08	3.00457e+09	1.08173e+11		NA	NA	NA	NA	NA	NA	NA	NA	NA	NA	-4.85518	-3.71809	-4.34923	-3.80633	-3.61784
SNX25	ENSG00000109762.16	ENSP00000426255.1;ENSP00000498676.1;ENSP00000424826.1;ENSP00000264694.8;ENSP00000483653.1	sorting nexin 25 [Source:HGNC Symbol;Acc:HGNC:21883]	NA	NA	1	2	NA	NA	NA	NA	1	2	NA	NA	NA	NA	1	2	NA	NA	NA	NA	0	0	NA	NA	NA	NA	3.25207e+07	8.11999e+07	NA	NA		NA	NA	NA	NA	NA	NA	NA	NA	NA	NA	NA	NA	NA	NA	NA
ARHGEF15	ENSG00000198844.12	ENSP00000462796.1;ENSP00000355026.3;ENSP00000464540.1;ENSP00000412505.1;ENSP00000463875.1;ENSP00000498197.1	Rho guanine nucleotide exchange factor 15 [Source:HGNC Symbol;Acc:HGNC:15590]	NA	2	NA	NA	NA	NA	NA	2	NA	NA	NA	NA	NA	2	NA	NA	NA	NA	NA	0	NA	NA	NA	NA	NA	4.99118e+07	NA	NA	NA	NA		NA	NA	NA	NA	NA	NA	NA	NA	NA	NA	-0.78394	-0.0160325	-0.293443	0.39966	-0.219941
CHPF	ENSG00000123989.14	ENSP00000445571.1;ENSP00000243776.6;ENSP00000362998.2	chondroitin polymerizing factor [Source:HGNC Symbol;Acc:HGNC:24291]	4	10	10	15	8	5	4	8	8	9	5	3	4	8	8	9	5	3	0	0	0	0	0	0	3.30951e+08	2.28592e+08	4.0024e+08	1.9746e+08	2.00792e+08	3.91e+07		0.105338	0	-0.418396	0.423972	0.225782	0.0180102	-0.582891	-0.313981	0.715972	0.168151	-0.365799	0.883326	-0.767308	-0.451947	-0.335258
LRWD1	ENSG00000161036.13	ENSP00000420650.2;ENSP00000292616.5;ENSP00000418204.1;ENSP00000487494.1;ENSP00000417913.1;ENSP00000420729.1;ENSP00000420373.1	leucine rich repeats and WD repeat domain containing 1 [Source:HGNC Symbol;Acc:HGNC:21769]	5	4	8	3	1	4	4	4	7	3	1	4	4	4	7	3	1	4	0	0	0	0	0	0	1.49344e+09	2.53079e+10	1.1415e+08	8.00095e+07	9.48018e+07	3.3389e+08		-0.161963	0	0.386058	0.876222	0.608876	-0.234199	0.285241	0.0488753	0.378029	-0.0509742	1.00665	-0.423737	0.693958	-0.0404563	0.0801593
STK38	ENSG00000112079.9	ENSP00000229812.7	serine/threonine kinase 38 [Source:HGNC Symbol;Acc:HGNC:17847]	19	19	12	25	14	13	9	12	9	11	8	8	7	10	9	8	5	6	0	0	0	0	0	0	5.08282e+08	3.53278e+08	9.97596e+08	2.08449e+09	3.7235e+08	8.76e+08		0.0373474	0	-0.037964	0.728648	0.449696	-0.0731708	-0.0252342	0.0148049	0.159192	-0.15213	0.14905	0.252516	-0.0258934	0.188708	-0.0214641
DR1	ENSG00000117505.13	ENSP00000359295.3;ENSP00000359290.1	down-regulator of transcription 1 [Source:HGNC Symbol;Acc:HGNC:3017]	8	8	11	18	13	9	5	4	5	4	4	4	5	4	5	4	4	4	0	0	0	0	0	0	2.97572e+08	2.01182e+09	9.64795e+08	4.28116e+09	3.57005e+09	3.56159e+09		-0.000148585	0	0.5048	-0.0843653	-0.516931	0.0314464	0.215698	0.248738	0.00842817	0.0877637	0.867534	0.310276	0.127136	0.375524	0.088651
KRT72	ENSG00000170486.11	ENSP00000441160.2;ENSP00000346269.4;ENSP00000446881.1;ENSP00000449324.1;ENSP00000293745.2	keratin 72 [Source:HGNC Symbol;Acc:HGNC:28932]	73	67	108	208	141	161	9	8	10	9	8	10	2	2	2	3	2	3	0	0	0	0	0.000713572	0.000261952	NA	1.65997e+08	5.13332e+08	2.02844e+08	1.61794e+09	4.00586e+08		-0.0160479	0	-0.148485	-0.0405226	0.306485	0.0387573	-0.711735	-0.868626	-0.98417	-0.768603	-0.32964	-0.74345	-0.787576	0.584208	0.705642
SV2B	ENSG00000185518.12	ENSP00000443243.2;ENSP00000377779.1;ENSP00000450992.1;ENSP00000332818.4	synaptic vesicle glycoprotein 2B [Source:HGNC Symbol;Acc:HGNC:16874]	NA	NA	NA	NA	NA	1	NA	NA	NA	NA	NA	1	NA	NA	NA	NA	NA	1	NA	NA	NA	NA	NA	0.00184729	NA	NA	NA	NA	NA	NA		NA	NA	NA	NA	NA	NA	NA	NA	NA	NA	NA	NA	NA	NA	NA
HNRNPL	ENSG00000282947.2	ENSP00000497157.1;ENSP00000489021.1;ENSP00000489507.1;ENSP00000489603.1;ENSP00000489244.1;ENSP00000488987.1;ENSP00000489437.1;ENSP00000497920.1;ENSP00000221419.4;ENSP00000469349.1;ENSP00000373401.3;ENSP00000470231.1;ENSP00000472150.1;ENSP00000469913.1	heterogeneous nuclear ribonucleoprotein L [Source:HGNC Symbol;Acc:HGNC:5045]	118	132	173	196	185	165	38	32	34	36	31	32	22	17	18	21	18	18	0	0	0	0	0	0	1.28781e+10	1.2122e+10	1.90913e+10	2.72624e+10	1.95545e+10	1.00498e+10		-0.145145	0	0.596202	-0.191276	-0.266469	0.0190098	0.3554	0.305833	-0.151203	0.513702	0.24477	0.000909356	0.364286	0.277774	0.248875
IGHV3-23	ENSG00000281962.1	ENSP00000487761.1;ENSP00000375018.2	immunoglobulin heavy variable 3-23 [Source:HGNC Symbol;Acc:HGNC:5588]	6	10	11	NA	NA	NA	3	4	4	NA	NA	NA	1	1	1	NA	NA	NA	0	0	0	NA	NA	NA	2.73944e+08	2.2979e+08	1.49213e+08	NA	NA	NA		0.225057	0	0.113511	-0.307793	-0.785251	-0.398334	1.11894	1.46631	-1.16132	1.46416	-2.21881	-0.895113	-1.46615	-0.670139	-1.20373
SUPT4H1	ENSG00000213246.7	ENSP00000225504.3;ENSP00000462100.1;ENSP00000464618.1;ENSP00000462670.1;ENSP00000462602.1	SPT4 homolog, DSIF elongation factor subunit [Source:HGNC Symbol;Acc:HGNC:11467]	2	NA	1	1	4	3	1	NA	1	1	1	1	1	NA	1	1	1	1	0	NA	0	0	0	0	6.07265e+08	NA	4.022e+07	2.99362e+08	1.06799e+09	1.80545e+08		-0.191759	0	0.482918	-0.211734	-0.138942	-0.0174718	0.293753	0.663661	-0.326636	0.629791	NA	NA	NA	NA	NA
SLC25A10	ENSG00000183048.12	ENSP00000446242.2;ENSP00000460597.1;ENSP00000345580.5;ENSP00000328403.5;ENSP00000458785.1	solute carrier family 25 member 10 [Source:HGNC Symbol;Acc:HGNC:10980]	10	13	17	25	26	NA	5	6	8	5	6	NA	1	1	1	1	1	NA	0	0	0	0	0	NA	1.32753e+08	2.46887e+08	9.37853e+07	3.83029e+08	2.36279e+08	NA		-0.0611437	0	-0.684501	-0.236006	0.665554	-0.0527278	-0.399096	-0.38452	-0.521615	-0.573775	-0.503578	-0.41926	0.125497	-0.18514	-0.964857
WRNIP1	ENSG00000124535.16	ENSP00000370150.4;ENSP00000370148.4;ENSP00000477551.1;ENSP00000370146.3;ENSP00000370141.1	WRN helicase interacting protein 1 [Source:HGNC Symbol;Acc:HGNC:20876]	12	15	12	22	21	16	10	11	10	7	7	8	10	11	10	7	7	8	0	0	0	0	0	0	4.49442e+08	5.43999e+08	4.00763e+08	5.43731e+08	9.05401e+08	1.33408e+09		-0.227326	0	0.709533	0.0666003	-0.0961364	0.165744	0.127197	-0.0771509	-0.104089	0.0322491	0.998018	-0.0986561	0.406896	0.166028	0.293978
AC104389.6	ENSG00000284931.1	ENSP00000495346.1;ENSP00000496470.1	novel protein	NA	NA	NA	NA	307	NA	NA	NA	NA	NA	15	NA	NA	NA	NA	NA	1	NA	NA	NA	NA	NA	0.00150027	NA	NA	NA	NA	NA	NA	NA		NA	NA	NA	NA	NA	NA	NA	NA	NA	NA	NA	NA	NA	NA	NA
MTARC1	ENSG00000186205.13	ENSP00000355877.5;ENSP00000385327.2;ENSP00000434522.1;ENSP00000409634.1	mitochondrial amidoxime reducing component 1 [Source:HGNC Symbol;Acc:HGNC:26189]	11	NA	13	NA	NA	NA	8	NA	10	NA	NA	NA	1	NA	1	NA	NA	NA	0	NA	0	NA	NA	NA	5.76075e+07	NA	3.93302e+07	NA	NA	NA		1.1187	0	-0.759277	-0.0877845	0.424571	-0.190533	-0.847496	-0.291557	0.148481	-0.846467	NA	NA	NA	NA	NA
FOXN3	ENSG00000053254.16	ENSP00000450783.1;ENSP00000343288.4;ENSP00000452005.1;ENSP00000452227.1;ENSP00000450833.1;ENSP00000451437.1;ENSP00000452444.1;ENSP00000450684.1;ENSP00000451024.1;ENSP00000451135.1;ENSP00000452290.1;ENSP00000451902.1;ENSP00000261302.5;ENSP00000479114.1	forkhead box N3 [Source:HGNC Symbol;Acc:HGNC:1928]	NA	NA	NA	NA	NA	1	NA	NA	NA	NA	NA	1	NA	NA	NA	NA	NA	1	NA	NA	NA	NA	NA	0.00186081	NA	NA	NA	NA	NA	NA		NA	NA	NA	NA	NA	NA	NA	NA	NA	NA	NA	NA	NA	NA	NA
TERB1	ENSG00000249961.10	ENSP00000463762.1;ENSP00000462883.1;ENSP00000464579.1;ENSP00000462842.1;ENSP00000500999.1;ENSP00000462482.1	telomere repeat binding bouquet formation protein 1 [Source:HGNC Symbol;Acc:HGNC:26675]	1	NA	1	NA	NA	NA	1	NA	1	NA	NA	NA	1	NA	1	NA	NA	NA	0.00108959	NA	0.00198238	NA	NA	NA	NA	NA	4.26977e+07	NA	NA	NA		0.122127	0	0.0377353	1.26929	0.410168	-0.289321	-1.75971	0.0171707	0.137559	-1.23594	NA	NA	NA	NA	NA
XAB2	ENSG00000076924.12	ENSP00000351137.3	XPA binding protein 2 [Source:HGNC Symbol;Acc:HGNC:14089]	16	24	25	44	10	24	12	15	18	22	5	12	12	15	18	22	5	12	0	0	0	0	0	0	1.07104e+10	7.68573e+08	6.349e+09	8.8959e+08	3.67235e+08	2.14537e+09		0.11519	0	0.252561	-0.0768477	-0.320792	0.0669371	0.0564178	0.188741	0.0776477	0.230771	0.180676	-0.126663	0.218804	0.153767	-0.0144402
TMEM214	ENSG00000119777.20	ENSP00000395061.2;ENSP00000319469.7;ENSP00000238788.9;ENSP00000384417.3;ENSP00000393490.1;ENSP00000392442.1;ENSP00000389729.1	transmembrane protein 214 [Source:HGNC Symbol;Acc:HGNC:25983]	18	28	22	45	27	30	12	19	14	14	10	11	12	19	14	14	10	11	0	0	0	0	0	0	2.0094e+09	2.22063e+09	2.36638e+09	1.59976e+09	2.16397e+09	8.50313e+08		-0.397563	0	0.392965	-0.123158	0.0673178	0.00446592	0.571257	0.0522465	0.269075	0.393149	0.390271	0.485321	0.32134	-0.0302893	-0.0934641
MTA2	ENSG00000149480.7	ENSP00000278823.2;ENSP00000431346.1;ENSP00000431797.1	metastasis associated 1 family member 2 [Source:HGNC Symbol;Acc:HGNC:7411]	35	50	43	93	60	49	24	29	28	27	17	17	21	26	25	25	15	15	0	0	0	0	0	0	2.81025e+09	1.97774e+09	1.25389e+09	2.74954e+09	2.00515e+09	1.52013e+09		-0.115357	0	0.526034	-0.0801895	0.115733	-0.0479861	0.487865	0.208923	-0.0337797	0.693707	0.52307	0.100258	0.722786	-0.0821354	0.0252049
METTL18	ENSG00000171806.12	ENSP00000307077.2;ENSP00000307975.4;ENSP00000402305.1	methyltransferase like 18 [Source:HGNC Symbol;Acc:HGNC:28793]	14	12	18	42	29	21	2	3	4	2	2	3	1	2	3	1	1	2	0	0	0	0	0.00014573	0	1.31037e+08	9.05392e+07	9.86475e+07	9.07273e+06	8.54631e+07	6.6821e+08		-0.0883591	0	0.455411	0.692102	-0.051112	-0.133058	0.486158	0.605784	0.359106	0.378087	0.188628	0.282618	0.597945	-0.316219	0.124741
MANBA	ENSG00000109323.11	ENSP00000494462.1;ENSP00000493519.1;ENSP00000495247.1;ENSP00000493992.1;ENSP00000493465.1;ENSP00000496137.1;ENSP00000495483.1;ENSP00000496399.1;ENSP00000495363.1;ENSP00000427322.1;ENSP00000495846.1;ENSP00000495818.1;ENSP00000422001.1	mannosidase beta [Source:HGNC Symbol;Acc:HGNC:6831]	7	12	15	14	14	11	4	10	12	6	2	5	3	9	11	5	1	4	0	0	0	0	0	0	2.02474e+08	2.95865e+08	5.27043e+08	5.5568e+08	3.60809e+08	1.90284e+08		-0.419055	0	-0.221066	0.303397	0.436665	0.263141	-0.635497	-0.175655	0.329874	-0.275374	0.220357	0.355586	-0.46007	-0.0952852	0.251038
PP2D1	ENSG00000183977.14	ENSP00000331295.7;ENSP00000373702.4	protein phosphatase 2C like domain containing 1 [Source:HGNC Symbol;Acc:HGNC:28406]	1	NA	NA	NA	NA	NA	1	NA	NA	NA	NA	NA	1	NA	NA	NA	NA	NA	0.000861115	NA	NA	NA	NA	NA	NA	NA	NA	NA	NA	NA		-0.351651	0	-1.25284	1.75131	1.76618	-0.474126	-0.122037	-1.37902	1.12086	-1.70386	NA	NA	NA	NA	NA
ZCCHC4	ENSG00000168228.15	ENSP00000303468.4;ENSP00000422115.1;ENSP00000483464.1;ENSP00000422269.1	zinc finger CCHC-type containing 4 [Source:HGNC Symbol;Acc:HGNC:22917]	NA	1	NA	NA	NA	NA	NA	1	NA	NA	NA	NA	NA	1	NA	NA	NA	NA	NA	0	NA	NA	NA	NA	NA	NA	NA	NA	NA	NA		NA	NA	NA	NA	NA	NA	NA	NA	NA	NA	-0.218931	-0.567135	-0.837612	-0.147681	-0.641516
CELF1	ENSG00000149187.18	ENSP00000308386.5;ENSP00000378705.2;ENSP00000351409.3;ENSP00000378706.2;ENSP00000354639.3;ENSP00000436864.1;ENSP00000435926.1;ENSP00000433986.1;ENSP00000435320.1;ENSP00000436191.1;ENSP00000444825.1;ENSP00000438044.1;ENSP00000435423.1;ENSP00000442415.1;ENSP00000438862.1	CUGBP Elav-like family member 1 [Source:HGNC Symbol;Acc:HGNC:2549]	13	10	9	18	9	11	7	8	6	10	4	4	7	7	5	9	4	4	0	0	0	0	0	0	7.3326e+08	1.47661e+09	4.08251e+08	1.11548e+09	3.83539e+08	2.26604e+08		-0.0117185	0	0.660361	-0.227	0.0254067	-0.084993	0.0206496	0.157757	-0.157373	0.658369	0.4108	-0.0589803	0.228001	0.134559	-0.000395501
IGLV3-19	ENSG00000211663.2	ENSP00000374844.2	immunoglobulin lambda variable 3-19 [Source:HGNC Symbol;Acc:HGNC:5903]	8	9	9	9	15	11	2	1	1	1	1	1	2	1	1	1	1	1	0	0	0	0	0	0	1.24627e+09	3.2727e+08	9.32801e+08	1.36864e+09	1.84184e+09	1.03165e+09		-0.124549	0	0.0385294	-0.0643806	-0.390233	-0.53505	0.701407	0.261408	0.0464387	-0.381703	-0.0362902	-0.227626	-0.463803	-0.159426	-0.0612255
KDSR	ENSG00000119537.18	ENSP00000494352.1;ENSP00000496260.1;ENSP00000494878.1;ENSP00000468203.2;ENSP00000312939.5;ENSP00000467962.1	3-ketodihydrosphingosine reductase [Source:HGNC Symbol;Acc:HGNC:4021]	3	4	4	8	11	9	2	3	3	3	3	4	2	3	3	3	3	4	0	0	0	0	0	0	1.66231e+09	2.80817e+08	8.34457e+08	3.40136e+08	6.36649e+08	2.35308e+08		-0.262638	0	-0.119288	0.131463	-0.825358	0.234214	-0.381555	0.170521	-0.119617	0.444659	-0.130693	0.0554526	-0.0702608	0.29829	0.19291
MSRB3	ENSG00000174099.12	ENSP00000347324.3;ENSP00000312274.6;ENSP00000445051.1;ENSP00000437623.1;ENSP00000441650.1;ENSP00000440722.1;ENSP00000442620.1;ENSP00000494265.1;ENSP00000445843.1;ENSP00000494941.1;ENSP00000496008.1;ENSP00000404903.2;ENSP00000496162.1;ENSP00000481483.1	methionine sulfoxide reductase B3 [Source:HGNC Symbol;Acc:HGNC:27375]	3	3	3	5	6	4	2	2	2	3	2	2	2	2	2	3	2	2	0	0	0	0	0	0	1.11587e+08	3.03567e+08	1.61184e+08	2.05343e+09	1.15127e+09	4.41177e+07		0.0796386	0	-0.599235	0.122459	-0.435317	-0.0707456	-0.598909	-0.378235	0.673766	-0.316544	-0.639585	0.52525	-0.701986	0.498938	0.180288
AS3MT	ENSG00000214435.8	ENSP00000358896.3;ENSP00000479361.1	arsenite methyltransferase [Source:HGNC Symbol;Acc:HGNC:17452]	3	4	16	10	NA	5	3	4	11	5	NA	4	3	4	11	5	NA	4	0	0	0	0	NA	0	5.35086e+08	1.15967e+08	5.93584e+08	2.08448e+08	NA	3.08957e+08		0.513153	0	0.385384	-0.117789	-0.0430049	-0.0498153	-0.32978	-0.0826559	-0.239791	-0.635398	-0.0997318	-0.0423941	-0.468473	0.122736	0.360138
CXCL16	ENSG00000161921.17	ENSP00000293778.7;ENSP00000501470.1;ENSP00000459592.2;ENSP00000460145.1	C-X-C motif chemokine ligand 16 [Source:HGNC Symbol;Acc:HGNC:16642]	NA	NA	1	1	NA	NA	NA	NA	1	1	NA	NA	NA	NA	1	1	NA	NA	NA	NA	0	0	NA	NA	NA	NA	2.4831e+08	1.50137e+08	NA	NA		NA	NA	NA	NA	NA	NA	NA	NA	NA	NA	NA	NA	NA	NA	NA
SCRN1	ENSG00000136193.17	ENSP00000409068.1;ENSP00000242059.5;ENSP00000414245.2;ENSP00000386872.1;ENSP00000388942.1;ENSP00000413184.1;ENSP00000406289.1;ENSP00000387052.1;ENSP00000486034.1	secernin 1 [Source:HGNC Symbol;Acc:HGNC:22192]	48	43	46	72	55	59	17	19	20	17	9	15	17	19	20	17	9	15	0	0	0	0	0	0	5.92926e+09	1.6687e+09	5.42406e+09	6.94597e+10	4.5533e+10	1.3624e+10		-0.120026	0	0.197576	-0.0398401	-0.172324	0.742506	-0.178694	-0.0569641	0.174009	0.540891	0.0806835	0.23296	-0.497886	0.0519467	0.274234
COPA	ENSG00000122218.16	ENSP00000241704.7;ENSP00000498129.1;ENSP00000497257.1;ENSP00000357048.3;ENSP00000497094.1;ENSP00000497231.1;ENSP00000497970.1;ENSP00000497433.1;ENSP00000497811.1;ENSP00000497495.1;ENSP00000498061.1;ENSP00000498118.1;ENSP00000498078.1	COPI coat complex subunit alpha [Source:HGNC Symbol;Acc:HGNC:2230]	168	178	215	307	331	268	72	71	72	64	58	59	72	71	72	64	58	59	0	0	0	0	0	0	2.49902e+10	1.09673e+10	1.5291e+10	1.70736e+10	1.24608e+10	2.72631e+10		-0.00259159	0	-0.208127	-0.294914	-0.0622293	0.227724	-0.0928503	-0.0192634	-0.029318	0.0627389	-0.17536	0.305043	0.0691173	-0.233902	-0.0640083
TSPAN3	ENSG00000140391.15	ENSP00000267970.4;ENSP00000341329.2;ENSP00000407243.3;ENSP00000453613.1;ENSP00000452835.1;ENSP00000453868.1	tetraspanin 3 [Source:HGNC Symbol;Acc:HGNC:17752]	2	2	2	NA	1	1	1	1	1	NA	1	1	1	1	1	NA	1	1	0	0.000120438	0	NA	0.000713267	0.000264061	2.86843e+08	1.66874e+08	1.89485e+08	NA	4.19686e+08	3.3559e+07		0.108602	0	0.488861	-0.167943	-0.0655258	0.733879	0.158788	-0.168499	-0.0276049	0.0867699	0.615975	-0.0203334	-0.246699	-0.119045	-0.048028
ADH5	ENSG00000197894.11	ENSP00000296412.8;ENSP00000424650.1;ENSP00000427049.1;ENSP00000422119.1;ENSP00000421556.1;ENSP00000487496.1	alcohol dehydrogenase 5 (class III), chi polypeptide [Source:HGNC Symbol;Acc:HGNC:253]	73	81	72	100	113	93	22	23	22	18	15	17	22	23	22	18	15	17	0	0	0	0	0	0	8.15322e+09	8.70792e+09	9.26806e+09	1.66447e+10	1.77873e+10	1.11684e+10		0.719542	0	-0.336009	0.252338	-0.373927	-0.0805302	-0.107396	-0.174002	-0.22408	-0.248049	-0.50786	-0.0147232	-0.415762	0.793491	0.300381
RUNX3	ENSG00000020633.19	ENSP00000308051.6;ENSP00000343477.3;ENSP00000382800.1	RUNX family transcription factor 3 [Source:HGNC Symbol;Acc:HGNC:10473]	NA	3	4	3	NA	1	NA	2	2	2	NA	1	NA	2	2	1	NA	1	NA	0	0	0	NA	0.000260044	NA	1.12283e+08	9.77414e+07	1.76542e+08	NA	6.0801e+07		NA	NA	NA	NA	NA	NA	NA	NA	NA	NA	0.176214	0.394715	0.795285	-0.214449	-0.244614
P3H3	ENSG00000110811.20	ENSP00000478600.1	prolyl 3-hydroxylase 3 [Source:HGNC Symbol;Acc:HGNC:19318]	20	36	38	70	52	48	11	19	18	19	9	16	11	18	17	18	8	16	0	0	0	0	0	0	7.65901e+08	1.34503e+09	1.02615e+09	9.82548e+08	4.02047e+09	5.9004e+08		-0.406784	0	-0.805995	-0.565114	-0.387205	0.256206	-0.986967	-0.383915	0.726972	-0.617804	-0.713297	1.22903	-1.45758	-0.594313	-0.26818
LCMT2	ENSG00000168806.8	ENSP00000307214.5;ENSP00000457403.1	leucine carboxyl methyltransferase 2 [Source:HGNC Symbol;Acc:HGNC:17558]	NA	1	NA	NA	NA	NA	NA	1	NA	NA	NA	NA	NA	1	NA	NA	NA	NA	NA	0	NA	NA	NA	NA	NA	1.2502e+07	NA	NA	NA	NA		NA	NA	NA	NA	NA	NA	NA	NA	NA	NA	-0.00492232	0.355102	-0.939646	0.0826261	0.51803
CAPN11	ENSG00000137225.13	ENSP00000432420.1;ENSP00000431963.1;ENSP00000381758.1	calpain 11 [Source:HGNC Symbol;Acc:HGNC:1478]	NA	NA	NA	NA	1	NA	NA	NA	NA	NA	1	NA	NA	NA	NA	NA	1	NA	NA	NA	NA	NA	0.00151599	NA	NA	NA	NA	NA	4.23336e+07	NA		NA	NA	NA	NA	NA	NA	NA	NA	NA	NA	NA	NA	NA	NA	NA
UBXN7	ENSG00000163960.12	ENSP00000296328.4;ENSP00000397238.1;ENSP00000397256.1;ENSP00000371311.3;ENSP00000404778.1	UBX domain protein 7 [Source:HGNC Symbol;Acc:HGNC:29119]	21	29	24	36	20	19	12	14	14	15	10	9	12	14	14	15	10	9	0	0	0	0	0	0	1.62569e+09	1.689e+09	1.62448e+09	9.28023e+09	5.48046e+08	4.62282e+08		-0.197246	0	0.716719	0.197173	-0.0704485	0.240312	0.347668	0.247089	-0.160878	0.608938	0.733244	-0.155177	1.36349	-0.102777	0.280267
FEM1B	ENSG00000169018.6	ENSP00000307298.4;ENSP00000457002.1;ENSP00000457342.1;ENSP00000456968.1	fem-1 homolog B [Source:HGNC Symbol;Acc:HGNC:3649]	NA	1	4	4	2	1	NA	1	3	3	2	1	NA	1	3	3	2	1	NA	0	0	0	0	0	NA	1.08816e+08	8.67863e+08	6.42292e+07	8.8426e+07	9.76459e+07		NA	NA	NA	NA	NA	NA	NA	NA	NA	NA	-0.447788	-0.697452	-0.360333	-0.253681	-0.645833
PIKFYVE	ENSG00000115020.17	ENSP00000376038.3;ENSP00000407692.1;ENSP00000264380.4;ENSP00000384356.1;ENSP00000308715.6;ENSP00000414477.1;ENSP00000405736.1	phosphoinositide kinase, FYVE-type zinc finger containing [Source:HGNC Symbol;Acc:HGNC:23785]	1	6	8	4	NA	1	1	6	7	4	NA	1	1	6	7	4	NA	1	0	0	0	0	NA	0	8.33646e+07	6.44393e+07	1.06916e+08	1.42586e+08	NA	1.74283e+09		-0.12714	0	0.172046	0.162722	-0.227778	0.0646349	0.229446	-0.0492599	-0.267115	0.106624	-0.00724463	0.411946	0.127254	0.0507791	0.0531936
C2CD3	ENSG00000168014.18	ENSP00000505413.1;ENSP00000404577.3;ENSP00000334379.7;ENSP00000505133.1;ENSP00000505182.1;ENSP00000506002.1;ENSP00000505101.1;ENSP00000505527.1;ENSP00000506315.1;ENSP00000505069.1;ENSP00000505970.1;ENSP00000505672.1;ENSP00000505021.1;ENSP00000505375.1;ENSP00000506236.1;ENSP00000323339.7;ENSP00000388750.3;ENSP00000441742.2;ENSP00000505340.1;ENSP00000445933.2;ENSP00000506347.1;ENSP00000504924.1;ENS…	C2 domain containing 3 centriole elongation regulator [Source:HGNC Symbol;Acc:HGNC:24564]	NA	NA	1	NA	NA	NA	NA	NA	1	NA	NA	NA	NA	NA	1	NA	NA	NA	NA	NA	0	NA	NA	NA	NA	NA	2.71043e+07	NA	NA	NA		NA	NA	NA	NA	NA	NA	NA	NA	NA	NA	NA	NA	NA	NA	NA
BNIP1	ENSG00000113734.18	ENSP00000231668.9;ENSP00000239215.7;ENSP00000239214.8;ENSP00000377365.4;ENSP00000429717.2	BCL2 interacting protein 1 [Source:HGNC Symbol;Acc:HGNC:1082]	5	10	14	18	8	12	4	5	8	7	5	5	4	5	8	7	5	5	0	0	0	0	0	0	1.27635e+09	7.24683e+08	9.69946e+08	2.59075e+09	6.18812e+08	6.75651e+08		-0.0382052	0	-0.308875	0.198631	0.0913088	-0.112184	-0.00431522	-0.0248778	0.0393597	-0.364106	0.203676	0.312488	-0.0249888	-0.0140977	-0.0373483
BRMS1	ENSG00000174744.14	ENSP00000396052.2;ENSP00000431510.1;ENSP00000353042.3;ENSP00000434591.1;ENSP00000433740.1	BRMS1 transcriptional repressor and anoikis regulator [Source:HGNC Symbol;Acc:HGNC:17262]	NA	1	NA	1	NA	NA	NA	1	NA	1	NA	NA	NA	1	NA	1	NA	NA	NA	0.00167992	NA	0	NA	NA	NA	8.36044e+07	NA	2.01151e+08	NA	NA		NA	NA	NA	NA	NA	NA	NA	NA	NA	NA	-0.976333	-0.215374	-0.377876	0.577437	-0.853234
DENND11	ENSG00000262599.5	ENSP00000459381.1;ENSP00000460973.1;ENSP00000445768.1;ENSP00000418236.1	DENN domain containing 11 [Source:HGNC Symbol;Acc:HGNC:29472]	1	1	NA	NA	NA	NA	1	1	NA	NA	NA	NA	1	1	NA	NA	NA	NA	0	0	NA	NA	NA	NA	6.5268e+07	5.70446e+07	NA	NA	NA	NA		0.0928299	0	0.627068	0.520132	0.518996	-0.0636283	-0.169027	0.152693	-0.0363614	-0.72228	0.0983051	0.00314264	-0.00111823	-0.112618	-0.0420199
AP5Z1	ENSG00000242802.9	ENSP00000497794.1;ENSP00000497815.1;ENSP00000496998.1;ENSP00000497395.1;ENSP00000496830.1;ENSP00000497144.1;ENSP00000497156.1;ENSP00000498142.1;ENSP00000497377.1	adaptor related protein complex 5 subunit zeta 1 [Source:HGNC Symbol;Acc:HGNC:22197]	3	6	10	4	1	4	3	4	7	3	1	2	3	4	7	3	1	2	0	0	0	0	0.000148192	0	2.13181e+08	1.69926e+08	1.31394e+08	6.96807e+07	2.93998e+07	5.19599e+08		0.0483878	0	0.20894	0.344811	0.124429	0.087937	0.0668151	-0.00139457	0.333653	-0.188816	0.161019	-0.167821	0.252336	-0.226688	-0.314407
DLGAP5	ENSG00000126787.13	ENSP00000378815.2;ENSP00000247191.2;ENSP00000451747.1;ENSP00000452168.1	DLG associated protein 5 [Source:HGNC Symbol;Acc:HGNC:16864]	2	3	4	2	NA	NA	1	3	4	2	NA	NA	1	3	4	2	NA	NA	0	0	0	0	NA	NA	1.29756e+08	1.20923e+08	8.20517e+07	3.702e+07	NA	NA		-0.385849	0	1.57155	-0.230977	0.0512496	-0.364482	0.513582	1.83423	0.0823333	1.12658	0.697457	0.0534093	0.501426	0.118213	-0.497294
C4orf50	ENSG00000181215.15	ENSP00000492340.1;ENSP00000437121.2;ENSP00000317287.5	chromosome 4 open reading frame 50 [Source:HGNC Symbol;Acc:HGNC:33766]	NA	NA	NA	1	NA	NA	NA	NA	NA	1	NA	NA	NA	NA	NA	1	NA	NA	NA	NA	NA	0.00183655	NA	NA	NA	NA	NA	NA	NA	NA		NA	NA	NA	NA	NA	NA	NA	NA	NA	NA	NA	NA	NA	NA	NA
MED8	ENSG00000159479.17	ENSP00000361535.4;ENSP00000290663.6;ENSP00000361533.4	mediator complex subunit 8 [Source:HGNC Symbol;Acc:HGNC:19971]	4	6	8	18	7	6	4	6	7	5	3	3	4	6	7	5	3	3	0	0	0	0	0	0	6.5531e+08	3.24735e+08	5.01654e+08	1.73546e+10	1.8002e+08	1.0633e+10		-0.189961	0	0.816451	-0.271515	0.468407	0.196444	0.687974	0.16738	-0.130988	0.760807	0.875572	0.0117476	0.801069	0.255317	0.194994
RPS2	ENSG00000140988.16	ENSP00000341885.4;ENSP00000436865.1;ENSP00000460860.1;ENSP00000436227.1;ENSP00000434846.1;ENSP00000436356.1;ENSP00000433170.1;ENSP00000433034.1;ENSP00000454837.1	ribosomal protein S2 [Source:HGNC Symbol;Acc:HGNC:10404]	91	100	140	145	142	128	22	21	23	15	16	16	22	21	23	15	16	16	0	0	0	0	0	0	2.13061e+10	2.1903e+10	1.76694e+10	2.76335e+10	4.28166e+10	1.83426e+10		-0.161142	0	0.26395	-0.128459	-0.00451035	-0.0230475	0.141494	0.119574	-0.101088	0.275979	0.208601	0.176038	0.146897	0.220787	0.0135199
SP3	ENSG00000172845.17	ENSP00000499057.1;ENSP00000498794.1;ENSP00000310301.6;ENSP00000406140.3;ENSP00000413665.1;ENSP00000498392.2	Sp3 transcription factor [Source:HGNC Symbol;Acc:HGNC:11208]	8	8	12	8	5	7	5	5	6	5	1	4	5	5	6	5	1	4	0	0	0	0	0	0	2.1411e+09	1.21013e+09	3.6672e+08	1.83107e+09	1.69548e+09	1.24303e+09		0.169429	0	0.103963	-0.2228	0.00814803	-0.0725088	0.0103818	0.0688508	-0.251067	0.265038	0.277614	0.331092	-0.041379	0.335832	0.174137
SLC35A1	ENSG00000164414.18	ENSP00000358565.4;ENSP00000358569.3;ENSP00000358570.5;ENSP00000479535.1	solute carrier family 35 member A1 [Source:HGNC Symbol;Acc:HGNC:11021]	2	NA	NA	1	NA	NA	1	NA	NA	1	NA	NA	1	NA	NA	1	NA	NA	0	NA	NA	0	NA	NA	NA	NA	NA	2.38364e+07	NA	NA		-0.361566	0	0.501029	-0.613859	0.223611	-0.425741	0.191685	0.139387	-1.06159	0.868175	NA	NA	NA	NA	NA
MARK3	ENSG00000075413.19	ENSP00000504654.1;ENSP00000503689.1;ENSP00000504856.1;ENSP00000503568.1;ENSP00000503113.1;ENSP00000504191.1;ENSP00000504493.1;ENSP00000402104.3;ENSP00000454169.2;ENSP00000503975.1;ENSP00000503424.1;ENSP00000451623.2;ENSP00000503095.1;ENSP00000504212.1;ENSP00000503629.1;ENSP00000502944.1;ENSP00000504082.1;ENSP00000503622.1;ENSP00000503036.1;ENSP00000504069.1;ENSP00000452893.2;ENSP00000503216.1;ENS…	microtubule affinity regulating kinase 3 [Source:HGNC Symbol;Acc:HGNC:6897]	3	14	13	8	3	9	3	11	10	5	3	6	2	6	4	2	1	1	0	0	0	0	0.000855432	0.000264375	NA	1.43726e+08	6.69953e+08	1.20494e+08	NA	8.2077e+08		-0.163217	0	-0.544256	0.0663206	-0.228975	-0.124384	-0.662907	-0.369362	0.211983	-0.454221	0.0140874	0.0557772	-0.253903	-0.18933	-0.133584
ART4	ENSG00000111339.12	ENSP00000228936.4;ENSP00000412735.2;ENSP00000442877.1;ENSP00000405689.1	ADP-ribosyltransferase 4 (inactive) (Dombrock blood group) [Source:HGNC Symbol;Acc:HGNC:726]	NA	NA	NA	1	3	1	NA	NA	NA	1	1	1	NA	NA	NA	1	1	1	NA	NA	NA	0.000473093	0.00149355	0.00114228	NA	NA	NA	1.65488e+07	4.76622e+07	5.3513e+06		NA	NA	NA	NA	NA	NA	NA	NA	NA	NA	NA	NA	NA	NA	NA
PIK3R4	ENSG00000196455.8	ENSP00000349205.3;ENSP00000427302.1;ENSP00000424274.1;ENSP00000422767.1	phosphoinositide-3-kinase regulatory subunit 4 [Source:HGNC Symbol;Acc:HGNC:8982]	15	30	28	41	24	29	14	23	22	18	12	13	14	23	22	18	12	13	0	0	0	0	0	0	1.70087e+09	7.36874e+08	2.58577e+08	8.23468e+08	2.3821e+09	1.08365e+09		0.215261	0	-0.119792	-0.113077	0.0751453	0.00197587	-0.0170322	0.127228	-0.10867	0.112667	-0.335456	-0.0583507	0.0415423	-0.0937332	0.107933
DCXR	ENSG00000169738.8	ENSP00000463354.1;ENSP00000303356.2;ENSP00000464332.1;ENSP00000464507.1;ENSP00000462272.1;ENSP00000464518.1;ENSP00000462725.1;ENSP00000462226.1	dicarbonyl and L-xylulose reductase [Source:HGNC Symbol;Acc:HGNC:18985]	25	29	52	60	65	48	14	14	16	15	11	12	14	14	16	15	11	12	0	0	0	0	0	0	6.12827e+10	2.53239e+09	2.68732e+09	9.97766e+09	4.49428e+09	3.10888e+10		0.405674	0	-1.02874	-0.0229149	0.0420011	0.251782	-0.519402	-0.745266	-0.516924	-1.07348	-0.794167	-0.569867	-1.04488	0.0970821	-0.311267
USP7	ENSG00000187555.16	ENSP00000343535.4;ENSP00000501290.1;ENSP00000454362.1;ENSP00000371310.4;ENSP00000456258.1;ENSP00000454795.1;ENSP00000459594.1;ENSP00000458027.1;ENSP00000439272.1;ENSP00000456150.1;ENSP00000457237.1;ENSP00000455719.1;ENSP00000457815.1	ubiquitin specific peptidase 7 [Source:HGNC Symbol;Acc:HGNC:12630]	86	95	114	168	125	159	55	54	62	57	39	58	55	54	62	57	39	58	0	0	0	0	0	0	7.90407e+09	7.20418e+09	3.66643e+09	1.55623e+10	7.98926e+10	4.70849e+09		-0.0157377	0	-0.228761	-0.13179	0.129572	0.356943	-0.0869163	0.172507	-0.366619	-0.383596	-0.199878	-0.289585	-0.339614	-0.0455483	-0.0848397
FARP1	ENSG00000152767.17	ENSP00000471242.1;ENSP00000322926.6;ENSP00000490391.1;ENSP00000365765.4;ENSP00000469712.1;ENSP00000472346.1;ENSP00000410930.2;ENSP00000469365.1;ENSP00000486285.1	FERM, ARH/RhoGEF and pleckstrin domain protein 1 [Source:HGNC Symbol;Acc:HGNC:3591]	28	45	46	72	49	58	20	30	32	28	21	25	20	30	32	28	21	25	0	0	0	0	0	0	8.45653e+08	1.41313e+09	2.65131e+10	8.87944e+09	3.42117e+09	1.58958e+09		0.2619	0	-0.771805	0.125775	-0.109413	-0.0268407	-0.526924	-0.34626	0.0546322	-0.784557	-0.989141	0.104425	-0.918273	0.279636	0.256025
MRPS16	ENSG00000182180.14	ENSP00000362036.3;ENSP00000362031.3	mitochondrial ribosomal protein S16 [Source:HGNC Symbol;Acc:HGNC:14048]	5	6	10	15	8	13	4	4	4	4	2	4	4	4	4	4	2	4	0	0	0	0	0.00015015	0	1.21478e+09	4.08139e+09	1.61212e+09	2.47934e+09	8.40758e+08	3.0104e+08		0.333282	0	-0.576093	1.5014	1.41853	0.0724633	0.0611531	-0.493742	0.307387	0.155666	0.489372	0.029192	0.499077	-0.270078	-0.0532231
JMY	ENSG00000152409.9	ENSP00000379441.4	junction mediating and regulatory protein, p53 cofactor [Source:HGNC Symbol;Acc:HGNC:28916]	NA	NA	2	1	NA	NA	NA	NA	2	1	NA	NA	NA	NA	2	1	NA	NA	NA	NA	0	0.00203436	NA	NA	NA	NA	4.57937e+07	1.8923e+08	NA	NA		NA	NA	NA	NA	NA	NA	NA	NA	NA	NA	NA	NA	NA	NA	NA
SH2D3C	ENSG00000095370.20	ENSP00000362374.4;ENSP00000317817.8;ENSP00000388536.1;ENSP00000394632.1;ENSP00000362373.3;ENSP00000485866.1;ENSP00000401641.2;ENSP00000413760.1	SH2 domain containing 3C [Source:HGNC Symbol;Acc:HGNC:16884]	1	NA	3	NA	NA	NA	1	NA	3	NA	NA	NA	1	NA	3	NA	NA	NA	0	NA	0	NA	NA	NA	2.04551e+07	NA	1.52031e+09	NA	NA	NA		-0.0325349	0	-0.212235	0.570518	0.499312	-0.127316	0.144074	0.317073	0.334466	-0.647922	NA	NA	NA	NA	NA
NRF1	ENSG00000106459.15	ENSP00000394877.1;ENSP00000223190.4;ENSP00000309826.2;ENSP00000376922.2;ENSP00000376924.1;ENSP00000342351.5	nuclear respiratory factor 1 [Source:HGNC Symbol;Acc:HGNC:7996]	5	7	3	6	2	5	3	5	3	2	1	3	3	5	3	2	1	3	0	0	0	0	0	0	1.71374e+08	2.94799e+07	6.24532e+07	3.50657e+08	4.98055e+08	1.68203e+08		0.418075	0	-0.0604192	0.201025	-0.104516	-0.11511	-0.0234756	-0.151998	0.0799135	-0.0602969	-0.120691	-0.301334	0.153123	0.079932	0.0786301
XRN1	ENSG00000114127.11	ENSP00000264951.4;ENSP00000419683.2;ENSP00000376707.2;ENSP00000419219.1;ENSP00000418404.1;ENSP00000420786.1;ENSP00000420634.1	5'-3' exoribonuclease 1 [Source:HGNC Symbol;Acc:HGNC:30654]	12	30	32	32	14	27	10	22	27	19	7	17	10	22	27	19	7	17	0	0	0	0	0	0	4.22137e+08	7.88612e+08	1.50963e+09	2.19191e+09	3.66751e+08	9.83804e+08		-0.0891968	0	0.245179	0.200991	-0.0207072	0.105191	0.170725	-0.0506763	0.164689	0.210215	0.203466	-0.0453958	0.237014	-0.0187933	-0.0169985
IRF1	ENSG00000125347.15	ENSP00000505766.1;ENSP00000245414.4;ENSP00000384406.1;ENSP00000506148.1;ENSP00000506034.1;ENSP00000505242.1;ENSP00000505853.1;ENSP00000506552.1;ENSP00000505720.1;ENSP00000506023.1;ENSP00000505257.1;ENSP00000506545.1;ENSP00000505900.1;ENSP00000504877.1;ENSP00000480887.1;ENSP00000506322.1;ENSP00000505153.1;ENSP00000505791.1;ENSP00000506317.1;ENSP00000405655.2;ENSP00000396318.1;ENSP00000506263.1;ENS…	interferon regulatory factor 1 [Source:HGNC Symbol;Acc:HGNC:6116]	NA	NA	1	NA	NA	NA	NA	NA	1	NA	NA	NA	NA	NA	1	NA	NA	NA	NA	NA	0	NA	NA	NA	NA	NA	2.82722e+07	NA	NA	NA		NA	NA	NA	NA	NA	NA	NA	NA	NA	NA	NA	NA	NA	NA	NA
EFCAB1	ENSG00000034239.11	ENSP00000429644.1;ENSP00000430374.1;ENSP00000262103.3;ENSP00000430940.1;ENSP00000430765.1;ENSP00000400873.1	EF-hand calcium binding domain 1 [Source:HGNC Symbol;Acc:HGNC:25678]	NA	NA	NA	1	NA	NA	NA	NA	NA	1	NA	NA	NA	NA	NA	1	NA	NA	NA	NA	NA	0.00105091	NA	NA	NA	NA	NA	2.95875e+08	NA	NA		NA	NA	NA	NA	NA	NA	NA	NA	NA	NA	NA	NA	NA	NA	NA
EFS	ENSG00000100842.13	ENSP00000416684.2;ENSP00000216733.3;ENSP00000340607.3	embryonal Fyn-associated substrate [Source:HGNC Symbol;Acc:HGNC:16898]	1	2	2	6	NA	1	1	2	2	2	NA	1	1	2	2	2	NA	1	0	0	0	0	NA	0	2.34936e+08	2.78273e+08	3.34954e+08	5.386e+08	NA	1.53613e+07		0.283245	0	0.531974	-0.343392	-0.125492	-0.7691	-0.0368976	-0.337505	0.0524115	0.133218	0.0363812	0.295572	-0.219562	0.275843	0.280689
MAP4K2	ENSG00000168067.12	ENSP00000294066.2;ENSP00000400594.1;ENSP00000403410.1;ENSP00000366567.3;ENSP00000413167.1;ENSP00000403563.1;ENSP00000404534.1	mitogen-activated protein kinase kinase kinase kinase 2 [Source:HGNC Symbol;Acc:HGNC:6864]	6	6	7	4	2	3	6	6	6	2	1	3	5	6	6	2	1	3	0	0	0	0	0.000150444	0	1.35312e+08	4.91971e+07	1.29305e+08	2.8743e+08	8.66686e+07	1.78029e+08		0.486761	0	0.615721	-0.0648418	0.359259	-0.0324499	0.307149	0.0583699	-0.117948	1.32795	0.526603	0.0600188	0.24339	-0.0727556	0.0505547
TNFSF8	ENSG00000106952.8	ENSP00000223795.2;ENSP00000484651.1	TNF superfamily member 8 [Source:HGNC Symbol;Acc:HGNC:11938]	NA	1	1	NA	NA	NA	NA	1	1	NA	NA	NA	NA	1	1	NA	NA	NA	NA	0.000237445	0.00206746	NA	NA	NA	NA	9.83555e+06	817732	NA	NA	NA		NA	NA	NA	NA	NA	NA	NA	NA	NA	NA	-0.15674	0.43286	-1.13596	-0.0786588	-0.715361
PSPC1	ENSG00000121390.19	ENSP00000436038.1;ENSP00000435921.1;ENSP00000488975.1;ENSP00000343966.4;ENSP00000393069.1;ENSP00000481916.1	paraspeckle component 1 [Source:HGNC Symbol;Acc:HGNC:20320]	45	59	67	88	73	72	25	26	26	19	17	23	23	25	25	18	16	22	0	0	0	0	0	0	9.46061e+08	3.82935e+09	1.81473e+09	6.06013e+09	6.95534e+09	3.09356e+09		-0.134524	0	0.148116	0.0603277	-0.0723554	0.0126142	0.565383	0.0133756	-0.0875072	0.432525	0.346775	-0.10956	0.214141	0.249309	0.117903
ARHGAP5	ENSG00000100852.13	ENSP00000452372.1;ENSP00000452222.1;ENSP00000441692.2;ENSP00000379827.2;ENSP00000407395.1;ENSP00000451579.1;ENSP00000451061.1;ENSP00000452606.1;ENSP00000371897.1;ENSP00000393307.2	Rho GTPase activating protein 5 [Source:HGNC Symbol;Acc:HGNC:675]	3	9	17	19	3	13	3	9	17	14	3	8	3	9	17	14	3	8	0	0	0	0	0	0	1.43767e+08	1.41562e+08	1.36445e+10	1.46517e+10	1.76757e+08	1.85071e+10		0.13324	0	-0.115036	0.445358	-0.0313803	0.174104	-0.256935	-0.166703	-0.323266	0.0546752	-0.197682	-0.0116213	-0.426844	0.354362	0.275279
SUMO1	ENSG00000116030.17	ENSP00000376077.2;ENSP00000387204.1;ENSP00000376075.3;ENSP00000386296.1;ENSP00000386753.1;ENSP00000386472.2;ENSP00000386267.1;ENSP00000386500.2;ENSP00000376076.1	small ubiquitin like modifier 1 [Source:HGNC Symbol;Acc:HGNC:12502]	16	17	15	18	23	15	4	7	6	3	3	2	4	7	6	3	3	2	0	0	0	0	0	0	1.43379e+09	2.43915e+09	5.97964e+08	1.66678e+09	3.44899e+09	2.81159e+08		-0.380383	0	1.01568	-0.136907	-0.143505	-0.0869472	0.287593	0.658335	-0.021739	0.710363	1.14963	0.0453742	0.571261	0.126597	0.269368
BICD2	ENSG00000185963.14	ENSP00000349351.6;ENSP00000364662.3	BICD cargo adaptor 2 [Source:HGNC Symbol;Acc:HGNC:17208]	12	14	28	36	6	24	9	13	18	18	4	16	9	12	17	17	3	14	0	0	0	0	0	0	4.55077e+08	4.24333e+08	3.72886e+08	2.26615e+09	1.13263e+09	1.92676e+10		-0.563201	0	0.457615	-0.349975	-0.085656	-0.0770011	0.311022	0.200307	-0.0584877	0.735955	0.25671	-0.0102796	0.713734	-0.404779	0.1685
TENT5C	ENSG00000183508.5	ENSP00000358458.3	terminal nucleotidyltransferase 5C [Source:HGNC Symbol;Acc:HGNC:24712]	NA	1	NA	NA	NA	NA	NA	1	NA	NA	NA	NA	NA	1	NA	NA	NA	NA	NA	0.00114797	NA	NA	NA	NA	NA	2.07433e+07	NA	NA	NA	NA		NA	NA	NA	NA	NA	NA	NA	NA	NA	NA	0.0832456	1.0191	0.387522	0.428851	0.248956
RBSN	ENSG00000131381.12	ENSP00000253699.3;ENSP00000422551.1;ENSP00000403368.1;ENSP00000414020.1;ENSP00000387724.1;ENSP00000427038.1	rabenosyn, RAB effector [Source:HGNC Symbol;Acc:HGNC:20759]	6	11	9	19	8	14	6	9	8	10	5	9	6	9	8	10	5	9	0	0	0	0	0	0	1.36514e+09	6.75573e+08	4.79133e+08	1.09012e+09	9.48748e+08	4.07772e+08		0.0407567	0	0.208486	-0.130571	-0.366406	0.207911	-0.0458361	-0.184881	-0.53072	0.110269	-0.0521702	0.0577652	-0.0562105	0.166163	0.305464
IER2	ENSG00000160888.7	ENSP00000292433.2;ENSP00000467294.1;ENSP00000465617.1	immediate early response 2 [Source:HGNC Symbol;Acc:HGNC:28871]	NA	1	NA	NA	NA	NA	NA	1	NA	NA	NA	NA	NA	1	NA	NA	NA	NA	NA	0.00167542	NA	NA	NA	NA	NA	NA	NA	NA	NA	NA		NA	NA	NA	NA	NA	NA	NA	NA	NA	NA	-0.0564264	-0.0699536	0.392954	-0.509425	-0.751092
LACTB2	ENSG00000147592.9	ENSP00000428801.1;ENSP00000276590.4	lactamase beta 2 [Source:HGNC Symbol;Acc:HGNC:18512]	15	19	19	24	12	18	9	11	12	8	5	8	9	11	12	8	5	8	0	0	0	0	0	0	8.0143e+08	9.6941e+08	7.79639e+08	5.48734e+08	1.03919e+09	4.09517e+10		-0.158491	0	0.0173927	-0.392588	0.444197	-0.325043	-0.00863311	0.420006	-0.252491	-0.0263292	0.092876	-0.0557969	-0.155325	-0.173013	-0.397601
PIGBOS1	ENSG00000225973.4	ENSP00000484893.1;ENSP00000482636.1;ENSP00000481097.1	PIGB opposite strand 1 [Source:HGNC Symbol;Acc:HGNC:50696]	1	2	1	2	2	4	1	2	1	1	1	1	1	2	1	1	1	1	0	0	0	0	0.000148832	0.000134445	1.76242e+08	5.75556e+08	1.4455e+09	3.67303e+07	2.71889e+08	2.87264e+08		-0.283811	0	0.434054	-0.107902	-0.132128	-0.268206	0.521594	0.426589	0.233935	0.356316	0.510188	0.419812	0.357242	0.237894	0.296304
COMMD8	ENSG00000169019.11	ENSP00000370984.4	COMM domain containing 8 [Source:HGNC Symbol;Acc:HGNC:26036]	8	14	17	19	7	12	5	5	6	5	2	5	5	5	6	5	2	5	0	0	0	0	0	0	3.15096e+08	1.89069e+08	9.95181e+07	2.07021e+09	1.42623e+09	1.84402e+10		-0.0821721	0	0.00844672	1.21201	0.423169	-0.0647544	0.145498	0.0212434	0.474257	-0.325285	-0.099411	-0.379623	-0.189505	-0.361717	-0.424684
TSPAN14	ENSG00000108219.15	ENSP00000396270.2;ENSP00000418195.1;ENSP00000361230.2;ENSP00000361237.3;ENSP00000361231.1;ENSP00000344076.6;ENSP00000361229.1;ENSP00000480263.1	tetraspanin 14 [Source:HGNC Symbol;Acc:HGNC:23303]	2	3	2	2	NA	1	2	3	2	2	NA	1	2	3	2	2	NA	1	0	0	0	0	NA	0.00126695	1.28871e+08	4.52624e+07	2.25813e+07	1.21992e+09	NA	5.17407e+09		0.0862378	0	0.00888566	0.045309	0.11327	-0.0204479	0.531317	0.211836	-0.0498125	-0.0838464	0.101192	-0.375966	-0.0400694	0.295562	0.0127829
KRI1	ENSG00000129347.21	ENSP00000320917.9;ENSP00000498803.1;ENSP00000445789.1;ENSP00000412919.2;ENSP00000438000.4;ENSP00000442213.3	KRI1 homolog [Source:HGNC Symbol;Acc:HGNC:25769]	4	2	9	10	4	5	3	2	8	8	3	3	3	2	8	8	3	3	0	0	0	0	0	0	5.07959e+08	7.41225e+07	3.01051e+08	4.40222e+08	1.30658e+08	1.82119e+08		-0.301988	0	-0.0313181	0.00252412	-0.0130605	-0.300633	1.23695	0.508413	0.239052	1.42127	0.741861	-0.397349	1.32998	-1.75134	-0.328074
COL15A1	ENSG00000204291.11	ENSP00000364140.3;ENSP00000483455.1	collagen type XV alpha 1 chain [Source:HGNC Symbol;Acc:HGNC:2192]	27	44	35	44	45	51	14	20	19	14	11	14	14	20	19	14	11	14	0	0	0	0	0	0	6.96222e+09	7.31327e+09	8.2699e+09	1.11419e+09	2.47569e+09	1.51914e+09		0.497682	0	-0.382924	0.412328	-0.427968	-0.268763	0.0212812	0.505447	-0.0341834	-1.29351	-0.989728	-0.327339	-1.07284	1.18597	-0.136666
CCDC125	ENSG00000277868.4	ENSP00000481171.1;ENSP00000484313.1;ENSP00000479651.1;ENSP00000481190.1;ENSP00000379754.2;ENSP00000379756.1;ENSP00000372865.2;ENSP00000426795.1	coiled-coil domain containing 125 [Source:HGNC Symbol;Acc:HGNC:28924]	2	5	NA	5	4	9	1	1	NA	1	1	1	1	1	NA	1	1	1	0.00109104	0.00169281	NA	0.00183234	0.00149578	0.000261267	NA	4.98388e+08	NA	2.38467e+09	1.797e+08	2.38117e+09		0.0428524	0	-0.694188	0.781104	-0.871437	-0.643226	-1.24971	0.00211103	0.456509	-1.99116	-1.45589	0.397512	-1.26604	0.282429	0.498717
SHH	ENSG00000164690.8	ENSP00000297261.2;ENSP00000410546.1;ENSP00000396621.1;ENSP00000413871.1	sonic hedgehog signaling molecule [Source:HGNC Symbol;Acc:HGNC:10848]	NA	NA	NA	2	NA	NA	NA	NA	NA	1	NA	NA	NA	NA	NA	1	NA	NA	NA	NA	NA	0.00183739	NA	NA	NA	NA	NA	1.6203e+09	NA	NA		NA	NA	NA	NA	NA	NA	NA	NA	NA	NA	NA	NA	NA	NA	NA
TMEM30A	ENSG00000112697.17	ENSP00000230461.6;ENSP00000501250.1;ENSP00000501133.1;ENSP00000501172.1;ENSP00000500998.1;ENSP00000359067.5;ENSP00000431007.1;ENSP00000501237.1;ENSP00000430270.1	transmembrane protein 30A [Source:HGNC Symbol;Acc:HGNC:16667]	4	6	12	13	6	8	3	5	7	6	4	5	3	5	7	6	4	5	0	0	0	0	0	0	6.98531e+08	5.87457e+08	1.40138e+10	7.44464e+08	5.82421e+08	2.90536e+08		-0.264314	0	0.318118	0.713648	0.671128	-0.148661	0.0671498	0.194438	0.435988	-0.0920234	0.60822	0.257088	0.719145	0.0560993	0.113888
INHBE	ENSG00000139269.3	ENSP00000450212.1;ENSP00000266646.2	inhibin subunit beta E [Source:HGNC Symbol;Acc:HGNC:24029]	NA	NA	NA	NA	1	NA	NA	NA	NA	NA	1	NA	NA	NA	NA	NA	1	NA	NA	NA	NA	NA	0	NA	NA	NA	NA	NA	2.80918e+07	NA		NA	NA	NA	NA	NA	NA	NA	NA	NA	NA	NA	NA	NA	NA	NA
GGCX	ENSG00000115486.12	ENSP00000233838.3;ENSP00000408045.3;ENSP00000389426.1;ENSP00000400384.1;ENSP00000390748.3	gamma-glutamyl carboxylase [Source:HGNC Symbol;Acc:HGNC:4247]	4	2	9	10	6	9	4	2	6	4	4	6	4	2	6	4	4	6	0	0	0	0	0	0	1.62095e+08	1.68247e+08	1.64584e+08	2.38998e+09	3.19457e+08	6.74507e+08		-0.114279	0	-0.184658	0.213653	-0.168007	0.0354262	-0.133557	-0.112983	-0.14215	0.335397	0.0805092	-0.0180519	0.68674	-0.10834	0.336972
PPFIA4	ENSG00000143847.15	ENSP00000356209.2;ENSP00000402576.1;ENSP00000470427.1;ENSP00000272198.6;ENSP00000471264.1;ENSP00000472251.1;ENSP00000295706.4	PTPRF interacting protein alpha 4 [Source:HGNC Symbol;Acc:HGNC:9248]	NA	NA	7	9	NA	NA	NA	NA	6	5	NA	NA	NA	NA	2	1	NA	NA	NA	NA	0.00215889	0.00193248	NA	NA	NA	NA	3.03471e+08	6.07806e+07	NA	NA		NA	NA	NA	NA	NA	NA	NA	NA	NA	NA	NA	NA	NA	NA	NA
ILKAP	ENSG00000132323.9	ENSP00000254654.3;ENSP00000477533.1;ENSP00000477542.1;ENSP00000406254.1;ENSP00000395301.1	ILK associated serine/threonine phosphatase [Source:HGNC Symbol;Acc:HGNC:15566]	10	15	16	19	18	17	8	11	11	9	6	11	8	11	11	9	6	11	0	0	0	0	0	0	6.86447e+08	3.20033e+09	5.80402e+08	5.69333e+08	2.38606e+10	1.58172e+09		-0.136677	0	0.740928	-0.273452	-0.367643	-0.081135	0.0442286	0.228299	-0.540989	0.0476902	0.736627	-0.150868	0.630615	0.123632	-0.0796467
CHSY3	ENSG00000198108.4	ENSP00000302629.4	chondroitin sulfate synthase 3 [Source:HGNC Symbol;Acc:HGNC:24293]	NA	NA	NA	5	NA	NA	NA	NA	NA	3	NA	NA	NA	NA	NA	1	NA	NA	NA	NA	NA	0.00202611	NA	NA	NA	NA	NA	NA	NA	NA		NA	NA	NA	NA	NA	NA	NA	NA	NA	NA	NA	NA	NA	NA	NA
SF3A3	ENSG00000183431.12	ENSP00000362110.4	splicing factor 3a subunit 3 [Source:HGNC Symbol;Acc:HGNC:10767]	38	52	50	65	60	52	21	23	25	19	12	14	21	23	25	19	12	14	0	0	0	0	0	0	6.2526e+09	3.51989e+09	2.42413e+09	6.55216e+09	4.81366e+09	2.3233e+09		-0.304015	0	0.819368	-0.160865	-0.276071	0.0668842	0.3518	0.154976	-0.398232	0.575865	0.880119	-0.278237	0.687917	0.0436681	0.405992
REPS1	ENSG00000135597.19	ENSP00000392065.2;ENSP00000356635.4;ENSP00000434251.1;ENSP00000401729.1;ENSP00000432157.1;ENSP00000435392.1;ENSP00000386699.2;ENSP00000258062.5;ENSP00000397941.2;ENSP00000435236.1;ENSP00000435131.1;ENSP00000402609.2;ENSP00000403740.1;ENSP00000431474.1;ENSP00000487438.1	RALBP1 associated Eps domain containing 1 [Source:HGNC Symbol;Acc:HGNC:15578]	15	15	12	36	29	22	10	12	9	12	9	8	9	11	8	11	8	7	0	0	0	0	0	0	5.92056e+08	6.10679e+08	4.42841e+08	1.32507e+09	6.36168e+08	4.82515e+08		-0.528963	0	0.696418	0.422914	0.224557	0.229322	0.0217521	-0.0665089	0.025128	-0.369486	0.592032	-0.199134	0.319664	0.236718	0.202844
KAT7	ENSG00000136504.13	ENSP00000502732.1;ENSP00000413415.2;ENSP00000259021.4;ENSP00000424577.1;ENSP00000423385.1;ENSP00000398961.2;ENSP00000421368.1;ENSP00000409477.2	lysine acetyltransferase 7 [Source:HGNC Symbol;Acc:HGNC:17016]	4	4	8	6	2	6	4	3	7	3	1	3	4	3	7	3	1	3	0	0	0	0	0	0	7.6665e+08	8.33291e+07	3.40806e+08	8.64691e+07	9.64694e+07	1.41876e+08		-0.167982	0	-0.0226509	0.225952	-0.187603	0.144064	0.797034	0.154071	-0.122576	-0.0140393	-0.206445	0.0609395	0.0955356	0.0706159	0.182707
C19orf54	ENSG00000188493.15	ENSP00000367564.2;ENSP00000471114.1;ENSP00000471589.1;ENSP00000472820.1;ENSP00000469330.2;ENSP00000469807.1;ENSP00000472022.1;ENSP00000473024.1;ENSP00000472948.1	chromosome 19 open reading frame 54 [Source:HGNC Symbol;Acc:HGNC:24758]	NA	NA	NA	1	NA	NA	NA	NA	NA	1	NA	NA	NA	NA	NA	1	NA	NA	NA	NA	NA	0	NA	NA	NA	NA	NA	3.65703e+09	NA	NA		NA	NA	NA	NA	NA	NA	NA	NA	NA	NA	NA	NA	NA	NA	NA
C1S	ENSG00000182326.15	ENSP00000385035.1;ENSP00000328173.3;ENSP00000484657.1;ENSP00000384171.3;ENSP00000354057.5;ENSP00000399892.1;ENSP00000406643.1;ENSP00000384464.1;ENSP00000397921.1;ENSP00000442298.1	complement C1s [Source:HGNC Symbol;Acc:HGNC:1247]	50	65	67	95	79	76	24	21	21	19	14	17	24	21	21	19	14	17	0	0	0	0	0	0	1.45409e+10	6.9034e+09	5.94327e+09	1.34326e+10	9.57417e+09	1.70558e+10		0.0795714	0	-0.373487	0.835401	0.0995554	-0.0605872	-0.609047	0.29292	0.556043	-0.523803	-0.496352	0.657076	-0.264614	-0.204568	-0.370275
REL	ENSG00000162924.15	ENSP00000295025.7;ENSP00000377989.4;ENSP00000496299.1	REL proto-oncogene, NF-kB subunit [Source:HGNC Symbol;Acc:HGNC:9954]	15	13	17	22	7	16	11	10	12	13	5	10	10	9	11	12	5	9	0	0	0	0	0	0	4.65481e+08	3.20893e+08	4.86307e+08	1.51015e+09	1.80113e+09	9.3522e+08		-0.000715279	0	-0.140778	-0.206047	0.0846628	0.00240869	0.120812	-0.156369	0.0572781	-0.0765167	-0.120096	-0.163979	0.0613443	-0.131244	0.068798
UNK	ENSG00000132478.10	ENSP00000464893.1;ENSP00000464953.1;ENSP00000467849.1;ENSP00000466431.1;ENSP00000466054.1;ENSP00000467726.1	unk zinc finger [Source:HGNC Symbol;Acc:HGNC:29369]	15	25	21	28	13	21	12	17	19	16	7	12	11	16	18	15	6	11	0	0	0	0	0	0	2.14857e+10	8.78469e+08	1.34869e+09	9.36561e+09	2.36552e+10	2.24936e+09		0.0364708	0	0.258495	0.0564463	-0.0883783	0.0734155	0.252466	-0.0109013	-0.0654321	0.511321	0.320632	-0.00135549	0.462306	0.307438	0.176063
PTTG1	ENSG00000164611.13	ENSP00000344936.5;ENSP00000431068.1;ENSP00000430642.1;ENSP00000377536.1	PTTG1 regulator of sister chromatid separation, securin [Source:HGNC Symbol;Acc:HGNC:9690]	NA	1	NA	NA	NA	NA	NA	1	NA	NA	NA	NA	NA	1	NA	NA	NA	NA	NA	0	NA	NA	NA	NA	NA	4.67781e+07	NA	NA	NA	NA		NA	NA	NA	NA	NA	NA	NA	NA	NA	NA	0.792066	-0.0903533	0.494768	0.0484504	-0.182491
HSPA5	ENSG00000044574.9	ENSP00000324173.6;ENSP00000506097.1;ENSP00000506285.1	heat shock protein family A (Hsp70) member 5 [Source:HGNC Symbol;Acc:HGNC:5238]	451	494	836	1030	968	815	78	58	62	64	53	55	74	54	58	60	49	51	0	0	0	0	0	0	1.24803e+11	8.04626e+10	9.41439e+10	1.03052e+11	6.46046e+10	7.97422e+10		-0.287123	0	0.311889	-0.0582862	0.0712644	0.10174	0.567246	0.144084	0.0744346	1.32264	0.32884	-0.138799	0.650013	-0.10299	0.0334887
RAD17	ENSG00000276618.4	ENSP00000482371.1;ENSP00000478321.1;ENSP00000480786.1;ENSP00000478167.1;ENSP00000481388.1;ENSP00000477962.1;ENSP00000479160.1;ENSP00000480453.1;ENSP00000483809.1;ENSP00000477996.1;ENSP00000483115.1;ENSP00000484227.1;ENSP00000481820.1;ENSP00000482765.1;ENSP00000480230.1;ENSP00000484854.1;ENSP00000355226.2;ENSP00000423060.1;ENSP00000426191.1;ENSP00000346938.5;ENSP00000427743.1;ENSP00000346271.3;ENS…	RAD17 checkpoint clamp loader component [Source:HGNC Symbol;Acc:HGNC:9807]	1	2	4	1	NA	3	1	2	4	1	NA	3	1	2	4	1	NA	3	0.000495724	0	0	0	NA	0	5.4054e+07	5.52665e+07	7.86155e+07	2.3771e+07	NA	1.72415e+08		0.307248	0	0.407806	-0.308388	-0.0935849	0.239444	0.433278	0.219337	-0.0757524	0.3389	0.151258	0.0400887	0.167425	-0.0780783	0.0559864
TENT2	ENSG00000164329.13	ENSP00000393412.2;ENSP00000421966.1;ENSP00000296783.3;ENSP00000396861.2;ENSP00000397563.1	terminal nucleotidyltransferase 2 [Source:HGNC Symbol;Acc:HGNC:26776]	NA	6	4	6	NA	3	NA	4	3	3	NA	3	NA	4	3	3	NA	3	NA	0	0	0	NA	0	NA	1.39669e+08	1.95024e+10	2.07382e+08	NA	9.30809e+07		NA	NA	NA	NA	NA	NA	NA	NA	NA	NA	-0.0911655	0.0932246	0.27382	0.111764	-0.0672427
ATR	ENSG00000175054.16	ENSP00000499225.1;ENSP00000343741.4;ENSP00000421870.1;ENSP00000499589.1;ENSP00000425897.3;ENSP00000426595.1	ATR serine/threonine kinase [Source:HGNC Symbol;Acc:HGNC:882]	2	1	3	NA	1	1	2	1	3	NA	1	1	2	1	3	NA	1	1	0	0	0	NA	0	0.000134336	8.70257e+07	4.31768e+07	7.94482e+07	NA	7.27329e+07	5.48043e+06		-0.0488543	0	0.0644644	0.258339	0.168388	-0.011934	0.0994548	0.0805725	-0.212801	0.191433	0.689722	-0.33868	0.586073	0.0831131	0.183038
ESAM	ENSG00000149564.12	ENSP00000406689.1;ENSP00000389235.1;ENSP00000278927.5;ENSP00000415893.1	endothelial cell adhesion molecule [Source:HGNC Symbol;Acc:HGNC:17474]	2	5	8	9	2	8	2	4	6	5	2	6	2	4	6	5	2	6	0	0	0	0	0	0	1.79432e+08	1.172e+08	2.97286e+08	7.86395e+08	1.08788e+08	7.79199e+08		0.686749	0	-0.588227	0.741452	0.744944	0.00789838	0.158228	-0.330888	0.58012	-0.512553	-0.479201	-0.108131	-0.439274	0.294534	0.20322
ALG11	ENSG00000253710.5	ENSP00000497459.2;ENSP00000429497.1;ENSP00000497184.2;ENSP00000505560.1;ENSP00000505307.1;ENSP00000505034.1;ENSP00000430236.1;ENSP00000481922.1;ENSP00000505163.1;ENSP00000505579.1;ENSP00000497398.2	ALG11 alpha-1,2-mannosyltransferase [Source:HGNC Symbol;Acc:HGNC:32456]	1	2	7	7	NA	8	1	2	4	5	NA	4	1	2	4	5	NA	4	0	0	0	0	NA	0	9.85239e+07	7.915e+07	1.1258e+08	4.85633e+08	NA	2.04597e+09		0.639585	0	-0.363825	-0.0475282	0.107524	0.406193	-0.28838	-0.192786	0.00159639	0.335505	-0.65757	-0.0840013	-0.91423	-0.0240068	-0.346283
RSU1	ENSG00000148484.18	ENSP00000367154.3;ENSP00000339521.5;ENSP00000473588.1	Ras suppressor protein 1 [Source:HGNC Symbol;Acc:HGNC:10464]	65	73	66	93	107	98	22	20	17	18	14	15	22	20	17	18	14	15	0	0	0	0	0	0	1.97204e+10	5.99835e+09	4.1791e+09	1.29988e+10	5.02611e+09	9.6595e+09		0.517925	0	0.223457	0.313095	0.422941	-0.102153	-0.1882	-0.104964	0.140906	0.225597	0.332453	0.251505	-0.1335	0.241071	0.0132178
PPP1R36	ENSG00000165807.8	ENSP00000298705.1;ENSP00000451900.1;ENSP00000435229.1;ENSP00000452491.1	protein phosphatase 1 regulatory subunit 36 [Source:HGNC Symbol;Acc:HGNC:20097]	1	NA	NA	NA	NA	NA	1	NA	NA	NA	NA	NA	1	NA	NA	NA	NA	NA	0	NA	NA	NA	NA	NA	NA	NA	NA	NA	NA	NA		-0.234257	0	-0.924877	0.822911	0.77949	0.0418336	-0.135738	-0.411875	0.640967	-1.12782	NA	NA	NA	NA	NA
YY1	ENSG00000100811.14	ENSP00000451329.1;ENSP00000262238.4;ENSP00000452140.1;ENSP00000452225.1;ENSP00000498329.1	YY1 transcription factor [Source:HGNC Symbol;Acc:HGNC:12856]	18	17	18	31	22	21	10	10	11	12	10	11	5	5	5	6	5	5	0	0	0	0	0	0	2.4107e+09	9.80345e+08	2.13036e+09	1.48234e+09	1.12957e+09	9.61619e+08		-0.0598968	0	0.263209	-0.185729	-0.288555	0.0657105	-0.194447	-0.0250301	-0.24257	0.0185425	0.804476	-0.26252	-0.130614	0.606327	0.406467
MRPL21	ENSG00000197345.13	ENSP00000389400.2;ENSP00000354580.2;ENSP00000456520.1;ENSP00000442243.1;ENSP00000457859.1;ENSP00000438837.1;ENSP00000445009.1	mitochondrial ribosomal protein L21 [Source:HGNC Symbol;Acc:HGNC:14479]	5	4	7	11	6	1	3	3	5	4	3	1	3	3	5	4	3	1	0	0	0	0	0	0.00013468	6.93858e+09	3.5575e+08	5.60807e+08	3.15415e+08	5.15827e+07	7.84149e+08		0.338867	0	0.00608796	0.356138	0.126744	0.0351705	0.420811	0.0748524	-0.104325	0.176286	-0.0624774	-0.008872	0.0467532	-0.697017	-0.558625
TMEM199	ENSG00000244045.13	ENSP00000462356.1;ENSP00000462195.1;ENSP00000292114.3;ENSP00000465232.1	transmembrane protein 199 [Source:HGNC Symbol;Acc:HGNC:18085]	3	4	7	7	2	7	3	3	3	4	1	3	3	3	3	4	1	3	0	0	0	0	0.0001485	0	5.50152e+08	3.74359e+08	9.786e+07	7.00378e+08	1.15657e+10	3.47009e+10		-0.43535	0	0.129484	-0.201623	-0.0133374	0.221362	-0.207919	0.120508	-0.313523	0.317808	0.43437	0.0935859	0.480371	-0.19513	-0.0797048
MMP8	ENSG00000118113.12	ENSP00000236826.3;ENSP00000431431.2;ENSP00000401004.2;ENSP00000437173.1;ENSP00000433812.1;ENSP00000431938.1	matrix metallopeptidase 8 [Source:HGNC Symbol;Acc:HGNC:7175]	4	5	2	5	NA	1	4	5	2	3	NA	1	4	5	2	3	NA	1	0	0	0	0	NA	0	3.46116e+08	1.23095e+08	5.54367e+07	1.92249e+08	NA	8.75147e+08		-0.323435	0	0.0346863	0.67008	2.2236	-0.345373	0.221887	-0.267024	-0.184839	-0.0696433	-0.377553	-0.569186	1.85677	-0.858045	-0.901375
IL17REL	ENSG00000188263.10	ENSP00000342520.5;ENSP00000374633.2	interleukin 17 receptor E like [Source:HGNC Symbol;Acc:HGNC:33808]	NA	NA	NA	NA	1	NA	NA	NA	NA	NA	1	NA	NA	NA	NA	NA	1	NA	NA	NA	NA	NA	0	NA	NA	NA	NA	NA	3.64616e+07	NA		NA	NA	NA	NA	NA	NA	NA	NA	NA	NA	NA	NA	NA	NA	NA
LBR	ENSG00000143815.15	ENSP00000272163.4;ENSP00000499114.1;ENSP00000388059.1;ENSP00000416554.1;ENSP00000339883.2	lamin B receptor [Source:HGNC Symbol;Acc:HGNC:6518]	15	15	12	18	15	13	8	8	8	8	7	7	8	8	8	8	7	7	0	0	0	0	0	0	5.25745e+08	6.69145e+08	3.6061e+08	1.99625e+09	2.70401e+09	4.45824e+08		-0.360076	0	0.765005	-0.421104	0.48733	-0.236492	0.702593	0.717684	-0.104932	0.424998	0.995752	0.0534471	1.27538	-0.29393	-0.380246
B3GNT5	ENSG00000176597.12	ENSP00000316173.3;ENSP00000418785.1;ENSP00000420778.1;ENSP00000418477.1;ENSP00000417868.1;ENSP00000417301.1	UDP-GlcNAc:betaGal beta-1,3-N-acetylglucosaminyltransferase 5 [Source:HGNC Symbol;Acc:HGNC:15684]	NA	NA	1	NA	NA	NA	NA	NA	1	NA	NA	NA	NA	NA	1	NA	NA	NA	NA	NA	0.00207469	NA	NA	NA	NA	NA	3.18906e+08	NA	NA	NA		NA	NA	NA	NA	NA	NA	NA	NA	NA	NA	NA	NA	NA	NA	NA
YLPM1	ENSG00000119596.18	ENSP00000324463.7;ENSP00000447921.1;ENSP00000449860.1;ENSP00000448367.1;ENSP00000476212.1	YLP motif containing 1 [Source:HGNC Symbol;Acc:HGNC:17798]	61	82	88	108	45	77	41	53	54	44	22	33	40	52	53	43	21	33	0	0	0	0	0	0	2.85927e+10	5.97871e+08	1.46627e+09	5.32816e+10	1.67089e+09	1.21272e+09		-0.329268	0	0.310381	-0.13784	-0.380323	0.116155	0.445631	-0.0903386	-0.213189	0.40231	0.31025	-0.203947	0.392859	0.0259689	0.364511
F5	ENSG00000198734.12	ENSP00000356771.3;ENSP00000356770.3	coagulation factor V [Source:HGNC Symbol;Acc:HGNC:3542]	29	21	22	36	13	33	18	15	17	17	4	13	18	15	17	17	4	13	0	0	0	0	0	0	3.5668e+09	3.91126e+08	4.44428e+08	1.17249e+09	2.17361e+09	3.19473e+09		-0.0101597	0	-0.938304	1.00191	1.44292	0.237863	-0.239672	-0.102001	0.401323	-0.68831	-0.457749	-1.05998	-0.796176	-0.692119	-1.27708
OTUD5	ENSG00000068308.14	ENSP00000390767.1;ENSP00000156084.4;ENSP00000365671.3;ENSP00000401629.2;ENSP00000379969.3;ENSP00000481335.1	OTU deubiquitinase 5 [Source:HGNC Symbol;Acc:HGNC:25402]	NA	1	NA	NA	NA	NA	NA	1	NA	NA	NA	NA	NA	1	NA	NA	NA	NA	NA	0	NA	NA	NA	NA	NA	6.1007e+07	NA	NA	NA	NA		NA	NA	NA	NA	NA	NA	NA	NA	NA	NA	0.849101	0.325455	0.703157	0.177073	0.20122
NAP1L1	ENSG00000187109.15	ENSP00000477538.1;ENSP00000450236.1;ENSP00000376947.3;ENSP00000409795.3;ENSP00000446804.1;ENSP00000448167.1;ENSP00000437507.1;ENSP00000444759.1;ENSP00000445008.2;ENSP00000447793.1;ENSP00000447196.1;ENSP00000446520.1;ENSP00000449649.1;ENSP00000448133.1;ENSP00000448764.1;ENSP00000446787.1;ENSP00000448836.1;ENSP00000446756.1;ENSP00000448661.1;ENSP00000449333.1	nucleosome assembly protein 1 like 1 [Source:HGNC Symbol;Acc:HGNC:7637]	47	49	80	96	93	73	15	15	15	14	13	13	14	14	14	13	12	12	0	0	0	0	0	0	1.03033e+10	9.66088e+09	5.15943e+09	3.55259e+09	4.66426e+09	2.56831e+09		-0.123896	0	0.724288	-0.123615	-0.108192	0.146363	-0.0525516	0.397634	-0.12998	0.460033	0.941519	-0.187948	-0.013936	-0.283266	0.385098
PLXDC1	ENSG00000161381.14	ENSP00000323927.4;ENSP00000462089.1;ENSP00000409687.2;ENSP00000464353.1;ENSP00000462241.1;ENSP00000393227.1;ENSP00000416819.1;ENSP00000464029.1	plexin domain containing 1 [Source:HGNC Symbol;Acc:HGNC:20945]	3	5	2	5	3	2	2	5	2	4	2	2	2	5	2	4	2	2	0	0	0	0	0	0	4.10513e+07	2.10114e+08	1.79612e+08	1.27136e+08	1.61836e+08	1.64421e+07		-0.361054	0	-0.903299	0.232117	-1.20032	-0.663522	-1.36111	-0.569776	-0.113454	-1.11313	-0.795472	0.223494	-1.04898	0.254988	0.0857156
ERI3	ENSG00000117419.16	ENSP00000390710.2;ENSP00000361333.5;ENSP00000361331.2;ENSP00000497624.1;ENSP00000497761.1;ENSP00000498189.1;ENSP00000396764.1;ENSP00000412291.1	ERI1 exoribonuclease family member 3 [Source:HGNC Symbol;Acc:HGNC:17276]	15	21	14	19	22	18	8	10	7	5	7	4	8	10	7	5	7	4	0	0	0	0	0	0	1.45183e+09	1.82739e+09	1.36906e+09	1.77911e+09	1.47986e+09	1.60996e+09		0.0467424	0	0.20021	-0.163919	-0.241839	0.0296735	-0.296538	0.0709427	-0.491411	-0.0199934	-0.0115919	0.17069	-0.311705	0.42178	0.221912
TBC1D22A	ENSG00000054611.14	ENSP00000336724.4;ENSP00000398828.1;ENSP00000384036.3;ENSP00000347932.3;ENSP00000377964.2;ENSP00000406214.1;ENSP00000385634.1;ENSP00000370383.2	TBC1 domain family member 22A [Source:HGNC Symbol;Acc:HGNC:1309]	7	5	10	15	4	6	7	5	8	8	3	3	6	4	7	7	2	2	0	0	0	0	0.000148082	0	1.94788e+09	1.04737e+08	1.65537e+08	3.05424e+08	2.96798e+08	7.37132e+07		0.168433	0	-0.0493058	0.57772	0.356131	0.180968	0.414705	-0.0358127	0.266417	1.12152	-0.508506	0.0338667	-0.133001	-0.115467	-0.332432
CDCA2	ENSG00000184661.14	ENSP00000328228.3;ENSP00000370040.3	cell division cycle associated 2 [Source:HGNC Symbol;Acc:HGNC:14623]	1	2	3	NA	NA	NA	1	2	3	NA	NA	NA	1	2	3	NA	NA	NA	0	0	0	NA	NA	NA	NA	2.49508e+07	1.31237e+07	NA	NA	NA		0.285249	0	-1.87599	0.321349	-1.40009	0.0298082	-0.965448	-0.0522835	0.523555	-0.623091	-0.295049	-0.0944839	-0.0588355	-0.260904	-0.0525157
ORM1	ENSG00000229314.5	ENSP00000259396.8	orosomucoid 1 [Source:HGNC Symbol;Acc:HGNC:8498]	157	189	308	258	228	201	16	20	16	16	11	12	13	15	13	12	9	9	0	0	0	0	0	0	9.96274e+10	1.16948e+11	3.74102e+10	1.40919e+11	3.87438e+10	1.12384e+11		0.248646	0	-0.62904	1.41102	-0.0439604	-0.0330111	-0.718879	0.709632	0.65776	-0.994433	-0.855528	0.253126	-1.10746	-0.503813	-0.3778
TMBIM6	ENSG00000139644.13	ENSP00000449000.1;ENSP00000450417.1;ENSP00000450159.1;ENSP00000446668.1;ENSP00000448269.1;ENSP00000447400.1;ENSP00000447074.1;ENSP00000448612.1;ENSP00000450050.1;ENSP00000446734.1;ENSP00000267115.5;ENSP00000449904.1;ENSP00000449421.1;ENSP00000448036.1;ENSP00000447888.1;ENSP00000450265.1;ENSP00000449907.1;ENSP00000450305.1;ENSP00000450158.2;ENSP00000378454.4;ENSP00000447030.1;ENSP00000389277.1	transmembrane BAX inhibitor motif containing 6 [Source:HGNC Symbol;Acc:HGNC:11723]	6	4	5	11	16	8	2	2	2	2	2	1	2	2	2	2	2	1	0	0	0	0	0.000148456	0.00013421	2.33749e+08	2.10938e+08	1.50643e+08	3.62245e+09	9.71362e+09	432792731		0.175504	0	-0.131006	0.10323	0.253521	0.348098	0.143755	0.192946	-0.385143	0.0241349	-0.117369	-0.278034	-0.367799	-0.197884	0.213126
ARHGAP27	ENSG00000276836.4	ENSP00000485742.1;ENSP00000480582.1;ENSP00000487100.1;ENSP00000486749.1;ENSP00000485800.1;ENSP00000486620.1;ENSP00000487172.1;ENSP00000482352.1;ENSP00000482605.1;ENSP00000488279.1;ENSP00000478738.1;ENSP00000488767.1;ENSP00000488330.1;ENSP00000487852.1;ENSP00000488351.1;ENSP00000487991.1;ENSP00000481302.1;ENSP00000477741.1;ENSP00000432762.1;ENSP00000366121.2;ENSP00000431591.1;ENSP00000433942.1;ENS…	Rho GTPase activating protein 27 [Source:HGNC Symbol;Acc:HGNC:31813]	3	8	8	9	3	2	2	5	4	6	2	2	2	5	4	6	2	2	0	0	0	0	0	0	1.00075e+08	2.09579e+08	2.53812e+08	2.54938e+09	1.06913e+08	1.70776e+08		0.28565	0	-1.50679	0.970208	1.05869	-0.433307	-0.770299	-0.757448	1.01158	-1.54952	0.444896	-0.122193	0.38361	-0.370316	-0.259544
VDAC1	ENSG00000213585.11	ENSP00000378484.3;ENSP00000265333.3;ENSP00000378487.2;ENSP00000390129.1	voltage dependent anion channel 1 [Source:HGNC Symbol;Acc:HGNC:12669]	97	106	156	207	237	152	27	28	27	24	23	23	27	28	27	24	23	23	0	0	0	0	0	0	3.17348e+10	1.4545e+10	1.55502e+10	2.18962e+10	2.04723e+10	1.47701e+10		-0.243471	0	-0.182473	-0.624363	0.267541	0.138463	-0.286979	0.278223	-0.492025	-0.0060195	0.157825	-0.157632	0.0578976	-0.231078	-0.326888
CTNNAL1	ENSG00000119326.15	ENSP00000363723.4;ENSP00000320434.4;ENSP00000363722.1;ENSP00000363721.4	catenin alpha like 1 [Source:HGNC Symbol;Acc:HGNC:2512]	2	3	1	NA	NA	1	2	1	1	NA	NA	1	2	1	1	NA	NA	1	0	0	0	NA	NA	0	8.70133e+07	NA	4.73621e+06	NA	NA	1.15724e+07		0.320694	0	-1.06326	0.840789	-0.0820604	-0.0287302	-0.101354	-0.276852	0.575602	1.03511	-0.0723381	0.372421	0.246578	1.17135	0.9904
SERPINC1	ENSG00000117601.15	ENSP00000356671.3	serpin family C member 1 [Source:HGNC Symbol;Acc:HGNC:775]	254	387	371	734	537	448	67	68	60	55	54	47	67	68	60	55	54	47	0	0	0	0	0	0	3.25884e+10	3.65771e+10	2.49125e+10	7.0784e+10	5.23556e+10	2.84686e+10		0.28232	0	-0.573698	0.787824	-0.133164	-0.0376024	-0.623379	-0.0713913	0.462414	-0.923462	-1.13794	0.249744	-1.17493	0.0101381	0.151303
ZBTB10	ENSG00000205189.12	ENSP00000368384.4;ENSP00000387462.1;ENSP00000412036.3;ENSP00000416134.2;ENSP00000484716.1	zinc finger and BTB domain containing 10 [Source:HGNC Symbol;Acc:HGNC:30953]	NA	1	2	1	NA	NA	NA	1	2	1	NA	NA	NA	1	2	1	NA	NA	NA	0	0	0.0018292	NA	NA	NA	9.07694e+07	4.60366e+07	2.65598e+09	NA	NA		NA	NA	NA	NA	NA	NA	NA	NA	NA	NA	0.55612	0.1446	1.28498	-0.173584	-0.169003
MAPKAP1	ENSG00000119487.17	ENSP00000362610.2;ENSP00000362597.1;ENSP00000265961.5;ENSP00000362602.3;ENSP00000412485.1;ENSP00000418607.1;ENSP00000400182.1;ENSP00000377624.3;ENSP00000408359.1;ENSP00000417766.1;ENSP00000362595.3;ENSP00000390024.1;ENSP00000265960.3;ENSP00000377627.1	MAPK associated protein 1 [Source:HGNC Symbol;Acc:HGNC:18752]	NA	1	3	3	1	1	NA	1	3	2	1	1	NA	1	3	2	1	1	NA	0	0	0	0.000994742	0	NA	1.66802e+08	3.43679e+08	3.62742e+08	6.7583e+07	1.05509e+08		NA	NA	NA	NA	NA	NA	NA	NA	NA	NA	0.25448	0.150103	-0.16761	0.407972	0.129533
SELENOS	ENSG00000131871.15	ENSP00000381282.3;ENSP00000433803.1;ENSP00000433541.1;ENSP00000434842.1	selenoprotein S [Source:HGNC Symbol;Acc:HGNC:30396]	6	6	8	9	3	6	5	5	7	4	1	3	5	5	7	4	1	3	0	0	0	0	0	0	1.7411e+09	1.00168e+09	1.74482e+09	1.5533e+09	8.11201e+08	4.68137e+08		-0.27693	0	0.425966	0.054067	0.367446	-0.211079	0.639992	0.505691	0.0579581	0.0864042	0.856558	0.101405	0.746574	0.0210865	-0.0758426
NPTN	ENSG00000156642.17	ENSP00000290401.4;ENSP00000342958.6;ENSP00000457470.1;ENSP00000456349.1;ENSP00000457028.1;ENSP00000456033.1;ENSP00000455671.1	neuroplastin [Source:HGNC Symbol;Acc:HGNC:17867]	11	15	16	23	21	24	6	5	6	5	4	5	6	5	6	5	4	5	0	0	0	0	0	0	1.27677e+09	5.97282e+08	5.42138e+08	2.26284e+09	3.50554e+09	2.61891e+09		-0.046239	0	0.118995	0.0400756	0.622259	-0.0722532	-0.0156882	-0.163349	0.262147	0.163327	0.0512787	0.15924	-0.350777	0.442696	0.328193
SLC27A3	ENSG00000263163.5	ENSP00000458504.1;ENSP00000485585.1;ENSP00000461019.1;ENSP00000461185.1;ENSP00000458639.1;ENSP00000271857.2;ENSP00000485061.2;ENSP00000389603.1;ENSP00000433959.1;ENSP00000434025.1	solute carrier family 27 member 3 [Source:HGNC Symbol;Acc:HGNC:10997]	16	18	21	22	13	26	9	11	10	8	3	10	9	11	10	8	3	10	0	0	0	0	0	0	1.50844e+09	7.17752e+08	8.91249e+08	3.17253e+09	1.08818e+09	2.36737e+09		0.272176	0	-0.696472	-0.0567253	-0.0500703	0.569958	-0.22621	-0.193873	0.0748879	0.109687	-0.534302	-0.0430622	-0.40015	0.258426	-0.0878043
GPATCH4	ENSG00000160818.17	ENSP00000357215.4;ENSP00000396441.2;ENSP00000412620.2;ENSP00000436243.1;ENSP00000436907.1	G-patch domain containing 4 [Source:HGNC Symbol;Acc:HGNC:25982]	5	3	5	4	NA	3	5	2	5	3	NA	2	5	2	5	3	NA	2	0	0	0	0	NA	0	2.27297e+08	1.53463e+08	1.05656e+08	8.73992e+08	NA	8.70948e+07		-0.082154	0	0.903955	0.0546439	-0.132445	-0.002025	0.500528	0.432736	0.1993	0.685515	1.27023	-0.00698636	0.863635	-0.305724	0.138368
HFE	ENSG00000010704.19	ENSP00000312342.5;ENSP00000380217.3;ENSP00000315936.4;ENSP00000259699.6;ENSP00000313776.7;ENSP00000419725.1;ENSP00000337819.8;ENSP00000420802.1;ENSP00000420559.1;ENSP00000417404.1;ENSP00000311698.6;ENSP00000417534.1	homeostatic iron regulator [Source:HGNC Symbol;Acc:HGNC:4886]	3	6	5	3	4	5	3	4	3	2	2	4	3	4	3	2	2	4	0	0	0	0	0	0	3.91619e+07	1.50507e+08	1.31785e+08	1.08439e+08	2.41872e+08	6.52513e+07		-0.155504	0	-0.0920274	-0.0288173	-0.25712	0.0323228	-0.216651	-0.311206	0.402911	-0.340411	-0.284387	0.0785114	-0.336811	0.0464784	0.588448
ZACN	ENSG00000186919.13	ENSP00000397489.1;ENSP00000334854.5;ENSP00000391936.1	zinc activated ion channel [Source:HGNC Symbol;Acc:HGNC:29504]	3	12	2	4	NA	NA	1	1	1	1	NA	NA	1	1	1	1	NA	NA	0.000495479	0.000926891	0.00187369	0	NA	NA	1.16769e+08	9.50754e+08	4.24465e+07	2.9914e+06	NA	NA		0.313468	0	-0.219011	1.09662	1.09199	-0.499151	-0.128035	-0.411554	0.74263	-0.247041	-0.598156	-0.286847	-0.344088	0.0528328	-0.0289694
GDF15	ENSG00000130513.6	ENSP00000469819.1;ENSP00000470531.2;ENSP00000252809.3	growth differentiation factor 15 [Source:HGNC Symbol;Acc:HGNC:30142]	1	2	1	2	NA	NA	1	1	1	2	NA	NA	1	1	1	2	NA	NA	0	0	0	0	NA	NA	3.8585e+08	NA	NA	3.15178e+09	NA	NA		0.939162	0	-0.50899	0.370274	0.493088	0.21719	-0.899905	-0.213912	0.647964	-1.211	0.390703	0.433894	-0.0270124	-0.0284283	0.220386
ARHGAP15	ENSG00000075884.14	ENSP00000386560.1;ENSP00000295095.6;ENSP00000390310.1	Rho GTPase activating protein 15 [Source:HGNC Symbol;Acc:HGNC:21030]	3	7	7	6	2	1	2	5	6	4	1	1	2	4	5	3	1	1	0	0	0	0	0.000145815	0.000135172	NA	3.56354e+08	1.60127e+08	1.46178e+08	1.32157e+08	9.81038e+07		0.74082	0	-0.160838	0.501008	0.560662	-0.38997	0.529488	0.091505	0.419226	-0.839927	-0.0884416	0.264504	0.705032	-0.521806	-0.415879
TACC1	ENSG00000147526.20	ENSP00000428687.1;ENSP00000428450.1;ENSP00000473342.1;ENSP00000428706.1;ENSP00000428466.1;ENSP00000428949.1;ENSP00000430355.1;ENSP00000430562.1;ENSP00000321703.4;ENSP00000276520.8;ENSP00000430819.1;ENSP00000430959.1;ENSP00000428175.1;ENSP00000429330.1;ENSP00000428253.1;ENSP00000430306.1;ENSP00000429418.1	transforming acidic coiled-coil containing protein 1 [Source:HGNC Symbol;Acc:HGNC:11522]	13	33	28	28	11	20	12	20	19	17	7	13	9	17	16	14	6	11	0	0	0	0	0	0	7.00168e+08	1.2435e+09	5.54146e+08	2.05334e+09	2.80886e+08	2.63776e+09		-0.198952	0	0.461249	-0.322889	-0.265583	-0.0327902	0.291437	0.425312	0.182421	0.215326	0.235687	0.296101	0.205595	0.118394	0.182864
RBFOX2	ENSG00000277564.4	ENSP00000482053.2;ENSP00000485984.1;ENSP00000479761.1;ENSP00000485711.1;ENSP00000485961.1;ENSP00000487328.1;ENSP00000486646.1;ENSP00000487477.1;ENSP00000486570.1;ENSP00000486468.1;ENSP00000487500.1;ENSP00000486659.1;ENSP00000384944.2;ENSP00000407855.2;ENSP00000391670.2;ENSP00000262829.7;ENSP00000380470.2;ENSP00000352328.4;ENSP00000405651.2;ENSP00000474464.1;ENSP00000413035.2;ENSP00000475142.1;ENS…	RNA binding fox-1 homolog 2 [Source:HGNC Symbol;Acc:HGNC:9906]	8	11	10	13	NA	NA	6	8	7	9	NA	NA	2	2	3	3	NA	NA	0	0	0	0	NA	NA	1.62353e+08	2.89481e+08	9.09317e+09	3.3835e+08	NA	NA		0.561332	0	-0.54574	0.53978	-0.291343	0.127542	-0.055515	-0.0546665	0.614962	0.345155	0.022825	0.284024	-0.295225	0.0519724	0.24701
ZNHIT3	ENSG00000278574.4	ENSP00000487918.1;ENSP00000481504.1;ENSP00000488252.1;ENSP00000478183.1;ENSP00000488910.1;ENSP00000482153.2;ENSP00000488528.1;ENSP00000487661.1;ENSP00000481499.1;ENSP00000484687.1;ENSP00000478067.1;ENSP00000479727.1;ENSP00000483088.1;ENSP00000481522.1;ENSP00000481843.1;ENSP00000484178.1	zinc finger HIT-type containing 3 [Source:HGNC Symbol;Acc:HGNC:12309]	NA	4	2	1	NA	NA	NA	4	2	1	NA	NA	NA	4	2	1	NA	NA	NA	0	0	0	NA	NA	NA	6.94604e+07	9.83517e+07	5.03931e+08	NA	NA		NA	NA	NA	NA	NA	NA	NA	NA	NA	NA	1.22365	-0.239145	0.2587	0.0983805	0.0314327
DDX11	ENSG00000013573.17	ENSP00000443426.1;ENSP00000442466.1;ENSP00000228264.6;ENSP00000407646.2;ENSP00000406799.2;ENSP00000443578.1;ENSP00000445568.1;ENSP00000406457.2;ENSP00000440402.1;ENSP00000309965.5;ENSP00000439298.1;ENSP00000441425.1;ENSP00000440171.1;ENSP00000473610.1;ENSP00000445219.1;ENSP00000443750.1;ENSP00000441015.1	DEAD/H-box helicase 11 [Source:HGNC Symbol;Acc:HGNC:2736]	1	1	1	NA	NA	NA	1	1	1	NA	NA	NA	1	1	1	NA	NA	NA	0	0	0	NA	NA	NA	9.93331e+07	5.55564e+07	4.01209e+07	NA	NA	NA		-0.267353	0	0.845848	0.607468	0.137971	-0.323985	-0.143695	0.137298	0.416946	-0.33623	0.744048	0.049665	0.52868	0.0215295	0.189836
STX5	ENSG00000162236.13	ENSP00000294179.3;ENSP00000367129.4;ENSP00000378182.1;ENSP00000434107.1;ENSP00000432748.1;ENSP00000414289.2;ENSP00000436495.1	syntaxin 5 [Source:HGNC Symbol;Acc:HGNC:11440]	11	17	16	28	20	19	7	12	12	10	7	11	7	12	12	10	7	11	0	0	0	0	0	0	7.33304e+08	1.58945e+09	8.07171e+08	5.36079e+09	1.15248e+09	5.81685e+08		0.266972	0	-0.246857	0.298409	0.4282	0.133703	0.0131742	-0.107205	0.258605	-0.00422447	-0.132918	0.380375	-0.133929	-0.0329764	-0.111059
ITPKC	ENSG00000086544.3	ENSP00000263370.1;ENSP00000472655.1	inositol-trisphosphate 3-kinase C [Source:HGNC Symbol;Acc:HGNC:14897]	2	2	5	6	NA	1	2	2	5	3	NA	1	2	2	5	3	NA	1	0	0	0	0	NA	0	1.95326e+08	1.1442e+08	1.53289e+08	1.40353e+08	NA	1.25871e+08		0.233877	0	-0.218211	0.53962	0.0670159	-0.16181	0.200587	0.0867549	0.309799	0.0632566	-0.200512	-0.0137755	0.217448	-0.232523	0.0962282
C5AR1	ENSG00000197405.8	ENSP00000470613.1;ENSP00000347197.2	complement C5a receptor 1 [Source:HGNC Symbol;Acc:HGNC:1338]	3	5	3	3	4	4	3	4	3	3	3	3	3	4	3	3	3	3	0	0	0	0	0	0	2.57362e+08	3.37715e+08	6.11152e+08	4.00922e+08	6.95434e+08	7.22365e+08		-0.220775	0	0.35186	-0.498394	0.449045	-0.106491	0.195944	0.60062	0.697273	0.574752	1.07821	-0.104634	1.65677	-0.328654	-0.548377
PCP4	ENSG00000183036.11	ENSP00000329403.5;ENSP00000433172.1	Purkinje cell protein 4 [Source:HGNC Symbol;Acc:HGNC:8742]	NA	6	NA	1	NA	NA	NA	4	NA	1	NA	NA	NA	4	NA	1	NA	NA	NA	0	NA	0	NA	NA	NA	5.59235e+08	NA	1.52747e+08	NA	NA		NA	NA	NA	NA	NA	NA	NA	NA	NA	NA	-1.20693	0.265694	-0.908587	-0.409014	-0.416897
VIPR2	ENSG00000106018.14	ENSP00000262178.2;ENSP00000366860.3;ENSP00000384497.1;ENSP00000402690.2	vasoactive intestinal peptide receptor 2 [Source:HGNC Symbol;Acc:HGNC:12695]	NA	NA	NA	1	NA	NA	NA	NA	NA	1	NA	NA	NA	NA	NA	1	NA	NA	NA	NA	NA	0	NA	NA	NA	NA	NA	4.5284e+09	NA	NA		NA	NA	NA	NA	NA	NA	NA	NA	NA	NA	NA	NA	NA	NA	NA
MAT2B	ENSG00000038274.17	ENSP00000280969.5;ENSP00000325425.6;ENSP00000397371.2;ENSP00000428046.1;ENSP00000431071.1	methionine adenosyltransferase 2B [Source:HGNC Symbol;Acc:HGNC:6905]	37	27	36	59	43	49	17	15	13	11	10	14	17	15	13	11	10	14	0	0	0	0	0	0	2.87055e+09	2.96163e+09	2.71775e+09	5.92184e+09	1.28752e+10	6.80243e+09		0.133154	0	-0.0242184	0.375249	0.0769757	-0.0935046	0.318812	0.11593	0.0840752	-0.120892	0.0259996	-0.0155729	0.405263	0.0515043	0.0835337
THOC3	ENSG00000051596.10	ENSP00000394166.2;ENSP00000425781.1;ENSP00000265097.5;ENSP00000424967.1;ENSP00000425039.1;ENSP00000422243.1;ENSP00000427029.1;ENSP00000421082.1;ENSP00000427267.1;ENSP00000487428.1	THO complex 3 [Source:HGNC Symbol;Acc:HGNC:19072]	5	7	10	11	5	8	4	5	7	6	4	6	4	5	7	6	4	6	0	0	0	0	0	0	1.31892e+10	4.74044e+08	3.89115e+08	7.76213e+08	6.67436e+08	2.67997e+08		0.1541	0	0.0927638	-0.109738	-0.168047	-0.186101	0.055079	0.519604	-0.582776	-0.0110676	0.299454	-0.251395	0.388658	0.352489	-0.204486
LGALSL	ENSG00000119862.13	ENSP00000475643.1;ENSP00000238875.4;ENSP00000476226.1;ENSP00000407486.1;ENSP00000386242.2	galectin like [Source:HGNC Symbol;Acc:HGNC:25012]	7	8	8	10	11	12	5	5	5	5	5	5	5	5	5	5	5	5	0	0	0	0	0	0	7.36894e+08	4.29987e+08	7.44935e+08	3.39349e+08	2.95076e+08	3.68046e+08		-0.344464	0	-0.349171	-0.0740546	1.14422	0.0444156	-0.195126	-0.251502	-0.13724	-0.0633785	-0.117528	-0.274442	-0.444091	-0.0147781	0.340572
SLC25A46	ENSG00000164209.17	ENSP00000421134.1;ENSP00000348211.3;ENSP00000399717.2;ENSP00000425708.1;ENSP00000426604.1	solute carrier family 25 member 46 [Source:HGNC Symbol;Acc:HGNC:25198]	2	4	2	2	1	2	2	2	1	1	1	1	2	2	1	1	1	1	0	0	0	0	0	0	1.14516e+09	1.93075e+08	NA	1.62062e+08	1.3206e+08	5.70026e+08		0.187564	0	-0.14236	0.105053	-0.00356353	0.19161	0.149098	0.304482	0.306805	-0.243477	-0.277776	0.279594	-0.337078	0.135215	-0.0205981
CCND3	ENSG00000112576.13	ENSP00000362082.5;ENSP00000426212.1;ENSP00000362078.4;ENSP00000401595.2;ENSP00000362079.4;ENSP00000397545.2;ENSP00000425986.1;ENSP00000421511.2;ENSP00000423242.1;ENSP00000425830.1;ENSP00000425334.1;ENSP00000420991.1;ENSP00000484424.1	cyclin D3 [Source:HGNC Symbol;Acc:HGNC:1585]	NA	NA	1	NA	NA	NA	NA	NA	1	NA	NA	NA	NA	NA	1	NA	NA	NA	NA	NA	0.00144444	NA	NA	NA	NA	NA	1.2962e+07	NA	NA	NA		NA	NA	NA	NA	NA	NA	NA	NA	NA	NA	NA	NA	NA	NA	NA
MGAT4A	ENSG00000071073.13	ENSP00000264968.2;ENSP00000386841.1;ENSP00000475198.1;ENSP00000377127.1;ENSP00000404889.2	alpha-1,3-mannosyl-glycoprotein 4-beta-N-acetylglucosaminyltransferase A [Source:HGNC Symbol;Acc:HGNC:7047]	NA	1	1	NA	NA	NA	NA	1	1	NA	NA	NA	NA	1	1	NA	NA	NA	NA	0.000119346	0.000113688	NA	NA	NA	NA	7.54686e+07	NA	NA	NA	NA		NA	NA	NA	NA	NA	NA	NA	NA	NA	NA	0.766341	-0.0505553	0.750027	-0.391981	0.172449
ZNF24	ENSG00000172466.16	ENSP00000261332.5;ENSP00000467655.1;ENSP00000382015.2;ENSP00000467432.1;ENSP00000467608.1;ENSP00000467924.1	zinc finger protein 24 [Source:HGNC Symbol;Acc:HGNC:13032]	2	4	5	5	NA	2	2	4	5	4	NA	2	2	3	4	3	NA	2	0	0	0	0	NA	0	2.14632e+08	1.84609e+08	1.80491e+08	1.35755e+08	NA	6.72082e+07		0.00160977	0	0.224757	-0.543757	-0.230456	0.215189	0.886035	0.563988	-0.651944	0.369486	0.337301	-0.410295	0.839214	0.336066	0.443062
KPNA4	ENSG00000186432.10	ENSP00000334373.4;ENSP00000503291.1;ENSP00000503083.1;ENSP00000504510.1;ENSP00000503839.1;ENSP00000503064.1;ENSP00000417172.2;ENSP00000504803.1	karyopherin subunit alpha 4 [Source:HGNC Symbol;Acc:HGNC:6397]	30	36	44	56	51	44	13	15	18	15	15	12	8	10	12	11	10	9	0	0	0	0	0	0	1.22309e+10	5.09888e+08	4.7784e+09	5.44404e+09	1.93827e+09	1.81249e+09		0.352264	0	-0.20418	-0.226076	0.140882	0.175236	-0.180408	0.20174	-0.0150473	-0.0432406	0.0317172	-0.133207	-0.379735	0.0503669	-0.304033
MCOLN3	ENSG00000055732.13	ENSP00000359621.1;ENSP00000342698.3;ENSP00000359619.1;ENSP00000474024.1	mucolipin 3 [Source:HGNC Symbol;Acc:HGNC:13358]	NA	NA	NA	NA	1	NA	NA	NA	NA	NA	1	NA	NA	NA	NA	NA	1	NA	NA	NA	NA	NA	0.00150479	NA	NA	NA	NA	NA	1.82103e+08	NA		NA	NA	NA	NA	NA	NA	NA	NA	NA	NA	NA	NA	NA	NA	NA
ZNF22	ENSG00000165512.5	ENSP00000298299.3	zinc finger protein 22 [Source:HGNC Symbol;Acc:HGNC:13012]	2	4	4	6	1	5	2	3	3	4	1	3	1	1	2	2	1	1	0	0.000119746	0	0	0.00149254	0.000261199	1.09785e+09	1.31273e+08	1.35166e+08	1.33648e+09	1.54772e+07	1.11795e+09		0.249211	0	0.548666	-0.0319683	-0.792399	-0.559325	0.781656	0.229177	-0.232513	0.602861	0.418222	-0.194503	0.646258	0.390542	-0.0643771
API5	ENSG00000166181.13	ENSP00000436189.1;ENSP00000399341.2;ENSP00000431391.1;ENSP00000402540.2;ENSP00000368129.3;ENSP00000434462.1;ENSP00000436436.1	apoptosis inhibitor 5 [Source:HGNC Symbol;Acc:HGNC:594]	48	51	56	78	63	61	21	24	23	20	20	18	21	24	23	20	20	18	0	0	0	0	0	0	7.05823e+09	6.94118e+09	8.70759e+09	6.96564e+09	5.50435e+09	6.46882e+09		-0.010515	0	0.688992	-0.00566644	-0.0634858	-0.0966788	0.320999	0.00439574	0.0449084	0.429675	0.467918	-0.0677592	0.529163	0.234787	0.0732002
NUP205	ENSG00000155561.15	ENSP00000285968.6;ENSP00000475665.1;ENSP00000475539.1;ENSP00000475318.1;ENSP00000475877.1	nucleoporin 205 [Source:HGNC Symbol;Acc:HGNC:18658]	42	55	67	77	47	51	26	39	44	32	25	25	26	39	44	32	25	25	0	0	0	0	0	0	2.86601e+09	1.42337e+09	1.42417e+09	1.79333e+09	4.89561e+09	9.71608e+08		0.12753	0	0.241155	-0.167955	0.0603079	0.0431563	0.0959796	0.220425	-0.294512	-0.00111407	0.262737	-0.100466	0.273707	0.275897	-0.2042
SURF6	ENSG00000281309.2	ENSP00000485909.1;ENSP00000361092.4	surfeit 6 [Source:HGNC Symbol;Acc:HGNC:11478]	10	13	12	29	15	23	6	8	8	10	7	10	6	8	8	10	7	10	0	0	0	0	0	0	1.89369e+09	1.31267e+10	6.38025e+09	3.52976e+09	1.56077e+09	8.73173e+09		-0.392597	0	0.392315	0.113482	-0.395092	-0.0789236	0.372988	0.179637	-0.217991	0.440845	0.492695	-0.33774	0.725918	0.119552	0.231925
C1orf127	ENSG00000175262.14	ENSP00000387816.2;ENSP00000467607.1;ENSP00000429704.1;ENSP00000366203.4	chromosome 1 open reading frame 127 [Source:HGNC Symbol;Acc:HGNC:26730]	3	1	2	6	5	4	2	1	1	1	1	1	2	1	1	1	1	1	0	0.000923254	0.0010057	0.000588998	0.00125663	0.00102577	2.22645e+08	4.71443e+07	4.62164e+07	1.38307e+09	9.17884e+08	2.56687e+07		0.21521	0	-0.812103	0.281424	0.401947	-0.147969	-0.869655	0.0498305	1.46169	-1.21755	-1.77157	-0.438567	-2.20324	-1.28878	-0.93066
SRR	ENSG00000167720.13	ENSP00000458814.1;ENSP00000461589.1;ENSP00000461125.1;ENSP00000476682.1;ENSP00000339435.5;ENSP00000461343.1;ENSP00000460581.2;ENSP00000461482.1	serine racemase [Source:HGNC Symbol;Acc:HGNC:14398]	4	4	3	5	NA	3	3	4	3	3	NA	3	3	4	3	3	NA	3	0	0	0	0	NA	0	1.39623e+08	2.56338e+08	1.86654e+08	3.80984e+08	NA	1.24411e+09		0.383259	0	-0.0296352	0.105666	-0.659815	0.0578619	-0.0532138	-0.516726	0.443653	-0.837263	-0.710957	0.479939	-1.88057	1.12099	0.386141
ZNF654	ENSG00000175105.8	ENSP00000490842.1	zinc finger protein 654 [Source:HGNC Symbol;Acc:HGNC:25612]	1	3	1	4	NA	3	1	3	1	3	NA	3	1	3	1	3	NA	3	0	0	0	0	NA	0	2.26874e+07	1.61024e+07	6.39429e+07	3.99891e+08	NA	2.82113e+09		0.191462	0	-0.108162	0.448356	0.34081	0.0208977	0.101784	-0.0444313	0.0406385	0.337731	0.0272676	-0.259846	-0.0276889	0.147392	-0.0193483
RNASET2	ENSG00000026297.16	ENSP00000424947.1;ENSP00000426455.2;ENSP00000390833.1;ENSP00000422846.1;ENSP00000028008.5;ENSP00000426059.1;ENSP00000480244.1;ENSP00000482755.1	ribonuclease T2 [Source:HGNC Symbol;Acc:HGNC:21686]	30	26	28	41	29	29	12	12	11	7	7	9	5	5	5	4	4	4	0	0	0	0	0	0	2.48169e+09	3.88637e+08	1.83208e+09	1.85598e+09	2.06334e+09	8.17018e+08		-0.387923	0	0.621884	-0.338154	-0.130828	0.259456	-0.333108	-0.0148681	-0.229723	-0.183147	0.135109	0.042609	-0.0375684	0.0443536	0.536703
CMTR2	ENSG00000180917.18	ENSP00000337512.5;ENSP00000411148.2;ENSP00000457399.1;ENSP00000456036.1;ENSP00000456476.1;ENSP00000455080.1;ENSP00000457679.1	cap methyltransferase 2 [Source:HGNC Symbol;Acc:HGNC:25635]	3	1	2	NA	NA	NA	3	1	1	NA	NA	NA	3	1	1	NA	NA	NA	0	0	0	NA	NA	NA	7.26471e+08	NA	NA	NA	NA	NA		0.0216642	0	0.796861	0.429562	0.749109	-0.0953064	0.211878	0.376078	0.263603	-0.0757948	0.759872	0.272756	0.0373098	-0.0767704	-0.0677826
SAR1A	ENSG00000079332.15	ENSP00000362338.4;ENSP00000362339.1;ENSP00000362335.1;ENSP00000399698.2;ENSP00000398165.1;ENSP00000362333.1;ENSP00000362336.2	secretion associated Ras related GTPase 1A [Source:HGNC Symbol;Acc:HGNC:10534]	41	50	50	100	109	84	11	13	11	13	12	11	8	9	7	9	8	8	0	0	0	0	0	0	6.5875e+09	5.05844e+09	2.38359e+09	5.73473e+09	7.70493e+09	2.8354e+09		0.446886	0	-0.473511	-0.11737	-0.255468	0.005735	-0.359188	-0.0471335	0.240895	0.121635	-0.0748382	0.414967	0.0444956	-0.0678213	-0.260856
CD47	ENSG00000196776.17	ENSP00000347512.7;ENSP00000381309.3;ENSP00000430843.1;ENSP00000355361.5;ENSP00000493750.1	CD47 molecule [Source:HGNC Symbol;Acc:HGNC:1682]	13	14	19	26	35	30	4	4	4	3	3	4	4	4	4	3	3	4	0	0	0	0	0	0	3.35938e+09	2.23633e+09	9.99389e+08	8.86167e+08	7.56804e+08	2.98767e+09		-0.317595	0	-0.354372	0.774877	0.616206	0.455145	0.631644	0.191225	-0.212938	0.00348854	-0.0797877	-0.836725	0.590667	0.424467	-0.271585
GLT6D1	ENSG00000204007.7	ENSP00000360829.1;ENSP00000483037.1	glycosyltransferase 6 domain containing 1 [Source:HGNC Symbol;Acc:HGNC:23671]	NA	NA	NA	NA	NA	1	NA	NA	NA	NA	NA	1	NA	NA	NA	NA	NA	1	NA	NA	NA	NA	NA	0.00126695	NA	NA	NA	NA	NA	1.55149e+08		NA	NA	NA	NA	NA	NA	NA	NA	NA	NA	NA	NA	NA	NA	NA
COG6	ENSG00000133103.17	ENSP00000403733.1;ENSP00000441297.1;ENSP00000440438.1;ENSP00000440473.1;ENSP00000397441.2;ENSP00000348983.4;ENSP00000445217.1;ENSP00000486051.1	component of oligomeric golgi complex 6 [Source:HGNC Symbol;Acc:HGNC:18621]	16	24	20	34	13	20	11	15	14	14	7	8	11	15	14	14	7	8	0	0	0	0	0	0	6.09305e+08	6.90485e+08	5.07501e+08	7.63134e+08	1.92318e+09	3.57698e+09		0.406354	0	-0.635771	0.22325	0.186566	0.40122	-0.224007	-0.34332	-0.0555656	-0.00228915	-0.32943	0.0910679	-0.0024015	-0.142594	-0.0352862
QRSL1	ENSG00000130348.11	ENSP00000358042.4;ENSP00000358040.1	glutaminyl-tRNA amidotransferase subunit QRSL1 [Source:HGNC Symbol;Acc:HGNC:21020]	8	11	13	12	7	7	8	10	10	7	5	6	8	10	10	7	5	6	0	0	0	0	0	0	4.22104e+08	8.28532e+08	1.05598e+09	1.26823e+08	2.06624e+09	3.43997e+08		0.0853194	0	0.0887015	0.0389445	0.296254	-0.109064	0.19522	0.295648	-0.313528	0.333976	0.168557	-0.150435	0.787352	-0.131714	-0.204156
CPSF6	ENSG00000111605.18	ENSP00000391774.2;ENSP00000446670.1;ENSP00000391437.3;ENSP00000497420.1;ENSP00000266679.8;ENSP00000450206.1	cleavage and polyadenylation specific factor 6 [Source:HGNC Symbol;Acc:HGNC:13871]	24	28	28	59	46	36	13	16	16	13	12	12	13	16	16	13	12	12	0	0	0	0	0	0	2.30937e+09	2.05884e+09	4.37411e+09	4.80382e+09	2.33261e+09	8.08512e+08		-0.350216	0	0.100379	-0.473815	-0.454565	0.140017	0.524082	0.0522314	-0.686278	0.513628	0.525867	-0.27962	0.563959	-0.293776	0.447188
CD177	ENSG00000204936.10	ENSP00000479536.1;ENSP00000483817.1;ENSP00000367251.2	CD177 molecule [Source:HGNC Symbol;Acc:HGNC:30072]	NA	1	1	3	1	NA	NA	1	1	2	1	NA	NA	1	1	2	1	NA	NA	0	0	0	0	NA	NA	1.6562e+07	3.19533e+06	6.27288e+07	8.42819e+06	NA		NA	NA	NA	NA	NA	NA	NA	NA	NA	NA	-0.0613793	-0.805711	0.796847	-0.384232	-0.972406
CCNF	ENSG00000162063.13	ENSP00000293968.7;ENSP00000380256.4;ENSP00000457587.1	cyclin F [Source:HGNC Symbol;Acc:HGNC:1591]	NA	NA	NA	1	NA	NA	NA	NA	NA	1	NA	NA	NA	NA	NA	1	NA	NA	NA	NA	NA	0.00202863	NA	NA	NA	NA	NA	6.33819e+08	NA	NA		NA	NA	NA	NA	NA	NA	NA	NA	NA	NA	NA	NA	NA	NA	NA
GBF1	ENSG00000107862.6	ENSP00000503529.1;ENSP00000504014.1;ENSP00000503981.1;ENSP00000503207.1;ENSP00000502947.1;ENSP00000503655.1;ENSP00000503983.1;ENSP00000504013.1;ENSP00000504432.1;ENSP00000359000.4;ENSP00000502966.1;ENSP00000504214.1;ENSP00000503565.1;ENSP00000503428.1;ENSP00000502877.1;ENSP00000501233.1;ENSP00000501064.1;ENSP00000503097.1;ENSP00000503918.1;ENSP00000503311.1;ENSP00000504695.1;ENSP00000503357.1;ENS…	golgi brefeldin A resistant guanine nucleotide exchange factor 1 [Source:HGNC Symbol;Acc:HGNC:4181]	46	43	65	80	33	62	32	34	45	35	18	33	32	34	45	35	18	33	0	0	0	0	0	0	8.02313e+08	5.94096e+09	4.74006e+09	1.37522e+09	4.77004e+09	3.77527e+09		-0.0847076	0	-0.21053	-0.180624	-0.024865	0.210232	-0.0509259	-0.0630369	0.0883518	-0.271421	-0.233888	0.291631	-0.0386371	-0.268673	-0.0613611
SEC63	ENSG00000025796.14	ENSP00000357998.4;ENSP00000403144.1;ENSP00000410968.1	SEC63 homolog, protein translocation regulator [Source:HGNC Symbol;Acc:HGNC:21082]	19	15	29	33	12	19	12	14	20	16	7	9	12	14	20	16	7	9	0	0	0	0	0	0	3.43466e+08	5.63292e+08	5.43585e+09	2.48383e+09	2.27411e+09	2.55399e+08		-0.204125	0	0.0852035	0.408976	0.175505	-0.123118	0.738517	0.354025	0.0526506	0.5185	0.412644	-0.671925	1.81237	-0.90536	0.119766
TMEM192	ENSG00000170088.14	ENSP00000305069.4;ENSP00000425335.1;ENSP00000424590.1	transmembrane protein 192 [Source:HGNC Symbol;Acc:HGNC:26775]	8	5	8	14	3	5	5	3	4	5	2	3	5	3	4	5	2	3	0	0	0	0	0	0	2.30614e+09	4.60254e+08	5.90419e+09	1.58636e+09	1.63945e+08	6.96795e+08		0.0289683	0	-0.138851	-0.136977	0.231914	0.106541	0.113314	0.106866	-0.144656	-0.447494	-0.100135	0.371416	-0.0867677	0.313691	0.239295
IQCG	ENSG00000114473.14	ENSP00000265239.6;ENSP00000407736.1;ENSP00000389897.1;ENSP00000406411.1;ENSP00000393743.1	IQ motif containing G [Source:HGNC Symbol;Acc:HGNC:25251]	NA	NA	1	NA	NA	NA	NA	NA	1	NA	NA	NA	NA	NA	1	NA	NA	NA	NA	NA	0.00207424	NA	NA	NA	NA	NA	NA	NA	NA	NA		NA	NA	NA	NA	NA	NA	NA	NA	NA	NA	NA	NA	NA	NA	NA
HPS6	ENSG00000166189.8	ENSP00000299238.5	HPS6 biogenesis of lysosomal organelles complex 2 subunit 3 [Source:HGNC Symbol;Acc:HGNC:18817]	6	15	17	15	5	10	5	11	14	10	3	9	5	11	14	10	3	9	0	0	0	0	0	0	1.81545e+08	4.58043e+08	6.52217e+08	2.03869e+09	7.65904e+07	4.16377e+08		-0.0842349	0	-0.0738804	0.617405	0.331712	0.102398	-0.0107793	-0.134603	0.502711	-0.250045	-0.128571	0.0725314	0.0291393	-0.177786	-0.150061
DPF2	ENSG00000133884.10	ENSP00000436901.1;ENSP00000399714.2;ENSP00000252268.4;ENSP00000434885.1;ENSP00000435887.1	double PHD fingers 2 [Source:HGNC Symbol;Acc:HGNC:9964]	12	20	16	34	19	21	10	14	12	15	9	10	10	14	12	15	9	10	0	0	0	0	0	0	1.90322e+09	1.45203e+09	3.03529e+09	5.39703e+09	1.97658e+10	8.6248e+08		0.103432	0	0.715896	-0.125444	-0.17879	0.0484046	0.029498	0.168067	-0.187509	0.552188	0.553186	0.0702765	0.544152	0.357483	0.284374
C8orf37	ENSG00000156172.6	ENSP00000286688.5	chromosome 8 open reading frame 37 [Source:HGNC Symbol;Acc:HGNC:27232]	1	1	2	NA	2	1	1	1	2	NA	2	1	1	1	2	NA	2	1	0	0.000120467	0	NA	0	0	2.09265e+07	1.20059e+07	7.92152e+07	NA	6.23548e+07	2.38746e+07		0.118352	0	-0.667531	0.0456935	0.671466	-0.236753	-0.196978	-0.288121	0.207185	-0.156818	-0.335542	-0.0404207	-0.108918	-0.0369065	-0.0668007
NBDY	ENSG00000204272.13	ENSP00000490217.1;ENSP00000489583.1;ENSP00000489486.1;ENSP00000489367.1	negative regulator of P-body association [Source:HGNC Symbol;Acc:HGNC:50713]	NA	3	1	2	NA	NA	NA	1	1	1	NA	NA	NA	1	1	1	NA	NA	NA	0	0.00154919	0.000936549	NA	NA	NA	NA	5.63981e+06	6.51504e+07	NA	NA		NA	NA	NA	NA	NA	NA	NA	NA	NA	NA	0.0536677	-0.246024	-0.0428476	-0.185751	0.0600999
CAVIN4	ENSG00000170681.7	ENSP00000418668.1	caveolae associated protein 4 [Source:HGNC Symbol;Acc:HGNC:33742]	NA	NA	NA	1	NA	NA	NA	NA	NA	1	NA	NA	NA	NA	NA	1	NA	NA	NA	NA	NA	0.00202247	NA	NA	NA	NA	NA	2.14716e+08	NA	NA		NA	NA	NA	NA	NA	NA	NA	NA	NA	NA	NA	NA	NA	NA	NA
NDUFV3	ENSG00000160194.18	ENSP00000342895.3;ENSP00000346196.2	NADH:ubiquinone oxidoreductase subunit V3 [Source:HGNC Symbol;Acc:HGNC:7719]	31	32	32	65	61	48	17	17	16	17	15	18	17	17	16	17	15	18	0	0	0	0	0	0	1.57531e+09	1.82185e+09	2.04985e+09	4.43929e+09	4.60611e+09	2.01464e+09		-0.516109	0	-0.0786796	0.0765619	0.118426	0.240911	0.627153	-0.109392	0.0527203	0.306111	0.357362	-0.0932185	0.135537	0.147381	0.253706
RBPMS2	ENSG00000166831.9	ENSP00000456720.1;ENSP00000300069.4	RNA binding protein, mRNA processing factor 2 [Source:HGNC Symbol;Acc:HGNC:19098]	NA	2	NA	NA	NA	NA	NA	2	NA	NA	NA	NA	NA	1	NA	NA	NA	NA	NA	0	NA	NA	NA	NA	NA	1.07489e+08	NA	NA	NA	NA		NA	NA	NA	NA	NA	NA	NA	NA	NA	NA	0.637627	0.387946	-0.0983149	0.291396	0.0181278
EDARADD	ENSG00000186197.15	ENSP00000490347.1;ENSP00000405815.1;ENSP00000335076.4;ENSP00000352320.4;ENSP00000494458.1	EDAR associated death domain [Source:HGNC Symbol;Acc:HGNC:14341]	NA	3	1	1	3	2	NA	3	1	1	1	1	NA	3	1	1	1	1	NA	0	0	0	0	0	NA	4.72105e+07	4.70666e+08	6.50835e+07	1.13759e+08	2.63541e+08		NA	NA	NA	NA	NA	NA	NA	NA	NA	NA	-1.26654	-0.113429	-0.770334	0.324076	0.00682034
AIP	ENSG00000110711.10	ENSP00000434982.2;ENSP00000279146.3;ENSP00000476993.1	aryl hydrocarbon receptor interacting protein [Source:HGNC Symbol;Acc:HGNC:358]	23	27	26	28	28	30	13	13	12	11	10	10	13	13	12	11	10	10	0	0	0	0	0	0	3.90323e+09	2.42882e+09	3.30845e+09	4.12882e+09	6.27238e+09	2.41244e+09		-0.132101	0	0.337863	-0.315549	-0.311391	-0.0346646	0.109742	0.119306	-0.172088	0.586926	0.200797	-0.0594979	0.213458	0.103661	0.123251
KCTD1	ENSG00000134504.14	ENSP00000464170.1;ENSP00000384367.3;ENSP00000463041.2;ENSP00000464261.1;ENSP00000462470.1;ENSP00000463608.1;ENSP00000408405.2;ENSP00000314831.7	potassium channel tetramerization domain containing 1 [Source:HGNC Symbol;Acc:HGNC:18249]	1	1	3	5	NA	3	1	1	3	3	NA	2	1	1	2	2	NA	2	0	0	0	0	NA	0	2.58283e+08	1.35251e+08	1.27256e+08	1.10642e+08	NA	2.88442e+08		0.698797	0	-0.398515	-0.0968246	-0.598382	-0.337848	0.345223	0.137837	-0.808515	0.335843	-0.4818	0.318272	-0.198671	0.68859	0.823682
PIAS4	ENSG00000105229.7	ENSP00000262971.1	protein inhibitor of activated STAT 4 [Source:HGNC Symbol;Acc:HGNC:17002]	2	NA	2	1	NA	2	2	NA	2	1	NA	2	2	NA	2	1	NA	2	0	NA	0	0	NA	0.000265887	1.06678e+08	NA	1.28302e+08	1.60642e+08	NA	1.31518e+08		0.647378	0	0.273731	0.203713	-0.635164	0.239347	0.643796	-0.0238241	0.0709274	1.25577	NA	NA	NA	NA	NA
DPF1	ENSG00000011332.20	ENSP00000397354.3;ENSP00000483226.1;ENSP00000412098.1;ENSP00000390223.1;ENSP00000408201.1;ENSP00000391884.1;ENSP00000347716.5;ENSP00000411569.1;ENSP00000416347.1;ENSP00000399015.1;ENSP00000465123.1	double PHD fingers 1 [Source:HGNC Symbol;Acc:HGNC:20225]	NA	1	NA	NA	NA	NA	NA	1	NA	NA	NA	NA	NA	1	NA	NA	NA	NA	NA	0.00103758	NA	NA	NA	NA	NA	3.33271e+08	NA	NA	NA	NA		NA	NA	NA	NA	NA	NA	NA	NA	NA	NA	-0.590356	0.551368	-0.623292	0.611685	0.180988
NPEPPS	ENSG00000141279.17	ENSP00000437019.1;ENSP00000504357.1;ENSP00000433287.1;ENSP00000433735.1;ENSP00000504389.1;ENSP00000434554.2;ENSP00000504752.1;ENSP00000320324.4;ENSP00000503682.1;ENSP00000503450.1;ENSP00000503773.1;ENSP00000503738.1;ENSP00000503284.1;ENSP00000434585.1;ENSP00000433649.2;ENSP00000435639.1;ENSP00000436733.1;ENSP00000435966.1;ENSP00000504519.1;ENSP00000432127.1;ENSP00000433549.1	aminopeptidase puromycin sensitive [Source:HGNC Symbol;Acc:HGNC:7900]	116	149	219	256	242	211	49	54	62	49	40	42	49	54	62	49	40	42	0	0	0	0	0	0	1.18449e+10	7.30639e+09	1.21966e+10	1.30479e+10	9.18298e+09	8.2866e+09		0.0701758	0	-0.159724	-0.167933	-0.150829	0.174631	-0.38514	-0.487662	-0.257147	-0.504555	-0.326359	-0.112173	-0.513641	0.0493135	0.34267
GTF2IRD1	ENSG00000006704.11	ENSP00000265755.3;ENSP00000397566.2;ENSP00000408477.2;ENSP00000418383.1;ENSP00000417909.1	GTF2I repeat domain containing 1 [Source:HGNC Symbol;Acc:HGNC:4661]	NA	1	1	NA	NA	NA	NA	1	1	NA	NA	NA	NA	1	1	NA	NA	NA	NA	0	0	NA	NA	NA	NA	5.1936e+06	1.00061e+08	NA	NA	NA		NA	NA	NA	NA	NA	NA	NA	NA	NA	NA	-0.0249274	-0.0623894	-0.777986	0.0442394	0.424584
BPI	ENSG00000101425.14	ENSP00000494528.2;ENSP00000409833.2;ENSP00000486976.1;ENSP00000262865.4	bactericidal permeability increasing protein [Source:HGNC Symbol;Acc:HGNC:1095]	13	5	5	3	3	5	11	4	4	1	2	2	11	4	4	1	2	2	0	0	0	0	0	0	5.45035e+08	5.20889e+08	2.96691e+08	2.08305e+07	5.31745e+07	7.05195e+07		-0.231337	0	-0.0413045	0.275465	3.21579	-0.658178	1.02607	-0.885834	-0.272521	0.0947169	-0.435089	-1.07741	3.32986	-0.819071	-0.880633
SMURF2	ENSG00000108854.16	ENSP00000262435.9;ENSP00000463531.1;ENSP00000464432.1;ENSP00000463804.1	SMAD specific E3 ubiquitin protein ligase 2 [Source:HGNC Symbol;Acc:HGNC:16809]	NA	NA	NA	NA	NA	1	NA	NA	NA	NA	NA	1	NA	NA	NA	NA	NA	1	NA	NA	NA	NA	NA	0.000261814	NA	NA	NA	NA	NA	3.24884e+06		NA	NA	NA	NA	NA	NA	NA	NA	NA	NA	NA	NA	NA	NA	NA
FBXO22	ENSG00000167196.14	ENSP00000307833.3;ENSP00000456198.1;ENSP00000396442.2;ENSP00000457531.1;ENSP00000457177.1;ENSP00000457569.1;ENSP00000458022.1;ENSP00000457297.1	F-box protein 22 [Source:HGNC Symbol;Acc:HGNC:13593]	7	8	15	19	5	15	4	6	9	8	4	4	4	6	9	8	4	4	0	0	0	0	0	0	5.96823e+08	2.84346e+08	3.67278e+08	5.73717e+08	7.83617e+08	5.33591e+08		0.127779	0	0.149882	-0.165421	-0.424138	-0.0401431	-0.318809	-0.426176	-0.431627	0.167319	-0.487946	-0.567388	-1.09233	0.036132	0.145321
ORC5	ENSG00000164815.11	ENSP00000297431.4;ENSP00000393208.1;ENSP00000395747.2;ENSP00000387465.1;ENSP00000486840.1	origin recognition complex subunit 5 [Source:HGNC Symbol;Acc:HGNC:8491]	4	6	7	4	2	3	3	5	7	3	2	3	3	5	7	3	2	3	0	0	0	0	0	0	9.84283e+07	1.53114e+08	2.35221e+08	3.70703e+07	1.98376e+08	7.42919e+07		-0.0866149	0	0.831613	-0.214567	0.249425	-0.0387276	0.175919	0.532906	-0.210568	0.0434955	1.00547	-0.114035	0.738115	0.20117	0.111861
GALNT11	ENSG00000178234.13	ENSP00000395122.2;ENSP00000395020.1;ENSP00000414890.1;ENSP00000395078.1;ENSP00000393892.1;ENSP00000416787.1;ENSP00000410093.1;ENSP00000389449.3;ENSP00000397581.1;ENSP00000412142.1;ENSP00000390247.1	polypeptide N-acetylgalactosaminyltransferase 11 [Source:HGNC Symbol;Acc:HGNC:19875]	NA	1	4	2	1	2	NA	1	4	2	1	2	NA	1	4	2	1	2	NA	0	0	0	0	0	NA	7.67937e+07	1.14049e+08	3.38932e+07	2.25143e+08	2.47331e+07		NA	NA	NA	NA	NA	NA	NA	NA	NA	NA	-0.191761	-0.173613	-0.442251	-0.185812	0.50227
CCDC126	ENSG00000169193.12	ENSP00000304355.3;ENSP00000386675.1;ENSP00000406558.1;ENSP00000386355.1	coiled-coil domain containing 126 [Source:HGNC Symbol;Acc:HGNC:22398]	3	3	3	12	3	5	2	2	2	3	1	2	2	2	2	3	1	2	0	0	0	0	0	0	8.0714e+08	2.33737e+07	1.72951e+08	4.68288e+08	3.1176e+08	5.27387e+08		0.0360649	0	-0.00731796	0.000100144	0.957186	0.674845	-0.276876	0.112949	0.186085	-0.0501935	-1.08522	0.0125874	-0.130609	-0.341771	-0.743387
MGAT1	ENSG00000131446.17	ENSP00000332073.3;ENSP00000311888.4;ENSP00000404718.2;ENSP00000402838.2;ENSP00000424891.1;ENSP00000425988.1;ENSP00000424382.1;ENSP00000427116.1;ENSP00000422906.1;ENSP00000421738.1;ENSP00000422588.1;ENSP00000423401.1;ENSP00000427433.1;ENSP00000377010.3	alpha-1,3-mannosyl-glycoprotein 2-beta-N-acetylglucosaminyltransferase [Source:HGNC Symbol;Acc:HGNC:7044]	12	17	12	19	8	8	7	12	10	8	4	6	7	12	10	8	4	6	0	0	0	0	0	0	8.44986e+08	9.90611e+08	4.81726e+08	1.05873e+09	6.87526e+08	3.78374e+08		-0.248886	0	-0.175775	-0.121851	0.110159	-0.264328	0.27594	0.357612	0.228784	0.468293	-0.275327	0.489751	0.218007	-0.291913	-0.261236
EXT1	ENSG00000182197.12	ENSP00000367446.3;ENSP00000407299.1;ENSP00000400372.1	exostosin glycosyltransferase 1 [Source:HGNC Symbol;Acc:HGNC:3512]	NA	2	3	3	NA	NA	NA	2	3	2	NA	NA	NA	1	3	1	NA	NA	NA	0.000119703	0	0	NA	NA	NA	6.17241e+08	6.25327e+07	9.61459e+07	NA	NA		NA	NA	NA	NA	NA	NA	NA	NA	NA	NA	-0.349709	0.612667	0.345505	-0.104737	-0.289616
LMLN2	ENSG00000283654.3	ENSP00000489869.1;ENSP00000495729.1;ENSP00000493582.1	leishmanolysin like peptidase 2 [Source:HGNC Symbol;Acc:HGNC:53647]	NA	NA	NA	1	NA	NA	NA	NA	NA	1	NA	NA	NA	NA	NA	1	NA	NA	NA	NA	NA	0.00192264	NA	NA	NA	NA	NA	1.09246e+07	NA	NA		NA	NA	NA	NA	NA	NA	NA	NA	NA	NA	NA	NA	NA	NA	NA
UBXN2A	ENSG00000173960.14	ENSP00000385525.1;ENSP00000312107.4	UBX domain protein 2A [Source:HGNC Symbol;Acc:HGNC:27265]	1	1	3	2	NA	1	1	1	1	1	NA	1	1	1	1	1	NA	1	0	0	0	0	NA	0	8.51939e+08	3.56869e+07	7.80497e+07	7.54079e+07	NA	9.49327e+06		0.354994	0	-0.49999	0.796401	0.195349	-0.191887	-0.300963	-0.404869	0.323003	0.325221	-0.284901	0.290838	-0.827474	0.0502374	0.273829
ATP9B	ENSG00000282266.4	ENSP00000488793.1;ENSP00000487938.1;ENSP00000488805.1;ENSP00000488784.1;ENSP00000488288.1;ENSP00000488597.1;ENSP00000482146.1;ENSP00000465158.1;ENSP00000467386.1;ENSP00000398076.2;ENSP00000304500.7;ENSP00000468218.1;ENSP00000466992.1;ENSP00000465300.1;ENSP00000464761.1;ENSP00000468540.1;ENSP00000465928.1;ENSP00000467935.1;ENSP00000465269.1;ENSP00000467657.1;ENSP00000442794.2	ATPase phospholipid transporting 9B (putative) [Source:HGNC Symbol;Acc:HGNC:13541]	1	NA	3	2	NA	NA	1	NA	2	2	NA	NA	1	NA	2	2	NA	NA	0.000854492	NA	0	0	NA	NA	NA	NA	4.77109e+07	4.40185e+07	NA	NA		1.48978	0	-0.232432	-0.799582	-1.08475	-0.628563	0.114264	-0.427459	-0.77072	0.0235205	NA	NA	NA	NA	NA
XYLT1	ENSG00000285395.2	ENSP00000495604.2;ENSP00000500327.1;ENSP00000261381.6	xylosyltransferase 1 [Source:HGNC Symbol;Acc:HGNC:15516]	NA	2	1	1	NA	NA	NA	2	1	1	NA	NA	NA	2	1	1	NA	NA	NA	0.000119617	0	0	NA	NA	NA	NA	3.10521e+07	2.07203e+08	NA	NA		NA	NA	NA	NA	NA	NA	NA	NA	NA	NA	-1.16043	-0.247478	-1.47772	-0.451554	-0.996539
DIP2C	ENSG00000151240.17	ENSP00000280886.6;ENSP00000489203.1;ENSP00000414462.2;ENSP00000397571.2;ENSP00000370907.4	disco interacting protein 2 homolog C [Source:HGNC Symbol;Acc:HGNC:29150]	2	2	7	3	NA	NA	1	1	4	2	NA	NA	1	1	3	2	NA	NA	0.000247954	0.00169014	0	0	NA	NA	6.17167e+07	9.0297e+07	1.40321e+09	1.13057e+08	NA	NA		-0.35857	0	-0.504185	0.538026	1.0651	0.336842	-0.724708	0.193493	0.100892	-0.63065	-0.242302	0.309116	-0.180519	0.118931	0.434444
IFT140	ENSG00000187535.14	ENSP00000354895.5;ENSP00000406012.2;ENSP00000380562.2;ENSP00000458439.1;ENSP00000454781.1;ENSP00000457092.1	intraflagellar transport 140 [Source:HGNC Symbol;Acc:HGNC:29077]	2	4	5	8	3	8	2	4	4	5	2	5	2	4	4	5	2	5	0	0	0	0	0	0	5.38585e+07	2.23487e+08	1.61063e+08	3.56119e+09	1.34056e+09	1.78739e+08		0.27693	0	-0.241293	0.173369	0.188166	0.51615	-0.649263	-0.326454	0.101169	-0.290025	-0.655497	0.195989	-0.27168	0.317673	0.637347
TARBP2	ENSG00000139546.11	ENSP00000450320.1;ENSP00000266987.2;ENSP00000416077.2;ENSP00000449537.1;ENSP00000447993.1;ENSP00000448199.2;ENSP00000447262.1;ENSP00000458011.1;ENSP00000448948.1;ENSP00000448943.1;ENSP00000377885.2;ENSP00000447767.1	TARBP2 subunit of RISC loading complex [Source:HGNC Symbol;Acc:HGNC:11569]	6	4	4	3	3	5	5	3	2	2	1	2	5	3	2	2	1	2	0	0	0	0	0	0	1.6134e+08	1.22825e+08	2.24515e+08	6.43636e+07	1.45992e+08	5.20855e+07		0.0158219	0	0.0883212	0.274897	0.301493	-0.0763292	0.024878	-0.0481704	0.388068	-0.0714282	0.042691	0.155434	-0.0143589	-0.243392	-0.104736
LYRM2	ENSG00000083099.11	ENSP00000430316.1;ENSP00000427859.1;ENSP00000430025.1;ENSP00000428207.1;ENSP00000486073.1	LYR motif containing 2 [Source:HGNC Symbol;Acc:HGNC:25229]	NA	1	2	NA	NA	NA	NA	1	2	NA	NA	NA	NA	1	2	NA	NA	NA	NA	0	0	NA	NA	NA	NA	1.09921e+07	8.71463e+07	NA	NA	NA		NA	NA	NA	NA	NA	NA	NA	NA	NA	NA	0.667183	0.073658	0.441065	-0.154717	0.163018
SCAF8	ENSG00000213079.10	ENSP00000356146.3;ENSP00000356154.4;ENSP00000413098.2	SR-related CTD associated factor 8 [Source:HGNC Symbol;Acc:HGNC:20959]	8	8	12	19	15	9	5	7	9	12	9	5	4	6	8	11	7	4	0	0	0	0	0	0	1.3177e+08	1.88592e+08	2.27542e+08	2.39625e+08	4.07946e+08	1.74858e+08		-0.450615	0	-0.155759	-0.29904	-0.5079	-0.0849523	0.0702489	0.0614884	0.372528	0.0150421	-0.047592	0.307049	0.514082	-0.201296	0.186179
VNN1	ENSG00000112299.8	ENSP00000356905.4	vanin 1 [Source:HGNC Symbol;Acc:HGNC:12705]	1	1	1	2	1	1	1	1	1	1	1	1	1	1	1	1	1	1	0	0	0	0	0.00014988	0.000264515	2.20646e+08	1.06065e+08	1.91503e+09	9.58684e+07	1.07743e+08	6.18412e+07		-0.258373	0	0.65956	-0.113735	-0.375216	-0.645206	-1.16213	0.083321	1.04623	-0.722301	0.235777	-0.400092	-1.55408	-0.887816	-0.18721
QPCTL	ENSG00000011478.13	ENSP00000503301.1;ENSP00000504457.1;ENSP00000504441.1;ENSP00000012049.4;ENSP00000504501.1;ENSP00000387944.2;ENSP00000467813.1	glutaminyl-peptide cyclotransferase like [Source:HGNC Symbol;Acc:HGNC:25952]	1	2	6	9	5	7	1	2	5	4	4	5	1	2	5	4	4	5	0	0	0	0	0	0	NA	2.61665e+08	3.6727e+07	1.29365e+09	3.89183e+08	3.01673e+08		0.932345	0	-0.822432	0.762454	-0.300119	0.269655	0.558492	-0.143057	0.357106	-0.14382	-0.491333	-0.191154	-0.299195	-0.124427	0.0247746
TOE1	ENSG00000132773.12	ENSP00000361162.5	target of EGR1, exonuclease [Source:HGNC Symbol;Acc:HGNC:15954]	3	3	2	5	1	3	3	3	2	5	1	2	3	3	2	5	1	2	0	0	0	0	0	0	4.47846e+08	1.15828e+08	1.10187e+08	1.36212e+09	8.42965e+07	2.69792e+08		-0.0257843	0	-0.5647	-0.303282	-0.32397	-0.0487405	-0.278876	0.0034185	-0.319914	-0.749287	0.438247	-0.0530667	0.35724	-0.0799769	-0.111876
SVIL	ENSG00000197321.15	ENSP00000364549.3;ENSP00000501521.1;ENSP00000348128.4;ENSP00000488171.1;ENSP00000501407.1;ENSP00000501398.1;ENSP00000364547.3	supervillin [Source:HGNC Symbol;Acc:HGNC:11480]	55	75	66	84	48	81	42	54	46	44	23	42	42	54	46	44	23	42	0	0	0	0	0	0	1.25357e+10	2.97694e+09	1.36605e+09	1.83546e+10	2.42487e+09	2.40399e+09		-0.255853	0	0.607497	-0.150932	-0.289392	0.571438	0.00122189	-0.216534	-0.167434	0.409779	0.277773	0.145125	-0.495991	0.361496	0.703738
RXYLT1	ENSG00000118600.12	ENSP00000261234.6;ENSP00000440845.1;ENSP00000440280.1	ribitol xylosyltransferase 1 [Source:HGNC Symbol;Acc:HGNC:13530]	NA	NA	1	NA	NA	NA	NA	NA	1	NA	NA	NA	NA	NA	1	NA	NA	NA	NA	NA	0	NA	NA	NA	NA	NA	NA	NA	NA	NA		NA	NA	NA	NA	NA	NA	NA	NA	NA	NA	NA	NA	NA	NA	NA
BPIFC	ENSG00000184459.8	ENSP00000300399.3;ENSP00000439123.2;ENSP00000380594.1;ENSP00000380592.1	BPI fold containing family C [Source:HGNC Symbol;Acc:HGNC:16503]	3	2	1	NA	NA	NA	2	2	1	NA	NA	NA	2	2	1	NA	NA	NA	0.000739463	0.0009298	0.00176484	NA	NA	NA	6.80563e+08	1.62376e+08	2.02041e+08	NA	NA	NA		-0.289541	0	0.427641	-0.219398	0.211145	-0.111201	0.71298	0.179714	-0.239018	0.586977	0.395431	-0.261511	0.384546	0.223967	0.277598
ARID4B	ENSG00000054267.22	ENSP00000420620.1;ENSP00000355562.2;ENSP00000264184.4;ENSP00000264183.3;ENSP00000394663.1;ENSP00000416063.2;ENSP00000391497.1	AT-rich interaction domain 4B [Source:HGNC Symbol;Acc:HGNC:15550]	NA	NA	6	3	NA	NA	NA	NA	6	2	NA	NA	NA	NA	6	2	NA	NA	NA	NA	0	0	NA	NA	NA	NA	7.21417e+07	4.44343e+07	NA	NA		NA	NA	NA	NA	NA	NA	NA	NA	NA	NA	NA	NA	NA	NA	NA
MANBAL	ENSG00000101363.12	ENSP00000362708.3;ENSP00000380337.1;ENSP00000380339.3;ENSP00000362707.3;ENSP00000380338.1	mannosidase beta like [Source:HGNC Symbol;Acc:HGNC:15799]	2	1	1	3	4	1	1	1	1	1	1	1	1	1	1	1	1	1	0	0	0	0	0	0.000266205	4.56248e+08	7.14276e+08	NA	2.07373e+08	1.24795e+11	7.0656e+08		-0.319832	0	-0.170398	0.387625	0.421399	0.082286	-0.25085	-0.0724	0.315969	-0.173065	0.341008	0.594711	-0.0753016	0.285807	0.362865
MSMO1	ENSG00000052802.13	ENSP00000261507.6;ENSP00000425241.1;ENSP00000377361.2;ENSP00000423633.1;ENSP00000425112.1	methylsterol monooxygenase 1 [Source:HGNC Symbol;Acc:HGNC:10545]	NA	1	1	2	NA	NA	NA	1	1	1	NA	NA	NA	1	1	1	NA	NA	NA	0	0	0	NA	NA	NA	8.95231e+07	1.24313e+08	1.32952e+09	NA	NA		NA	NA	NA	NA	NA	NA	NA	NA	NA	NA	-0.696317	-1.13375	-0.784502	-0.0426772	-0.701555
UBE2B	ENSG00000119048.8	ENSP00000265339.2;ENSP00000425237.1;ENSP00000426364.1;ENSP00000425137.1	ubiquitin conjugating enzyme E2 B [Source:HGNC Symbol;Acc:HGNC:12473]	3	3	4	3	5	3	2	2	3	2	2	2	1	1	2	1	1	1	0	0	0	0	0	0	1.01773e+09	2.82574e+08	3.08782e+08	9.30912e+06	4.77e+08	5.69636e+08		0.200615	0	0.0669326	0.94531	0.213643	-0.00644134	-0.654862	-0.226719	0.568973	-0.204373	0.0308468	0.0344567	-0.560247	0.0431463	0.150049
SP6	ENSG00000189120.5	ENSP00000340799.2;ENSP00000438209.1	Sp6 transcription factor [Source:HGNC Symbol;Acc:HGNC:14530]	NA	1	2	2	NA	NA	NA	1	2	2	NA	NA	NA	1	2	2	NA	NA	NA	0	0	0	NA	NA	NA	2.02993e+07	2.19152e+08	1.9581e+08	NA	NA		NA	NA	NA	NA	NA	NA	NA	NA	NA	NA	0.783917	0.129924	-0.0194074	0.277671	0.409898
ZC3H18	ENSG00000158545.16	ENSP00000301011.5;ENSP00000416951.2;ENSP00000455260.1;ENSP00000455083.1;ENSP00000456334.1;ENSP00000456241.1	zinc finger CCCH-type containing 18 [Source:HGNC Symbol;Acc:HGNC:25091]	4	3	2	6	1	3	4	3	2	5	1	2	4	3	2	5	1	2	0	0	0	0	0	0	2.30511e+08	7.30214e+08	1.75124e+08	1.82293e+08	3.24852e+08	9.22764e+07		-0.305518	0	0.816602	-0.570706	-0.51541	0.0698567	0.467666	0.284185	-0.061518	0.630814	0.306892	0.262265	0.240475	-0.0911059	-0.0556526
PRKX	ENSG00000183943.6	ENSP00000262848.5	protein kinase X-linked [Source:HGNC Symbol;Acc:HGNC:9441]	3	6	4	12	15	11	2	3	3	2	3	2	1	2	2	1	2	1	0	0	0	0.0018357	0.000147929	0.00184479	4.56195e+07	5.11827e+07	1.53871e+08	2.63972e+08	1.66756e+08	1.04566e+08		-0.895177	0	0.809666	-0.650091	-0.450546	-1.18766	0.764902	1.09506	0.136025	0.50277	0.70902	-0.417719	0.576086	-0.529973	-0.267421
PDPN	ENSG00000162493.17	ENSP00000294489.6;ENSP00000365225.4;ENSP00000478125.1;ENSP00000421742.1;ENSP00000426302.2;ENSP00000422977.1;ENSP00000365229.4;ENSP00000425304.1;ENSP00000427537.1;ENSP00000426063.1;ENSP00000426210.1	podoplanin [Source:HGNC Symbol;Acc:HGNC:29602]	4	1	2	4	NA	1	1	1	1	1	NA	1	1	1	1	1	NA	1	0	0	0	0	NA	0	2.42016e+09	1.0799e+09	1.4957e+09	1.37006e+10	NA	6.47741e+08		-0.0931347	0	0.303662	0.0926829	-0.766369	-0.0635039	0.340839	0.0797632	-0.344184	0.236571	0.830309	0.704685	0.288566	0.823828	-0.0556164
RHBDD2	ENSG00000005486.17	ENSP00000006777.6;ENSP00000403507.1;ENSP00000391232.1;ENSP00000314144.4	rhomboid domain containing 2 [Source:HGNC Symbol;Acc:HGNC:23082]	NA	1	3	3	2	3	NA	1	2	2	1	2	NA	1	2	2	1	2	NA	0	0	0	0	0	NA	1.65752e+08	1.95585e+07	2.18663e+08	4.69697e+06	1.09249e+08		NA	NA	NA	NA	NA	NA	NA	NA	NA	NA	-0.509205	-1.18644	-0.455284	-0.894398	-0.209581
FCRL5	ENSG00000143297.19	ENSP00000354691.3;ENSP00000357173.3;ENSP00000357172.3	Fc receptor like 5 [Source:HGNC Symbol;Acc:HGNC:18508]	NA	NA	1	NA	NA	NA	NA	NA	1	NA	NA	NA	NA	NA	1	NA	NA	NA	NA	NA	0	NA	NA	NA	NA	NA	2.83723e+07	NA	NA	NA		NA	NA	NA	NA	NA	NA	NA	NA	NA	NA	NA	NA	NA	NA	NA
MIPEP	ENSG00000027001.10	ENSP00000371607.3	mitochondrial intermediate peptidase [Source:HGNC Symbol;Acc:HGNC:7104]	12	30	30	53	26	26	11	21	20	19	11	14	11	20	19	18	11	13	0	0	0	0	0	0	7.97733e+08	5.84551e+09	6.31908e+08	2.1469e+09	1.1183e+09	9.8327e+08		0.0811582	0	-0.182826	-0.249895	0.223636	0.317781	-0.444355	-0.42473	-0.325114	-0.447338	-0.048125	-0.200923	0.279208	-0.297867	-0.029612
GGCT	ENSG00000006625.18	ENSP00000275428.4;ENSP00000408015.1;ENSP00000005374.6;ENSP00000386610.1;ENSP00000390094.1;ENSP00000387809.1;ENSP00000387235.1;ENSP00000386686.1	gamma-glutamylcyclotransferase [Source:HGNC Symbol;Acc:HGNC:21705]	20	27	54	105	76	67	10	13	13	12	10	10	3	3	3	3	3	3	0	0	0	0	0	0	5.96616e+08	2.01314e+09	4.34288e+09	1.13192e+09	1.01675e+09	1.47946e+09		0.651291	0	-0.256532	-0.373219	-0.848029	-0.0542197	-0.654396	-0.0179699	-0.913904	-0.812053	-0.304297	-0.579869	0.107702	-0.297914	0.198584
GIMAP8	ENSG00000171115.4	ENSP00000305107.3	GTPase, IMAP family member 8 [Source:HGNC Symbol;Acc:HGNC:21792]	9	22	13	24	6	11	7	16	10	13	5	8	7	16	10	13	5	8	0	0	0	0	0	0	4.19354e+08	4.73801e+08	4.85538e+08	6.46692e+08	5.95622e+08	4.31975e+08		0.366043	0	0.439901	-0.0732845	-0.698528	-0.32637	0.72543	1.04768	-0.154905	-0.16994	-0.0526355	0.0760471	0.252221	0.368832	0.00440408
ING1	ENSG00000153487.13	ENSP00000345202.7;ENSP00000364930.3;ENSP00000328436.8;ENSP00000364929.3;ENSP00000480985.1	inhibitor of growth family member 1 [Source:HGNC Symbol;Acc:HGNC:6062]	4	4	5	8	5	3	3	4	3	3	1	1	3	4	3	3	1	1	0	0	0	0	0	0	1.38459e+08	2.73385e+08	2.01937e+08	1.01435e+08	2.99897e+08	5.95042e+07		-0.421805	0	0.485738	-0.437698	-0.783735	0.0695629	0.496093	0.317755	-0.221136	0.547006	0.157116	-0.13335	0.406106	0.206558	0.195519
ZBTB7C	ENSG00000184828.10	ENSP00000439781.1;ENSP00000468782.1;ENSP00000468254.1;ENSP00000467877.1;ENSP00000467323.1;ENSP00000464724.1;ENSP00000468659.1;ENSP00000466006.1;ENSP00000467147.1;ENSP00000468087.1;ENSP00000468019.1;ENSP00000465265.1;ENSP00000468306.1;ENSP00000465760.1;ENSP00000468502.1;ENSP00000468537.1;ENSP00000465835.1;ENSP00000466944.1;ENSP00000466088.1;ENSP00000467758.1;ENSP00000465160.1;ENSP00000468814.1;ENS…	zinc finger and BTB domain containing 7C [Source:HGNC Symbol;Acc:HGNC:31700]	NA	NA	1	NA	NA	NA	NA	NA	1	NA	NA	NA	NA	NA	1	NA	NA	NA	NA	NA	0	NA	NA	NA	NA	NA	1.80407e+07	NA	NA	NA		NA	NA	NA	NA	NA	NA	NA	NA	NA	NA	NA	NA	NA	NA	NA
REEP5	ENSG00000129625.13	ENSP00000368959.4;ENSP00000425901.1;ENSP00000421305.2;ENSP00000261482.4;ENSP00000421881.1	receptor accessory protein 5 [Source:HGNC Symbol;Acc:HGNC:30077]	26	31	44	92	86	70	9	8	9	8	8	9	9	8	9	8	8	9	0	0	0	0	0	0	1.09296e+10	6.51193e+09	2.83263e+09	3.2813e+10	1.33382e+10	1.70905e+10		-0.11803	0	0.000354036	-0.154147	0.0595814	0.30736	0.131809	-0.0232032	0.0178044	-0.024658	0.226861	0.19798	-0.12438	0.0396425	0.195529
C11orf98	ENSG00000278615.5	ENSP00000432523.2;ENSP00000432316.1	chromosome 11 open reading frame 98 [Source:HGNC Symbol;Acc:HGNC:51238]	12	14	9	20	25	15	8	9	6	5	6	7	6	7	5	4	4	6	0	0	0	0	0	0	2.57067e+08	6.27384e+08	1.11411e+09	1.51881e+09	5.49014e+08	6.49543e+08		-0.633542	0	0.389391	-0.0215061	-0.121029	-0.111074	0.485813	0.243339	0.0464029	0.128673	0.925955	0.281001	1.20193	0.111353	0.0456973
RBP1	ENSG00000114115.10	ENSP00000500931.1;ENSP00000482165.1;ENSP00000424813.2;ENSP00000427492.2;ENSP00000429166.1;ENSP00000232219.2;ENSP00000477621.1	retinol binding protein 1 [Source:HGNC Symbol;Acc:HGNC:9919]	27	34	23	16	29	35	15	15	13	7	8	9	15	15	13	7	8	9	0	0	0	0	0	0	2.27337e+09	1.11371e+09	5.83221e+09	2.04492e+09	2.92095e+09	2.13171e+09		-0.389371	0	-0.093614	-0.0327145	-0.32456	-0.584784	-0.286988	-0.163869	0.122099	-0.294772	-0.377353	0.0247888	-0.41616	0.0840138	0.361827
SETD6	ENSG00000103037.12	ENSP00000310082.2;ENSP00000377809.4;ENSP00000398033.1;ENSP00000396437.1;ENSP00000219315.5;ENSP00000412858.1	SET domain containing 6, protein lysine methyltransferase [Source:HGNC Symbol;Acc:HGNC:26116]	NA	1	NA	NA	NA	NA	NA	1	NA	NA	NA	NA	NA	1	NA	NA	NA	NA	NA	0	NA	NA	NA	NA	NA	3.80469e+07	NA	NA	NA	NA		NA	NA	NA	NA	NA	NA	NA	NA	NA	NA	-0.488173	-0.8051	-1.14084	-0.275484	-1.12186
HNRNPA2B1	ENSG00000122566.22	ENSP00000504571.1;ENSP00000503242.1;ENSP00000503961.1;ENSP00000504660.1;ENSP00000497298.1;ENSP00000503452.1;ENSP00000504799.1;ENSP00000503190.1;ENSP00000503898.1;ENSP00000503968.1;ENSP00000503885.1;ENSP00000503870.1;ENSP00000504049.1;ENSP00000504059.1;ENSP00000503550.1;ENSP00000503236.1;ENSP00000503521.1;ENSP00000503360.1;ENSP00000503021.1;ENSP00000503915.1;ENSP00000503460.1;ENSP00000346694.4;ENS…	heterogeneous nuclear ribonucleoprotein A2/B1 [Source:HGNC Symbol;Acc:HGNC:5033]	207	262	399	476	361	341	40	42	39	38	27	27	39	41	39	37	27	26	0	0	0	0	0	0	4.14463e+10	5.47089e+10	6.72775e+10	1.78948e+11	1.27646e+11	8.85165e+10		0.0630288	0	0.27465	-0.0555241	-0.0955813	0.0362602	0.154356	0.139923	-0.0837021	0.154927	0.367989	-0.0609666	0.178717	0.258462	0.0682458
ZBTB8OS	ENSG00000176261.15	ENSP00000343760.5;ENSP00000417677.1;ENSP00000484207.1;ENSP00000483675.1;ENSP00000479853.1;ENSP00000362600.3;ENSP00000474993.1;ENSP00000413485.1;ENSP00000478932.1;ENSP00000481039.1;ENSP00000477945.1	zinc finger and BTB domain containing 8 opposite strand [Source:HGNC Symbol;Acc:HGNC:24094]	3	3	5	3	NA	1	2	3	2	1	NA	1	2	3	2	1	NA	1	0	0	0	0	NA	0	1.00638e+09	2.26488e+08	1.18324e+08	1.18953e+09	NA	2.4769e+08		0.161996	0	0.442196	0.583911	0.0578578	0.0706627	0.149327	-0.0526945	0.494384	-0.219827	0.42252	-0.155229	0.324566	-0.276419	0.0513747
NHS	ENSG00000188158.16	ENSP00000502262.1;ENSP00000369400.3;ENSP00000381170.3;ENSP00000478433.1;ENSP00000497676.1;ENSP00000480113.1	NHS actin remodeling regulator [Source:HGNC Symbol;Acc:HGNC:7820]	NA	1	1	2	NA	NA	NA	1	1	2	NA	NA	NA	1	1	2	NA	NA	NA	0	0	0	NA	NA	NA	3.34235e+07	8.46655e+07	7.20665e+07	NA	NA		NA	NA	NA	NA	NA	NA	NA	NA	NA	NA	-0.825403	0.112956	-0.221282	0.320808	-0.0428126
IGHV3-49	ENSG00000275316.3	ENSP00000488069.1;ENSP00000375034.2	immunoglobulin heavy variable 3-49 [Source:HGNC Symbol;Acc:HGNC:5607]	7	5	5	3	NA	2	4	4	3	2	NA	2	3	3	2	1	NA	2	0	0	0	0	NA	0	3.73849e+08	1.04325e+08	1.08417e+08	7.9956e+07	NA	7.78168e+07		0.0980111	0	-0.954605	0.73183	0.0305335	-0.163157	1.20689	-0.245124	0.725361	-1.81912	-1.56749	-0.341875	-1.26663	-0.055588	-1.11713
LRP10	ENSG00000197324.9	ENSP00000352601.4;ENSP00000447559.1;ENSP00000447977.1	LDL receptor related protein 10 [Source:HGNC Symbol;Acc:HGNC:14553]	2	1	4	4	NA	NA	2	1	2	3	NA	NA	2	1	2	3	NA	NA	0	0	0	0	NA	NA	2.90126e+07	4.47262e+06	8.50565e+07	5.2668e+07	NA	NA		0.90526	0	-1.54376	0.0175568	-0.752929	0.154811	-0.738431	-0.3728	-0.311991	-0.0968537	NA	NA	NA	NA	NA
ACVR1	ENSG00000115170.15	ENSP00000263640.3;ENSP00000405004.1;ENSP00000387273.2;ENSP00000500605.1;ENSP00000500109.1;ENSP00000400767.2;ENSP00000440091.2;ENSP00000387127.2;ENSP00000403006.1;ENSP00000401189.1;ENSP00000399322.1	activin A receptor type 1 [Source:HGNC Symbol;Acc:HGNC:171]	NA	1	2	2	NA	NA	NA	1	2	1	NA	NA	NA	1	2	1	NA	NA	NA	0	0	0.000118821	NA	NA	NA	NA	1.97888e+08	1.98565e+08	NA	NA		NA	NA	NA	NA	NA	NA	NA	NA	NA	NA	-0.486025	0.290893	-0.57264	0.179181	0.305734
COPS4	ENSG00000138663.9	ENSP00000425976.1;ENSP00000264389.2;ENSP00000425486.1;ENSP00000426788.1;ENSP00000424791.1;ENSP00000424655.1	COP9 signalosome subunit 4 [Source:HGNC Symbol;Acc:HGNC:16702]	53	47	48	84	72	66	22	18	19	20	15	17	22	18	19	20	15	17	0	0	0	0	0	0	1.5044e+10	3.91434e+09	6.18074e+09	1.3308e+10	1.30577e+10	1.34253e+10		0.15769	0	-0.278093	0.442895	0.0466668	0.073499	-0.0852029	-0.226136	0.054501	-0.224557	-0.180455	0.00436428	-0.127043	0.153688	0.0474108
ERBB3	ENSG00000065361.16	ENSP00000495453.1;ENSP00000448636.1;ENSP00000449138.1;ENSP00000415753.2;ENSP00000267101.4;ENSP00000448671.1;ENSP00000448483.1;ENSP00000447510.1;ENSP00000449713.1;ENSP00000408340.2;ENSP00000482073.1;ENSP00000448946.2;ENSP00000449129.1;ENSP00000448729.1	erb-b2 receptor tyrosine kinase 3 [Source:HGNC Symbol;Acc:HGNC:3431]	3	4	7	8	1	5	3	4	7	5	1	3	3	4	7	5	1	3	0	0	0	0	0	0	1.03676e+08	1.61149e+08	1.50202e+08	1.65796e+08	NA	3.39779e+08		0.876424	0	-0.127078	0.323431	0.0803258	-0.139835	-0.177573	0.0480506	0.0142176	-0.275484	-0.00796325	-0.650899	-0.0539816	-0.0147361	-0.304578
SPEN	ENSG00000065526.12	ENSP00000501122.1;ENSP00000364912.3;ENSP00000388021.1;ENSP00000400914.1	spen family transcriptional repressor [Source:HGNC Symbol;Acc:HGNC:17575]	2	3	8	8	4	2	2	3	8	6	2	1	2	3	8	6	2	1	0	0	0	0	0	0	1.53839e+08	6.00926e+08	2.48921e+08	2.20336e+09	7.27576e+07	1.37534e+08		0.0782842	0	-0.346957	0.358722	0.00971542	-0.110374	0.38845	0.358497	0.497874	0.196252	-0.389858	-0.0361463	0.585158	-0.284977	0.0999898
N4BP2L2	ENSG00000244754.9	ENSP00000350104.6;ENSP00000382328.3;ENSP00000427477.1;ENSP00000394239.2;ENSP00000501483.1;ENSP00000501358.1;ENSP00000501390.1;ENSP00000501432.1;ENSP00000501505.1;ENSP00000423362.1;ENSP00000267068.3;ENSP00000501516.1;ENSP00000501533.1;ENSP00000501518.1;ENSP00000501416.1;ENSP00000501427.1;ENSP00000501321.1;ENSP00000501419.1;ENSP00000501387.1;ENSP00000501437.1;ENSP00000501454.1;ENSP00000501535.1;ENS…	NEDD4 binding protein 2 like 2 [Source:HGNC Symbol;Acc:HGNC:26916]	4	3	5	NA	NA	4	3	3	3	NA	NA	2	2	2	2	NA	NA	2	0	0	0	NA	NA	0	1.41177e+08	4.36259e+07	8.11881e+07	NA	NA	5.12498e+07		0.0363587	0	-0.178623	0.324584	0.10185	-0.225744	0.0704832	-0.248435	0.20805	-0.197985	0.582727	-0.0133246	0.22566	0.771425	0.632891
TXNDC12	ENSG00000117862.13	ENSP00000360688.4;ENSP00000477120.1;ENSP00000476401.1	thioredoxin domain containing 12 [Source:HGNC Symbol;Acc:HGNC:24626]	42	27	37	42	68	41	11	11	12	8	7	7	11	11	12	8	7	7	0	0	0	0	0	0	5.09585e+09	3.84745e+09	4.65207e+09	4.075e+09	2.68113e+09	3.78625e+09		-0.176957	0	0.428919	-0.194727	-0.136808	-0.0613299	0.35414	0.291267	0.264639	0.964278	0.292403	0.114621	0.407457	-0.0518369	-0.132529
ZMYM4	ENSG00000146463.12	ENSP00000322915.6;ENSP00000397524.1;ENSP00000400506.1	zinc finger MYM-type containing 4 [Source:HGNC Symbol;Acc:HGNC:13055]	12	16	15	23	3	11	8	12	12	12	2	8	8	11	11	11	2	8	0	0	0	0	0	0	2.57967e+09	2.97702e+08	5.24898e+08	3.16499e+08	1.11213e+08	7.05998e+08		-0.0761664	0	0.617421	-0.0981597	-0.0490084	0.0124519	0.333226	0.571679	-0.410187	-0.0725402	0.792241	-0.10192	0.475536	-0.009194	0.116208
PPP1R9B	ENSG00000108819.11	ENSP00000478767.1	protein phosphatase 1 regulatory subunit 9B [Source:HGNC Symbol;Acc:HGNC:9298]	22	30	35	46	19	34	14	19	19	18	11	16	13	18	18	17	11	15	0	0	0	0	0	0	9.32163e+08	8.38761e+08	1.11825e+09	4.02158e+09	5.98626e+09	3.1058e+09		-0.390637	0	0.139236	-0.406602	-0.265477	0.389942	0.307186	0.071789	-0.509	0.312825	0.0154873	0.150205	0.421802	-0.188426	0.273137
GANC	ENSG00000214013.9	ENSP00000454816.1;ENSP00000454578.1;ENSP00000454449.1;ENSP00000454747.1;ENSP00000399557.2;ENSP00000326227.8;ENSP00000455872.1;ENSP00000456360.1	glucosidase alpha, neutral C [Source:HGNC Symbol;Acc:HGNC:4139]	1	2	2	1	1	3	1	2	2	1	1	2	1	2	2	1	1	2	0	0	0	0	0.00098912	0	2.91626e+07	1.86422e+07	5.64027e+07	4.12025e+07	2.92447e+07	1.93581e+07		0.921018	0	-1.22238	0.788084	-0.440121	-0.0721329	-0.122095	-0.275585	0.478237	0.017926	-1.72711	-0.0540005	-1.317	-0.216952	-0.132791
EPHB2	ENSG00000133216.17	ENSP00000363761.3;ENSP00000383053.3;ENSP00000363763.3;ENSP00000363758.1;ENSP00000444174.1	EPH receptor B2 [Source:HGNC Symbol;Acc:HGNC:3393]	1	3	3	3	NA	1	1	3	3	2	NA	1	1	2	2	2	NA	1	0	0	0	0	NA	0	3.7978e+07	1.97967e+08	1.19036e+08	8.40861e+07	NA	9.44505e+07		-0.00405775	0	-0.710629	0.48507	0.0935575	-0.12507	-0.241347	0.543277	0.808548	-0.770337	-0.0484039	0.28555	-0.399526	-0.259491	-0.0206663
RAB25	ENSG00000132698.15	ENSP00000354376.5	RAB25, member RAS oncogene family [Source:HGNC Symbol;Acc:HGNC:18238]	3	9	13	12	1	8	2	6	5	3	1	2	2	5	4	2	1	2	0	0	0	0	0	0	7.64839e+08	4.99521e+08	1.21451e+09	1.60135e+09	2.17379e+08	7.7604e+08		0.695049	0	0.907199	-0.396554	-0.0878778	0.651679	-0.499006	-0.345321	-1.4329	0.58392	0.168757	-0.368582	-0.205586	0.122259	0.535318
USH2A	ENSG00000042781.14	ENSP00000501296.1;ENSP00000305941.3;ENSP00000355909.3	usherin [Source:HGNC Symbol;Acc:HGNC:12601]	NA	NA	NA	NA	1	NA	NA	NA	NA	NA	1	NA	NA	NA	NA	NA	1	NA	NA	NA	NA	NA	0.000988701	NA	NA	NA	NA	NA	1.43572e+06	NA		NA	NA	NA	NA	NA	NA	NA	NA	NA	NA	NA	NA	NA	NA	NA
ALDH16A1	ENSG00000161618.10	ENSP00000445088.1;ENSP00000293350.3;ENSP00000410142.1;ENSP00000470160.1;ENSP00000469507.1	aldehyde dehydrogenase 16 family member A1 [Source:HGNC Symbol;Acc:HGNC:28114]	26	29	36	51	38	36	16	16	18	12	11	15	16	16	18	12	11	15	0	0	0	0	0	0	2.96556e+09	5.04055e+09	8.90436e+08	4.93465e+09	1.32253e+10	6.26804e+09		0.263645	0	0.00780346	0.0435204	0.420741	-0.0877201	0.326193	-0.359021	0.323324	-0.395705	-0.102142	0.104209	-0.0706409	-0.118893	0.173762
DSCAML1	ENSG00000177103.15	ENSP00000434335.1;ENSP00000498769.1;ENSP00000315465.6;ENSP00000436387.1;ENSP00000498407.1	DS cell adhesion molecule like 1 [Source:HGNC Symbol;Acc:HGNC:14656]	1	NA	NA	NA	NA	NA	1	NA	NA	NA	NA	NA	1	NA	NA	NA	NA	NA	0.00108382	NA	NA	NA	NA	NA	8.5342e+07	NA	NA	NA	NA	NA		0.288093	0	0.88691	-0.104666	-0.356457	-0.588299	0.435957	-0.256521	0.138289	0.873426	NA	NA	NA	NA	NA
PIGN	ENSG00000197563.11	ENSP00000492474.1;ENSP00000491459.1;ENSP00000492233.1;ENSP00000490970.1;ENSP00000491628.1;ENSP00000350263.4;ENSP00000491525.1;ENSP00000491010.1;ENSP00000491270.1;ENSP00000491549.1;ENSP00000491620.1;ENSP00000491022.1;ENSP00000491850.1;ENSP00000491929.1;ENSP00000383188.2;ENSP00000490965.1;ENSP00000491475.1;ENSP00000492592.1;ENSP00000491811.1;ENSP00000492017.1;ENSP00000491111.1;ENSP00000491415.1;ENS…	phosphatidylinositol glycan anchor biosynthesis class N [Source:HGNC Symbol;Acc:HGNC:8967]	1	3	6	4	4	3	1	3	5	2	1	2	1	3	5	2	1	2	0	0	0	0	0	0	NA	2.02734e+07	2.17889e+08	1.48515e+07	9.13083e+06	4.03314e+07		0.261695	0	-0.630061	0.475173	-0.0714178	0.243556	0.126149	-0.358626	0.0482227	0.5584	-0.176704	-0.329569	-0.138503	-0.143425	0.162301
ZMYM3	ENSG00000147130.14	ENSP00000322845.5;ENSP00000363110.1;ENSP00000363096.3;ENSP00000363100.1;ENSP00000363094.1;ENSP00000363093.1;ENSP00000363090.1	zinc finger MYM-type containing 3 [Source:HGNC Symbol;Acc:HGNC:13054]	11	13	17	13	12	8	8	12	15	8	6	6	8	11	14	7	6	6	0	0	0	0	0	0	2.60445e+08	2.82045e+08	4.40826e+08	3.65885e+08	1.73287e+08	5.43954e+08		0.15253	0	0.490463	0.151295	0.0298996	0.0526737	0.14496	-0.0351146	-0.37348	-0.0502196	1.0076	-0.428578	0.402581	0.114487	0.138097
EPHX1	ENSG00000143819.13	ENSP00000272167.5;ENSP00000408469.1;ENSP00000480004.1;ENSP00000355802.4	epoxide hydrolase 1 [Source:HGNC Symbol;Acc:HGNC:3401]	88	96	184	156	157	135	27	25	36	22	13	21	27	25	36	22	13	21	0	0	0	0	0	0	8.52067e+09	4.27387e+09	1.34073e+10	1.85371e+10	1.09967e+10	1.52564e+10		0.703482	0	-0.945246	0.0379259	0.174438	0.320735	-0.599746	-0.236161	-0.290726	-0.440314	-1.0327	0.538401	-0.990529	0.038277	-0.676762
SUN1	ENSG00000164828.18	ENSP00000374225.3;ENSP00000388430.1;ENSP00000399549.1;ENSP00000413188.1;ENSP00000394597.1;ENSP00000404965.1;ENSP00000394381.1;ENSP00000384116.1;ENSP00000384015.1;ENSP00000383947.1;ENSP00000392595.1;ENSP00000414279.1;ENSP00000409909.1;ENSP00000406653.1;ENSP00000406444.1;ENSP00000395952.2;ENSP00000413439.2;ENSP00000392309.2	Sad1 and UNC84 domain containing 1 [Source:HGNC Symbol;Acc:HGNC:18587]	24	37	34	34	25	28	16	15	18	16	11	12	15	14	17	16	11	12	0	0	0	0	0	0	1.61308e+09	5.94949e+08	7.33924e+08	1.241e+09	2.65809e+09	1.26137e+09		-0.194383	0	0.17988	0.134408	-0.0213829	0.13626	0.105193	-0.255467	-0.25625	0.29621	0.0921573	0.0343299	-0.0215596	0.545435	0.268536
LANCL1	ENSG00000115365.12	ENSP00000388713.1;ENSP00000393323.3;ENSP00000393597.2;ENSP00000233714.4;ENSP00000397646.2;ENSP00000405364.1;ENSP00000396518.1;ENSP00000395442.1	LanC like 1 [Source:HGNC Symbol;Acc:HGNC:6508]	30	37	32	35	46	36	14	14	14	11	10	11	14	14	14	11	10	11	0	0	0	0	0	0	1.50839e+10	2.27163e+09	8.20785e+09	4.53209e+09	7.10438e+09	4.01831e+10		0.192473	0	-0.312534	0.466846	0.153019	0.0873648	0.00871787	-0.383833	-0.0310554	-0.310291	-0.283129	-0.100566	-0.500368	0.502213	0.267109
SLFN5	ENSG00000166750.10	ENSP00000440537.1;ENSP00000299977.3;ENSP00000466984.1	schlafen family member 5 [Source:HGNC Symbol;Acc:HGNC:28286]	25	29	21	32	26	21	20	19	14	16	13	15	18	17	12	15	11	13	0	0	0	0	0	0	1.90492e+10	1.01362e+09	5.83392e+08	1.27778e+09	2.56092e+09	5.50964e+08		-0.0249547	0	0.111407	0.00949452	-0.0622643	-0.37681	0.719818	-0.00581348	-0.0320537	0.438055	-0.217139	0.21103	0.282747	0.208138	-0.247751
VPS50	ENSG00000004766.17	ENSP00000251739.5;ENSP00000307666.5;ENSP00000395433.1;ENSP00000415809.1;ENSP00000405553.1;ENSP00000496891.1;ENSP00000406787.1;ENSP00000414450.1;ENSP00000390584.1;ENSP00000443104.1	VPS50 subunit of EARP/GARPII complex [Source:HGNC Symbol;Acc:HGNC:25956]	18	18	21	29	9	14	16	15	16	17	6	10	16	15	16	17	6	10	0	0	0	0	0	0	4.32189e+08	2.34052e+09	9.32438e+08	7.25041e+08	9.27499e+08	1.36549e+09		0.111083	0	-0.15191	-0.188648	-0.260865	0.23927	-0.110137	-0.0592087	-0.45049	-0.376334	-0.192037	-0.00847246	-0.345232	0.110404	0.339925
NDUFAF1	ENSG00000137806.10	ENSP00000453944.2;ENSP00000503122.1;ENSP00000260361.4;ENSP00000504040.1;ENSP00000504295.1;ENSP00000503632.1;ENSP00000453027.1;ENSP00000503887.1;ENSP00000454083.2	NADH:ubiquinone oxidoreductase complex assembly factor 1 [Source:HGNC Symbol;Acc:HGNC:18828]	8	9	5	6	4	4	4	6	5	4	3	3	4	6	5	4	3	3	0	0	0	0	0	0	1.22296e+08	1.68113e+08	4.65994e+08	1.13181e+09	3.35362e+08	1.937e+08		0.137127	0	-0.0433358	-0.740768	-0.169488	-0.223654	-0.0472915	0.539849	-0.692489	0.410103	0.134343	0.104232	0.236744	-0.226571	0.151675
NLRP2	ENSG00000274638.4	ENSP00000483528.1;ENSP00000483963.1;ENSP00000482727.1;ENSP00000482309.1;ENSP00000478876.1;ENSP00000478265.1;ENSP00000481564.1;ENSP00000482628.1;ENSP00000479220.1;ENSP00000478450.1;ENSP00000483886.1;ENSP00000482465.1;ENSP00000482253.1;ENSP00000478774.1;ENSP00000477726.1;ENSP00000478318.1;ENSP00000479352.1;ENSP00000481851.1;ENSP00000481999.1;ENSP00000482355.1;ENSP00000484354.1;ENSP00000479109.1;ENS…	NLR family pyrin domain containing 2 [Source:HGNC Symbol;Acc:HGNC:22948]	14	4	3	3	2	11	14	3	3	2	2	9	10	3	2	2	1	8	0	0	0	0	0.000433401	0	5.17818e+09	6.75337e+09	6.55349e+07	1.52916e+08	9.17444e+06	4.55118e+09		0.231476	0	-0.431855	0.254291	0.486253	0.46516	-0.19744	-0.259831	0.110913	1.87794	-1.19162	-0.49593	-0.708307	0.0921137	0.366023
ARHGAP32	ENSG00000134909.18	ENSP00000310561.8;ENSP00000376425.3;ENSP00000432468.1;ENSP00000432862.1;ENSP00000432303.1	Rho GTPase activating protein 32 [Source:HGNC Symbol;Acc:HGNC:17399]	6	7	11	14	5	9	6	6	11	10	4	7	5	5	10	9	4	7	0	0	0	0	0	0	1.46922e+08	1.35894e+08	3.36229e+08	8.37357e+08	1.02849e+08	1.78079e+08		0.119305	0	-0.301138	1.18131	0.602082	0.234504	-0.215836	-0.22749	0.333345	0.0289035	-0.4424	-0.647403	-0.378169	-0.389838	0.323423
DTD1	ENSG00000125821.13	ENSP00000366672.4;ENSP00000493969.1;ENSP00000495845.1	D-aminoacyl-tRNA deacylase 1 [Source:HGNC Symbol;Acc:HGNC:16219]	9	6	5	13	11	11	7	5	5	7	5	6	1	2	3	2	1	2	0	0	0	0	0	0	5.47046e+07	1.49062e+08	7.20092e+07	2.21789e+08	2.66131e+08	1.30714e+08		-0.293413	0	-0.490158	-0.282556	-0.590425	-0.290214	-0.0587258	-0.193798	0.881838	0.316659	0.244316	0.586206	-0.852554	0.57915	0.541613
EPC2	ENSG00000135999.12	ENSP00000415543.1;ENSP00000258484.6;ENSP00000387097.1;ENSP00000380569.2;ENSP00000395431.1	enhancer of polycomb homolog 2 [Source:HGNC Symbol;Acc:HGNC:24543]	NA	NA	3	NA	NA	NA	NA	NA	3	NA	NA	NA	NA	NA	2	NA	NA	NA	NA	NA	0	NA	NA	NA	NA	NA	2.36079e+07	NA	NA	NA		NA	NA	NA	NA	NA	NA	NA	NA	NA	NA	NA	NA	NA	NA	NA
DDX6	ENSG00000110367.13	ENSP00000442266.1;ENSP00000433704.1;ENSP00000478754.1;ENSP00000483902.1	DEAD-box helicase 6 [Source:HGNC Symbol;Acc:HGNC:2747]	50	54	63	78	68	57	22	26	32	20	16	20	22	26	32	20	16	20	0	0	0	0	0	0	3.14241e+09	4.00112e+09	5.04228e+09	2.09659e+10	2.02064e+10	6.19661e+09		0.151765	0	0.0578628	-0.0999837	-0.137683	-0.0133196	0.185962	0.00498134	-0.11627	0.205322	0.00413288	0.0205177	0.197235	0.0834868	0.0939018
DNAJB2	ENSG00000135924.16	ENSP00000338019.5;ENSP00000414796.1;ENSP00000375936.4;ENSP00000395173.1;ENSP00000375937.2;ENSP00000392790.1;ENSP00000387951.1	DnaJ heat shock protein family (Hsp40) member B2 [Source:HGNC Symbol;Acc:HGNC:5228]	10	14	16	29	14	23	7	9	9	10	5	8	6	8	8	9	4	7	0	0	0	0	0	0	1.11445e+09	4.24832e+08	4.50079e+08	7.27007e+08	3.98438e+08	2.42457e+08		0.238263	0	-0.0380712	0.512732	0.878547	-0.106738	-0.026057	-0.360735	0.376284	-0.759793	-0.267239	-0.349488	-0.444709	-0.00771165	-0.170666
SCCPDH	ENSG00000143653.10	ENSP00000355467.3	saccharopine dehydrogenase (putative) [Source:HGNC Symbol;Acc:HGNC:24275]	22	26	44	54	48	51	12	14	18	10	8	10	12	14	18	10	8	10	0	0	0	0	0	0	1.65917e+09	2.90972e+09	1.14576e+09	2.79498e+09	3.91962e+09	4.42456e+09		0.17872	0	-0.704904	-0.290425	0.444553	0.303656	-0.685522	-0.533602	-0.211426	-1.05476	-0.498208	-0.215534	-0.567621	-0.217198	0.543088
CEP104	ENSG00000116198.14	ENSP00000502793.1;ENSP00000367476.3;ENSP00000501733.1;ENSP00000502512.1;ENSP00000502482.1;ENSP00000501944.1;ENSP00000502342.1;ENSP00000502246.1;ENSP00000502131.1;ENSP00000502548.1;ENSP00000501829.1;ENSP00000502641.1;ENSP00000502180.1;ENSP00000394989.2;ENSP00000463605.2;ENSP00000501736.1;ENSP00000367468.3	centrosomal protein 104 [Source:HGNC Symbol;Acc:HGNC:24866]	1	NA	1	NA	1	1	1	NA	1	NA	1	1	1	NA	1	NA	1	1	0	NA	0	NA	0.0014893	0.000263748	3.231e+07	NA	2.14937e+08	NA	2.01331e+07	1.32726e+07		-0.262479	0	0.469302	-0.216155	-0.205486	-0.100262	0.265314	0.165071	-0.183348	0.538242	NA	NA	NA	NA	NA
DAG1	ENSG00000173402.12	ENSP00000440705.1;ENSP00000501165.1;ENSP00000412067.1;ENSP00000438421.1;ENSP00000439334.1;ENSP00000440590.1;ENSP00000442600.1;ENSP00000405859.1;ENSP00000388833.1;ENSP00000312435.2;ENSP00000387859.1;ENSP00000415321.3;ENSP00000410145.2;ENSP00000501140.1;ENSP00000401382.2;ENSP00000401805.1	dystroglycan 1 [Source:HGNC Symbol;Acc:HGNC:2666]	29	39	41	59	35	51	18	23	24	18	12	19	18	23	24	18	12	19	0	0	0	0	0	0	3.58969e+09	1.96565e+09	2.2613e+09	3.42568e+09	1.78174e+09	2.3663e+09		0.282367	0	0.159899	0.277695	-0.220671	0.0344473	-0.037209	0.216281	-0.402277	0.192802	-0.180274	0.0481044	-0.206833	0.450457	0.326044
SCRG1	ENSG00000164106.8	ENSP00000296506.2;ENSP00000425404.1	stimulator of chondrogenesis 1 [Source:HGNC Symbol;Acc:HGNC:17036]	NA	1	NA	NA	NA	NA	NA	1	NA	NA	NA	NA	NA	1	NA	NA	NA	NA	NA	0.00114745	NA	NA	NA	NA	NA	5.48044e+08	NA	NA	NA	NA		NA	NA	NA	NA	NA	NA	NA	NA	NA	NA	-0.683786	0.291459	-0.871144	0.678498	0.467624
HECW1	ENSG00000002746.15	ENSP00000379228.1;ENSP00000407774.1;ENSP00000413336.1	HECT, C2 and WW domain containing E3 ubiquitin protein ligase 1 [Source:HGNC Symbol;Acc:HGNC:22195]	1	1	3	9	6	9	1	1	2	1	1	1	1	1	2	1	1	1	0	0.00168957	0.00198129	0.000589692	0.000992063	0.000262433	6.49233e+07	NA	5.57579e+08	8.43032e+07	2.39973e+08	1.89714e+08		0.231097	0	-0.78277	0.206957	-0.479337	0.0468375	-0.827782	0.119595	-0.263405	-0.522639	-1.12538	0.644277	-0.328907	1.3753	0.366216
ALKBH6	ENSG00000239382.10	ENSP00000433885.1;ENSP00000433156.1;ENSP00000435496.1;ENSP00000474158.1;ENSP00000368152.3;ENSP00000436742.1;ENSP00000252984.6;ENSP00000436156.1;ENSP00000433085.1	alkB homolog 6 [Source:HGNC Symbol;Acc:HGNC:28243]	NA	NA	2	1	NA	1	NA	NA	2	1	NA	1	NA	NA	2	1	NA	1	NA	NA	0	0	NA	0	NA	NA	1.67402e+07	1.96023e+07	NA	1.42936e+07		NA	NA	NA	NA	NA	NA	NA	NA	NA	NA	NA	NA	NA	NA	NA
AP4B1	ENSG00000134262.13	ENSP00000358580.1;ENSP00000358582.1;ENSP00000256658.4;ENSP00000358577.1;ENSP00000393622.1;ENSP00000358584.2	adaptor related protein complex 4 subunit beta 1 [Source:HGNC Symbol;Acc:HGNC:572]	NA	NA	4	1	2	NA	NA	NA	3	1	2	NA	NA	NA	3	1	2	NA	NA	NA	0	0.00202247	0.00014573	NA	NA	NA	1.31641e+07	7.55249e+07	7.76711e+07	NA		NA	NA	NA	NA	NA	NA	NA	NA	NA	NA	NA	NA	NA	NA	NA
SPATA20	ENSG00000006282.21	ENSP00000424215.1;ENSP00000006658.6;ENSP00000348878.4;ENSP00000426228.1;ENSP00000427374.1;ENSP00000422378.1;ENSP00000423643.1;ENSP00000426608.1;ENSP00000426025.1;ENSP00000489476.1;ENSP00000489591.1;ENSP00000424538.1;ENSP00000425271.1;ENSP00000483295.1	spermatogenesis associated 20 [Source:HGNC Symbol;Acc:HGNC:26125]	NA	8	11	12	1	1	NA	6	7	6	1	1	NA	6	7	6	1	1	NA	0	0	0	0	0.000135925	NA	1.44346e+08	1.83461e+08	3.56906e+08	1.59468e+08	1.18879e+08		NA	NA	NA	NA	NA	NA	NA	NA	NA	NA	-1.06899	0.0437389	-1.12274	-0.0466813	0.182218
CETN2	ENSG00000147400.10	ENSP00000359300.3	centrin 2 [Source:HGNC Symbol;Acc:HGNC:1867]	23	21	21	29	47	31	13	11	13	9	8	9	12	10	12	8	7	8	0	0	0	0	0	0	2.31331e+09	1.4048e+09	1.53558e+09	1.66404e+09	2.32734e+09	1.10508e+09		-0.143395	0	-0.0713593	-0.163176	-0.533284	0.454021	-0.0892549	0.0664298	-0.292192	-0.366873	0.097528	0.0244167	-0.16805	0.258567	0.361456
C4orf33	ENSG00000151470.13	ENSP00000281146.4;ENSP00000427406.1;ENSP00000427096.1;ENSP00000427431.1;ENSP00000401090.1	chromosome 4 open reading frame 33 [Source:HGNC Symbol;Acc:HGNC:27025]	4	5	6	6	2	5	4	4	5	2	1	2	4	4	5	2	1	2	0	0	0	0	0.000149948	0	3.68698e+08	3.70074e+08	4.46344e+09	4.11537e+08	5.40436e+09	2.88635e+08		0.378931	0	-0.0765749	0.00851899	0.384008	-0.215661	0.0788915	-1.08144	0.142647	-0.508313	-0.697714	0.104312	-1.25386	0.238918	0.500758
UBA7	ENSG00000182179.13	ENSP00000333266.3	ubiquitin like modifier activating enzyme 7 [Source:HGNC Symbol;Acc:HGNC:12471]	31	27	31	48	24	35	16	15	15	18	11	15	16	15	15	18	11	15	0	0	0	0	0	0	1.02111e+10	4.76681e+09	1.25399e+09	1.8226e+09	9.52337e+08	1.33788e+09		0.0107442	0	-0.11156	-0.246944	0.215285	0.0685186	0.158425	0.160094	0.0215119	-0.136049	-0.152048	0.197466	-0.0333601	-0.123722	-0.166119
HUS1	ENSG00000136273.13	ENSP00000258774.5;ENSP00000400727.1;ENSP00000416588.1;ENSP00000404348.1;ENSP00000404855.1;ENSP00000405175.1;ENSP00000398806.1	HUS1 checkpoint clamp component [Source:HGNC Symbol;Acc:HGNC:5309]	3	3	3	2	3	1	2	3	2	2	3	1	2	3	2	2	3	1	0	0	0	0	0	0	NA	1.31276e+08	4.98496e+07	3.17828e+07	8.13521e+07	8.33828e+07		0.209793	0	-0.317149	1.05004	0.993368	-0.0373185	-0.494021	-0.0969425	0.0782025	-0.204893	-0.00751941	-0.50535	0.0404418	-0.22586	-0.474734
CTNNB1	ENSG00000168036.18	ENSP00000494411.1;ENSP00000400508.1;ENSP00000496180.1;ENSP00000496067.1;ENSP00000385604.1;ENSP00000495244.1;ENSP00000387455.2;ENSP00000496385.1;ENSP00000412219.2;ENSP00000496295.1;ENSP00000344456.5;ENSP00000379488.3;ENSP00000494422.1;ENSP00000495794.1;ENSP00000379486.3;ENSP00000495450.1;ENSP00000494845.1;ENSP00000411226.1;ENSP00000494849.1;ENSP00000495286.1;ENSP00000495161.1;ENSP00000493610.1;ENS…	catenin beta 1 [Source:HGNC Symbol;Acc:HGNC:2514]	66	66	92	110	103	95	28	26	29	24	19	24	24	22	25	21	15	20	0	0	0	0	0	0	2.61165e+09	4.94736e+09	5.32222e+09	1.04597e+10	6.4736e+09	4.78548e+09		-0.146143	0	0.253814	0.249283	-0.0145534	0.224168	0.0612787	0.0928475	-0.112577	0.360953	0.111067	0.00149683	-0.241475	0.665194	0.548208
AAGAB	ENSG00000103591.13	ENSP00000261880.5;ENSP00000453263.1;ENSP00000440735.1;ENSP00000453059.1	alpha and gamma adaptin binding protein [Source:HGNC Symbol;Acc:HGNC:25662]	3	3	5	7	NA	1	2	3	4	3	NA	1	2	3	4	3	NA	1	0	0	0	0	NA	0	5.55934e+08	9.18106e+07	1.02697e+08	6.17437e+08	NA	7.08068e+06		-0.0532951	0	-0.124016	0.0623416	0.153289	0.290207	-0.61229	-0.0729807	-0.467282	-0.497527	0.172484	-0.320924	-0.16678	-0.418969	-0.133775
KCTD10	ENSG00000110906.13	ENSP00000228495.6;ENSP00000439722.1;ENSP00000390321.2;ENSP00000474497.1;ENSP00000441672.1;ENSP00000439481.1;ENSP00000441586.1;ENSP00000440008.1;ENSP00000474870.1;ENSP00000437348.1;ENSP00000445129.1	potassium channel tetramerization domain containing 10 [Source:HGNC Symbol;Acc:HGNC:23236]	4	6	5	8	1	4	4	5	5	6	1	4	3	3	3	4	1	2	0	0	0	0	0	0	1.91352e+08	1.53056e+08	1.83569e+08	1.69231e+08	7.4929e+07	6.59122e+07		0.0491613	0	0.0584726	0.0751223	-0.20954	0.242979	-0.39028	0.182177	-0.191373	0.192643	-0.105306	0.276259	-0.395481	0.0821493	0.145802
GSTK1	ENSG00000197448.14	ENSP00000408341.1;ENSP00000386944.3;ENSP00000415813.2;ENSP00000351181.5;ENSP00000406802.1;ENSP00000431049.1	glutathione S-transferase kappa 1 [Source:HGNC Symbol;Acc:HGNC:16906]	58	59	62	109	114	94	15	17	16	14	15	14	15	17	16	14	15	14	0	0	0	0	0	0	6.78601e+09	1.44928e+10	2.02212e+10	1.86162e+10	2.1363e+10	1.52036e+10		-0.0353068	0	0.236091	-0.228871	0.0898149	0.601885	0.261321	0.00942975	-0.143799	-0.073621	0.239331	-0.0566541	0.30345	-0.226705	0.00210198
INPP4A	ENSG00000040933.16	ENSP00000386704.3;ENSP00000386777.4;ENSP00000386329.1;ENSP00000387294.3;ENSP00000427722.1;ENSP00000074304.5	inositol polyphosphate-4-phosphatase type I A [Source:HGNC Symbol;Acc:HGNC:6074]	7	10	11	24	8	13	5	9	10	10	3	8	5	9	10	10	3	8	0	0	0	0	0	0	9.5613e+08	2.17652e+08	2.24984e+08	3.8291e+09	1.57679e+08	6.06949e+08		0.519955	0	-0.156991	0.132715	-0.102103	0.0991512	0.0292428	-0.0865573	0.370569	0.0657818	-0.380302	-0.0876984	-0.175549	0.191155	-0.00428218
DNAH17	ENSG00000187775.17	ENSP00000466150.1;ENSP00000374490.6	dynein axonemal heavy chain 17 [Source:HGNC Symbol;Acc:HGNC:2946]	NA	3	2	NA	NA	NA	NA	3	1	NA	NA	NA	NA	3	1	NA	NA	NA	NA	0.00158712	0.00214202	NA	NA	NA	NA	1.20199e+08	NA	NA	NA	NA		NA	NA	NA	NA	NA	NA	NA	NA	NA	NA	-0.134131	-0.0567068	0.114932	0.0149034	-0.0370898
ARHGEF35	ENSG00000288422.1	ENSP00000500628.1;ENSP00000500100.1;ENSP00000367355.3	Rho guanine nucleotide exchange factor 35 [Source:HGNC Symbol;Acc:HGNC:33846]	5	7	11	8	NA	11	4	6	9	5	NA	7	1	1	1	1	NA	1	0	0	0	0	NA	0	6.98659e+09	2.31573e+08	3.00222e+08	1.36145e+08	NA	2.67289e+08		0.315292	0	0.0107564	0.0917311	-0.465486	0.525023	-0.378579	0.0308937	0.0597146	-0.0646172	0.480258	-0.112137	-0.623925	0.0703566	0.257269
NDUFAF5	ENSG00000101247.18	ENSP00000437325.1;ENSP00000367346.5;ENSP00000420497.1	NADH:ubiquinone oxidoreductase complex assembly factor 5 [Source:HGNC Symbol;Acc:HGNC:15899]	3	5	3	1	2	2	2	2	2	1	2	2	2	2	2	1	2	2	0	0	0	0	0	0.00102249	1.07101e+08	5.51116e+07	1.68525e+08	NA	1.17044e+08	2.73714e+07		-0.204737	0	0.380177	0.00871684	0.162205	0.114019	0.214684	-0.156539	0.264926	0.163429	0.00182072	0.0791542	0.102448	-0.16764	-0.181943
DPP7	ENSG00000176978.14	ENSP00000473354.1;ENSP00000473430.1;ENSP00000360635.2;ENSP00000473309.1;ENSP00000473364.1;ENSP00000473618.1	dipeptidyl peptidase 7 [Source:HGNC Symbol;Acc:HGNC:14892]	40	52	82	81	81	68	16	17	20	14	12	14	16	17	20	14	12	14	0	0	0	0	0	0	4.19402e+09	4.98919e+09	7.16236e+09	4.87372e+09	5.05498e+09	4.02979e+09		-0.160698	0	-0.44572	-0.478062	-0.429153	0.700273	-0.386451	-0.492494	-0.261903	-0.764648	-0.612943	-0.110617	-0.694638	-0.163779	0.974737
ZG16B	ENSG00000283056.1	ENSP00000489035.1;ENSP00000488971.1;ENSP00000489599.1;ENSP00000489251.1;ENSP00000371715.3;ENSP00000460793.1;ENSP00000458847.1;ENSP00000461740.1	zymogen granule protein 16B [Source:HGNC Symbol;Acc:HGNC:30456]	NA	2	3	NA	NA	NA	NA	1	2	NA	NA	NA	NA	1	2	NA	NA	NA	NA	0	0	NA	NA	NA	NA	9.26208e+07	1.03522e+08	NA	NA	NA		NA	NA	NA	NA	NA	NA	NA	NA	NA	NA	-1.39427	0.588169	-1.57839	0.264981	0.666047
RNF213	ENSG00000173821.19	ENSP00000425956.2;ENSP00000464087.1;ENSP00000324392.4;ENSP00000460462.1	ring finger protein 213 [Source:HGNC Symbol;Acc:HGNC:14539]	132	131	155	263	111	123	87	91	107	102	49	61	87	91	107	102	49	61	0	0	0	0	0	0	1.24551e+10	3.17088e+09	5.75309e+09	7.43562e+09	3.0816e+09	6.83672e+09		-0.26098	0	-0.0553567	-0.112505	0.46769	-0.136537	0.282078	0.795532	-0.250773	0.131134	0.0159302	-0.350609	0.953527	-0.579292	-0.522106
HDHD2	ENSG00000167220.12	ENSP00000466602.1;ENSP00000300605.4;ENSP00000468067.1;ENSP00000466710.1;ENSP00000467309.1;ENSP00000467998.1;ENSP00000467775.1;ENSP00000465829.1;ENSP00000466923.1;ENSP00000465282.1	haloacid dehalogenase like hydrolase domain containing 2 [Source:HGNC Symbol;Acc:HGNC:25364]	22	36	34	44	43	45	9	17	17	12	9	16	9	17	17	12	9	16	0	0	0	0	0	0	1.54188e+09	6.80679e+08	1.27992e+09	1.30158e+09	7.49486e+09	1.27959e+09		0.585446	0	-0.58233	0.410897	0.161164	-0.048324	0.0414426	-0.321656	0.386098	-1.07863	-0.7201	-0.237002	-0.331108	0.351515	0.124755
SNAP25	ENSG00000132639.13	ENSP00000254976.3;ENSP00000307341.2;ENSP00000400720.1	synaptosome associated protein 25 [Source:HGNC Symbol;Acc:HGNC:11132]	NA	NA	NA	NA	NA	2	NA	NA	NA	NA	NA	1	NA	NA	NA	NA	NA	1	NA	NA	NA	NA	NA	0.00175527	NA	NA	NA	NA	NA	NA		NA	NA	NA	NA	NA	NA	NA	NA	NA	NA	NA	NA	NA	NA	NA
CBX3	ENSG00000122565.19	ENSP00000336687.4;ENSP00000379670.2;ENSP00000408672.1;ENSP00000387348.1;ENSP00000473748.1	chromobox 3 [Source:HGNC Symbol;Acc:HGNC:1553]	51	47	61	92	85	72	17	16	17	14	12	17	12	11	12	10	8	12	0	0	0	0	0	0	1.6446e+10	1.80787e+10	7.73771e+09	2.29011e+10	1.09148e+10	1.56783e+10		0.0996958	0	0.69372	-0.301552	-0.158532	0.105649	0.0206519	0.353457	-0.475271	0.593111	0.772311	-0.271404	0.614552	0.190639	0.00828391
DMBT1	ENSG00000187908.20	ENSP00000343175.3;ENSP00000327747.4;ENSP00000498825.1;ENSP00000499304.1;ENSP00000499391.1;ENSP00000342210.4;ENSP00000499397.1;ENSP00000499436.1;ENSP00000499641.1;ENSP00000499224.1;ENSP00000499747.1;ENSP00000499403.1;ENSP00000357951.3;ENSP00000357905.3;ENSP00000357952.2;ENSP00000484603.1	deleted in malignant brain tumors 1 [Source:HGNC Symbol;Acc:HGNC:2926]	NA	1	1	1	NA	NA	NA	1	1	1	NA	NA	NA	1	1	1	NA	NA	NA	0	0	0	NA	NA	NA	NA	8.43179e+08	7.58166e+08	NA	NA		NA	NA	NA	NA	NA	NA	NA	NA	NA	NA	-0.255243	-0.111929	-0.152508	0.490966	0.446823
SUPT5H	ENSG00000196235.14	ENSP00000471561.1;ENSP00000470252.1;ENSP00000384505.2;ENSP00000472675.1;ENSP00000404029.4;ENSP00000470595.1;ENSP00000352117.6;ENSP00000469090.1;ENSP00000469915.1	SPT5 homolog, DSIF elongation factor subunit [Source:HGNC Symbol;Acc:HGNC:11469]	12	18	18	33	14	16	11	15	15	18	8	12	11	15	15	18	8	12	0	0	0	0	0	0	1.89534e+09	3.12653e+08	2.33519e+09	1.47786e+09	5.20804e+08	3.88948e+08		-0.455259	0	-0.267624	-0.596583	-0.00579586	-0.167063	0.855669	0.512899	-0.588032	0.808613	0.199122	-0.0898344	1.00238	-0.683987	0.285046
IGLV5-45	ENSG00000281145.1	ENSP00000487513.1;ENSP00000374831.2	immunoglobulin lambda variable 5-45 [Source:HGNC Symbol;Acc:HGNC:5924]	NA	5	NA	NA	NA	NA	NA	4	NA	NA	NA	NA	NA	2	NA	NA	NA	NA	NA	0	NA	NA	NA	NA	NA	6.22373e+07	NA	NA	NA	NA		NA	NA	NA	NA	NA	NA	NA	NA	NA	NA	-1.68664	-0.823946	-0.6052	-0.627914	-0.886856
FUCA2	ENSG00000001036.14	ENSP00000002165.5;ENSP00000398119.1	alpha-L-fucosidase 2 [Source:HGNC Symbol;Acc:HGNC:4008]	5	7	7	9	5	5	5	6	6	4	2	3	5	6	6	4	2	3	0	0	0	0	0	0	6.43772e+08	5.49187e+08	5.67426e+08	6.30412e+08	4.24699e+08	1.47524e+08		-0.412453	0	-0.563113	-0.237539	0.303394	0.258709	-0.585413	-0.301843	0.0934069	-0.42921	-0.843846	0.646869	-0.560769	-0.457729	-0.456466
GNLY	ENSG00000115523.17	ENSP00000263863.5;ENSP00000436423.1;ENSP00000387116.3;ENSP00000434467.1	granulysin [Source:HGNC Symbol;Acc:HGNC:4414]	NA	NA	NA	1	NA	NA	NA	NA	NA	1	NA	NA	NA	NA	NA	1	NA	NA	NA	NA	NA	0	NA	NA	NA	NA	NA	7.14008e+06	NA	NA		NA	NA	NA	NA	NA	NA	NA	NA	NA	NA	NA	NA	NA	NA	NA
PHLDA3	ENSG00000174307.7	ENSP00000356280.3;ENSP00000356278.1	pleckstrin homology like domain family A member 3 [Source:HGNC Symbol;Acc:HGNC:8934]	NA	2	3	6	3	4	NA	2	2	2	1	2	NA	2	2	2	1	2	NA	0	0	0	0.000574135	0	NA	1.59844e+08	2.22804e+07	3.2454e+08	1.4847e+08	2.7795e+08		NA	NA	NA	NA	NA	NA	NA	NA	NA	NA	-0.460575	-0.0298931	-0.319929	0.0165544	0.318525
SLITRK3	ENSG00000121871.4	ENSP00000420091.1;ENSP00000241274.3;ENSP00000419611.1	SLIT and NTRK like family member 3 [Source:HGNC Symbol;Acc:HGNC:23501]	NA	NA	NA	NA	NA	1	NA	NA	NA	NA	NA	1	NA	NA	NA	NA	NA	1	NA	NA	NA	NA	NA	0.000263678	NA	NA	NA	NA	NA	2.32181e+08		NA	NA	NA	NA	NA	NA	NA	NA	NA	NA	NA	NA	NA	NA	NA
LAD1	ENSG00000159166.15	ENSP00000375829.2;ENSP00000356282.3;ENSP00000488829.1;ENSP00000487828.1;ENSP00000487726.1	ladinin 1 [Source:HGNC Symbol;Acc:HGNC:6472]	41	39	32	23	26	33	20	22	20	9	12	14	20	22	20	9	12	14	0	0	0	0	0	0	4.04437e+09	1.73903e+09	1.16665e+09	5.22829e+08	4.47224e+09	1.03804e+09		-0.276609	0	1.02101	0.59688	0.00676197	0.157313	0.771539	0.384483	0.489807	1.33882	1.17348	-0.295748	1.29381	1.09267	0.64484
FMN1	ENSG00000248905.10	ENSP00000479134.1;ENSP00000333950.9;ENSP00000453443.1;ENSP00000500647.1;ENSP00000453110.1;ENSP00000453266.1;ENSP00000453682.1;ENSP00000452984.1;ENSP00000325166.7	formin 1 [Source:HGNC Symbol;Acc:HGNC:3768]	2	2	7	12	NA	5	2	2	7	9	NA	5	2	2	7	9	NA	5	0	0	0	0	NA	0	6.4107e+07	3.55582e+07	1.0073e+09	1.68328e+09	NA	3.53712e+07		-0.124631	0	0.537656	0.301529	0.0640688	0.106532	-0.204781	-0.0434152	0.194938	-0.55079	-0.165688	-0.203712	-0.16424	-0.443331	0
DNAJC25	ENSG00000059769.20	ENSP00000320650.3;ENSP00000464086.1;ENSP00000399325.1	DnaJ heat shock protein family (Hsp40) member C25 [Source:HGNC Symbol;Acc:HGNC:34187]	1	5	4	7	NA	NA	1	5	4	3	NA	NA	1	4	3	1	NA	NA	0	0.000120584	0	0	NA	NA	3.05861e+08	3.83483e+08	2.84162e+08	1.2786e+08	NA	NA		-0.017195	0	0.102105	-0.176833	0.482677	0.203652	0.409426	0.290159	-0.160371	0.234089	0.0603336	0.0746539	0.1433	-0.151753	0.0801137
CHST11	ENSG00000171310.11	ENSP00000449093.1;ENSP00000450004.1;ENSP00000305725.5;ENSP00000448678.1;ENSP00000449095.1	carbohydrate sulfotransferase 11 [Source:HGNC Symbol;Acc:HGNC:17422]	1	NA	NA	1	1	2	1	NA	NA	1	1	2	1	NA	NA	1	1	2	0	NA	NA	0	0	0	4.54087e+07	NA	NA	4.02199e+07	8.02411e+07	2.49146e+07		0.235097	0	-0.551306	1.54781	1.01396	-0.141473	0.0068982	-0.501211	0.684256	0.0040361	NA	NA	NA	NA	NA
CLN5	ENSG00000102805.16	ENSP00000490181.2;ENSP00000489809.2;ENSP00000482959.3;ENSP00000489711.2;ENSP00000366673.5;ENSP00000490422.2;ENSP00000479547.3;ENSP00000490078.2;ENSP00000489855.2;ENSP00000490560.1;ENSP00000489922.1;ENSP00000490937.1	CLN5 intracellular trafficking protein [Source:HGNC Symbol;Acc:HGNC:2076]	4	5	9	14	7	9	4	4	6	6	3	5	1	2	3	2	1	2	0	0	0	0	0.00125488	0	1.29672e+11	1.96329e+08	5.24683e+07	1.47611e+08	1.13278e+08	9.53198e+07		0.0697424	0	-0.528943	-0.180292	0.31468	-0.0192512	-0.0360599	-0.182125	-0.00319408	0.315033	-0.179048	-0.0162432	0.099862	-0.255814	0.636738
GRIP1	ENSG00000155974.13	ENSP00000381098.3;ENSP00000352780.4;ENSP00000439053.1;ENSP00000443006.1;ENSP00000446047.1;ENSP00000446024.1;ENSP00000446011.1;ENSP00000443860.1;ENSP00000440918.1;ENSP00000439124.2;ENSP00000438500.1;ENSP00000443392.1;ENSP00000438921.1;ENSP00000446067.1;ENSP00000495444.1	glutamate receptor interacting protein 1 [Source:HGNC Symbol;Acc:HGNC:18708]	NA	NA	NA	1	NA	NA	NA	NA	NA	1	NA	NA	NA	NA	NA	1	NA	NA	NA	NA	NA	0	NA	NA	NA	NA	NA	2.15126e+08	NA	NA		NA	NA	NA	NA	NA	NA	NA	NA	NA	NA	NA	NA	NA	NA	NA
TLR7	ENSG00000196664.5	ENSP00000370034.3	toll like receptor 7 [Source:HGNC Symbol;Acc:HGNC:15631]	NA	4	3	4	NA	3	NA	4	3	3	NA	2	NA	4	3	3	NA	2	NA	0	0	0	NA	0	NA	1.43611e+08	9.0906e+07	1.09236e+08	NA	7.52339e+07		NA	NA	NA	NA	NA	NA	NA	NA	NA	NA	0.0771369	0.511261	0.185742	-0.0259599	-0.0237876
TRIP13	ENSG00000071539.14	ENSP00000166345.3;ENSP00000427528.1	thyroid hormone receptor interactor 13 [Source:HGNC Symbol;Acc:HGNC:12307]	4	7	9	3	3	NA	3	5	6	2	3	NA	3	5	6	2	3	NA	0	0	0	0	0	NA	6.55424e+08	1.84836e+08	6.51564e+07	2.01755e+08	1.17632e+08	NA		0.150553	0	0.0610797	0.0590524	-0.191692	-0.497444	-0.411215	1.41122	0.014016	1.6324	0.898983	-0.30179	1.03614	-0.404704	-0.543959
TPI1	ENSG00000111669.15	ENSP00000475829.1;ENSP00000475184.1;ENSP00000475364.1;ENSP00000443599.1;ENSP00000475620.1;ENSP00000379933.4;ENSP00000484435.1;ENSP00000229270.4	triosephosphate isomerase 1 [Source:HGNC Symbol;Acc:HGNC:12009]	329	379	466	639	583	466	33	31	28	26	23	24	33	31	28	26	23	24	0	0	0	0	0	0	3.5822e+10	1.07681e+11	8.81838e+10	1.04455e+11	8.79273e+10	8.26757e+10		0.0994211	0	0.18357	0.0858331	-0.235396	-0.0495418	0.24213	0.525771	-0.00165653	0.0992165	0.101315	-0.0437087	0.760117	0.176437	0.113134
H2AC21	ENSG00000184270.6	ENSP00000332790.4	H2A clustered histone 21 [Source:HGNC Symbol;Acc:HGNC:20508]	119	103	202	184	223	123	17	17	14	11	12	11	4	4	3	3	4	2	0	0	0	0	0	0.000133833	3.15926e+08	8.47257e+07	2.39149e+08	3.67634e+08	7.84747e+07	1.03458e+07		0.173018	0	0.460139	0.232581	0.32291	-0.291928	0.979877	0.0807333	0.374453	1.11722	0.0393857	-0.215634	0.279351	0.457944	0.535051
CCDC25	ENSG00000147419.19	ENSP00000348933.4;ENSP00000427714.1;ENSP00000428587.1;ENSP00000430662.1;ENSP00000428505.1;ENSP00000428000.1;ENSP00000429861.1;ENSP00000428499.1	coiled-coil domain containing 25 [Source:HGNC Symbol;Acc:HGNC:25591]	5	15	15	23	15	10	5	11	12	11	8	5	5	11	12	11	8	5	0	0	0	0	0	0	3.68664e+08	6.00121e+08	3.92706e+08	5.09106e+09	1.91327e+09	5.66392e+08		0.0306683	0	0.0807795	0.390078	-0.151279	-0.211965	-0.364349	-0.147652	-0.184262	-0.22504	-0.00662886	-0.135197	-0.244962	0.277855	0.0597941
KHSRP	ENSG00000088247.18	ENSP00000471146.2;ENSP00000381216.2;ENSP00000469804.1;ENSP00000478033.1;ENSP00000472328.1;ENSP00000473254.1;ENSP00000472347.1;ENSP00000471262.1;ENSP00000469830.1;ENSP00000469431.1	KH-type splicing regulatory protein [Source:HGNC Symbol;Acc:HGNC:6316]	122	155	181	259	220	205	42	44	47	38	32	34	38	39	42	34	27	31	0	0	0	0	0	0	7.37542e+09	2.07916e+10	6.46551e+09	1.68905e+10	5.97482e+09	4.02068e+09		-0.151298	0	0.318678	-0.0370924	-0.1671	0.0116087	0.253241	0.211221	0.108847	0.633787	0.509315	-0.0342853	0.330834	0.361853	0.18141
GC	ENSG00000145321.13	ENSP00000273951.8;ENSP00000421725.1;ENSP00000426683.1;ENSP00000422664.1;ENSP00000426718.1	GC vitamin D binding protein [Source:HGNC Symbol;Acc:HGNC:4187]	295	330	483	754	692	462	48	45	42	47	35	37	47	44	41	46	34	36	0	0	0	0	0	0	6.91846e+10	7.15651e+10	6.96189e+10	1.43046e+11	7.34518e+10	5.2505e+10		0.291117	0	-0.178741	0.939045	0.365269	-0.13471	-0.599042	0.1941	0.580717	-0.900468	-0.971452	0.314723	-0.945654	-0.296341	-0.15903
SSH3	ENSG00000172830.13	ENSP00000312081.4;ENSP00000365948.6;ENSP00000310055.7;ENSP00000432974.1;ENSP00000431788.2;ENSP00000480198.1;ENSP00000433902.2	slingshot protein phosphatase 3 [Source:HGNC Symbol;Acc:HGNC:30581]	12	21	28	25	14	29	12	12	17	10	6	11	12	12	17	10	6	11	0	0	0	0	0	0	1.73805e+09	1.54079e+09	1.76255e+09	2.45371e+09	2.28853e+09	1.51079e+09		0.570236	0	-0.584461	-0.389348	-0.18253	0.288096	-0.386978	-0.687675	-0.14333	-0.423161	-0.864061	-0.0918362	-1.12192	0.201976	0.490775
TFE3	ENSG00000068323.17	ENSP00000476976.1;ENSP00000314129.7	transcription factor binding to IGHM enhancer 3 [Source:HGNC Symbol;Acc:HGNC:11752]	6	8	6	12	8	7	4	6	4	6	2	4	3	3	3	3	1	2	0	0	0	0	0	0	1.60228e+08	1.546e+08	7.93438e+07	1.8476e+08	1.77275e+08	4.32805e+07		-0.120606	0	0.497026	-0.002878	0.0351218	0.173471	0.132572	0.201308	-0.00298194	0.314913	-0.0795905	0.146628	-0.074452	-0.0612234	0.107732
ZFAND6	ENSG00000086666.19	ENSP00000479071.1;ENSP00000452735.1;ENSP00000454152.1;ENSP00000453590.1;ENSP00000261749.6;ENSP00000454273.1;ENSP00000454137.1;ENSP00000484971.1;ENSP00000455515.1;ENSP00000454409.1;ENSP00000453291.1;ENSP00000453709.1;ENSP00000452664.1;ENSP00000455146.1;ENSP00000453710.1;ENSP00000456973.1;ENSP00000453308.1;ENSP00000453571.1;ENSP00000453888.1;ENSP00000478129.1;ENSP00000452625.1	zinc finger AN1-type containing 6 [Source:HGNC Symbol;Acc:HGNC:30164]	2	2	3	8	3	6	1	2	2	1	2	2	1	2	2	1	1	2	0	0	0	0	0	0	2.08647e+09	1.10567e+08	2.74644e+07	7.39685e+11	9.01587e+08	3.69956e+08		-0.131377	0	0.410756	-0.454451	-0.492474	-0.272265	0.128959	0.614524	-0.286206	0.576133	0.269006	-0.170509	0.524149	-0.257725	-0.101229
STEAP4	ENSG00000127954.13	ENSP00000369419.4;ENSP00000305545.5;ENSP00000394399.1	STEAP4 metalloreductase [Source:HGNC Symbol;Acc:HGNC:21923]	6	8	10	15	7	1	5	6	7	7	3	1	5	6	7	7	3	1	0	0	0	0	0	0	5.27376e+08	2.04253e+08	7.63326e+08	1.43514e+10	3.38582e+08	5.67243e+07		0.813129	0	-0.271018	0.56541	-0.432361	0.272885	0.441134	0.222359	0.168489	-1.30162	-0.851905	-0.818884	-1.33159	0.627851	0.074626
BGN	ENSG00000182492.16	ENSP00000327336.4;ENSP00000402525.1	biglycan [Source:HGNC Symbol;Acc:HGNC:1044]	337	438	585	919	936	657	32	39	26	34	37	29	31	38	25	33	36	28	0	0	0	0	0	0	1.66848e+11	2.13352e+11	3.17858e+10	3.67379e+11	1.24544e+11	2.06376e+11		0.671475	0	-0.245591	0.215463	-0.735544	-0.482733	-1.15276	-0.561561	0.0350581	-1.13264	-1.06912	0.40492	-1.39441	-0.23515	0.460711
SPINK5	ENSG00000133710.16	ENSP00000430264.1;ENSP00000381472.1;ENSP00000352936.3;ENSP00000427943.1;ENSP00000421519.1;ENSP00000256084.7	serine peptidase inhibitor Kazal type 5 [Source:HGNC Symbol;Acc:HGNC:15464]	NA	NA	NA	1	NA	1	NA	NA	NA	1	NA	1	NA	NA	NA	1	NA	1	NA	NA	NA	0	NA	0.00126263	NA	NA	NA	3.72138e+08	NA	9.73582e+07		NA	NA	NA	NA	NA	NA	NA	NA	NA	NA	NA	NA	NA	NA	NA
FANCD2OS	ENSG00000163705.13	ENSP00000429663.1;ENSP00000429589.1;ENSP00000429608.1	FANCD2 opposite strand [Source:HGNC Symbol;Acc:HGNC:28623]	NA	NA	1	NA	NA	NA	NA	NA	1	NA	NA	NA	NA	NA	1	NA	NA	NA	NA	NA	0.000672721	NA	NA	NA	NA	NA	NA	NA	NA	NA		NA	NA	NA	NA	NA	NA	NA	NA	NA	NA	NA	NA	NA	NA	NA
GLRX	ENSG00000173221.14	ENSP00000422708.1;ENSP00000237858.6;ENSP00000369314.4;ENSP00000427353.1;ENSP00000424636.2	glutaredoxin [Source:HGNC Symbol;Acc:HGNC:4330]	16	21	30	39	38	31	5	5	6	6	4	5	5	5	6	6	4	5	0	0	0	0	0	0	1.29326e+09	3.47115e+09	5.91741e+09	3.39383e+09	4.75143e+09	3.62167e+09		0.0727621	0	-0.205161	0.445199	1.01518	-0.282592	0.513419	-0.0545813	0.434342	-0.0261004	-0.461751	-0.176216	-0.0361122	-0.198848	-0.176619
PTPN18	ENSG00000072135.13	ENSP00000175756.5;ENSP00000310092.5;ENSP00000411750.1;ENSP00000387031.2	protein tyrosine phosphatase non-receptor type 18 [Source:HGNC Symbol;Acc:HGNC:9649]	1	1	1	6	NA	3	1	1	1	2	NA	1	1	1	1	2	NA	1	0	0	0	0	NA	0	1.84017e+09	9.69257e+08	1.13901e+09	1.37793e+09	NA	1.82715e+09		-0.368528	0	0.14167	-0.749981	-0.970515	-0.390945	-0.175063	-0.0751025	-0.14092	0.56332	0.923776	-0.0731304	1.02879	0.0432002	0.255868
CPNE5	ENSG00000124772.12	ENSP00000244751.2;ENSP00000487872.1;ENSP00000488125.1;ENSP00000376885.2	copine 5 [Source:HGNC Symbol;Acc:HGNC:2318]	NA	NA	NA	20	NA	NA	NA	NA	NA	2	NA	NA	NA	NA	NA	1	NA	NA	NA	NA	NA	0.00104663	NA	NA	NA	NA	NA	5.66559e+07	NA	NA		NA	NA	NA	NA	NA	NA	NA	NA	NA	NA	NA	NA	NA	NA	NA
SLC46A3	ENSG00000139508.15	ENSP00000266943.7;ENSP00000370192.4	solute carrier family 46 member 3 [Source:HGNC Symbol;Acc:HGNC:27501]	NA	1	2	NA	NA	NA	NA	1	1	NA	NA	NA	NA	1	1	NA	NA	NA	NA	0	0	NA	NA	NA	NA	3.95706e+07	NA	NA	NA	NA		NA	NA	NA	NA	NA	NA	NA	NA	NA	NA	-0.237993	-0.0801864	-0.30069	-0.53398	-0.385962
WDR33	ENSG00000136709.12	ENSP00000325377.3;ENSP00000397547.1;ENSP00000376730.1;ENSP00000387186.3;ENSP00000386861.1	WD repeat domain 33 [Source:HGNC Symbol;Acc:HGNC:25651]	22	32	32	33	10	16	18	23	24	18	8	11	18	23	24	18	8	11	0	0	0	0	0	0	2.82978e+09	4.61245e+08	6.40724e+08	2.79647e+09	4.38278e+08	3.06413e+08		-0.215089	0	0.571831	-0.0252559	0.0767377	-0.0478288	0.220122	0.142279	-0.0728722	0.27508	0.395487	0.0206031	0.420973	0.0935969	0.1684
ALG6	ENSG00000088035.18	ENSP00000497667.1;ENSP00000473934.2;ENSP00000497828.1;ENSP00000497170.1;ENSP00000263440.5;ENSP00000497742.1;ENSP00000473328.1	ALG6 alpha-1,3-glucosyltransferase [Source:HGNC Symbol;Acc:HGNC:23157]	NA	1	NA	NA	NA	1	NA	1	NA	NA	NA	1	NA	1	NA	NA	NA	1	NA	0.00167748	NA	NA	NA	0.000773595	NA	NA	NA	NA	NA	9.57515e+07		NA	NA	NA	NA	NA	NA	NA	NA	NA	NA	-1.23436	-1.22009	-1.00746	-0.486714	-1.8996
UBL7	ENSG00000288408.1	ENSP00000499893.1;ENSP00000500449.1;ENSP00000500266.1;ENSP00000500882.1;ENSP00000500164.1;ENSP00000500442.1;ENSP00000500520.1;ENSP00000500533.1;ENSP00000500739.1;ENSP00000456662.1;ENSP00000456807.1;ENSP00000457703.1;ENSP00000457708.1;ENSP00000378518.2;ENSP00000354883.4;ENSP00000454828.1;ENSP00000457828.1;ENSP00000457920.1	ubiquitin like 7 [Source:HGNC Symbol;Acc:HGNC:28221]	5	9	10	8	1	2	4	6	7	5	1	2	4	6	7	5	1	2	0	0	0	0	0	0.000517598	2.46618e+08	1.32382e+08	4.06382e+09	1.30148e+09	NA	2.83977e+08		-0.258739	0	0.633142	-0.34167	0.0296508	-0.00699085	0.141647	-0.0492314	-0.278504	0.162914	0.640629	0.123508	0.376786	-0.0556231	0.159601
ECPAS	ENSG00000136813.14	ENSP00000339889.5;ENSP00000363504.2;ENSP00000473399.1;ENSP00000473402.1;ENSP00000259335.4	Ecm29 proteasome adaptor and scaffold [Source:HGNC Symbol;Acc:HGNC:29020]	67	88	109	140	122	122	44	48	54	42	35	43	44	48	54	42	35	43	0	0	0	0	0	0	1.57988e+09	2.89682e+09	1.26588e+09	5.29192e+09	1.99274e+10	6.06982e+09		0.171712	0	0.139657	-0.0408002	0.548049	-0.100672	-0.169813	-0.0810968	-0.0319879	0.167325	0.122651	0.0537229	0.236362	-0.0534423	-0.152783
SNRPF	ENSG00000139343.10	ENSP00000266735.5;ENSP00000447751.1;ENSP00000447127.1	small nuclear ribonucleoprotein polypeptide F [Source:HGNC Symbol;Acc:HGNC:11162]	11	9	11	12	13	8	5	5	6	6	4	3	5	5	6	6	4	3	0	0	0	0	0	0	7.2606e+08	6.17178e+08	2.61669e+09	2.734e+09	6.81279e+08	7.14827e+08		-0.0288552	0	0.142308	-0.514936	-0.312758	-0.0898048	0.547514	0.0864546	-0.493036	0.149637	0.129362	-0.251858	0.719798	0.251733	-0.169184
NOSIP	ENSG00000142546.14	ENSP00000470034.1;ENSP00000470450.1;ENSP00000343497.3;ENSP00000473109.1;ENSP00000471929.1;ENSP00000472103.1;ENSP00000471291.1;ENSP00000468974.1	nitric oxide synthase interacting protein [Source:HGNC Symbol;Acc:HGNC:17946]	11	14	16	20	16	9	6	11	11	8	7	5	6	11	11	8	7	5	0	0	0	0	0	0	3.35768e+08	3.44418e+08	4.84129e+08	7.10301e+09	1.23474e+09	3.26565e+08		-0.210475	0	0.327571	-0.171345	0.435163	-0.0213527	0.318644	0.118944	0.178644	0.570215	0.316708	-0.192047	0.523086	-0.12308	-0.494082
NUBP2	ENSG00000095906.17	ENSP00000456928.1;ENSP00000262302.9;ENSP00000454576.1;ENSP00000455896.1;ENSP00000454982.1;ENSP00000456284.1;ENSP00000454815.1;ENSP00000455739.1;ENSP00000456199.1;ENSP00000460079.1	nucleotide binding protein 2 [Source:HGNC Symbol;Acc:HGNC:8042]	5	13	15	12	12	12	5	6	7	4	6	5	5	6	7	4	6	5	0	0	0	0	0	0	1.94401e+09	6.22035e+08	3.99475e+09	3.80489e+09	6.65969e+08	1.59148e+09		0.333896	0	-0.184826	0.165203	0.0200307	0.417245	0.0678317	-0.0747421	0.0266302	-0.086952	-0.394672	-0.092543	-0.456979	-0.136805	0.055419
CCPG1	ENSG00000260916.8	ENSP00000457967.1;ENSP00000403400.3;ENSP00000311656.6;ENSP00000415128.3;ENSP00000455406.1;ENSP00000454666.1;ENSP00000455852.1;ENSP00000454456.1;ENSP00000454802.1;ENSP00000457393.1;ENSP00000456045.1	cell cycle progression 1 [Source:HGNC Symbol;Acc:HGNC:24227]	NA	2	2	4	NA	2	NA	2	2	1	NA	1	NA	2	2	1	NA	1	NA	0	0	0	NA	0	NA	2.87947e+08	1.5611e+08	1.32298e+08	NA	1.34537e+07		NA	NA	NA	NA	NA	NA	NA	NA	NA	NA	0.151884	-0.0336339	0.55785	-0.431364	0.236241
ATAD2	ENSG00000156802.13	ENSP00000429331.1;ENSP00000287394.5;ENSP00000429213.1;ENSP00000429617.1	ATPase family AAA domain containing 2 [Source:HGNC Symbol;Acc:HGNC:30123]	4	3	15	27	3	3	4	3	12	13	2	2	3	2	11	11	1	2	0	0	0	0	0	0	1.24354e+08	5.85969e+08	3.59054e+08	7.99092e+08	7.63148e+07	3.17539e+07		-0.158237	0	-1.15974	0.284337	0.212562	-0.444216	1.44635	0.201049	-0.1369	0.724586	0.222203	-1.0475	1.60639	-1.16742	-0.681719
MTX2	ENSG00000128654.14	ENSP00000403545.1;ENSP00000249442.6;ENSP00000402204.2;ENSP00000414176.1;ENSP00000398757.1	metaxin 2 [Source:HGNC Symbol;Acc:HGNC:7506]	16	17	21	37	26	22	10	11	12	10	7	7	10	11	12	10	7	7	0	0	0	0	0	0	1.08677e+09	1.01719e+09	1.49606e+09	9.48721e+08	1.53225e+09	8.38874e+08		0.315917	0	-0.172717	-0.102967	-0.124234	0.128643	-0.310755	-0.218371	-0.428303	-0.339188	0.110103	-0.134901	-0.210578	0.127512	0.133818
HEATR4	ENSG00000187105.9	ENSP00000450444.2;ENSP00000335447.2;ENSP00000452407.1;ENSP00000451367.1;ENSP00000456792.1	HEAT repeat containing 4 [Source:HGNC Symbol;Acc:HGNC:16761]	NA	NA	NA	NA	1	NA	NA	NA	NA	NA	1	NA	NA	NA	NA	NA	1	NA	NA	NA	NA	NA	0.00149986	NA	NA	NA	NA	NA	3.86027e+06	NA		NA	NA	NA	NA	NA	NA	NA	NA	NA	NA	NA	NA	NA	NA	NA
AOPEP	ENSG00000148120.17	ENSP00000364464.2;ENSP00000277198.2;ENSP00000297979.5;ENSP00000387736.1;ENSP00000402171.1;ENSP00000411451.1;ENSP00000413927.1;ENSP00000431923.1	aminopeptidase O (putative) [Source:HGNC Symbol;Acc:HGNC:1361]	NA	NA	NA	NA	NA	1	NA	NA	NA	NA	NA	1	NA	NA	NA	NA	NA	1	NA	NA	NA	NA	NA	0.000260756	NA	NA	NA	NA	NA	7.70728e+07		NA	NA	NA	NA	NA	NA	NA	NA	NA	NA	NA	NA	NA	NA	NA
EMB	ENSG00000170571.12	ENSP00000302289.5;ENSP00000425215.1;ENSP00000426404.1	embigin [Source:HGNC Symbol;Acc:HGNC:30465]	2	3	6	4	5	5	2	3	3	3	3	3	2	3	3	3	3	3	0	0	0	0	0	0	4.00522e+08	1.50303e+08	8.10002e+07	3.57223e+08	4.9844e+08	1.4788e+08		-0.205701	0	-0.109199	0.0560863	0.0440687	-0.23923	0.464678	0.64022	0.166647	-0.733515	-0.183229	0.00331371	0.0802236	-0.345561	-0.190014
CCM2	ENSG00000136280.17	ENSP00000258781.7;ENSP00000417251.1;ENSP00000496916.1;ENSP00000417180.1;ENSP00000419474.1;ENSP00000418763.1;ENSP00000370503.3;ENSP00000438035.1;ENSP00000444725.1	CCM2 scaffold protein [Source:HGNC Symbol;Acc:HGNC:21708]	5	7	9	10	6	9	4	5	7	5	4	5	4	5	7	5	4	5	0	0	0	0	0	0	2.61264e+08	1.18026e+08	1.80955e+08	2.58166e+08	2.70368e+08	1.69894e+08		-0.0759319	0	-0.269217	-0.0618316	-0.289783	-0.00235286	-0.00419388	0.138992	-0.015526	-0.263917	-0.362449	0.15456	-0.111386	0.411231	0.275286
GPR149	ENSG00000174948.6	ENSP00000374390.2	G protein-coupled receptor 149 [Source:HGNC Symbol;Acc:HGNC:23627]	NA	NA	NA	1	NA	NA	NA	NA	NA	1	NA	NA	NA	NA	NA	1	NA	NA	NA	NA	NA	0.00202863	NA	NA	NA	NA	NA	1.9217e+07	NA	NA		NA	NA	NA	NA	NA	NA	NA	NA	NA	NA	NA	NA	NA	NA	NA
RRAGB	ENSG00000083750.13	ENSP00000364077.4;ENSP00000410630.1;ENSP00000262850.7	Ras related GTP binding B [Source:HGNC Symbol;Acc:HGNC:19901]	NA	NA	5	NA	NA	NA	NA	NA	5	NA	NA	NA	NA	NA	1	NA	NA	NA	NA	NA	0	NA	NA	NA	NA	NA	1.48279e+07	NA	NA	NA		NA	NA	NA	NA	NA	NA	NA	NA	NA	NA	NA	NA	NA	NA	NA
ERVMER34-1	ENSG00000226887.8	ENSP00000460602.1;ENSP00000460255.1	endogenous retrovirus group MER34 member 1, envelope [Source:HGNC Symbol;Acc:HGNC:42970]	NA	NA	1	NA	NA	NA	NA	NA	1	NA	NA	NA	NA	NA	1	NA	NA	NA	NA	NA	0	NA	NA	NA	NA	NA	1.37555e+07	NA	NA	NA		NA	NA	NA	NA	NA	NA	NA	NA	NA	NA	NA	NA	NA	NA	NA
RBM20	ENSG00000203867.8	ENSP00000358532.3	RNA binding motif protein 20 [Source:HGNC Symbol;Acc:HGNC:27424]	NA	NA	NA	NA	NA	2	NA	NA	NA	NA	NA	1	NA	NA	NA	NA	NA	1	NA	NA	NA	NA	NA	0.00126326	NA	NA	NA	NA	NA	1.01669e+09		NA	NA	NA	NA	NA	NA	NA	NA	NA	NA	NA	NA	NA	NA	NA
GEMIN8	ENSG00000046647.14	ENSP00000505429.1;ENSP00000505279.1;ENSP00000369895.4;ENSP00000381398.3;ENSP00000369894.2	gem nuclear organelle associated protein 8 [Source:HGNC Symbol;Acc:HGNC:26044]	2	3	4	6	3	2	2	3	4	3	2	1	2	3	4	3	2	1	0	0	0	0	0	0	7.30195e+08	1.92279e+08	1.20767e+08	2.7107e+08	2.73573e+08	1.33454e+08		-0.414691	0	0.611148	-0.63349	0.798231	-0.13135	-0.351475	0.115827	0.256674	0.0602479	1.22702	0.111572	0.437064	0.0568715	0.138948
DAZAP1	ENSG00000071626.17	ENSP00000337132.5;ENSP00000233078.4;ENSP00000467680.2;ENSP00000465433.2;ENSP00000467613.2	DAZ associated protein 1 [Source:HGNC Symbol;Acc:HGNC:2683]	20	21	31	31	18	25	11	11	11	10	7	10	11	11	11	10	7	10	0	0	0	0	0	0	2.31461e+09	1.31344e+09	2.34272e+09	2.2379e+09	4.27502e+09	1.56166e+09		0.282169	0	-0.287644	0.531419	0.0448372	0.063159	-0.0972642	-0.169209	0.101368	0.236825	-0.323488	-0.0975528	-0.066847	0.138863	-0.0207428
JMJD4	ENSG00000081692.13	ENSP00000477669.1;ENSP00000387830.3	jumonji domain containing 4 [Source:HGNC Symbol;Acc:HGNC:25724]	1	NA	NA	NA	NA	NA	1	NA	NA	NA	NA	NA	1	NA	NA	NA	NA	NA	0	NA	NA	NA	NA	NA	7.83472e+07	NA	NA	NA	NA	NA		0.356007	0	0.779263	0.215237	0.89629	0.169922	0.383457	0.547518	-0.0788978	-0.0291937	NA	NA	NA	NA	NA
THEM4	ENSG00000159445.13	ENSP00000357804.3;ENSP00000431288.1;ENSP00000433304.1	thioesterase superfamily member 4 [Source:HGNC Symbol;Acc:HGNC:17947]	1	4	6	6	NA	3	1	4	5	4	NA	3	1	4	5	4	NA	3	0	0	0	0	NA	0	1.12219e+08	9.68355e+07	1.17091e+08	7.02473e+08	NA	6.43437e+07		0.237137	0	-0.467103	-0.313248	0.109414	0.266618	-0.308627	-0.613494	-0.303312	0.138904	0.016462	0.385084	-0.3247	-0.443148	0.498527
TAGAP	ENSG00000164691.18	ENSP00000322650.6;ENSP00000356033.4;ENSP00000495465.1;ENSP00000340217.5	T cell activation RhoGTPase activating protein [Source:HGNC Symbol;Acc:HGNC:15669]	NA	NA	NA	1	NA	NA	NA	NA	NA	1	NA	NA	NA	NA	NA	1	NA	NA	NA	NA	NA	0.00202611	NA	NA	NA	NA	NA	NA	NA	NA		NA	NA	NA	NA	NA	NA	NA	NA	NA	NA	NA	NA	NA	NA	NA
CENPB	ENSG00000125817.8	ENSP00000369075.4	centromere protein B [Source:HGNC Symbol;Acc:HGNC:1852]	1	NA	2	5	1	NA	1	NA	2	5	1	NA	1	NA	2	5	1	NA	0	NA	0	0	0.00125436	NA	5.92991e+08	NA	4.70572e+07	2.19206e+08	9.92584e+07	NA		-0.474919	0	0.315683	-0.132428	-0.212017	0.376437	1.08073	-0.24939	-0.394017	0.836179	NA	NA	NA	NA	NA
ALDH2	ENSG00000111275.13	ENSP00000403349.3;ENSP00000261733.2;ENSP00000448179.1;ENSP00000474669.1	aldehyde dehydrogenase 2 family member [Source:HGNC Symbol;Acc:HGNC:404]	112	149	173	222	278	220	36	38	37	33	31	33	19	18	18	17	16	18	0	0	0	0	0	0	9.95763e+09	1.0587e+10	1.12429e+10	1.78691e+10	6.75327e+10	1.28839e+10		0.832932	0	-0.650634	-0.15355	0.082981	-0.29744	-0.24658	-0.171995	-0.347481	-0.642921	-0.529974	0.295139	-0.00856826	0.401272	-0.33037
NCKAP5L	ENSG00000167566.17	ENSP00000402619.1;ENSP00000337998.6	NCK associated protein 5 like [Source:HGNC Symbol;Acc:HGNC:29321]	3	3	4	3	NA	1	2	3	4	3	NA	1	2	3	4	3	NA	1	0	0	0	0	NA	0	1.36323e+08	7.66048e+07	4.26999e+08	1.1113e+09	NA	1.96479e+08		0.115051	0	0.324445	0.450492	0.14101	0.161684	-0.228213	-0.0606572	0.796503	0.507615	0.220381	0.590009	0.177345	-0.203808	0.257051
LSM14B	ENSG00000149657.20	ENSP00000359953.1;ENSP00000383172.2;ENSP00000279068.5;ENSP00000279069.7;ENSP00000355209.3	LSM family member 14B [Source:HGNC Symbol;Acc:HGNC:15887]	11	14	11	26	8	11	8	10	7	11	4	7	8	10	7	11	4	7	0	0	0	0	0	0	8.15708e+08	5.63566e+08	5.28694e+08	6.93243e+08	7.5246e+08	3.93e+08		-0.382513	0	0.653298	-0.337989	-0.136133	0.00317209	0.247221	0.3512	-0.176881	0.253662	0.939891	0.0852443	0.705607	0.17918	0.00421186
KCTD15	ENSG00000153885.14	ENSP00000466357.1;ENSP00000466804.1;ENSP00000467955.1;ENSP00000464722.1;ENSP00000467612.1;ENSP00000284006.4;ENSP00000464812.1;ENSP00000467353.1;ENSP00000394390.1;ENSP00000477220.1	potassium channel tetramerization domain containing 15 [Source:HGNC Symbol;Acc:HGNC:23297]	NA	5	4	6	1	NA	NA	4	4	3	1	NA	NA	4	4	3	1	NA	NA	0	0	0	0	NA	NA	4.86561e+08	4.82516e+08	3.46017e+09	3.78171e+07	NA		NA	NA	NA	NA	NA	NA	NA	NA	NA	NA	0.0406985	0.256732	-0.72893	0.412357	0.193128
MKLN1	ENSG00000128585.18	ENSP00000398094.2;ENSP00000387920.1;ENSP00000399954.1;ENSP00000412815.1;ENSP00000323527.6;ENSP00000407705.1	muskelin 1 [Source:HGNC Symbol;Acc:HGNC:7109]	2	7	4	2	1	NA	2	5	4	1	1	NA	2	5	4	1	1	NA	0	0	0	0	0	NA	NA	1.87974e+09	6.57267e+07	2.06054e+08	1.18444e+08	NA		-0.163938	0	0.698405	-0.00147097	0.0161434	0.0175118	-0.336899	0.312432	-0.058768	0.144565	0.481879	-0.276012	0.0814705	-0.100593	-0.0260471
NCAPH	ENSG00000121152.10	ENSP00000240423.4;ENSP00000400774.1;ENSP00000405237.1;ENSP00000401227.1;ENSP00000407308.1;ENSP00000415162.1	non-SMC condensin I complex subunit H [Source:HGNC Symbol;Acc:HGNC:1112]	5	6	9	12	7	6	5	5	8	8	5	6	5	5	8	8	5	6	0	0	0	0	0	0	4.9298e+08	1.61316e+08	2.37996e+08	1.26135e+09	1.65438e+08	3.01118e+08		-0.334893	0	1.22296	0.251624	0.4293	-0.804717	0.510794	0.814777	-0.0381347	1.0908	0.770089	-0.306208	0.942576	-0.544416	-0.297296
PAX6	ENSG00000007372.24	ENSP00000480026.1;ENSP00000492658.1;ENSP00000404100.1;ENSP00000495109.1;ENSP00000492315.2;ENSP00000491295.1;ENSP00000368427.2;ENSP00000368403.2;ENSP00000368424.2;ENSP00000490963.1;ENSP00000492024.1;ENSP00000492316.1;ENSP00000368401.2;ENSP00000492476.1;ENSP00000491872.1;ENSP00000491948.1;ENSP00000492769.1;ENSP00000241001.8;ENSP00000490971.1;ENSP00000491944.1;ENSP00000492166.1;ENSP00000492205.1;ENS…	paired box 6 [Source:HGNC Symbol;Acc:HGNC:8620]	NA	1	NA	NA	NA	NA	NA	1	NA	NA	NA	NA	NA	1	NA	NA	NA	NA	NA	0.000120077	NA	NA	NA	NA	NA	NA	NA	NA	NA	NA		NA	NA	NA	NA	NA	NA	NA	NA	NA	NA	1.38765	-1.32257	0.598068	-1.19875	0.966697
MLYCD	ENSG00000103150.7	ENSP00000262430.4;ENSP00000484042.1;ENSP00000477143.1;ENSP00000476300.1	malonyl-CoA decarboxylase [Source:HGNC Symbol;Acc:HGNC:7150]	10	10	14	13	3	7	9	8	11	6	2	4	8	7	10	5	2	4	0	0	0	0	0	0	2.23105e+10	2.57345e+08	4.37109e+08	1.00717e+09	5.63037e+08	3.67593e+08		0.17357	0	-0.494979	-0.0580461	0.259835	0.286264	0.108725	-0.130795	-0.164128	-0.646089	-0.519286	0.094772	-0.437387	0.136189	-0.415861
JAKMIP1	ENSG00000152969.20	ENSP00000490067.1;ENSP00000386711.3;ENSP00000387042.3;ENSP00000422004.1;ENSP00000282924.5;ENSP00000386925.1;ENSP00000386745.2	janus kinase and microtubule interacting protein 1 [Source:HGNC Symbol;Acc:HGNC:26460]	NA	NA	NA	1	NA	NA	NA	NA	NA	1	NA	NA	NA	NA	NA	1	NA	NA	NA	NA	NA	0.00201478	NA	NA	NA	NA	NA	NA	NA	NA		NA	NA	NA	NA	NA	NA	NA	NA	NA	NA	NA	NA	NA	NA	NA
THOC2	ENSG00000125676.20	ENSP00000397317.1;ENSP00000415211.1;ENSP00000415947.1;ENSP00000402168.1;ENSP00000415244.1;ENSP00000347959.4;ENSP00000419795.1;ENSP00000416639.1;ENSP00000415374.1;ENSP00000245838.8;ENSP00000480478.1	THO complex 2 [Source:HGNC Symbol;Acc:HGNC:19073]	8	12	24	25	16	13	7	11	19	15	10	8	7	11	19	15	10	8	0	0	0	0	0	0	3.56493e+08	2.47595e+08	2.84624e+09	2.61481e+09	3.65431e+08	5.45347e+08		-0.341612	0	0.00961319	0.371096	0.382547	-0.0841551	0.512078	0.53883	-0.0223488	0.159621	0.400154	-0.82187	0.892193	-0.591889	-0.132309
INTS10	ENSG00000104613.12	ENSP00000381064.3;ENSP00000429011.1;ENSP00000430877.1;ENSP00000428107.1;ENSP00000430446.1;ENSP00000430704.1;ENSP00000429534.1;ENSP00000429117.1;ENSP00000428300.1;ENSP00000428608.1;ENSP00000428671.1	integrator complex subunit 10 [Source:HGNC Symbol;Acc:HGNC:25548]	2	5	2	9	4	5	2	4	2	6	2	2	2	4	2	6	2	2	0	0	0	0	0	0	4.31794e+08	1.62067e+08	2.92623e+08	1.24486e+08	1.64938e+09	1.00259e+08		-0.387758	0	-0.430816	-0.193691	0.258429	-0.105341	0.271747	0.0610476	-0.699843	-0.345095	0.189169	0.191384	0.38993	0.149637	0.140689
RFC4	ENSG00000163918.12	ENSP00000399769.1;ENSP00000376272.2;ENSP00000296273.2;ENSP00000401429.1;ENSP00000411300.1;ENSP00000394870.1;ENSP00000407982.1;ENSP00000415099.1;ENSP00000399314.1	replication factor C subunit 4 [Source:HGNC Symbol;Acc:HGNC:9972]	14	14	21	30	6	20	9	11	15	12	5	9	9	11	15	12	5	9	0	0	0	0	0	0	1.0418e+09	7.00345e+08	1.59776e+09	1.24718e+09	2.81714e+08	1.42265e+09		-0.0337298	0	0.496088	0.0645366	0.123811	-0.188311	0.475292	0.483255	-0.0561471	0.537511	0.48309	-0.172156	0.481857	0.110026	-0.192147
SEC23B	ENSG00000101310.17	ENSP00000338844.3;ENSP00000495008.1;ENSP00000403971.1;ENSP00000262544.2;ENSP00000496460.1;ENSP00000496118.1;ENSP00000496507.1;ENSP00000497473.1;ENSP00000366685.1;ENSP00000409882.1	SEC23 homolog B, COPII coat complex component [Source:HGNC Symbol;Acc:HGNC:10702]	56	58	80	96	62	78	31	32	33	27	19	28	28	29	30	24	16	25	0	0	0	0	0	0	1.73422e+09	1.37378e+09	1.92423e+09	3.25778e+09	1.95325e+10	2.41512e+09		-0.0134336	0	-0.376731	-0.298463	0.325722	0.388524	0.293026	-0.158923	-0.490032	-0.00108564	-0.181974	-0.406439	0.0989227	-0.222973	-0.0803208
SYPL1	ENSG00000008282.9	ENSP00000388336.2;ENSP00000011473.2;ENSP00000417473.1;ENSP00000419070.1;ENSP00000489167.1	synaptophysin like 1 [Source:HGNC Symbol;Acc:HGNC:11507]	6	7	4	17	13	9	3	4	3	4	4	3	3	4	3	4	4	3	0	0	0	0	0	0	7.1215e+08	9.25343e+08	2.23119e+09	2.76235e+09	2.41185e+08	5.01745e+08		-0.154432	0	-0.0529144	0.583126	0.217671	-0.268348	0.0182804	-0.113864	-0.0896435	-0.402805	-0.050652	-0.67129	-0.455169	0.0588201	-0.225711
STAG2	ENSG00000101972.19	ENSP00000377987.1;ENSP00000397265.1;ENSP00000218089.9;ENSP00000405555.1;ENSP00000360202.1;ENSP00000405874.1;ENSP00000360199.3;ENSP00000360187.4;ENSP00000401309.1;ENSP00000360186.3;ENSP00000415103.1;ENSP00000392118.1;ENSP00000377988.1	stromal antigen 2 [Source:HGNC Symbol;Acc:HGNC:11355]	23	27	33	33	34	24	16	19	21	12	11	10	11	15	15	9	9	8	0	0	0	0	0	0	3.52422e+08	3.46573e+08	1.23615e+09	6.12735e+08	9.47691e+08	3.81195e+08		0.0518342	0	0.250441	0.107206	-0.0544573	0.0800788	0.434984	0.479049	-0.326163	0.0540534	0.0897861	-0.413838	-0.0802353	0.293037	0.145649
CACNA2D4	ENSG00000284953.2	ENSP00000495256.1;ENSP00000493870.1;ENSP00000494451.1;ENSP00000494913.1;ENSP00000496774.1;ENSP00000494474.1;ENSP00000493907.1;ENSP00000493490.1;ENSP00000494302.1;ENSP00000496204.1;ENSP00000494395.1;ENSP00000494565.1;ENSP00000495851.1;ENSP00000496164.1;ENSP00000440231.2;ENSP00000372169.4;ENSP00000403371.2;ENSP00000442329.2;ENSP00000446341.1;ENSP00000465372.1;ENSP00000467333.1;ENSP00000468530.1;ENS…	calcium voltage-gated channel auxiliary subunit alpha2delta 4 [Source:HGNC Symbol;Acc:HGNC:20202]	NA	NA	NA	1	NA	NA	NA	NA	NA	1	NA	NA	NA	NA	NA	1	NA	NA	NA	NA	NA	0.00150012	NA	NA	NA	NA	NA	4.15939e+08	NA	NA		NA	NA	NA	NA	NA	NA	NA	NA	NA	NA	NA	NA	NA	NA	NA
KLB	ENSG00000134962.7	ENSP00000257408.4	klotho beta [Source:HGNC Symbol;Acc:HGNC:15527]	NA	1	3	NA	NA	1	NA	1	1	NA	NA	1	NA	1	1	NA	NA	1	NA	0.00114797	0.00216286	NA	NA	0.00186312	NA	NA	2.07802e+09	NA	NA	3.21779e+07		NA	NA	NA	NA	NA	NA	NA	NA	NA	NA	-2.59427	1.54765	-0.673033	0.388094	0.126145
PMFBP1	ENSG00000118557.16	ENSP00000443366.1;ENSP00000443817.1;ENSP00000237353.10;ENSP00000368364.5;ENSP00000439564.1;ENSP00000444953.1;ENSP00000440941.1;ENSP00000439841.1;ENSP00000440755.1;ENSP00000347854.6	polyamine modulated factor 1 binding protein 1 [Source:HGNC Symbol;Acc:HGNC:17728]	1	1	NA	NA	NA	NA	1	1	NA	NA	NA	NA	1	1	NA	NA	NA	NA	0.000857738	0.00167205	NA	NA	NA	NA	2.26437e+08	3.95699e+06	NA	NA	NA	NA		-0.975768	0	-0.673751	-0.610361	0.226789	-0.740609	-0.633479	-0.567938	-0.181336	-0.273231	NA	NA	NA	NA	NA
EFHB	ENSG00000163576.18	ENSP00000295824.9;ENSP00000342263.4;ENSP00000373908.4;ENSP00000396778.1	EF-hand domain family member B [Source:HGNC Symbol;Acc:HGNC:26330]	1	NA	NA	NA	NA	NA	1	NA	NA	NA	NA	NA	1	NA	NA	NA	NA	NA	0.000853867	NA	NA	NA	NA	NA	NA	NA	NA	NA	NA	NA		-1.27114	0	1.40984	-0.726738	-0.594664	-0.538651	1.488	1.89796	-0.284489	1.56554	NA	NA	NA	NA	NA
AHNAK2	ENSG00000185567.7	ENSP00000450998.1;ENSP00000353114.4	AHNAK nucleoprotein 2 [Source:HGNC Symbol;Acc:HGNC:20125]	101	197	182	278	172	217	70	133	128	107	62	97	68	131	126	105	60	95	0	0	0	0	0	0	5.71682e+09	4.46932e+09	6.12151e+09	3.67893e+10	2.21599e+10	1.54039e+10		-0.161455	0	-0.270093	-0.197298	-0.362735	-0.0846572	-0.574848	-0.305808	0.0989908	-0.0746715	-0.501342	1.10302	-0.883471	0.0935619	0.0769205
AHCY	ENSG00000101444.13	ENSP00000217426.2;ENSP00000442820.1	adenosylhomocysteinase [Source:HGNC Symbol;Acc:HGNC:343]	86	99	110	165	176	155	29	33	29	23	26	26	29	33	29	23	26	26	0	0	0	0	0	0	1.28158e+10	1.65896e+10	1.64047e+10	2.57687e+10	1.8524e+10	1.5245e+10		0.205032	0	-0.0126281	0.0952662	0.169704	0.140386	-0.257846	-0.2594	-0.106405	-0.595415	-0.0347257	-0.148351	0.00834429	0.101665	0.161841
MFAP4	ENSG00000166482.12	ENSP00000468578.1;ENSP00000378957.2;ENSP00000299610.5	microfibril associated protein 4 [Source:HGNC Symbol;Acc:HGNC:7035]	20	37	64	17	13	20	5	7	8	6	5	6	5	7	8	6	5	6	0	0	0	0	0	0	1.04722e+10	4.09773e+09	4.60701e+09	1.04608e+09	1.16992e+09	7.81175e+09		-0.261001	0	-2.22389	-0.752452	-1.10721	-0.308272	-0.729708	-0.969812	-0.755115	-1.95586	-1.86238	1.0875	-1.86633	-0.526883	-0.0707504
SLC35A4	ENSG00000176087.16	ENSP00000485218.1;ENSP00000479255.1;ENSP00000327133.3;ENSP00000424566.1	solute carrier family 35 member A4 [Source:HGNC Symbol;Acc:HGNC:20753]	4	9	12	23	18	18	4	5	6	4	3	5	4	5	6	4	3	5	0	0	0	0	0	0	6.46892e+10	4.59854e+08	2.86579e+09	4.47932e+08	6.75804e+08	1.52963e+09		0.104738	0	-0.113679	0.283634	0.24158	-0.178036	0.0262354	0.0311575	-0.101334	-0.252043	-0.0382727	0.0995407	0.208374	0.278079	-0.283004
SMCHD1	ENSG00000101596.16	ENSP00000326603.7;ENSP00000462050.1;ENSP00000463049.1;ENSP00000464684.1;ENSP00000495392.1;ENSP00000493989.1;ENSP00000463036.1	structural maintenance of chromosomes flexible hinge domain containing 1 [Source:HGNC Symbol;Acc:HGNC:29090]	70	73	76	72	51	55	52	50	53	36	25	37	52	50	53	36	25	37	0	0	0	0	0	0	4.00759e+09	1.61606e+10	7.37987e+09	1.43055e+09	1.80915e+10	2.71089e+09		0.00338688	0	0.668938	-0.044122	0.101179	-0.192273	0.385599	0.403584	-0.0705952	0.219494	0.802495	-0.0743901	0.552779	-0.0710426	-0.175575
ZFP36L1	ENSG00000185650.10	ENSP00000451093.1;ENSP00000388402.2;ENSP00000337386.3;ENSP00000450784.1;ENSP00000450600.1;ENSP00000452119.1	ZFP36 ring finger protein like 1 [Source:HGNC Symbol;Acc:HGNC:1107]	2	5	5	11	NA	2	1	3	4	5	NA	2	1	1	2	3	NA	2	0	0	0	0	NA	0.000135538	NA	NA	1.84719e+08	2.44718e+08	NA	2.76472e+07		-0.547691	0	0.563154	-0.448952	-0.884713	-0.0235908	-1.2385	0.234458	-0.107415	0.93672	0.480344	0.546716	-0.510378	-0.268193	0.893902
ITGA5	ENSG00000161638.11	ENSP00000293379.4;ENSP00000450267.1;ENSP00000405865.2;ENSP00000447347.1	integrin subunit alpha 5 [Source:HGNC Symbol;Acc:HGNC:6141]	16	15	17	30	30	21	12	10	12	10	9	7	12	10	12	10	9	7	0	0	0	0	0	0	2.58512e+09	1.21582e+09	2.18608e+09	1.26211e+09	1.16781e+09	1.78551e+09		-0.0791347	0	-0.0172758	-0.164966	-0.184781	-0.109532	-0.634766	0.0135002	0.0930159	-0.161524	-0.110387	0.441177	-0.0823111	0.027725	-0.268829
HSCB	ENSG00000100209.11	ENSP00000216027.3;ENSP00000406284.1;ENSP00000381914.2;ENSP00000416679.1	HscB mitochondrial iron-sulfur cluster cochaperone [Source:HGNC Symbol;Acc:HGNC:28913]	3	7	5	9	3	6	2	6	4	5	2	3	2	6	4	5	2	3	0	0	0	0	0	0	NA	3.77815e+08	2.12412e+08	1.45368e+08	2.79134e+08	2.15628e+09		-0.278738	0	-0.13749	-0.314091	0.187463	-0.230356	0.382401	-0.104839	-0.440148	-0.399668	-0.18717	0.112437	-0.26602	0.152315	-0.0684489
TBC1D8	ENSG00000204634.13	ENSP00000366036.4;ENSP00000386856.1	TBC1 domain family member 8 [Source:HGNC Symbol;Acc:HGNC:17791]	1	1	1	4	2	2	1	1	1	3	1	2	1	1	1	3	1	2	0	0.000120178	0	0	0	0	6.82536e+07	1.07791e+07	6.04881e+07	8.20011e+07	1.02805e+08	3.68076e+07		-0.252767	0	-0.210079	0.448999	-0.259417	-0.140651	-0.00383554	0.139834	0.515082	-0.372417	-0.549617	-0.500391	-0.253528	0.198707	-0.654732
GRN	ENSG00000030582.18	ENSP00000053867.2;ENSP00000466956.1;ENSP00000466271.1;ENSP00000465518.1;ENSP00000465375.1;ENSP00000466405.1;ENSP00000467745.1;ENSP00000467022.1;ENSP00000467870.1;ENSP00000467431.1;ENSP00000466611.1;ENSP00000467616.1;ENSP00000468318.1;ENSP00000465673.1;ENSP00000467837.1;ENSP00000492014.1	granulin precursor [Source:HGNC Symbol;Acc:HGNC:4601]	19	24	27	22	12	24	11	13	13	11	8	10	11	13	13	11	8	10	0	0	0	0	0	0	5.03942e+09	2.94879e+09	3.19427e+09	1.90664e+09	3.08101e+09	1.38047e+09		-0.523283	0	-0.135295	-0.53376	0.291877	0.26479	-0.331218	0.283261	0.323828	0.735943	0.338594	0.168543	0.0925391	-0.50255	-0.366169
GCNT2	ENSG00000285222.3	ENSP00000495396.1;ENSP00000494927.1;ENSP00000495911.1;ENSP00000493918.1;ENSP00000494951.1;ENSP00000495042.1;ENSP00000386321.1;ENSP00000419411.2;ENSP00000368917.3;ENSP00000314844.3;ENSP00000265012.4;ENSP00000492466.1	glucosaminyl (N-acetyl) transferase 2 (I blood group) [Source:HGNC Symbol;Acc:HGNC:4204]	NA	2	NA	NA	1	NA	NA	2	NA	NA	1	NA	NA	2	NA	NA	1	NA	NA	0	NA	NA	0.00151203	NA	NA	1.00225e+07	NA	NA	5.12652e+07	NA		NA	NA	NA	NA	NA	NA	NA	NA	NA	NA	0.330117	-0.424432	0.363285	-0.0403748	-0.198913
ST13	ENSG00000100380.14	ENSP00000216218.3;ENSP00000397062.1;ENSP00000412049.1;ENSP00000392067.1;ENSP00000481328.1	ST13 Hsp70 interacting protein [Source:HGNC Symbol;Acc:HGNC:11343]	60	67	92	158	146	108	19	18	18	21	19	23	19	18	18	21	19	23	0	0	0	0	0	0	1.60926e+10	1.05783e+10	2.20844e+10	3.50032e+10	6.022e+10	1.64528e+10		-1.31254	0	0.98292	-0.234684	-0.55985	0.615247	0.595157	-0.653929	-0.816579	0.867231	1.02025	-1.49262	0.380873	-0.925935	0.766934
CLK2	ENSG00000261893.5	ENSP00000459461.1;ENSP00000460443.1;ENSP00000458788.1;ENSP00000354856.5;ENSP00000357345.4;ENSP00000347759.4	CDC like kinase 2 [Source:HGNC Symbol;Acc:HGNC:2069]	NA	NA	1	NA	NA	NA	NA	NA	1	NA	NA	NA	NA	NA	1	NA	NA	NA	NA	NA	0	NA	NA	NA	NA	NA	NA	NA	NA	NA		NA	NA	NA	NA	NA	NA	NA	NA	NA	NA	NA	NA	NA	NA	NA
ATP6V0A2	ENSG00000185344.15	ENSP00000332247.2;ENSP00000482236.1;ENSP00000501953.1;ENSP00000443441.1;ENSP00000502672.1;ENSP00000443726.1;ENSP00000441143.1	ATPase H+ transporting V0 subunit a2 [Source:HGNC Symbol;Acc:HGNC:18481]	NA	1	2	3	1	2	NA	1	2	2	1	1	NA	1	2	2	1	1	NA	0	0	0	0	0	NA	1.74775e+07	6.79346e+07	1.24081e+08	8.13508e+07	1.71876e+08		NA	NA	NA	NA	NA	NA	NA	NA	NA	NA	0.11686	-0.292584	0.397403	0.00407089	-0.520455
MTHFR	ENSG00000177000.13	ENSP00000365777.1;ENSP00000365770.1;ENSP00000365775.3;ENSP00000493116.1;ENSP00000398908.3;ENSP00000493262.1;ENSP00000493098.1;ENSP00000492937.1;ENSP00000365669.3;ENSP00000405082.1;ENSP00000408307.1;ENSP00000365767.3	methylenetetrahydrofolate reductase [Source:HGNC Symbol;Acc:HGNC:7436]	3	7	12	10	1	4	3	5	10	5	1	3	3	5	10	5	1	3	0	0	0	0	0.00149153	0	6.16851e+08	1.19975e+08	7.92086e+08	2.39004e+08	2.99594e+08	1.16073e+08		0.0456139	0	-0.310308	0.21534	-0.0877563	0.229053	-0.0228625	-0.137698	-0.108764	-0.441332	-0.513936	-0.224744	-0.0975158	-0.153995	-0.114963
SYNGR2	ENSG00000108639.8	ENSP00000225777.2;ENSP00000465678.1;ENSP00000466942.1;ENSP00000466032.1;ENSP00000467600.1;ENSP00000466204.1;ENSP00000465005.1	synaptogyrin 2 [Source:HGNC Symbol;Acc:HGNC:11499]	7	5	5	14	14	13	2	3	3	2	2	2	2	3	3	2	2	2	0	0	0	0	0	0	2.60986e+08	2.46586e+08	1.11457e+08	2.14681e+09	1.70909e+09	7.36377e+08		-0.2535	0	-0.113316	-0.916978	-0.00966064	0.0333325	-0.0908132	0.219414	-0.637202	0.392026	0.0855031	-0.460567	0.420324	-0.271449	0.0531602
GSTM4	ENSG00000168765.17	ENSP00000358851.4;ENSP00000316471.5;ENSP00000358848.1;ENSP00000336744.6;ENSP00000491134.1	glutathione S-transferase mu 4 [Source:HGNC Symbol;Acc:HGNC:4636]	29	32	84	55	NA	45	13	15	17	12	NA	11	2	2	2	3	NA	2	0	0	0	0	NA	0	1.86898e+08	1.17283e+10	5.8e+08	2.33589e+09	NA	3.59869e+09		0.29979	0	-1.21221	0.170796	-0.977635	-0.777796	-1.43033	0.0945766	-0.265814	-1.67775	-1.4921	-0.278413	-0.899223	1.55032	-0.786896
RTCB	ENSG00000100220.12	ENSP00000216038.5	RNA 2',3'-cyclic phosphate and 5'-OH ligase [Source:HGNC Symbol;Acc:HGNC:26935]	73	90	108	149	140	127	28	33	30	28	23	26	28	33	30	28	23	26	0	0	0	0	0	0	1.58461e+10	9.34965e+09	8.86839e+09	3.52471e+10	1.48962e+10	1.59238e+10		-0.0743457	0	0.158666	-0.137351	-0.113455	-0.0346176	-0.0151759	-0.0867217	-0.0436514	0.172602	0.14444	0.168152	0.0982295	0.279488	0.182098
MCTS1	ENSG00000288295.1	ENSP00000500508.1;ENSP00000500610.1;ENSP00000360367.5;ENSP00000360365.3	MCTS1 re-initiation and release factor [Source:HGNC Symbol;Acc:HGNC:23357]	36	37	47	48	33	39	13	11	14	10	8	10	6	4	6	6	5	6	0	0	0	0	0	0	2.05739e+09	1.10461e+08	7.86844e+08	1.47905e+09	1.16463e+09	7.24787e+08		0.289693	0	0.0451809	-0.131951	-0.133779	0.0108902	-0.106161	0.0355212	-0.389759	0.118273	0.056234	-0.0837691	-0.489311	-0.000740265	-0.0901552
CD163L1	ENSG00000177675.9	ENSP00000438217.1;ENSP00000315945.3;ENSP00000393474.2;ENSP00000443004.1;ENSP00000439921.1;ENSP00000442328.1	CD163 molecule like 1 [Source:HGNC Symbol;Acc:HGNC:30375]	NA	1	NA	NA	NA	NA	NA	1	NA	NA	NA	NA	NA	1	NA	NA	NA	NA	NA	0.00023546	NA	NA	NA	NA	NA	4.94257e+07	NA	NA	NA	NA		NA	NA	NA	NA	NA	NA	NA	NA	NA	NA	-0.912095	0.656473	-0.957136	-0.135624	-0.0590155
TPPP2	ENSG00000179636.15	ENSP00000317595.6;ENSP00000427504.2;ENSP00000435356.2;ENSP00000423171.1;ENSP00000421438.1;ENSP00000436874.1;ENSP00000451899.1	tubulin polymerization promoting protein family member 2 [Source:HGNC Symbol;Acc:HGNC:19293]	NA	3	NA	NA	NA	NA	NA	2	NA	NA	NA	NA	NA	1	NA	NA	NA	NA	NA	0.00168483	NA	NA	NA	NA	NA	NA	NA	NA	NA	NA		NA	NA	NA	NA	NA	NA	NA	NA	NA	NA	-0.0681708	0.645369	-0.88261	-0.325292	-0.0219872
REXO4	ENSG00000280706.3	ENSP00000487504.1;ENSP00000486065.1;ENSP00000486474.1;ENSP00000486690.1;ENSP00000361003.2;ENSP00000361010.3;ENSP00000394229.1;ENSP00000391534.1	REX4 homolog, 3'-5' exonuclease [Source:HGNC Symbol;Acc:HGNC:12820]	4	8	6	6	NA	2	3	8	6	6	NA	2	3	8	6	6	NA	2	0	0	0	0	NA	0	3.53585e+08	1.64845e+08	1.55167e+08	1.29009e+09	NA	2.78018e+07		0.0319825	0	0.920542	0.129709	0.273738	-0.088137	0.211257	0.283639	-0.0918944	0.570169	1.71143	0.164581	1.57633	0.0641167	0.269901
FGG	ENSG00000171557.17	ENSP00000384860.3;ENSP00000384101.1;ENSP00000336829.3;ENSP00000384552.1;ENSP00000407562.1;ENSP00000377429.2	fibrinogen gamma chain [Source:HGNC Symbol;Acc:HGNC:3694]	871	1071	1349	1630	1325	1120	75	71	70	71	53	53	75	71	70	71	53	53	0	0	0	0	0	0	7.1449e+11	3.59812e+11	3.23913e+11	8.07802e+11	2.69028e+11	4.01595e+11		-0.620229	0	-1.2139	0.335116	1.98426	-0.406417	-0.382611	-0.31202	0.273462	-1.54941	-0.122831	-1.20543	-0.533704	-1.50029	-1.61197
HDLBP	ENSG00000115677.17	ENSP00000375836.1;ENSP00000375837.2;ENSP00000312042.4;ENSP00000362389.4;ENSP00000411211.1;ENSP00000405180.1;ENSP00000388876.1;ENSP00000393766.1;ENSP00000403807.1;ENSP00000405109.1;ENSP00000413891.1;ENSP00000387782.1;ENSP00000416559.1;ENSP00000403913.1;ENSP00000396964.1;ENSP00000394205.1;ENSP00000390290.1;ENSP00000413805.1;ENSP00000390942.1;ENSP00000396202.1;ENSP00000403693.1;ENSP00000409868.1;ENS…	high density lipoprotein binding protein [Source:HGNC Symbol;Acc:HGNC:4857]	161	230	240	390	300	297	73	78	79	73	64	68	73	78	79	73	64	68	0	0	0	0	0	0	2.13541e+10	6.39586e+09	6.26682e+09	2.82466e+10	7.12349e+09	1.49642e+10		-0.346457	0	0.130467	-0.38665	-0.395137	0.0598179	0.122694	-0.105141	0.261081	0.16176	0.0774376	0.599878	0.116933	-0.229142	-0.132817
SSNA1	ENSG00000176101.12	ENSP00000313752.5;ENSP00000479123.1	SS nuclear autoantigen 1 [Source:HGNC Symbol;Acc:HGNC:11321]	4	5	4	8	6	4	3	3	3	4	2	3	3	3	3	4	1	3	0	0	0	0	0	0	3.41257e+08	4.0149e+08	6.7252e+08	2.86857e+08	1.09077e+08	3.43724e+08		-0.0457524	0	0.199893	0.172813	0.152381	0.0131393	0.249713	0.0637331	0.141528	0.441771	0.0414675	-0.298941	-0.0861621	-0.205255	-0.342663
SPN	ENSG00000197471.12	ENSP00000378787.2;ENSP00000412907.1;ENSP00000353238.3;ENSP00000498852.1;ENSP00000455266.1	sialophorin [Source:HGNC Symbol;Acc:HGNC:11249]	1	5	6	5	1	2	1	4	5	3	1	1	1	4	5	3	1	1	0	0	0	0	0.00125436	0.000135172	4.6297e+08	1.92006e+08	2.1147e+08	7.02633e+08	2.25622e+08	7.63475e+07		-0.301944	0	0.260509	-0.375097	0.424409	-1.05221	1.5665	0.925304	-0.149632	-0.0454206	0.585506	0.416908	1.14399	-0.482758	-0.372126
SMPDL3A	ENSG00000172594.13	ENSP00000357425.4;ENSP00000442152.1	sphingomyelin phosphodiesterase acid like 3A [Source:HGNC Symbol;Acc:HGNC:17389]	1	4	3	NA	4	13	1	3	3	NA	2	2	1	3	3	NA	2	2	0	0	0	NA	0	0.000261267	5.50717e+10	1.10003e+07	2.319e+10	NA	5.45969e+07	8.66969e+06		-0.0634052	0	-0.0352715	-0.509179	-0.0545084	-1.22564	-0.35576	-0.0673917	0.113226	-1.15711	-0.188119	0.168368	-0.0407177	-0.32714	0.261332
HCLS1	ENSG00000180353.11	ENSP00000320176.3;ENSP00000387645.2;ENSP00000418299.1;ENSP00000420507.1;ENSP00000419614.1	hematopoietic cell-specific Lyn substrate 1 [Source:HGNC Symbol;Acc:HGNC:4844]	82	84	60	100	67	83	26	24	22	24	16	21	26	24	22	24	16	21	0	0	0	0	0	0	1.24664e+10	8.64792e+09	4.17281e+09	1.12286e+10	4.39896e+09	7.74901e+09		-0.435772	0	0.590886	-0.219383	-0.01815	-0.557336	0.796882	0.699872	0.607254	0.756945	0.871164	0.307335	0.862266	-0.357476	-0.342799
VEZF1	ENSG00000136451.9	ENSP00000258963.3;ENSP00000462337.1;ENSP00000464687.1;ENSP00000463631.1	vascular endothelial zinc finger 1 [Source:HGNC Symbol;Acc:HGNC:12949]	12	10	9	15	NA	10	5	4	5	6	NA	6	3	3	4	4	NA	4	0	0	0	0	NA	0	3.73378e+08	5.34408e+08	5.52299e+08	2.55567e+08	NA	3.74726e+08		0.157576	0	0.412371	0.0453318	-0.201436	-0.0930922	0.0859086	-0.150213	0.0652794	0.0116833	0.164633	-0.0722541	-0.735707	0.344208	0.52824
ANAPC1	ENSG00000153107.13	ENSP00000494863.1;ENSP00000396695.1;ENSP00000339109.3;ENSP00000405375.1;ENSP00000486322.1	anaphase promoting complex subunit 1 [Source:HGNC Symbol;Acc:HGNC:19988]	3	7	16	14	4	11	3	6	13	7	2	5	3	6	13	7	2	5	0	0	0	0	0	0	1.46364e+08	2.84849e+08	5.98259e+08	1.4896e+08	4.18752e+08	7.44938e+07		0.425008	0	0.105813	0.113567	-0.125999	0.129236	-0.0978404	0.026395	0.0478341	-0.102091	0.182209	0.201898	-0.0453745	0.0777276	-0.0474182
HS3ST6	ENSG00000276333.2	ENSP00000293937.3;ENSP00000416741.3	heparan sulfate-glucosamine 3-sulfotransferase 6 [Source:HGNC Symbol;Acc:HGNC:14178]	NA	1	NA	NA	NA	NA	NA	1	NA	NA	NA	NA	NA	1	NA	NA	NA	NA	NA	0.00114548	NA	NA	NA	NA	NA	NA	NA	NA	NA	NA		NA	NA	NA	NA	NA	NA	NA	NA	NA	NA	-0.199241	-0.526912	-0.329714	0.116213	-0.227395
THNSL2	ENSG00000144115.18	ENSP00000501453.1;ENSP00000391300.1;ENSP00000407553.1;ENSP00000339563.4;ENSP00000501447.1;ENSP00000327323.5;ENSP00000366464.4	threonine synthase like 2 [Source:HGNC Symbol;Acc:HGNC:25602]	NA	1	1	3	NA	1	NA	1	1	1	NA	1	NA	1	1	1	NA	1	NA	0	0	0	NA	0	NA	2.18783e+07	NA	1.28519e+09	NA	8.87788e+08		NA	NA	NA	NA	NA	NA	NA	NA	NA	NA	-1.21285	0.190477	-0.843427	0.769138	0.167961
DCK	ENSG00000156136.10	ENSP00000422971.1;ENSP00000286648.5;ENSP00000426389.1;ENSP00000425578.1;ENSP00000421508.1	deoxycytidine kinase [Source:HGNC Symbol;Acc:HGNC:2704]	5	11	10	23	5	8	4	8	8	9	4	4	4	8	8	9	4	4	0	0	0	0	0	0	1.07131e+09	4.92167e+08	5.05701e+08	1.12172e+09	4.77753e+08	1.28603e+09		0.233443	0	0.200807	-0.248268	0.0497175	-0.408235	0.639523	0.511452	-0.565061	-0.00843554	0.436668	-0.0267274	0.7982	-0.180262	-0.379226
TEX2	ENSG00000136478.8	ENSP00000258991.3;ENSP00000463001.1;ENSP00000462665.1;ENSP00000479308.1;ENSP00000462230.1;ENSP00000463286.1;ENSP00000462210.1	testis expressed 2 [Source:HGNC Symbol;Acc:HGNC:30884]	2	7	8	11	2	5	2	6	6	6	2	3	2	6	6	6	2	3	0	0	0	0	0	0	1.3728e+08	6.42705e+08	6.1491e+08	7.25597e+08	3.86726e+08	7.99609e+08		-0.540854	0	-0.619631	-0.518631	-0.340048	0.126727	-0.563676	0.249606	-0.548547	-0.00787645	-0.199849	-0.615643	-0.0609004	-0.696407	0.0822034
UBE2D3	ENSG00000109332.20	ENSP00000396901.2;ENSP00000378280.4;ENSP00000378282.5;ENSP00000345285.5;ENSP00000318494.7;ENSP00000337262.7;ENSP00000337208.3;ENSP00000344069.8;ENSP00000426620.1;ENSP00000349722.6;ENSP00000426586.1;ENSP00000424359.1;ENSP00000421904.1;ENSP00000427270.1;ENSP00000422939.1;ENSP00000422134.1;ENSP00000424710.1;ENSP00000421794.1;ENSP00000423487.1;ENSP00000423692.1;ENSP00000423324.1;ENSP00000425762.1;ENS…	ubiquitin conjugating enzyme E2 D3 [Source:HGNC Symbol;Acc:HGNC:12476]	9	10	6	14	13	15	4	4	4	4	4	4	1	1	1	1	1	1	0	0.000470478	0.000113148	0.000118568	0.000572656	0.000263158	1.67408e+09	2.62549e+08	5.09038e+08	2.85321e+07	3.68572e+08	1.26363e+09		-0.171844	0	0.433223	-0.0022975	0.0330694	-0.132703	0.0736688	-0.0142511	0.00107788	0.290475	0.0201886	0.134422	-0.229848	0.0797173	-0.0430117
KCTD5	ENSG00000167977.9	ENSP00000301738.4;ENSP00000456844.1	potassium channel tetramerization domain containing 5 [Source:HGNC Symbol;Acc:HGNC:21423]	NA	1	1	NA	NA	NA	NA	1	1	NA	NA	NA	NA	1	1	NA	NA	NA	NA	0	0	NA	NA	NA	NA	1.51265e+07	3.09467e+07	NA	NA	NA		NA	NA	NA	NA	NA	NA	NA	NA	NA	NA	0.548033	-0.166998	0.60836	-0.633683	-0.420754
MRGPRD	ENSG00000172938.3	ENSP00000310631.3	MAS related GPR family member D [Source:HGNC Symbol;Acc:HGNC:29626]	NA	NA	NA	1	NA	NA	NA	NA	NA	1	NA	NA	NA	NA	NA	1	NA	NA	NA	NA	NA	0.0019305	NA	NA	NA	NA	NA	NA	NA	NA		NA	NA	NA	NA	NA	NA	NA	NA	NA	NA	NA	NA	NA	NA	NA
BTN3A3	ENSG00000111801.16	ENSP00000417234.1;ENSP00000419312.1;ENSP00000417717.1;ENSP00000355238.3;ENSP00000420339.1;ENSP00000420147.1;ENSP00000244519.2;ENSP00000419736.1;ENSP00000419445.1	butyrophilin subfamily 3 member A3 [Source:HGNC Symbol;Acc:HGNC:1140]	6	16	11	13	8	10	5	11	10	5	3	6	3	6	6	3	2	4	0	0	0	0	0	0	1.17308e+08	7.16578e+08	1.67952e+08	8.67883e+08	1.65774e+08	4.37718e+08		-0.0155838	0	-0.321751	0.0884598	-0.768024	-0.280457	0.45241	0.23876	-0.00578811	-0.119131	-0.428362	0.319354	0.0508592	0.396062	0.138911
ADAMTSL1	ENSG00000178031.18	ENSP00000505591.1;ENSP00000327887.7;ENSP00000401157.2;ENSP00000369944.4;ENSP00000369921.4;ENSP00000369940.4;ENSP00000276935.5;ENSP00000369918.5;ENSP00000440472.1;ENSP00000373362.4;ENSP00000369911.4	ADAMTS like 1 [Source:HGNC Symbol;Acc:HGNC:14632]	NA	NA	2	2	1	NA	NA	NA	2	2	1	NA	NA	NA	2	2	1	NA	NA	NA	0	0	0.00057282	NA	NA	NA	3.39027e+07	3.93331e+08	NA	NA		NA	NA	NA	NA	NA	NA	NA	NA	NA	NA	NA	NA	NA	NA	NA
TUSC1	ENSG00000198680.5	ENSP00000350716.4	tumor suppressor candidate 1 [Source:HGNC Symbol;Acc:HGNC:31010]	3	3	2	4	2	3	2	2	2	3	1	2	2	2	2	3	1	2	0	0	0	0	0	0	4.50089e+08	2.3842e+08	2.7583e+08	1.84188e+08	3.11034e+08	1.48194e+08		0.155201	0	0.169341	-0.20813	-0.02782	-0.0146682	-0.0833461	-0.195205	0.0794158	0.326084	0.339559	-0.714367	0.500546	0.155575	-0.362369
MYD88	ENSG00000172936.16	ENSP00000379625.4;ENSP00000401399.4;ENSP00000498576.1;ENSP00000497991.2;ENSP00000499012.2;ENSP00000391753.3;ENSP00000498360.2	MYD88 innate immune signal transduction adaptor [Source:HGNC Symbol;Acc:HGNC:7562]	10	14	12	22	9	8	6	10	9	7	3	4	6	10	9	7	3	4	0	0	0	0	0.000145285	0	5.93229e+08	4.3006e+08	3.64235e+08	1.88193e+09	1.70372e+09	1.81817e+09		0.0701575	0	0.0427484	-0.061978	0.0770453	0.164178	-0.285433	0.154536	0.160639	0.0887261	0.167293	-0.00605614	-0.00213341	-0.195563	-0.264895
PRPH	ENSG00000135406.14	ENSP00000257860.4;ENSP00000408897.4;ENSP00000437182.2	peripherin [Source:HGNC Symbol;Acc:HGNC:9461]	78	124	190	NA	153	137	12	16	7	NA	6	9	5	10	1	NA	1	4	0	0	0.0021645	NA	0	0	1.66196e+08	1.43569e+08	9.40624e+07	NA	3.51225e+07	6.31446e+07		0.270144	0	-0.497752	0.413909	-0.32268	0.0152269	-0.603381	-0.285576	0.172526	1.62652	-1.06061	-0.426579	-0.849495	-0.152812	-0.364826
CHAF1B	ENSG00000159259.8	ENSP00000315700.4	chromatin assembly factor 1 subunit B [Source:HGNC Symbol;Acc:HGNC:1911]	3	NA	NA	NA	NA	NA	2	NA	NA	NA	NA	NA	2	NA	NA	NA	NA	NA	0	NA	NA	NA	NA	NA	1.00241e+08	NA	NA	NA	NA	NA		0.112285	0	0.36177	0.94417	0.112062	-0.224226	0.208996	0.361963	0.703313	0.549429	NA	NA	NA	NA	NA
NUP210	ENSG00000132182.12	ENSP00000254508.5	nucleoporin 210 [Source:HGNC Symbol;Acc:HGNC:30052]	25	29	41	48	43	34	16	21	26	18	14	15	16	21	26	18	14	15	0	0	0	0	0	0	3.59526e+10	5.45828e+08	8.76109e+08	8.8987e+09	4.49679e+09	7.76439e+08		-0.0973546	0	0.505918	-0.0941144	0.0874876	0.0249228	0.254852	0.21701	-0.312515	0.0373306	0.473846	-0.511755	0.212733	-0.192861	-0.221983
DOC2B	ENSG00000272670.3	ENSP00000417238.2;ENSP00000482950.1	double C2 domain beta [Source:HGNC Symbol;Acc:HGNC:2986]	NA	NA	NA	1	NA	NA	NA	NA	NA	1	NA	NA	NA	NA	NA	1	NA	NA	NA	NA	NA	0.00193248	NA	NA	NA	NA	NA	9.15122e+07	NA	NA		NA	NA	NA	NA	NA	NA	NA	NA	NA	NA	NA	NA	NA	NA	NA
PMPCA	ENSG00000165688.12	ENSP00000360782.3;ENSP00000416702.2;ENSP00000408393.1	peptidase, mitochondrial processing subunit alpha [Source:HGNC Symbol;Acc:HGNC:18667]	32	36	48	65	47	51	16	23	27	21	12	17	16	23	27	21	12	17	0	0	0	0	0	0	4.62011e+09	4.84532e+09	1.74413e+09	1.92515e+09	3.46184e+09	1.14467e+09		-0.0727024	0	-0.155922	-0.166334	0.239851	0.0516712	-0.308999	-0.0506748	-0.148346	-0.0437648	-0.118534	-0.0598235	-0.0612327	-0.088286	-0.215116
DBN1	ENSG00000113758.13	ENSP00000308532.5;ENSP00000292385.5;ENSP00000377195.1;ENSP00000423208.1;ENSP00000422854.1;ENSP00000425546.1;ENSP00000421465.1	drebrin 1 [Source:HGNC Symbol;Acc:HGNC:2695]	42	45	42	80	52	58	21	18	21	24	15	21	21	18	21	24	15	21	0	0	0	0	0	0	5.90432e+09	5.4347e+09	6.01766e+09	1.80695e+10	9.68211e+09	5.49096e+09		-0.4299	0	0.681096	-0.60947	-0.201167	-0.107908	0.333938	0.243188	0.223901	1.60358	0.637646	0.314899	1.19673	-0.455973	0.140063
B3GAT3	ENSG00000149541.10	ENSP00000265471.5;ENSP00000431359.1;ENSP00000432604.1;ENSP00000432474.1;ENSP00000432854.1	beta-1,3-glucuronyltransferase 3 [Source:HGNC Symbol;Acc:HGNC:923]	3	7	7	8	7	3	2	3	5	5	2	2	2	3	5	5	2	2	0	0	0	0	0	0	3.40415e+08	1.91791e+08	2.18108e+08	5.01828e+08	4.10346e+08	2.52623e+08		0.220971	0	-0.31412	-0.23525	0.354623	0.282907	-0.195093	-0.312068	0.21447	-0.214054	-0.366028	-0.346134	0.401334	-0.0810852	-0.100498
PDCL	ENSG00000136940.14	ENSP00000397984.1;ENSP00000259467.4;ENSP00000377826.3	phosducin like [Source:HGNC Symbol;Acc:HGNC:8770]	NA	NA	2	3	1	NA	NA	NA	1	2	1	NA	NA	NA	1	2	1	NA	NA	NA	0	0	0	NA	NA	NA	NA	5.68157e+08	1.62292e+08	NA		NA	NA	NA	NA	NA	NA	NA	NA	NA	NA	NA	NA	NA	NA	NA
STX18	ENSG00000168818.10	ENSP00000426648.1;ENSP00000305810.2;ENSP00000422376.1	syntaxin 18 [Source:HGNC Symbol;Acc:HGNC:15942]	17	14	24	32	17	24	12	10	14	15	10	12	12	10	14	15	10	12	0	0	0	0	0	0	1.25053e+09	9.03798e+08	1.60935e+09	2.75071e+10	1.01013e+09	9.58364e+08		0.00691492	0	-0.109029	-0.193415	-0.148429	0.0160324	-0.155126	-0.124231	0.0562356	-0.452624	-0.176447	0.218411	-0.239061	-0.0300253	0.0685831
BRSK1	ENSG00000160469.17	ENSP00000468190.1;ENSP00000466755.2;ENSP00000310649.1;ENSP00000467357.1;ENSP00000466380.1;ENSP00000320853.7	BR serine/threonine kinase 1 [Source:HGNC Symbol;Acc:HGNC:18994]	NA	1	NA	NA	NA	NA	NA	1	NA	NA	NA	NA	NA	1	NA	NA	NA	NA	NA	0.000701508	NA	NA	NA	NA	NA	NA	NA	NA	NA	NA		NA	NA	NA	NA	NA	NA	NA	NA	NA	NA	-0.90642	0.284455	-0.972045	0.136359	-0.0468128
ILF2	ENSG00000143621.17	ENSP00000355011.4;ENSP00000357673.4;ENSP00000357670.1;ENSP00000482909.1	interleukin enhancer binding factor 2 [Source:HGNC Symbol;Acc:HGNC:6037]	71	83	93	128	130	94	22	23	24	19	17	18	22	23	24	19	17	18	0	0	0	0	0	0	9.70335e+09	2.65771e+09	4.59509e+09	6.60089e+09	1.15357e+10	6.64733e+09		0.0868919	0	0.0602224	-0.0254684	-0.197491	-0.0531638	0.0148909	0.221532	-0.28182	0.289114	-0.0552945	-0.0621019	0.283178	0.249819	0.0230848
N4BP2	ENSG00000078177.14	ENSP00000261435.6;ENSP00000422436.1;ENSP00000422057.1;ENSP00000426430.1	NEDD4 binding protein 2 [Source:HGNC Symbol;Acc:HGNC:29851]	NA	2	5	NA	NA	NA	NA	2	3	NA	NA	NA	NA	1	2	NA	NA	NA	NA	0	0	NA	NA	NA	NA	4.56585e+06	2.46751e+08	NA	NA	NA		NA	NA	NA	NA	NA	NA	NA	NA	NA	NA	-0.34305	0.862976	-1.21682	0.526712	0.460164
ENY2	ENSG00000120533.13	ENSP00000428514.1;ENSP00000429713.1;ENSP00000429196.1;ENSP00000339861.7;ENSP00000429588.1;ENSP00000429986.1;ENSP00000429670.1	ENY2 transcription and export complex 2 subunit [Source:HGNC Symbol;Acc:HGNC:24449]	10	15	14	18	11	16	5	6	6	3	4	3	5	6	6	3	4	3	0	0	0	0	0	0	2.14798e+09	2.40694e+09	4.96987e+08	3.89714e+09	2.22137e+09	1.21049e+09		-0.0716106	0	0.690529	0.14811	0.557041	0.0460444	0.246776	0.400294	0.378166	0.185681	1.00262	-0.0258915	0.297793	0.0467085	-0.0397894
CPSF3	ENSG00000119203.14	ENSP00000238112.3;ENSP00000419744.1;ENSP00000418957.1	cleavage and polyadenylation specific factor 3 [Source:HGNC Symbol;Acc:HGNC:2326]	17	18	19	15	10	16	11	10	12	10	5	11	11	10	12	10	5	11	0	0	0	0	0	0	3.09895e+08	7.0099e+08	3.62839e+08	2.85049e+08	2.02853e+08	2.94437e+08		-0.109869	0	-0.0639175	0.29445	0.184443	-0.0349835	0.113792	0.032337	-0.0644841	0.0746608	-0.136383	0.00555628	0.0703704	0.0858756	-0.0927108
GNPNAT1	ENSG00000100522.10	ENSP00000216410.3;ENSP00000496934.1;ENSP00000452310.1;ENSP00000452032.1	glucosamine-phosphate N-acetyltransferase 1 [Source:HGNC Symbol;Acc:HGNC:19980]	20	19	22	36	8	17	9	10	12	8	5	10	9	10	12	8	5	10	0	0	0	0	0	0	1.5634e+09	1.24786e+09	1.41287e+09	2.81805e+10	7.07446e+08	9.68552e+08		0.30014	0	0.0809467	-0.597186	1.41868	-0.58154	-0.574798	0.560573	-0.369657	-0.138201	0.0337416	0.738781	-0.57863	-0.189514	-0.220404
RHOU	ENSG00000284984.2	ENSP00000494673.1;ENSP00000355652.3	ras homolog family member U [Source:HGNC Symbol;Acc:HGNC:17794]	NA	NA	2	NA	NA	NA	NA	NA	1	NA	NA	NA	NA	NA	1	NA	NA	NA	NA	NA	0.00216193	NA	NA	NA	NA	NA	NA	NA	NA	NA		NA	NA	NA	NA	NA	NA	NA	NA	NA	NA	NA	NA	NA	NA	NA
NDUFS7	ENSG00000115286.20	ENSP00000440348.1;ENSP00000477895.1;ENSP00000443273.1;ENSP00000364262.5;ENSP00000442822.1;ENSP00000233627.9;ENSP00000467094.1;ENSP00000480984.1;ENSP00000406630.2	NADH:ubiquinone oxidoreductase core subunit S7 [Source:HGNC Symbol;Acc:HGNC:7714]	12	16	17	18	13	17	7	8	9	5	5	7	7	8	9	5	5	7	0	0	0	0	0	0	3.1731e+09	2.07466e+09	1.4242e+09	2.75301e+09	7.48082e+09	6.38939e+08		0.238459	0	-0.183882	-0.329175	0.226693	-0.0029268	0.215458	-0.03592	-0.209807	-0.470774	-0.0452302	0.0155611	0.0239265	0.279876	0.167977
PPFIBP2	ENSG00000166387.13	ENSP00000434641.1;ENSP00000431724.1;ENSP00000299492.4;ENSP00000434981.1;ENSP00000433026.1;ENSP00000433917.1;ENSP00000435794.1;ENSP00000436498.1;ENSP00000497082.1;ENSP00000433839.1;ENSP00000435469.1;ENSP00000437321.1;ENSP00000433713.1;ENSP00000436739.1;ENSP00000436489.1	PPFIA binding protein 2 [Source:HGNC Symbol;Acc:HGNC:9250]	15	28	29	29	11	16	12	15	20	12	7	10	10	11	17	10	5	7	0	0	0	0	0	0	2.68768e+08	2.0946e+08	1.00693e+09	7.72968e+08	4.63138e+08	2.42671e+08		0.391005	0	-0.0224569	0.139871	-0.0826155	-0.435458	0.36823	-0.122176	-0.0563892	0.0795433	-0.239065	-0.0501927	0.546813	0.184811	0.449444
NBEA	ENSG00000172915.19	ENSP00000369271.2;ENSP00000383295.3;ENSP00000486239.2;ENSP00000440233.1	neurobeachin [Source:HGNC Symbol;Acc:HGNC:7648]	NA	11	12	16	NA	NA	NA	8	9	6	NA	NA	NA	1	2	2	NA	NA	NA	0.000928829	0	0	NA	NA	NA	3.59978e+07	1.4247e+08	1.37428e+10	NA	NA		NA	NA	NA	NA	NA	NA	NA	NA	NA	NA	-0.566937	0.196184	-0.251592	0.0314511	-0.156882
NR2F2	ENSG00000185551.15	ENSP00000401674.2;ENSP00000377721.3;ENSP00000457112.1;ENSP00000389853.2;ENSP00000377726.2	nuclear receptor subfamily 2 group F member 2 [Source:HGNC Symbol;Acc:HGNC:7976]	NA	4	8	13	NA	NA	NA	3	5	7	NA	NA	NA	1	2	3	NA	NA	NA	0.000815281	0	0	NA	NA	NA	NA	8.80914e+06	7.98446e+07	NA	NA		NA	NA	NA	NA	NA	NA	NA	NA	NA	NA	-1.32207	0.254808	-1.307	-0.00371535	-0.176702
IGHV3-35	ENSG00000282104.1	ENSP00000488667.1;ENSP00000375026.2	immunoglobulin heavy variable 3-35 (non-functional) [Source:HGNC Symbol;Acc:HGNC:5598]	3	3	1	2	NA	NA	2	2	1	1	NA	NA	2	2	1	1	NA	NA	0	0	0	0	NA	NA	NA	4.71523e+08	9.14386e+08	1.12267e+09	NA	NA		1.46787	0	-0.0419674	0.514561	0.0441273	-0.0200778	-0.0757732	-0.0552174	0.316325	-0.537716	-0.804938	0.338127	-0.537947	0.422021	-0.366311
PRIM1	ENSG00000198056.15	ENSP00000500157.1;ENSP00000350491.5;ENSP00000448178.1;ENSP00000449806.1;ENSP00000450185.1	DNA primase subunit 1 [Source:HGNC Symbol;Acc:HGNC:9369]	4	5	5	8	NA	3	4	4	5	3	NA	2	1	1	2	1	NA	1	0	0	0	0	NA	0	6.11397e+07	1.71397e+07	1.50823e+07	5.00635e+07	NA	1.22287e+07		0.835288	0	0.254072	0.670221	-0.387228	0.0215683	-0.144473	0.474537	0.309658	0.429104	1.05752	-0.401732	0.0600201	-0.31715	-0.277343
PDGFB	ENSG00000100311.17	ENSP00000330382.6;ENSP00000370963.4;ENSP00000402306.1;ENSP00000405780.1	platelet derived growth factor subunit B [Source:HGNC Symbol;Acc:HGNC:8800]	NA	NA	1	NA	NA	NA	NA	NA	1	NA	NA	NA	NA	NA	1	NA	NA	NA	NA	NA	0	NA	NA	NA	NA	NA	2.8623e+08	NA	NA	NA		NA	NA	NA	NA	NA	NA	NA	NA	NA	NA	NA	NA	NA	NA	NA
GIMAP7	ENSG00000179144.5	ENSP00000315474.4	GTPase, IMAP family member 7 [Source:HGNC Symbol;Acc:HGNC:22404]	3	2	7	7	3	5	3	2	3	3	1	3	3	2	3	3	1	3	0	0	0	0	0	0	3.04455e+08	3.90979e+08	2.96465e+08	1.09392e+09	3.83226e+09	9.2566e+08		0.234157	0	0.268884	-0.0637292	-0.990625	-0.00051127	0.975075	0.471999	-0.610513	-0.340653	0.371966	-0.537981	0.727251	0.225187	0.286275
FGF10	ENSG00000070193.5	ENSP00000264664.4;ENSP00000426406.1	fibroblast growth factor 10 [Source:HGNC Symbol;Acc:HGNC:3666]	NA	1	NA	NA	NA	NA	NA	1	NA	NA	NA	NA	NA	1	NA	NA	NA	NA	NA	0	NA	NA	NA	NA	NA	NA	NA	NA	NA	NA		NA	NA	NA	NA	NA	NA	NA	NA	NA	NA	-1.26594	-0.0393947	-0.678255	0.194987	1.71704
STARD13	ENSG00000133121.21	ENSP00000338785.4;ENSP00000255486.4;ENSP00000382300.3;ENSP00000456233.1;ENSP00000457840.1	StAR related lipid transfer domain containing 13 [Source:HGNC Symbol;Acc:HGNC:19164]	2	3	3	13	2	7	2	3	3	9	1	7	2	2	3	9	1	7	0	0	0	0	0	0	1.05147e+08	5.78874e+07	1.83823e+08	8.03642e+08	5.94385e+07	1.54831e+08		0.283363	0	0.023102	0.43707	0.315222	0.160999	-0.277791	0.395259	0.176776	0.133159	-0.287565	0.173388	-0.336789	0.0524174	0.258689
PRMT9	ENSG00000164169.13	ENSP00000314396.6;ENSP00000426732.1	protein arginine methyltransferase 9 [Source:HGNC Symbol;Acc:HGNC:25099]	1	1	4	5	2	NA	1	1	4	2	1	NA	1	1	4	2	1	NA	0	0	0	0	0	NA	8.13247e+07	3.62992e+07	5.13103e+07	9.51746e+07	1.09241e+08	NA		0.0465093	0	-0.778654	0.7247	0.818879	-0.242001	0.292913	-0.131915	0.548093	-0.967955	-0.633775	0.0758571	-0.686593	-0.0529783	-0.0623944
MPV17	ENSG00000115204.15	ENSP00000233545.2;ENSP00000383955.1;ENSP00000369383.1;ENSP00000349713.6;ENSP00000386000.1;ENSP00000403824.2;ENSP00000384586.1;ENSP00000385175.1;ENSP00000406441.1;ENSP00000388043.1;ENSP00000385671.1;ENSP00000405235.1;ENSP00000382006.4	mitochondrial inner membrane protein MPV17 [Source:HGNC Symbol;Acc:HGNC:7224]	4	8	6	8	5	3	4	3	2	2	3	1	4	3	2	2	3	1	0	0	0	0	0	0	4.57299e+08	5.5261e+08	5.01751e+08	1.20839e+09	3.88588e+08	3.99044e+07		0.454383	0	-0.480151	-0.17661	0.0781853	0.241301	0.405725	0.10632	-0.446375	-0.26474	-1.07031	0.542549	-0.59717	0.492759	0.334966
CCSER2	ENSG00000107771.17	ENSP00000361160.2;ENSP00000353068.4;ENSP00000224756.8;ENSP00000495597.1;ENSP00000496324.1;ENSP00000495937.1;ENSP00000496216.1;ENSP00000439944.1	coiled-coil serine rich protein 2 [Source:HGNC Symbol;Acc:HGNC:29197]	1	1	NA	NA	NA	NA	1	1	NA	NA	NA	NA	1	1	NA	NA	NA	NA	0.000858896	0	NA	NA	NA	NA	3.76989e+07	2.88317e+07	NA	NA	NA	NA		-0.0669572	0	0.331965	0.597641	0.861899	-0.515294	0.18948	-0.243821	0.46586	0.272588	0.933139	-0.137678	0.0577864	0.27775	0.00825391
LMBR1	ENSG00000105983.22	ENSP00000326604.7;ENSP00000403052.1;ENSP00000408256.1;ENSP00000414795.1;ENSP00000395754.1;ENSP00000413539.1;ENSP00000393928.1;ENSP00000392557.1;ENSP00000397698.1;ENSP00000498334.1;ENSP00000352392.4;ENSP00000492304.1	limb development membrane protein 1 [Source:HGNC Symbol;Acc:HGNC:13243]	NA	NA	NA	1	NA	NA	NA	NA	NA	1	NA	NA	NA	NA	NA	1	NA	NA	NA	NA	NA	0.00193248	NA	NA	NA	NA	NA	3.3529e+07	NA	NA		NA	NA	NA	NA	NA	NA	NA	NA	NA	NA	NA	NA	NA	NA	NA
ARSK	ENSG00000164291.17	ENSP00000369346.4;ENSP00000422608.1;ENSP00000422126.1;ENSP00000423636.1;ENSP00000424018.1	arylsulfatase family member K [Source:HGNC Symbol;Acc:HGNC:25239]	NA	NA	2	NA	NA	NA	NA	NA	2	NA	NA	NA	NA	NA	2	NA	NA	NA	NA	NA	0	NA	NA	NA	NA	NA	1.40038e+09	NA	NA	NA		NA	NA	NA	NA	NA	NA	NA	NA	NA	NA	NA	NA	NA	NA	NA
PPP2R1A	ENSG00000105568.18	ENSP00000324804.6;ENSP00000469150.1;ENSP00000391905.2;ENSP00000471298.1;ENSP00000470504.1;ENSP00000375668.4;ENSP00000485914.1	protein phosphatase 2 scaffold subunit Aalpha [Source:HGNC Symbol;Acc:HGNC:9302]	111	119	145	211	210	178	37	38	37	30	24	32	30	31	28	23	19	27	0	0	0	0	0	0	2.59204e+10	1.09473e+10	2.46075e+10	1.65696e+10	2.2783e+10	9.51464e+09		0.314	0	-0.149647	0.133735	0.248426	0.0603146	-0.170756	-0.207443	-0.215707	-0.405396	-0.0455866	-0.0272508	-0.299002	0.115095	0.0417443
FOXRED1	ENSG00000110074.11	ENSP00000263578.5;ENSP00000434739.1;ENSP00000436374.1;ENSP00000434178.1	FAD dependent oxidoreductase domain containing 1 [Source:HGNC Symbol;Acc:HGNC:26927]	4	4	7	9	7	6	2	4	5	3	4	4	2	4	5	3	4	4	0	0	0	0	0	0	5.22749e+07	1.02371e+08	2.40969e+08	3.97355e+08	7.43566e+08	1.06112e+08		0.00899621	0	-0.286604	-0.671892	-0.0725395	-0.509434	0.0215217	-0.0415671	-0.262687	-0.215218	0.19354	-0.147316	0.251949	-0.210679	-0.415343
MAF1	ENSG00000179632.10	ENSP00000318604.5;ENSP00000433979.1;ENSP00000436720.1;ENSP00000431907.1;ENSP00000436030.1;ENSP00000436639.1	MAF1 homolog, negative regulator of RNA polymerase III [Source:HGNC Symbol;Acc:HGNC:24966]	1	1	3	4	2	2	1	1	3	2	1	1	1	1	3	2	1	1	0	0	0	0	0	0	4.86928e+08	4.39481e+08	1.62772e+08	1.22958e+09	4.17946e+08	2.23135e+08		-0.0477233	0	0.127316	-0.553498	-0.374449	-0.171784	0.267952	-0.171519	-0.475535	-0.170337	-0.019943	0.0077074	0.168491	0.098452	0.186167
CYB5B	ENSG00000103018.17	ENSP00000308430.8;ENSP00000421492.2;ENSP00000457848.2;ENSP00000464102.1	cytochrome b5 type B [Source:HGNC Symbol;Acc:HGNC:24374]	8	4	5	8	3	4	4	2	3	3	2	2	4	2	3	3	2	2	0	0	0	0	0	0	5.50069e+09	3.26346e+09	3.60737e+08	1.58658e+09	4.19505e+09	2.43176e+08		-0.327262	0	-0.387392	-0.414912	-0.243976	-0.187382	0.435842	0.096667	-0.193271	-0.397763	0.180758	0.205156	-0.425185	0.0146273	-0.377202
ARMC1	ENSG00000104442.10	ENSP00000276569.3;ENSP00000434297.1;ENSP00000429191.1;ENSP00000429715.1;ENSP00000388572.2	armadillo repeat containing 1 [Source:HGNC Symbol;Acc:HGNC:17684]	8	13	9	25	16	14	6	8	9	9	6	7	6	8	9	9	6	7	0	0	0	0	0	0	7.38434e+08	4.34523e+08	2.03429e+08	3.26821e+08	2.31223e+09	4.41312e+08		0.0722139	0	0.188223	0.132003	0.273622	-0.0338027	0.101563	0.138894	0.025955	0.239484	0.278699	-0.172581	-0.0725338	0.0838468	-0.245634
APOE	ENSG00000130203.10	ENSP00000252486.3;ENSP00000413135.1;ENSP00000413653.2;ENSP00000410423.1	apolipoprotein E [Source:HGNC Symbol;Acc:HGNC:613]	72	133	150	237	286	150	27	35	34	32	26	27	27	35	34	32	26	27	0	0	0	0	0	0	2.84159e+10	1.77532e+10	1.38296e+10	4.26938e+10	3.33914e+10	1.21847e+10		-0.394644	0	-0.94979	0.0734887	0.127338	-0.740284	-1.13673	-0.202535	0.528709	-0.990213	-0.567829	1.14132	-0.151018	-0.547254	-0.625329
CCDC157	ENSG00000187860.10	ENSP00000382720.2;ENSP00000385357.1;ENSP00000343087.3;ENSP00000387491.1;ENSP00000401837.1	coiled-coil domain containing 157 [Source:HGNC Symbol;Acc:HGNC:33854]	NA	2	3	5	9	7	NA	1	1	1	1	1	NA	1	1	1	1	1	NA	0.00158946	0.00217014	0.00202794	0.000985083	0.00138278	NA	3.00496e+08	2.15484e+07	6.10787e+09	4.84769e+09	3.17638e+09		NA	NA	NA	NA	NA	NA	NA	NA	NA	NA	0.685868	0.0489399	0.59861	0.33644	0.112595
MEMO1	ENSG00000162959.14	ENSP00000295065.4;ENSP00000368691.3;ENSP00000385557.1;ENSP00000400795.2;ENSP00000385321.3;ENSP00000409621.1	mediator of cell motility 1 [Source:HGNC Symbol;Acc:HGNC:14014]	11	11	12	21	7	11	5	8	11	6	4	5	5	8	11	6	4	5	0	0	0	0	0	0	6.9824e+08	2.20528e+08	1.01911e+09	5.15089e+08	1.6872e+08	7.96113e+07		0.573461	0	-0.165034	0.287603	0.273754	-0.239769	-0.796082	-0.229137	0.78901	-0.0922179	0.0565077	-0.169893	0.224595	-0.204794	-0.128447
RPL8	ENSG00000161016.18	ENSP00000437062.1;ENSP00000378378.2;ENSP00000436460.1;ENSP00000262584.3;ENSP00000433464.2;ENSP00000433703.1;ENSP00000435313.1;ENSP00000434535.1	ribosomal protein L8 [Source:HGNC Symbol;Acc:HGNC:10368]	82	81	85	144	125	107	23	20	18	22	19	21	23	20	18	22	19	21	0	0	0	0	0	0	6.74012e+09	5.23629e+09	1.45406e+10	3.31474e+10	6.34242e+09	7.65505e+09		0.0613139	0	0.392205	0.0673757	0.00506691	-0.0171923	0.255779	0.165723	0.206963	0.415194	0.294114	0.22626	0.0766364	0.272963	-0.00574637
FGD3	ENSG00000127084.19	ENSP00000364631.3;ENSP00000496819.1;ENSP00000432310.1;ENSP00000413833.2;ENSP00000336914.6	FYVE, RhoGEF and PH domain containing 3 [Source:HGNC Symbol;Acc:HGNC:16027]	6	10	29	37	8	7	5	8	18	16	5	4	5	8	18	16	5	4	0	0	0	0	0	0	9.99105e+07	2.12371e+08	7.45122e+08	1.43075e+09	1.98312e+08	1.13217e+08		-0.00850144	0	0.0472104	-0.226262	0.0127745	-0.734498	-0.151243	-0.150382	-0.435465	-0.527689	-0.582242	-0.488226	-0.132142	-0.562896	0.427404
DHPS	ENSG00000095059.16	ENSP00000471466.1;ENSP00000210060.6;ENSP00000469366.1;ENSP00000472096.1;ENSP00000221303.5;ENSP00000472330.1;ENSP00000471886.1;ENSP00000472122.1;ENSP00000482709.1;ENSP00000468993.1;ENSP00000470754.1;ENSP00000472094.1;ENSP00000471280.1;ENSP00000472348.1;ENSP00000470188.1;ENSP00000468889.1	deoxyhypusine synthase [Source:HGNC Symbol;Acc:HGNC:2869]	3	6	7	14	10	6	3	3	6	5	4	3	2	2	5	3	3	2	0	0	0	0	0	0	1.30409e+08	1.35545e+07	4.22531e+08	3.43944e+08	2.87234e+09	1.08669e+08		0.156823	0	0.492109	-0.601354	-0.484838	0.599508	0.163352	0.683034	-0.34914	0.665586	0.266966	-0.602915	0.508315	-0.353897	-0.413742
IQSEC2	ENSG00000124313.18	ENSP00000491736.1;ENSP00000492252.1;ENSP00000492636.1;ENSP00000491293.1;ENSP00000492403.1;ENSP00000501927.1;ENSP00000502054.1;ENSP00000495726.1;ENSP00000364514.2;ENSP00000491892.1;ENSP00000492390.1;ENSP00000491470.1;ENSP00000491796.1;ENSP00000491540.1;ENSP00000502165.1;ENSP00000491820.1;ENSP00000491996.1	IQ motif and Sec7 domain ArfGEF 2 [Source:HGNC Symbol;Acc:HGNC:29059]	1	2	6	NA	NA	NA	1	2	6	NA	NA	NA	1	1	2	NA	NA	NA	0	0.00103782	0	NA	NA	NA	NA	NA	2.19605e+07	NA	NA	NA		-0.215116	0	0.588591	0.408444	0.458791	0.782981	-0.160756	0.0185316	0.441919	0.00831759	-0.8612	-0.899683	-1.14668	0.101202	-1.18479
CCDC88C	ENSG00000015133.19	ENSP00000452406.1;ENSP00000374507.6;ENSP00000374506.5;ENSP00000451392.1;ENSP00000330332.8	coiled-coil domain containing 88C [Source:HGNC Symbol;Acc:HGNC:19967]	5	1	13	19	2	10	4	1	10	14	2	6	4	1	10	14	2	6	0	0	0	0	0	0	9.79563e+07	1.65971e+07	1.16934e+08	3.60496e+08	9.52297e+08	2.19019e+08		0.496665	0	0.269456	0.996608	0.172972	0.18359	0.651423	-0.12616	0.751173	0.63736	NA	NA	NA	NA	NA
SOX11	ENSG00000176887.7	ENSP00000322568.3	SRY-box transcription factor 11 [Source:HGNC Symbol;Acc:HGNC:11191]	4	NA	5	4	1	1	2	NA	2	2	1	1	1	NA	1	1	1	1	0	NA	0	0	0.00152397	0	1.29017e+08	NA	NA	1.13117e+08	NA	4.9311e+07		-0.987438	0	0.412081	0.960549	-0.179306	0.0786127	1.52592	-0.322721	0.014775	0.396642	NA	NA	NA	NA	NA
NAPB	ENSG00000125814.17	ENSP00000366225.4;ENSP00000381459.3;ENSP00000413600.2;ENSP00000482826.1	NSF attachment protein beta [Source:HGNC Symbol;Acc:HGNC:15751]	NA	11	14	NA	NA	8	NA	6	7	NA	NA	3	NA	2	3	NA	NA	1	NA	0	0	NA	NA	0.00175	NA	9.68095e+07	1.8398e+07	NA	NA	8.10032e+07		NA	NA	NA	NA	NA	NA	NA	NA	NA	NA	0.684948	-0.123169	-0.0101825	0.276609	-0.0462718
MTFR1	ENSG00000066855.16	ENSP00000429450.1;ENSP00000262146.4;ENSP00000430621.1;ENSP00000429253.2;ENSP00000436928.1;ENSP00000391502.2	mitochondrial fission regulator 1 [Source:HGNC Symbol;Acc:HGNC:29510]	4	4	5	11	2	5	3	3	4	4	1	3	3	3	4	4	1	3	0	0	0	0	0	0	1.56745e+08	1.31128e+08	1.88302e+08	2.09067e+08	1.8572e+08	6.50129e+07		-0.125855	0	0.0896965	0.238174	0.818197	-0.0617881	-0.379323	-0.0266711	0.347542	1.08355	0.492894	0.155433	-0.15143	-0.220302	-0.452498
PFDN5	ENSG00000123349.15	ENSP00000447942.1;ENSP00000455296.2;ENSP00000486843.2;ENSP00000450068.1;ENSP00000266964.4;ENSP00000504615.1;ENSP00000454489.1;ENSP00000243040.6;ENSP00000334188.4;ENSP00000449388.2;ENSP00000450380.2	prefoldin subunit 5 [Source:HGNC Symbol;Acc:HGNC:8869]	23	30	29	49	46	38	8	9	8	8	8	8	8	9	8	8	8	8	0	0	0	0	0	0	3.17882e+09	1.61343e+09	1.20311e+09	3.44575e+09	3.31099e+09	8.69749e+08		0.102314	0	0.886321	0.265354	0.288565	0.109661	0.144884	0.367115	0.262531	0.314517	0.704594	0.00643609	0.205186	-0.044921	-0.045224
AKR1C2	ENSG00000151632.17	ENSP00000370129.4;ENSP00000392694.2;ENSP00000474566.1;ENSP00000408440.1	aldo-keto reductase family 1 member C2 [Source:HGNC Symbol;Acc:HGNC:385]	38	29	38	40	NA	63	18	14	17	13	NA	15	3	1	3	1	NA	1	0	0	0	0.000589206	NA	0.00175241	2.3377e+08	8.02161e+07	1.24533e+08	5.00715e+08	NA	2.03221e+08		1.31505	0	-0.988806	0.94906	0.0689855	-0.42992	-0.253118	-0.461345	0.307955	-0.506856	-2.44022	0.00670136	-1.41442	0.629985	-0.785223
FERMT2	ENSG00000073712.15	ENSP00000378993.2;ENSP00000340391.3;ENSP00000450741.1;ENSP00000489609.1;ENSP00000451084.1;ENSP00000451134.1;ENSP00000382243.3;ENSP00000451268.1;ENSP00000452472.1;ENSP00000450506.1;ENSP00000451085.1;ENSP00000342858.4	fermitin family member 2 [Source:HGNC Symbol;Acc:HGNC:15767]	66	85	71	100	88	100	37	37	37	29	25	32	34	35	35	27	23	30	0	0	0	0	0	0	3.68021e+09	3.1008e+09	4.67625e+09	1.33148e+10	4.25517e+09	8.79261e+09		0.748883	0	-0.779109	-0.0203208	-0.613643	-0.0669601	-0.65196	-0.217552	-0.100127	-0.443103	-1.22867	0.395545	-1.22837	0.359962	-0.121328
ACOT11	ENSG00000162390.18	ENSP00000340260.2;ENSP00000360366.3	acyl-CoA thioesterase 11 [Source:HGNC Symbol;Acc:HGNC:18156]	NA	3	3	NA	2	1	NA	3	3	NA	1	1	NA	3	3	NA	1	1	NA	0	0	NA	0	0	NA	8.26718e+07	7.21926e+07	NA	4.97979e+07	5.48203e+09		NA	NA	NA	NA	NA	NA	NA	NA	NA	NA	0.291076	-0.20509	0.431723	-0.444357	-0.241923
CPTP	ENSG00000224051.7	ENSP00000343890.4;ENSP00000462636.1	ceramide-1-phosphate transfer protein [Source:HGNC Symbol;Acc:HGNC:28116]	NA	1	1	NA	1	NA	NA	1	1	NA	1	NA	NA	1	1	NA	1	NA	NA	0	0.00176698	NA	0.000146563	NA	NA	1.61986e+07	NA	NA	1.00612e+08	NA		NA	NA	NA	NA	NA	NA	NA	NA	NA	NA	-1.14522	-0.480822	-0.554475	-0.0752525	-0.394378
SERPINA5	ENSG00000188488.14	ENSP00000450484.1;ENSP00000450837.1;ENSP00000451126.1;ENSP00000450745.1;ENSP00000451215.1;ENSP00000333203.7;ENSP00000451697.1;ENSP00000451650.1;ENSP00000451610.1;ENSP00000450485.1;ENSP00000451487.1	serpin family A member 5 [Source:HGNC Symbol;Acc:HGNC:8723]	31	32	41	67	48	52	12	13	14	12	12	11	11	12	13	11	11	10	0	0	0	0	0	0	1.93948e+09	1.95769e+09	1.66563e+09	3.22175e+09	4.63675e+09	1.08877e+09		0.100422	0	-0.762603	0.418296	0.0362598	0.289311	-0.7166	-0.486175	0.21795	-0.863034	-1.29859	0.101883	-1.20062	-0.130911	0.0407265
TFDP1	ENSG00000198176.13	ENSP00000364519.4;ENSP00000438450.2;ENSP00000386145.2;ENSP00000401389.1	transcription factor Dp-1 [Source:HGNC Symbol;Acc:HGNC:11749]	1	1	2	NA	NA	2	1	1	2	NA	NA	1	1	1	2	NA	NA	1	0	0	0	NA	NA	0	1.84759e+09	3.10934e+08	1.18077e+08	NA	NA	1.28235e+09		-0.177661	0	1.02446	-0.0473042	0.011652	0.0281206	0.486991	1.07639	0.237965	0.826005	0.931626	-0.146053	0.695797	-0.20604	0.0398644
NEK10	ENSG00000163491.16	ENSP00000295720.6;ENSP00000373281.4;ENSP00000395849.2;ENSP00000343847.5;ENSP00000412651.1;ENSP00000392344.1;ENSP00000395338.1;ENSP00000373280.4	NIMA related kinase 10 [Source:HGNC Symbol;Acc:HGNC:18592]	NA	NA	NA	1	NA	NA	NA	NA	NA	1	NA	NA	NA	NA	NA	1	NA	NA	NA	NA	NA	0.00202726	NA	NA	NA	NA	NA	NA	NA	NA		NA	NA	NA	NA	NA	NA	NA	NA	NA	NA	NA	NA	NA	NA	NA
PLEKHO2	ENSG00000241839.10	ENSP00000326706.4;ENSP00000483505.1	pleckstrin homology domain containing O2 [Source:HGNC Symbol;Acc:HGNC:30026]	20	29	28	56	21	38	12	16	14	16	9	12	9	11	10	11	6	9	0	0	0	0	0	0	1.30373e+09	2.41534e+09	1.34688e+09	3.47583e+09	7.15897e+09	2.59138e+09		-0.0540122	0	0.322558	-0.412233	-0.206171	-0.297047	0.293219	0.560762	0.389325	0.396771	0.48148	0.188644	0.711488	-0.248539	-0.347583
SDAD1	ENSG00000198301.12	ENSP00000379060.1;ENSP00000348596.5;ENSP00000379061.4;ENSP00000422368.1;ENSP00000427443.1	SDA1 domain containing 1 [Source:HGNC Symbol;Acc:HGNC:25537]	5	3	4	10	4	4	4	3	4	6	2	3	4	3	4	6	2	3	0	0	0	0	0	0	3.30379e+08	1.9938e+10	1.22528e+08	2.52922e+08	3.83324e+07	1.67838e+08		-0.00610991	0	-0.254056	0.898421	0.551363	0.00742008	0.79314	-0.114903	0.167358	0.683776	1.21752	-0.229752	1.51361	-0.553646	0.205851
BRPF1	ENSG00000156983.16	ENSP00000402485.2;ENSP00000373340.2;ENSP00000416728.2;ENSP00000398863.1;ENSP00000404235.1;ENSP00000410210.1;ENSP00000500672.1;ENSP00000500718.1;ENSP00000499951.1	bromodomain and PHD finger containing 1 [Source:HGNC Symbol;Acc:HGNC:14255]	NA	NA	1	1	NA	NA	NA	NA	1	1	NA	NA	NA	NA	1	1	NA	NA	NA	NA	0.00155125	0	NA	NA	NA	NA	1.14748e+08	2.35393e+08	NA	NA		NA	NA	NA	NA	NA	NA	NA	NA	NA	NA	NA	NA	NA	NA	NA
SMARCD2	ENSG00000108604.16	ENSP00000392617.2;ENSP00000318451.10;ENSP00000225742.9;ENSP00000398946.3;ENSP00000464503.1;ENSP00000463793.1;ENSP00000462761.1;ENSP00000483605.1	SWI/SNF related, matrix associated, actin dependent regulator of chromatin, subfamily d, member 2 [Source:HGNC Symbol;Acc:HGNC:11107]	22	32	25	39	19	40	15	24	19	17	11	18	13	20	15	14	8	14	0	0	0	0	0	0	5.91076e+09	2.94354e+09	9.80995e+08	1.288e+09	3.57625e+09	5.1528e+08		-0.219262	0	0.364319	0.257221	0.170244	0.00533865	0.120997	0.0263177	0.0962884	0.0842322	0.570752	-0.250457	0.421331	0.137076	0.0495688
EIF3D	ENSG00000100353.18	ENSP00000216190.8;ENSP00000487325.1;ENSP00000385812.1;ENSP00000391061.2;ENSP00000390438.1;ENSP00000403584.1;ENSP00000385212.1	eukaryotic translation initiation factor 3 subunit D [Source:HGNC Symbol;Acc:HGNC:3278]	30	48	54	51	74	61	19	25	28	15	12	23	19	25	28	15	12	23	0	0	0	0	0	0	2.9934e+09	2.46035e+09	3.67888e+09	6.00324e+09	3.93135e+09	2.98784e+09		0.0681261	0	0.165612	-0.153394	0.0057738	0.213575	0.223408	0.0875428	-0.255628	0.240065	0.273222	0.0739037	0.229743	0.250313	0.0914641
NUTF2	ENSG00000102898.12	ENSP00000219169.4;ENSP00000456428.1;ENSP00000457989.1;ENSP00000457022.1	nuclear transport factor 2 [Source:HGNC Symbol;Acc:HGNC:13722]	19	37	36	53	30	31	7	9	9	6	7	7	7	9	9	6	7	7	0	0	0	0	0	0	6.46878e+09	1.1551e+10	1.05129e+10	1.3735e+10	7.81999e+09	1.36338e+10		-0.0158703	0	0.372799	0.438867	0.0656825	-0.00398825	0.151209	0.0227952	0.0736513	0.205834	0.146282	0.183218	-0.375283	0.258258	-0.0594916
SPECC1	ENSG00000128487.18	ENSP00000503507.1;ENSP00000503822.1;ENSP00000504304.1;ENSP00000503509.1;ENSP00000503774.1;ENSP00000503849.1;ENSP00000503499.1;ENSP00000504477.1;ENSP00000463130.2;ENSP00000461918.2;ENSP00000506699.1;ENSP00000504996.1;ENSP00000505376.1;ENSP00000506187.1;ENSP00000378898.4;ENSP00000463006.3;ENSP00000504211.1;ENSP00000506319.1;ENSP00000503971.1;ENSP00000462266.2;ENSP00000505715.1;ENSP00000464489.2;ENS…	sperm antigen with calponin homology and coiled-coil domains 1 [Source:HGNC Symbol;Acc:HGNC:30615]	9	18	19	27	8	19	6	13	11	15	5	14	4	11	10	13	5	13	0	0	0	0	0	0	7.21512e+08	2.3753e+08	1.81962e+08	1.82928e+09	4.01695e+08	4.93982e+08		-1.01423	0	0.570416	-0.498166	-0.661258	0.15992	0.207266	-0.240448	-0.296705	0.145232	0.676955	0.146676	0.875976	-0.237594	0.0758495
OTUB1	ENSG00000167770.12	ENSP00000416973.3;ENSP00000439142.1;ENSP00000440211.1;ENSP00000402551.2;ENSP00000444357.1;ENSP00000437453.1;ENSP00000441328.1;ENSP00000444968.1	OTU deubiquitinase, ubiquitin aldehyde binding 1 [Source:HGNC Symbol;Acc:HGNC:23077]	34	29	43	90	48	58	12	11	13	14	8	9	12	11	13	14	8	9	0	0	0	0	0	0	1.45386e+10	8.8463e+09	6.18853e+09	1.05447e+10	4.17385e+09	6.09682e+09		0.216279	0	0.179002	-0.137415	0.0384855	0.0187359	-0.0508371	-0.2907	-0.414252	0.790407	0.333269	-0.0872987	0.0149182	0.189779	0.157111
SYNRG	ENSG00000274047.4	ENSP00000480288.1;ENSP00000482597.1;ENSP00000487672.1;ENSP00000488473.1;ENSP00000483152.1;ENSP00000478707.1;ENSP00000488863.1;ENSP00000488089.1;ENSP00000483453.1;ENSP00000484529.1;ENSP00000482962.1;ENSP00000481151.1;ENSP00000477885.1;ENSP00000483063.1;ENSP00000482858.1;ENSP00000480047.1;ENSP00000482631.1	synergin gamma [Source:HGNC Symbol;Acc:HGNC:557]	9	11	26	21	9	16	9	10	20	16	7	11	9	10	20	16	7	11	0	0	0	0	0	0	1.80332e+09	2.18036e+08	9.29234e+08	5.91932e+08	1.06648e+09	1.87267e+09		-0.0952066	0	0.114236	-0.251073	-0.289094	0.236005	0.342895	0.033579	-0.080215	0.171792	0.268354	0.0114507	0.0734269	-0.115298	0.230251
CORO7	ENSG00000282725.1	ENSP00000482646.1;ENSP00000488061.1;ENSP00000483187.2;ENSP00000488867.1;ENSP00000487652.1;ENSP00000488658.1;ENSP00000488416.1;ENSP00000487794.1;ENSP00000488164.1;ENSP00000488426.1;ENSP00000487981.1;ENSP00000487636.1;ENSP00000488553.1;ENSP00000488375.1;ENSP00000488250.1;ENSP00000488122.1;ENSP00000487921.1;ENSP00000488149.1;ENSP00000488278.1;ENSP00000488425.1;ENSP00000488571.1;ENSP00000251166.4;ENS…	coronin 7 [Source:HGNC Symbol;Acc:HGNC:26161]	44	NA	NA	NA	NA	NA	24	NA	NA	NA	NA	NA	1	NA	NA	NA	NA	NA	0	NA	NA	NA	NA	NA	NA	NA	NA	NA	NA	NA		0.987542	0	-0.68975	-0.372177	-0.977068	-0.102811	-1.336	0.335322	-0.0571393	-1.02902	NA	NA	NA	NA	NA
NDUFC2	ENSG00000151366.13	ENSP00000281031.4;ENSP00000432739.1;ENSP00000432253.1;ENSP00000434262.1;ENSP00000435017.1	NADH:ubiquinone oxidoreductase subunit C2 [Source:HGNC Symbol;Acc:HGNC:7706]	13	15	15	26	11	17	8	8	8	5	3	5	3	3	3	3	2	3	0	0	0	0	0	0	6.22568e+09	1.14131e+09	3.19586e+09	5.1056e+09	2.22321e+09	1.78551e+09		0.0526583	0	-0.189395	-0.227692	0.188259	0.0342747	0.261596	-0.00766725	-0.309881	-0.521133	-0.0661541	0.0490927	-0.0549952	0.302099	0.0765871
FOLR1	ENSG00000110195.14	ENSP00000308137.4;ENSP00000377286.2;ENSP00000502440.1;ENSP00000377284.1;ENSP00000377281.3	folate receptor alpha [Source:HGNC Symbol;Acc:HGNC:3791]	8	3	3	2	NA	1	7	3	3	1	NA	1	7	3	3	1	NA	1	0	0	0	0	NA	0.000133976	4.20664e+08	9.6192e+07	1.33577e+08	4.90208e+08	NA	2.77028e+08		-0.458012	0	0.538446	0.07225	1.07097	-0.643414	0.258724	-0.218972	-0.246283	2.23835	0.95092	0.329131	-0.631538	1.06098	-0.23363
TSPAN9	ENSG00000011105.14	ENSP00000412908.2;ENSP00000011898.5;ENSP00000497370.1;ENSP00000491848.1;ENSP00000384488.1;ENSP00000444799.1	tetraspanin 9 [Source:HGNC Symbol;Acc:HGNC:21640]	1	1	2	4	3	6	1	1	1	1	1	1	1	1	1	1	1	1	0	0	0	0	0	0	8.32953e+07	4.98547e+08	2.60872e+07	2.24936e+08	2.44607e+08	1.80159e+08		0.227053	0	-0.23174	0.444417	0.312449	-0.0330397	0.0933835	-0.0578969	-0.111171	-0.916749	-0.389583	-0.291361	-0.468536	0.217557	0.310274
HOOK3	ENSG00000168172.9	ENSP00000305699.3;ENSP00000435077.1;ENSP00000433953.1;ENSP00000433813.1	hook microtubule tethering protein 3 [Source:HGNC Symbol;Acc:HGNC:23576]	19	34	45	71	24	37	17	23	29	32	14	19	17	22	28	31	13	18	0	0	0	0	0	0	4.9389e+09	5.03555e+08	7.79445e+08	1.67115e+10	1.50261e+09	5.45692e+08		-0.613772	0	0.727432	-0.544282	-0.439139	0.151792	0.561494	-0.278837	-0.353293	0.370679	0.720153	-0.353088	0.320402	-0.3954	0.61838
SGTB	ENSG00000197860.10	ENSP00000370395.4;ENSP00000421447.1	small glutamine rich tetratricopeptide repeat containing beta [Source:HGNC Symbol;Acc:HGNC:23567]	2	7	4	5	1	5	2	4	3	2	1	3	2	4	3	2	1	3	0	0	0	0	0	0	9.0596e+08	5.88632e+08	1.46545e+09	1.269e+10	3.96933e+08	2.65041e+08		-0.583769	0	0.473959	-0.41351	-0.314941	0.133459	0.500666	0.491492	-0.0398503	0.514925	0.908713	0.336741	0.995427	0.0168425	-0.303125
CHMP5	ENSG00000086065.14	ENSP00000223500.7;ENSP00000442725.1	charged multivesicular body protein 5 [Source:HGNC Symbol;Acc:HGNC:26942]	16	10	14	47	56	43	7	6	6	6	5	7	7	6	6	6	5	7	0	0	0	0	0	0	3.38664e+09	4.34395e+09	4.22498e+09	5.79263e+09	2.05832e+09	6.37027e+09		-0.133417	0	0.35412	-0.3869	-0.26327	0.16933	0.241313	0.112528	-0.0373146	0.455164	-0.120528	0.0166352	0.144621	-0.0691204	0.155859
CAPRIN2	ENSG00000110888.17	ENSP00000443145.1;ENSP00000415407.2;ENSP00000449139.1;ENSP00000298892.5;ENSP00000403876.2;ENSP00000379150.2;ENSP00000391479.1;ENSP00000438010.1;ENSP00000444137.1;ENSP00000440785.1;ENSP00000443353.1;ENSP00000442295.1;ENSP00000441005.1	caprin family member 2 [Source:HGNC Symbol;Acc:HGNC:21259]	1	NA	NA	NA	NA	NA	1	NA	NA	NA	NA	NA	1	NA	NA	NA	NA	NA	0.000857318	NA	NA	NA	NA	NA	NA	NA	NA	NA	NA	NA		-0.0207237	0	-0.388269	1.37202	1.36407	-0.0339483	0.0653003	-0.597613	0.795306	-0.0718176	NA	NA	NA	NA	NA
CFAP47	ENSG00000165164.14	ENSP00000297866.5;ENSP00000367922.5;ENSP00000433564.1;ENSP00000485710.1;ENSP00000324767.4	cilia and flagella associated protein 47 [Source:HGNC Symbol;Acc:HGNC:26708]	NA	1	NA	NA	NA	NA	NA	1	NA	NA	NA	NA	NA	1	NA	NA	NA	NA	NA	0.00136939	NA	NA	NA	NA	NA	1.65822e+08	NA	NA	NA	NA		NA	NA	NA	NA	NA	NA	NA	NA	NA	NA	-0.779316	0.128036	-1.06883	0.280351	0.32699
PTPN6	ENSG00000111679.17	ENSP00000443393.1;ENSP00000444805.1;ENSP00000382376.1;ENSP00000438740.1;ENSP00000391592.1;ENSP00000326010.9;ENSP00000476175.1;ENSP00000441044.1;ENSP00000445646.1;ENSP00000440114.1;ENSP00000446345.1	protein tyrosine phosphatase non-receptor type 6 [Source:HGNC Symbol;Acc:HGNC:9658]	51	69	83	96	65	82	27	30	28	27	19	24	27	30	28	27	19	24	0	0	0	0	0	0	7.2731e+09	2.26957e+09	2.56999e+09	3.39497e+09	1.05264e+10	2.26489e+09		-0.286286	0	0.180299	-0.410273	0.0316357	-0.294988	0.729451	0.312023	-0.0153965	-0.119642	0.128817	-0.02818	0.558845	-0.383626	-0.316427
PTPRG	ENSG00000144724.20	ENSP00000295874.10;ENSP00000418112.1	protein tyrosine phosphatase receptor type G [Source:HGNC Symbol;Acc:HGNC:9671]	1	4	3	9	4	1	1	3	3	5	3	1	1	3	3	5	3	1	0	0	0	0	0	0	1.37756e+08	1.73907e+08	2.30149e+07	1.54912e+08	6.6068e+09	1.62226e+08		0.529221	0	-0.428527	0.539607	-0.166328	0.0754767	-0.320879	0.184702	0.0797341	-0.958434	-1.00184	0.0037209	-0.418103	0.672471	-0.05811
OR8A1	ENSG00000196119.8	ENSP00000492950.1;ENSP00000492999.1;ENSP00000284287.4	olfactory receptor family 8 subfamily A member 1 [Source:HGNC Symbol;Acc:HGNC:8469]	NA	NA	1	NA	NA	NA	NA	NA	1	NA	NA	NA	NA	NA	1	NA	NA	NA	NA	NA	0.00206949	NA	NA	NA	NA	NA	NA	NA	NA	NA		NA	NA	NA	NA	NA	NA	NA	NA	NA	NA	NA	NA	NA	NA	NA
GSTP1	ENSG00000084207.18	ENSP00000381607.3;ENSP00000381604.1;ENSP00000494477.1;ENSP00000484929.1;ENSP00000484686.1	glutathione S-transferase pi 1 [Source:HGNC Symbol;Acc:HGNC:4638]	147	184	252	325	367	233	22	25	23	19	19	18	22	25	23	19	19	18	0	0	0	0	0	0	3.96947e+10	3.22779e+10	3.26458e+10	2.80657e+10	6.35171e+10	1.7669e+10		-0.000706639	0	0.577772	0.0756804	-0.187637	-0.395249	0.485595	-0.053444	0.0463281	0.321386	0.496693	0.346543	0.779249	0.747226	0.160054
ERBIN	ENSG00000112851.15	ENSP00000284037.4;ENSP00000370330.2;ENSP00000397833.2;ENSP00000370325.2;ENSP00000422766.1;ENSP00000426632.1;ENSP00000422015.1;ENSP00000425728.1;ENSP00000423959.1;ENSP00000370322.1	erbb2 interacting protein [Source:HGNC Symbol;Acc:HGNC:15842]	20	34	44	51	22	31	16	26	28	21	10	15	16	26	27	20	9	14	0	0	0	0	0	0	1.05791e+09	1.51836e+09	9.73269e+08	8.97355e+09	9.55076e+08	7.50506e+08		-0.0845219	0	-0.0793824	-0.199513	0.36804	-0.0865462	-0.0724276	-0.102058	-0.123201	-0.169848	0.0979695	0.114813	0.056905	-0.0551625	0.102432
NUDT2	ENSG00000164978.18	ENSP00000368455.1;ENSP00000344187.4;ENSP00000368452.5;ENSP00000482384.1	nudix hydrolase 2 [Source:HGNC Symbol;Acc:HGNC:8049]	7	6	10	16	4	10	6	5	7	7	3	7	6	5	7	7	3	7	0	0	0	0	0.000150489	0	2.44972e+09	1.40592e+09	1.94814e+09	1.6384e+09	9.83208e+07	1.72225e+09		0.384715	0	-0.366497	0.134594	-0.098391	-0.150851	0.0121007	-0.140657	-0.216151	0.1621	-0.482212	0.0598975	-0.425078	0.386338	-0.123855
S100A7	ENSG00000143556.9	ENSP00000357711.1;ENSP00000357712.3	S100 calcium binding protein A7 [Source:HGNC Symbol;Acc:HGNC:10497]	33	53	22	36	16	32	10	11	7	6	6	6	4	4	4	4	4	4	0	0	0	0	0	0	1.71066e+09	4.68233e+09	2.20867e+08	1.22383e+09	5.13205e+08	9.32324e+08		-0.560942	0	2.25884	-0.398131	0.442194	-1.19801	-1.2865	-0.856729	0.114331	-1.47612	3.45473	-0.357877	0.0928376	-0.543159	-0.692765
ATF7IP2	ENSG00000166669.13	ENSP00000461383.1;ENSP00000379807.1;ENSP00000379808.2;ENSP00000457731.1;ENSP00000446119.1;ENSP00000454809.1;ENSP00000456023.1;ENSP00000440791.1;ENSP00000455259.1;ENSP00000322811.5;ENSP00000348799.2	activating transcription factor 7 interacting protein 2 [Source:HGNC Symbol;Acc:HGNC:20397]	NA	NA	1	NA	NA	NA	NA	NA	1	NA	NA	NA	NA	NA	1	NA	NA	NA	NA	NA	0.00215657	NA	NA	NA	NA	NA	NA	NA	NA	NA		NA	NA	NA	NA	NA	NA	NA	NA	NA	NA	NA	NA	NA	NA	NA
AIDA	ENSG00000186063.13	ENSP00000339161.6;ENSP00000347964.2	axin interactor, dorsalization associated [Source:HGNC Symbol;Acc:HGNC:25761]	26	20	19	33	26	26	13	11	12	12	9	12	13	11	12	12	9	12	0	0	0	0	0	0	2.4192e+09	1.45711e+09	1.78222e+09	1.71961e+09	2.35774e+09	9.37041e+08		0.155109	0	-0.0796788	0.00399886	-0.174711	-0.00607545	-0.167857	-0.0980265	0.126479	0.247866	-0.373414	0.14709	-0.581718	0.0923038	0.195111
ALG2	ENSG00000119523.10	ENSP00000432675.2;ENSP00000417764.1;ENSP00000326609.6	ALG2 alpha-1,3/1,6-mannosyltransferase [Source:HGNC Symbol;Acc:HGNC:23159]	15	17	18	17	9	15	11	8	11	9	5	8	11	8	11	9	5	8	0	0	0	0	0	0	1.80086e+09	1.34512e+09	9.22041e+08	1.31764e+09	8.32916e+08	1.70497e+09		0.0674488	0	-0.884803	0.0188574	0.0558943	-0.037397	0.0222243	-0.0117617	0.173257	-0.0941064	-0.566487	0.171719	-0.066544	0.0414091	-0.068547
PNPLA1	ENSG00000180316.13	ENSP00000321116.5;ENSP00000373367.3;ENSP00000490785.2;ENSP00000378072.2;ENSP00000391868.1	patatin like phospholipase domain containing 1 [Source:HGNC Symbol;Acc:HGNC:21246]	1	NA	2	4	2	3	1	NA	1	1	1	1	1	NA	1	1	1	1	0	NA	0.00111408	0.00193534	0.00125488	0.00184684	3.40159e+08	NA	NA	2.02858e+08	3.59956e+08	1.56771e+09		-0.0692379	0	0.40414	1.57749	0.627143	1.06605	0.407989	1.27276	0.721629	-0.533238	NA	NA	NA	NA	NA
URB1	ENSG00000142207.7	ENSP00000372199.3	URB1 ribosome biogenesis homolog [Source:HGNC Symbol;Acc:HGNC:17344]	5	13	12	13	4	4	4	11	11	8	3	4	4	11	11	8	3	4	0	0	0	0	0	0	2.15481e+08	3.70285e+08	1.14008e+09	2.62261e+08	2.72194e+07	1.3009e+08		-0.3611	0	0.488899	0.0675382	-0.109576	-0.174195	0.487288	0.188105	-0.0972888	-0.0222862	0.850761	-0.172765	0.385214	0.038945	-0.168208
FBXL8	ENSG00000135722.9	ENSP00000464169.1;ENSP00000429684.1;ENSP00000258200.3;ENSP00000430490.1;ENSP00000430745.1;ENSP00000427895.1;ENSP00000428379.1;ENSP00000430027.1	F-box and leucine rich repeat protein 8 [Source:HGNC Symbol;Acc:HGNC:17875]	2	3	4	5	NA	2	2	3	4	4	NA	2	1	1	1	2	NA	2	0	0.000237107	0	0	NA	0	3.22823e+08	NA	1.33735e+08	1.65094e+08	NA	1.26366e+08		0.194094	0	-1.73114	1.17211	1.33665	-0.115758	-0.4188	-1.09984	0.802372	-1.70038	-0.829364	0.183648	-0.703039	0.257658	0.492312
POLR2K	ENSG00000147669.11	ENSP00000342889.3;ENSP00000430106.1	RNA polymerase II, I and III subunit K [Source:HGNC Symbol;Acc:HGNC:9198]	3	3	3	3	2	4	3	2	2	2	1	2	3	2	2	2	1	2	0	0	0	0	0	0	3.32314e+08	1.59609e+09	7.32943e+08	2.02725e+08	6.17966e+08	2.58116e+08		-0.418022	0	0.697232	-0.350043	-0.237449	-0.0362005	-0.024157	0.166315	-0.389601	0.619797	0.600835	-0.293734	0.0556675	-0.123474	-0.222071
MT-ND5	ENSG00000198786.2	ENSP00000354813.2	mitochondrially encoded NADH:ubiquinone oxidoreductase core subunit 5 [Source:HGNC Symbol;Acc:HGNC:7461]	1	1	1	NA	2	NA	1	1	1	NA	1	NA	1	1	1	NA	1	NA	0	0	0	NA	0	NA	9.78535e+07	3.14972e+08	1.00348e+08	NA	5.42014e+08	NA		-0.263674	0	-0.815431	0.15174	0.735762	0.232814	0.0853248	0.128098	-0.63509	-0.698006	0.22447	-0.680932	-0.241195	0.11978	0.0478984
SUPT7L	ENSG00000119760.16	ENSP00000336750.5;ENSP00000385436.1;ENSP00000384469.1;ENSP00000441110.1;ENSP00000385218.2	SPT7 like, STAGA complex subunit gamma [Source:HGNC Symbol;Acc:HGNC:30632]	3	NA	NA	NA	NA	NA	2	NA	NA	NA	NA	NA	2	NA	NA	NA	NA	NA	0	NA	NA	NA	NA	NA	7.95913e+07	NA	NA	NA	NA	NA		-0.140918	0	0.831929	-0.056306	0.282613	0.0473502	0.703681	0.182745	0.211468	0.615822	NA	NA	NA	NA	NA
SFXN5	ENSG00000144040.13	ENSP00000272433.2;ENSP00000402141.1;ENSP00000387076.1;ENSP00000398580.1;ENSP00000396825.1	sideroflexin 5 [Source:HGNC Symbol;Acc:HGNC:16073]	2	4	6	10	4	4	1	4	4	4	4	3	1	4	4	4	4	3	0	0	0	0	0	0	1.08366e+08	2.39109e+08	6.54509e+08	7.09555e+08	9.09434e+07	7.62464e+07		-0.533207	0	-1.55443	-1.75091	1.16458	0.239047	-1.29394	-0.52289	-1.33945	-2.09886	-0.77992	0.0843367	-0.852618	-0.40319	0.00187832
PDF	ENSG00000258429.2	ENSP00000288022.1	peptide deformylase, mitochondrial [Source:HGNC Symbol;Acc:HGNC:30012]	3	5	3	8	4	6	3	4	3	3	1	3	3	4	3	3	1	3	0	0	0	0	0	0	3.14546e+08	1.5038e+08	2.84698e+08	2.13203e+08	7.63513e+08	4.49492e+07		0.296664	0	-0.263345	0.42817	0.963789	0.14671	0.0532401	-0.0372053	0.184584	0.221291	0.3673	-0.0102744	-0.992373	0.129812	-0.255413
SH3BGRL	ENSG00000131171.13	ENSP00000362308.5	SH3 domain binding glutamate rich protein like [Source:HGNC Symbol;Acc:HGNC:10823]	62	93	150	214	222	201	13	11	12	13	12	13	13	11	12	13	12	13	0	0	0	0	0	0	1.16367e+10	2.33204e+10	1.91107e+10	7.15591e+10	5.58627e+10	4.21772e+10		0.446323	0	-0.335855	-0.0908934	-0.305045	-0.822454	-0.2154	-0.609195	0.147139	-0.658695	-0.579933	0.263532	-0.486397	0.0975429	0.326411
COLEC11	ENSG00000118004.18	ENSP00000236693.7;ENSP00000339168.4;ENSP00000410919.1;ENSP00000393167.1;ENSP00000385130.3;ENSP00000384882.1;ENSP00000385827.1;ENSP00000385653.1;ENSP00000371494.2;ENSP00000411770.2	collectin subfamily member 11 [Source:HGNC Symbol;Acc:HGNC:17213]	2	NA	2	2	NA	NA	1	NA	1	1	NA	NA	1	NA	1	1	NA	NA	0	NA	0	0	NA	NA	NA	NA	NA	NA	NA	NA		0.604747	0	-0.620373	0.981553	0.353556	0.18979	-0.535033	-0.187225	0.393153	-0.779128	NA	NA	NA	NA	NA
DDX27	ENSG00000124228.15	ENSP00000482680.1;ENSP00000481808.1;ENSP00000483119.1	DEAD-box helicase 27 [Source:HGNC Symbol;Acc:HGNC:15837]	21	32	27	51	22	28	17	22	20	22	8	16	17	22	20	22	8	16	0	0	0	0	0	0	1.14592e+09	1.89722e+10	6.40002e+08	1.32992e+09	5.26291e+08	5.89614e+09		-0.366099	0	0.85658	0.0522334	0.153213	0.0155839	0.901424	0.151183	-0.0388288	1.13739	1.49763	-0.370331	1.81809	-0.618226	0.296992
ABHD17A	ENSG00000129968.17	ENSP00000504042.1;ENSP00000504744.1;ENSP00000292577.6;ENSP00000250974.9;ENSP00000467638.1;ENSP00000466977.1	abhydrolase domain containing 17A, depalmitoylase [Source:HGNC Symbol;Acc:HGNC:28756]	NA	NA	NA	1	NA	NA	NA	NA	NA	1	NA	NA	NA	NA	NA	1	NA	NA	NA	NA	NA	0	NA	NA	NA	NA	NA	1.05467e+08	NA	NA		NA	NA	NA	NA	NA	NA	NA	NA	NA	NA	NA	NA	NA	NA	NA
COL6A2	ENSG00000142173.16	ENSP00000300527.4;ENSP00000390418.1;ENSP00000380870.1;ENSP00000387115.1;ENSP00000395751.1;ENSP00000312529.5	collagen type VI alpha 2 chain [Source:HGNC Symbol;Acc:HGNC:2212]	563	736	834	1241	1461	867	72	69	57	70	61	61	72	69	57	70	61	61	0	0	0	0	0	0	1.57751e+11	2.02938e+11	5.38817e+10	2.92897e+11	5.77648e+11	1.89545e+11		0.104999	0	-0.700705	0.885235	-0.609926	-0.214752	-0.78288	-0.104259	0.307727	-1.16555	-1.02095	0.415256	-1.20035	1.06953	0.29614
DPM1	ENSG00000000419.13	ENSP00000360638.4;ENSP00000360644.5;ENSP00000360640.4;ENSP00000394921.1	dolichyl-phosphate mannosyltransferase subunit 1, catalytic [Source:HGNC Symbol;Acc:HGNC:3005]	9	17	18	29	24	23	5	6	6	7	6	6	5	6	6	7	6	6	0	0	0	0	0	0	4.37991e+08	2.31457e+09	2.35897e+09	2.52025e+09	1.41905e+09	2.81288e+09		0.0146677	0	-0.199377	-0.495144	-0.197208	0.155438	-0.151662	0.136926	-0.314169	-0.075396	-0.2933	0.0371811	-0.395537	-0.0111772	0.0710022
MRPL35	ENSG00000132313.15	ENSP00000254644.7;ENSP00000473925.1;ENSP00000338389.4;ENSP00000386255.1	mitochondrial ribosomal protein L35 [Source:HGNC Symbol;Acc:HGNC:14489]	2	5	6	2	1	NA	2	3	2	1	1	NA	2	3	2	1	1	NA	0	0	0	0.000119119	0.00149762	NA	1.38729e+09	7.43644e+08	5.1579e+08	2.27493e+08	NA	NA		-0.0651698	0	0.523422	-0.573775	0.181011	-0.0196384	0.332324	0.212346	-0.275714	1.06423	0.719735	0.0344858	0.438438	-0.0369207	-0.0360369
PRAG1	ENSG00000275342.5	ENSP00000481109.1;ENSP00000479068.1	PEAK1 related, kinase-activating pseudokinase 1 [Source:HGNC Symbol;Acc:HGNC:25438]	1	1	4	2	1	1	1	1	4	2	1	1	1	1	4	2	1	1	0	0	0	0	0	0	2.78767e+07	6.88125e+07	2.08725e+07	5.12615e+08	3.47369e+07	7.9011e+07		0.151464	0	-0.981841	2.26184	0.452902	-0.134276	-0.106968	-0.275244	0.372447	-0.554492	-0.211686	-0.173143	0.419255	-0.3351	0.142699
TMCO1	ENSG00000143183.18	ENSP00000480514.1;ENSP00000356856.6;ENSP00000462588.1;ENSP00000463951.1;ENSP00000464127.2;ENSP00000462300.1;ENSP00000463105.2;ENSP00000485789.1	transmembrane and coiled-coil domains 1 [Source:HGNC Symbol;Acc:HGNC:18188]	2	4	5	4	1	4	1	3	4	2	1	2	1	3	4	2	1	2	0	0	0	0	0	0	2.26935e+09	5.97508e+08	1.22511e+09	4.06536e+08	7.68465e+07	1.0917e+09		-0.252896	0	1.39257	-0.570935	0.90429	0.119054	0.0780451	1.07638	0.255267	1.03579	1.1392	0.0246305	1.31102	-0.25571	0.122157
NME6	ENSG00000172113.10	ENSP00000407933.1;ENSP00000496560.1;ENSP00000416658.1;ENSP00000495130.1;ENSP00000392352.1;ENSP00000494272.1;ENSP00000493725.1;ENSP00000394232.1;ENSP00000399582.1;ENSP00000406642.1;ENSP00000414842.1;ENSP00000394128.1;ENSP00000393261.1;ENSP00000411116.1;ENSP00000392715.1;ENSP00000410435.1;ENSP00000405755.1;ENSP00000440286.1	NME/NM23 nucleoside diphosphate kinase 6 [Source:HGNC Symbol;Acc:HGNC:20567]	NA	1	2	NA	NA	NA	NA	1	2	NA	NA	NA	NA	1	2	NA	NA	NA	NA	0	0	NA	NA	NA	NA	3.0996e+08	1.29509e+08	NA	NA	NA		NA	NA	NA	NA	NA	NA	NA	NA	NA	NA	0.498785	0.0320546	0.105677	-0.0338344	-0.225072
SIGLEC8	ENSG00000105366.15	ENSP00000389142.1;ENSP00000321077.2;ENSP00000339448.4	sialic acid binding Ig like lectin 8 [Source:HGNC Symbol;Acc:HGNC:10877]	NA	1	NA	NA	NA	NA	NA	1	NA	NA	NA	NA	NA	1	NA	NA	NA	NA	NA	0	NA	NA	NA	NA	NA	3.26357e+07	NA	NA	NA	NA		NA	NA	NA	NA	NA	NA	NA	NA	NA	NA	-0.587819	0.127229	-0.803761	-0.619186	-0.635753
ETV3	ENSG00000117036.12	ENSP00000357175.4;ENSP00000327316.4	ETS variant transcription factor 3 [Source:HGNC Symbol;Acc:HGNC:3492]	2	NA	NA	1	NA	NA	2	NA	NA	1	NA	NA	2	NA	NA	1	NA	NA	0	NA	NA	0.000119048	NA	NA	1.08865e+08	NA	NA	9.29748e+07	NA	NA		-0.191547	0	0.642129	0.0617378	0.0269058	-0.0887563	0.20483	0.637012	-0.0186357	0.839056	NA	NA	NA	NA	NA
USP18	ENSG00000184979.10	ENSP00000215794.7	ubiquitin specific peptidase 18 [Source:HGNC Symbol;Acc:HGNC:12616]	NA	NA	NA	NA	NA	1	NA	NA	NA	NA	NA	1	NA	NA	NA	NA	NA	1	NA	NA	NA	NA	NA	0.0010182	NA	NA	NA	NA	NA	5.76404e+07		NA	NA	NA	NA	NA	NA	NA	NA	NA	NA	NA	NA	NA	NA	NA
LCN2	ENSG00000148346.12	ENSP00000362108.1;ENSP00000277480.2;ENSP00000362089.1	lipocalin 2 [Source:HGNC Symbol;Acc:HGNC:6526]	17	21	11	21	13	19	7	9	7	5	3	4	7	9	7	5	3	4	0	0	0	0	0	0	2.14439e+09	2.46483e+09	1.71958e+09	1.38696e+09	1.24184e+09	1.4012e+10		0.824925	0	1.72788	-0.214818	2.9725	-0.973689	0.52278	0.054875	-0.644338	0.207935	1.77988	-0.138618	2.49088	-1.08358	-1.19917
CXCL5	ENSG00000163735.7	ENSP00000296027.4	C-X-C motif chemokine ligand 5 [Source:HGNC Symbol;Acc:HGNC:10642]	NA	3	2	NA	NA	NA	NA	1	1	NA	NA	NA	NA	1	1	NA	NA	NA	NA	0.00103591	0.00207062	NA	NA	NA	NA	2.91469e+08	3.9476e+08	NA	NA	NA		NA	NA	NA	NA	NA	NA	NA	NA	NA	NA	1.33196	0.263791	0.527348	0.254604	0.0322673
CFAP54	ENSG00000188596.11	ENSP00000452066.2;ENSP00000431759.5;ENSP00000490000.1;ENSP00000449035.2	cilia and flagella associated protein 54 [Source:HGNC Symbol;Acc:HGNC:26456]	NA	NA	1	NA	NA	NA	NA	NA	1	NA	NA	NA	NA	NA	1	NA	NA	NA	NA	NA	0.00197477	NA	NA	NA	NA	NA	4.84888e+07	NA	NA	NA		NA	NA	NA	NA	NA	NA	NA	NA	NA	NA	NA	NA	NA	NA	NA
MARCKS	ENSG00000277443.3	ENSP00000478061.1	myristoylated alanine rich protein kinase C substrate [Source:HGNC Symbol;Acc:HGNC:6759]	79	127	197	317	264	218	17	17	17	20	17	19	16	16	17	19	16	18	0	0	0	0	0	0	5.23422e+10	5.03684e+10	5.2423e+10	4.04729e+10	5.16451e+10	2.47891e+10		-0.874871	0	0.49724	-0.659475	-1.0857	-0.249597	0.24351	0.533656	0.291814	0.152226	0.626876	1.16443	1.12252	-0.0403532	-0.0744815
PAK1	ENSG00000149269.10	ENSP00000348696.4;ENSP00000433423.1;ENSP00000278568.4;ENSP00000433211.1;ENSP00000431906.1;ENSP00000431541.1;ENSP00000437261.1;ENSP00000433518.1;ENSP00000432477.1;ENSP00000433004.1;ENSP00000435983.1;ENSP00000433737.1	p21 (RAC1) activated kinase 1 [Source:HGNC Symbol;Acc:HGNC:8590]	35	31	41	132	48	51	14	17	20	27	13	15	7	8	12	18	7	8	0	0	0	0	0	0	1.57149e+09	1.08779e+09	2.87993e+09	5.4537e+09	1.31704e+09	5.40985e+08		-0.167539	0	0.216315	0.154995	0.0466035	0.0504424	0.118997	-0.0921937	0.107297	0.544194	0.366726	-0.130585	0.64059	-0.0900356	-0.0773114
EXOSC8	ENSG00000120699.13	ENSP00000239893.5;ENSP00000374354.3;ENSP00000419203.1	exosome component 8 [Source:HGNC Symbol;Acc:HGNC:17035]	11	9	7	11	4	8	7	6	6	4	3	4	7	6	6	4	3	4	0	0	0	0	0	0	1.39743e+09	4.87512e+08	4.23624e+08	5.53974e+08	3.525e+11	5.63283e+08		0.0357844	0	0.646542	0.0285219	0.0610572	-0.205657	0.276896	0.348854	-0.225522	0.348347	0.455353	-0.103053	0.147984	0.183971	-0.0978959
TBC1D24	ENSG00000162065.14	ENSP00000454408.1;ENSP00000486835.1;ENSP00000455005.2;ENSP00000494678.1;ENSP00000457896.2;ENSP00000494145.1;ENSP00000486121.1;ENSP00000457266.2	TBC1 domain family member 24 [Source:HGNC Symbol;Acc:HGNC:29203]	8	15	22	27	8	17	8	11	12	9	5	8	4	4	4	2	2	2	0	0	0	0	0	0	1.54533e+08	6.63052e+07	8.13372e+07	1.23057e+08	7.41054e+08	1.6511e+08		0.430734	0	-0.992974	0.314566	0.272753	0.28407	-0.389879	-0.154454	-0.0164514	-0.570934	-1.03887	-0.161047	-0.810596	0.306236	-0.154962
EML1	ENSG00000066629.18	ENSP00000451346.1;ENSP00000452160.1;ENSP00000327384.9;ENSP00000451991.1;ENSP00000498100.1;ENSP00000451669.1;ENSP00000262233.7;ENSP00000334314.4;ENSP00000451269.1;ENSP00000452089.1;ENSP00000452292.1;ENSP00000451805.1;ENSP00000452063.1;ENSP00000451706.1;ENSP00000452474.1;ENSP00000451288.1	EMAP like 1 [Source:HGNC Symbol;Acc:HGNC:3330]	4	16	9	21	5	8	3	13	8	10	4	6	3	13	8	10	4	6	0	0	0	0	0	0	3.76741e+08	1.15599e+09	5.69087e+08	4.36957e+08	4.78715e+08	2.66039e+08		0.0218399	0	-0.216494	0.756734	0.189422	0.0127958	0.56187	-0.240241	0.478315	-0.497377	-0.45353	0.38215	-0.587675	0.189999	0.0488208
PEX12	ENSG00000108733.11	ENSP00000225873.3;ENSP00000466894.2;ENSP00000466280.1	peroxisomal biogenesis factor 12 [Source:HGNC Symbol;Acc:HGNC:8854]	1	1	2	NA	1	NA	1	1	2	NA	1	NA	1	1	2	NA	1	NA	0	0	0	NA	0	NA	NA	6.51793e+07	9.81012e+07	NA	1.59264e+08	NA		-0.138264	0	-0.632207	0.964156	0.844781	-0.143156	-0.187073	-0.700532	0.833464	-0.265789	-0.077827	-0.231564	-0.0549172	-0.270212	-0.392586
SMC4	ENSG00000113810.16	ENSP00000418820.1;ENSP00000419247.1;ENSP00000420644.1;ENSP00000417999.1;ENSP00000419360.1;ENSP00000417964.1;ENSP00000349961.3;ENSP00000418434.1;ENSP00000420121.1;ENSP00000420734.1;ENSP00000420817.1;ENSP00000417612.1;ENSP00000341382.5	structural maintenance of chromosomes 4 [Source:HGNC Symbol;Acc:HGNC:14013]	7	6	20	21	3	9	6	6	17	14	2	6	6	6	17	14	2	6	0	0	0	0	0	0	2.32933e+08	2.5868e+08	4.69862e+08	1.65689e+10	2.00452e+08	1.37816e+08		-0.70529	0	0.435454	0.120703	0.00723296	-0.352055	0.557827	-0.0353974	0.199102	0.916847	1.2389	-0.290554	1.45782	-0.845845	-0.244367
VPS51	ENSG00000149823.9	ENSP00000436134.1;ENSP00000434138.1;ENSP00000279281.3;ENSP00000436867.1;ENSP00000435245.1;ENSP00000433579.1;ENSP00000431188.1;ENSP00000435691.1;ENSP00000434542.1;ENSP00000435629.1;ENSP00000431317.1;ENSP00000492351.1	VPS51 subunit of GARP complex [Source:HGNC Symbol;Acc:HGNC:1172]	13	17	27	27	13	13	10	14	18	14	5	5	10	14	18	14	5	5	0	0	0	0	0	0	9.75198e+08	4.47829e+08	7.03489e+08	6.28814e+08	2.48547e+08	1.91126e+09		0.334336	0	0.0787246	-0.0913437	-0.119445	0.223419	-0.280873	-0.0942574	-0.18747	-0.138968	-0.286327	-0.100298	-0.328463	0.0760334	0.132974
CNST	ENSG00000162852.14	ENSP00000355470.4;ENSP00000355469.3;ENSP00000355468.1	consortin, connexin sorting protein [Source:HGNC Symbol;Acc:HGNC:26486]	4	6	7	8	4	7	4	5	6	6	3	3	4	5	6	6	3	3	0	0	0	0	0	0	2.26318e+08	1.52401e+08	4.54753e+08	4.26537e+08	1.752e+09	1.19351e+10		0.0719263	0	-0.133563	-0.685457	0.972714	-0.0718865	-0.141319	-0.354409	0.018946	-0.220481	-0.077402	-0.171219	-0.0274631	-0.199142	0.269032
SLC6A4	ENSG00000108576.10	ENSP00000385822.2;ENSP00000463172.1;ENSP00000378298.2;ENSP00000498537.1;ENSP00000261707.3	solute carrier family 6 member 4 [Source:HGNC Symbol;Acc:HGNC:11050]	NA	NA	NA	NA	2	NA	NA	NA	NA	NA	2	NA	NA	NA	NA	NA	2	NA	NA	NA	NA	NA	0	NA	NA	NA	NA	NA	2.83561e+09	NA		NA	NA	NA	NA	NA	NA	NA	NA	NA	NA	NA	NA	NA	NA	NA
KIFC3	ENSG00000140859.16	ENSP00000454659.1;ENSP00000368976.4;ENSP00000401696.2;ENSP00000457568.1;ENSP00000396399.2;ENSP00000442008.1;ENSP00000438805.2;ENSP00000444012.1;ENSP00000456239.1;ENSP00000458009.1;ENSP00000457232.1;ENSP00000457326.1;ENSP00000454493.1;ENSP00000457948.1;ENSP00000454501.1;ENSP00000457247.1;ENSP00000454403.1;ENSP00000456780.1;ENSP00000454615.1;ENSP00000454632.1;ENSP00000456402.1;ENSP00000455276.1;ENS…	kinesin family member C3 [Source:HGNC Symbol;Acc:HGNC:6326]	NA	NA	1	NA	1	NA	NA	NA	1	NA	1	NA	NA	NA	1	NA	1	NA	NA	NA	0	NA	0	NA	NA	NA	6.86458e+06	NA	1.54793e+07	NA		NA	NA	NA	NA	NA	NA	NA	NA	NA	NA	NA	NA	NA	NA	NA
PZP	ENSG00000126838.10	ENSP00000261336.2;ENSP00000440811.1	PZP alpha-2-macroglobulin like [Source:HGNC Symbol;Acc:HGNC:9750]	113	96	114	136	102	126	33	28	29	27	18	23	19	14	17	15	7	12	0	0	0	0	0	0	2.39337e+09	1.34198e+09	1.14083e+09	1.85883e+10	1.98406e+09	1.228e+09		0.665314	0	-0.915203	0.196541	0.395956	0.314393	-0.386893	0.92462	0.239464	-0.99737	-1.58019	0.0472957	0.448991	-0.878154	-0.421068
RNF13	ENSG00000082996.20	ENSP00000376628.3;ENSP00000341361.3;ENSP00000419836.1;ENSP00000419508.1;ENSP00000420667.1;ENSP00000418308.1;ENSP00000420124.1;ENSP00000419809.1;ENSP00000420067.1;ENSP00000419069.1;ENSP00000417655.1;ENSP00000417294.1;ENSP00000355268.6;ENSP00000418863.3;ENSP00000420510.1	ring finger protein 13 [Source:HGNC Symbol;Acc:HGNC:10057]	3	2	3	2	NA	4	2	2	3	1	NA	2	2	2	3	1	NA	2	0	0	0	0	NA	0	NA	3.68223e+07	2.24974e+08	1.16028e+08	NA	1.36083e+08		-0.115837	0	-0.0434818	0.347288	-0.212345	0.85628	0.48365	0.128911	-0.113794	0.0723527	0.876305	-0.292059	0.578598	-0.127755	0.123759
RBMXL1	ENSG00000213516.10	ENSP00000498248.1;ENSP00000318415.5;ENSP00000446099.1;ENSP00000490152.1	RBMX like 1 [Source:HGNC Symbol;Acc:HGNC:25073]	47	65	132	156	160	104	21	19	23	18	12	14	3	4	5	4	2	4	0	0	0	0	0	0	5.3678e+08	3.34149e+08	4.23802e+08	4.30839e+09	6.57234e+09	3.63361e+08		-0.0590564	0	0.498863	0.223527	0.0563729	-0.0953193	0.407795	0.051034	-0.00967653	0.0988685	0.792811	0.378273	0.456979	0.701703	0.357811
INTS3	ENSG00000262826.5	ENSP00000460221.1;ENSP00000458631.1;ENSP00000459907.1;ENSP00000485412.1;ENSP00000459285.1;ENSP00000485252.1;ENSP00000318641.2;ENSP00000404290.2;ENSP00000425437.1;ENSP00000485263.1;ENSP00000422616.1;ENSP00000485502.1	integrator complex subunit 3 [Source:HGNC Symbol;Acc:HGNC:26153]	9	12	17	28	9	15	7	9	11	14	6	10	7	9	11	14	6	10	0	0	0	0	0	0	7.51779e+08	2.22501e+08	3.25073e+08	1.88746e+09	6.26051e+08	8.82237e+08		-0.557799	0	0.336112	0.537909	0.207124	0.163896	0.589713	-0.0651426	-0.0925725	0.50144	0.54669	-0.926019	0.680663	-0.794043	0.422637
SH3RF1	ENSG00000154447.15	ENSP00000284637.9;ENSP00000426418.1;ENSP00000427585.1;ENSP00000421714.1	SH3 domain containing ring finger 1 [Source:HGNC Symbol;Acc:HGNC:17650]	2	4	3	7	NA	3	2	4	3	5	NA	2	1	3	2	4	NA	1	0	0	0	0	NA	0	1.30976e+08	2.78782e+08	1.70848e+08	1.23019e+09	NA	1.36144e+08		0.844457	0	-0.0159936	0.410688	-0.254516	0.0279566	-0.48075	-0.260409	0.213778	0.201363	-0.267391	-0.0602173	-0.518895	0.0297931	0.292989
IST1	ENSG00000182149.21	ENSP00000456200.1;ENSP00000455409.1;ENSP00000457844.1;ENSP00000455860.1;ENSP00000455590.1;ENSP00000368076.6;ENSP00000457646.1;ENSP00000398505.2;ENSP00000330408.8;ENSP00000463711.1;ENSP00000455805.1;ENSP00000454541.1;ENSP00000368075.5;ENSP00000455757.1;ENSP00000410081.2;ENSP00000414942.2;ENSP00000463833.1;ENSP00000475853.1;ENSP00000438399.1;ENSP00000486751.1	IST1 factor associated with ESCRT-III [Source:HGNC Symbol;Acc:HGNC:28977]	28	34	24	77	51	51	13	13	9	13	10	10	13	13	9	13	10	10	0	0	0	0	0	0	5.19695e+09	4.09837e+09	1.23023e+09	3.82264e+09	1.82862e+09	5.18416e+09		-0.211291	0	0.317345	-0.0135618	0.19559	0.0934135	0.0782342	0.000289622	-0.0310685	-0.0808172	0.442202	0.289292	-0.2163	0.353645	0.200319
BRD8	ENSG00000112983.18	ENSP00000254900.5;ENSP00000392646.1;ENSP00000420884.1;ENSP00000398084.1;ENSP00000398067.1;ENSP00000398873.1;ENSP00000230901.5;ENSP00000384845.1;ENSP00000427475.1;ENSP00000427126.1;ENSP00000426385.1;ENSP00000407129.1;ENSP00000414625.1;ENSP00000398676.1;ENSP00000396487.1;ENSP00000407414.1;ENSP00000394330.2	bromodomain containing 8 [Source:HGNC Symbol;Acc:HGNC:19874]	6	15	9	12	3	9	5	13	8	7	2	7	5	13	8	7	2	7	0	0	0	0	0	0	2.83033e+08	1.3037e+09	1.09496e+09	3.66155e+08	4.24891e+08	2.99506e+09		-0.0835968	0	0.266867	0.0688492	0.197999	0.0305172	0.14592	0.156995	-0.132347	0.0811268	0.678741	0.0121875	0.605376	-0.0811696	0.185082
SCRN3	ENSG00000144306.15	ENSP00000400421.1;ENSP00000447307.1;ENSP00000272732.6;ENSP00000396884.1;ENSP00000387142.3;ENSP00000394024.1;ENSP00000402086.1;ENSP00000408376.1;ENSP00000446727.1	secernin 3 [Source:HGNC Symbol;Acc:HGNC:30382]	6	11	13	11	11	13	5	7	8	6	5	7	5	7	8	6	5	7	0	0	0	0	0	0	1.08593e+09	2.42297e+08	5.1864e+08	5.71533e+08	5.81985e+08	5.18411e+08		0.526931	0	-0.422956	0.210295	0.0729395	0.0309996	-0.561144	-0.146719	-0.0680166	-0.936671	-0.154001	-0.13352	-0.242788	0.0775049	-0.0653595
IL16	ENSG00000172349.17	ENSP00000452738.1;ENSP00000456972.1;ENSP00000453250.1;ENSP00000378155.2;ENSP00000302935.4;ENSP00000454636.1;ENSP00000378147.2;ENSP00000453131.1;ENSP00000453214.1	interleukin 16 [Source:HGNC Symbol;Acc:HGNC:5980]	23	37	31	48	41	43	16	20	19	18	12	15	16	20	19	18	12	15	0	0	0	0	0	0	3.53798e+09	1.19447e+09	1.21546e+09	1.22618e+09	1.62991e+09	1.54574e+09		-0.154359	0	0.66848	-0.318434	-0.0660523	-0.886543	1.32481	0.299605	-0.0329327	-0.353976	0.138757	0.227873	0.335042	-0.426932	-0.536036
ZFR2	ENSG00000105278.12	ENSP00000262961.3;ENSP00000388974.2;ENSP00000467592.1;ENSP00000465574.1;ENSP00000388567.1;ENSP00000501399.1;ENSP00000468289.1;ENSP00000467762.1	zinc finger RNA binding protein 2 [Source:HGNC Symbol;Acc:HGNC:29189]	NA	NA	NA	2	NA	NA	NA	NA	NA	1	NA	NA	NA	NA	NA	1	NA	NA	NA	NA	NA	0.00192591	NA	NA	NA	NA	NA	9.03411e+06	NA	NA		NA	NA	NA	NA	NA	NA	NA	NA	NA	NA	NA	NA	NA	NA	NA
SND1	ENSG00000197157.11	ENSP00000346762.3;ENSP00000419327.1	staphylococcal nuclease and tudor domain containing 1 [Source:HGNC Symbol;Acc:HGNC:30646]	131	173	226	318	311	252	55	58	56	51	44	49	55	58	56	51	44	49	0	0	0	0	0	0	2.02165e+10	1.13931e+10	1.15824e+10	1.89337e+10	1.52125e+10	1.71046e+10		-0.241953	0	0.0568542	-0.339549	-0.0692028	0.0273251	0.384356	0.242002	-0.0228339	-0.0743349	0.0493071	0.208188	0.173365	-0.0563342	-0.136359
ERGIC3	ENSG00000125991.20	ENSP00000341358.2;ENSP00000349970.4;ENSP00000389398.1;ENSP00000399124.1;ENSP00000491710.1;ENSP00000414490.1;ENSP00000402480.1;ENSP00000408840.1;ENSP00000416402.1	ERGIC and golgi 3 [Source:HGNC Symbol;Acc:HGNC:15927]	6	19	11	18	20	23	5	9	6	7	4	8	5	9	6	7	4	8	0	0	0	0	0	0	1.53143e+09	1.58941e+09	1.3858e+09	1.7938e+09	1.07462e+09	3.96182e+10		0.0549133	0	0.219343	-0.221793	-0.0831705	0.106524	0.00791714	0.209123	-0.0240994	0.416343	0.260389	0.3082	0.301578	-0.137187	-0.114055
SRPRB	ENSG00000144867.13	ENSP00000418401.1;ENSP00000417096.1;ENSP00000503923.1;ENSP00000417316.1	SRP receptor subunit beta [Source:HGNC Symbol;Acc:HGNC:24085]	23	33	28	67	48	56	14	16	13	17	10	9	14	16	13	17	10	9	0	0	0	0	0	0	7.28664e+09	6.52215e+09	4.81028e+09	3.39611e+09	4.10839e+09	2.8799e+09		-0.34597	0	0.244986	-0.263261	-0.149271	-0.114305	0.143298	0.493025	-0.119078	0.154724	0.52751	0.474605	0.339034	-0.0947219	-0.332354
JTB	ENSG00000143543.15	ENSP00000271843.4;ENSP00000349069.1;ENSP00000357578.1;ENSP00000395250.1	jumping translocation breakpoint [Source:HGNC Symbol;Acc:HGNC:6201]	2	NA	2	2	NA	2	1	NA	2	1	NA	1	1	NA	1	1	NA	1	0	NA	0	0	NA	0	9.95672e+08	NA	1.29018e+09	2.39579e+08	NA	7.95117e+08		-0.0432347	0	0.255038	-0.200385	0.352664	0.285732	-0.712578	0.044879	-0.553316	0.142588	NA	NA	NA	NA	NA
RNF217	ENSG00000146373.16	ENSP00000428698.2;ENSP00000429012.1;ENSP00000427711.1;ENSP00000357399.2;ENSP00000352734.2;ENSP00000404282.2;ENSP00000452812.2	ring finger protein 217 [Source:HGNC Symbol;Acc:HGNC:21487]	1	NA	1	NA	NA	NA	1	NA	1	NA	NA	NA	1	NA	1	NA	NA	NA	0.000124456	NA	0.00197368	NA	NA	NA	2.47312e+07	NA	NA	NA	NA	NA		-0.246092	0	-0.671693	1.34261	1.45777	0.24681	0.421858	-0.114971	0.856035	-0.843717	NA	NA	NA	NA	NA
KIF12	ENSG00000136883.14	ENSP00000491090.1;ENSP00000495410.1;ENSP00000491702.1;ENSP00000491357.1;ENSP00000363232.3;ENSP00000473459.2	kinesin family member 12 [Source:HGNC Symbol;Acc:HGNC:21495]	NA	NA	NA	2	NA	1	NA	NA	NA	2	NA	1	NA	NA	NA	2	NA	1	NA	NA	NA	0.00193446	NA	0	NA	NA	NA	6.61386e+06	NA	8.42254e+07		NA	NA	NA	NA	NA	NA	NA	NA	NA	NA	NA	NA	NA	NA	NA
SLC35A2	ENSG00000102100.16	ENSP00000489484.1;ENSP00000247138.5;ENSP00000489339.1;ENSP00000365712.3;ENSP00000489613.1;ENSP00000365704.1;ENSP00000402726.2;ENSP00000393233.3;ENSP00000365698.3;ENSP00000489197.1;ENSP00000478617.1;ENSP00000416002.2;ENSP00000415518.1;ENSP00000489515.1;ENSP00000489356.1;ENSP00000489089.1;ENSP00000365695.1;ENSP00000489440.1	solute carrier family 35 member A2 [Source:HGNC Symbol;Acc:HGNC:11022]	1	2	2	5	2	1	1	1	1	1	1	1	1	1	1	1	1	1	0	0	0	0	0	0	6.96883e+08	NA	NA	9.10045e+08	7.60142e+08	NA		0.117232	0	-0.183384	-0.349455	-0.290889	0.0310527	-0.0557488	0.172162	-0.397027	0.454039	-0.232637	-0.0652957	-0.341306	-0.406923	0.351758
RBP4	ENSG00000138207.14	ENSP00000360522.1;ENSP00000360519.3;ENSP00000487033.1;ENSP00000360524.2	retinol binding protein 4 [Source:HGNC Symbol;Acc:HGNC:9922]	34	45	38	73	38	42	16	16	12	14	8	10	16	16	12	14	8	10	0	0	0	0	0	0	1.23175e+10	1.29143e+10	1.0193e+10	9.49024e+09	3.62649e+10	5.29006e+09		0.179289	0	-0.704264	0.357896	-0.146395	-0.117096	-0.75088	-0.39025	0.34187	-0.849939	-0.717386	0.122753	-0.878441	-0.66398	-0.461572
NFKB2	ENSG00000077150.20	ENSP00000470826.1;ENSP00000410256.1;ENSP00000358983.3;ENSP00000498308.1;ENSP00000189444.6;ENSP00000499294.1	nuclear factor kappa B subunit 2 [Source:HGNC Symbol;Acc:HGNC:7795]	37	39	36	56	29	29	24	24	24	25	15	14	23	22	22	23	15	13	0	0	0	0	0	0	1.47879e+09	1.15434e+09	9.81212e+08	8.58941e+09	1.00722e+09	8.17046e+08		0.0907684	0	0.146789	-0.0391632	-0.189947	0.0172209	0.222482	0.25712	0.0432766	0.595472	0.509994	0.02767	1.13091	-0.172296	-0.0209756
EMC7	ENSG00000134153.10	ENSP00000256545.4;ENSP00000434292.1;ENSP00000434496.1	ER membrane protein complex subunit 7 [Source:HGNC Symbol;Acc:HGNC:24301]	4	7	4	5	2	6	3	4	2	2	2	2	3	4	2	2	2	2	0	0	0	0	0	0	8.04399e+08	4.32686e+09	5.63613e+07	1.07557e+09	1.18413e+09	8.64501e+08		0.147	0	-0.333172	0.192347	0.25548	-0.0870927	-0.314447	-0.0765236	-0.0212191	0.0357962	0.210803	-0.0322794	-0.204205	-0.0220911	-0.378344
CFL1	ENSG00000172757.13	ENSP00000309629.5;ENSP00000432660.1;ENSP00000432155.1;ENSP00000433910.1;ENSP00000432226.1;ENSP00000431696.1;ENSP00000433131.1;ENSP00000436431.1;ENSP00000436899.1;ENSP00000433308.1;ENSP00000432153.1	cofilin 1 [Source:HGNC Symbol;Acc:HGNC:1874]	306	298	495	615	497	413	36	29	31	30	24	24	29	21	24	24	18	19	0	0	0	0	0	0	9.91442e+09	1.06814e+11	6.08663e+10	1.7229e+11	7.03856e+10	9.93589e+10		0.0570952	0	0.414324	-0.235042	0.0462988	0.0551442	0.255901	-0.0299728	0.30307	0.910168	0.394118	0.23347	0.583188	-0.0957813	0.0198289
ITFG2	ENSG00000111203.13	ENSP00000228799.2;ENSP00000496213.1;ENSP00000496068.1;ENSP00000445769.1;ENSP00000443329.1;ENSP00000439324.1;ENSP00000444331.1;ENSP00000442023.1	integrin alpha FG-GAP repeat containing 2 [Source:HGNC Symbol;Acc:HGNC:30879]	NA	2	2	1	NA	NA	NA	1	2	1	NA	NA	NA	1	2	1	NA	NA	NA	0	0	0	NA	NA	NA	NA	4.85776e+08	1.65858e+08	NA	NA		NA	NA	NA	NA	NA	NA	NA	NA	NA	NA	-0.495367	-0.791994	-1.25814	0.125256	-0.974013
DDHD1	ENSG00000100523.16	ENSP00000378970.1;ENSP00000500986.2;ENSP00000350401.3;ENSP00000501105.1;ENSP00000327104.6;ENSP00000501087.1;ENSP00000500978.1;ENSP00000450785.1;ENSP00000483405.1	DDHD domain containing 1 [Source:HGNC Symbol;Acc:HGNC:19714]	2	1	5	1	1	3	2	1	1	1	1	1	2	1	1	1	1	1	0	0.000701508	0.00056123	0.00201839	0.00125628	0.00101742	9.03288e+07	NA	9.25173e+08	3.86815e+07	2.23502e+08	6.03007e+07		0.551361	0	-1.16003	0.872301	0.284156	0.0318468	-0.852682	-0.801784	0.851273	-0.599098	0.0106285	-1.10844	-0.350651	-1.01558	-1.3268
ABCB7	ENSG00000131269.19	ENSP00000362492.3;ENSP00000253577.3;ENSP00000499543.1;ENSP00000493713.1;ENSP00000343849.4;ENSP00000496526.2;ENSP00000479985.1;ENSP00000436586.1;ENSP00000494779.1;ENSP00000435521.1;ENSP00000432813.2;ENSP00000493617.1	ATP binding cassette subfamily B member 7 [Source:HGNC Symbol;Acc:HGNC:48]	5	7	9	10	6	7	3	3	7	5	3	2	3	3	7	5	3	2	0	0	0	0	0	0	2.62506e+08	2.5337e+08	4.66388e+08	5.24284e+08	5.3134e+08	6.03033e+08		-0.21178	0	0.169331	0.235585	0.335867	-0.249488	0.13697	0.309269	-0.259669	-0.288827	0.349571	-0.277409	0.868823	-0.255528	-0.195937
ERG	ENSG00000157554.19	ENSP00000381877.1;ENSP00000381879.1;ENSP00000381871.1;ENSP00000381882.1;ENSP00000414150.2;ENSP00000381881.1;ENSP00000288319.7;ENSP00000396268.2;ENSP00000381891.2;ENSP00000394694.1;ENSP00000415659.3	ETS transcription factor ERG [Source:HGNC Symbol;Acc:HGNC:3446]	NA	NA	NA	1	NA	NA	NA	NA	NA	1	NA	NA	NA	NA	NA	1	NA	NA	NA	NA	NA	0	NA	NA	NA	NA	NA	2.18578e+07	NA	NA		NA	NA	NA	NA	NA	NA	NA	NA	NA	NA	NA	NA	NA	NA	NA
IK	ENSG00000113141.18	ENSP00000425564.1;ENSP00000421930.1;ENSP00000396301.2;ENSP00000424622.1;ENSP00000422641.1;ENSP00000426764.2;ENSP00000481369.1	IK cytokine [Source:HGNC Symbol;Acc:HGNC:5958]	19	17	22	43	24	31	14	15	14	18	10	18	14	15	14	18	10	18	0	0	0	0	0	0	1.13353e+09	1.30268e+09	1.1972e+09	7.82915e+09	1.71826e+09	8.21815e+08		-0.416393	0	0.929079	-0.625805	-0.637883	0.320072	0.824977	-0.336495	-0.566631	1.21969	1.20657	-0.551546	1.30079	-0.866842	0.57866
RAB5B	ENSG00000111540.16	ENSP00000450168.1;ENSP00000450285.1;ENSP00000353444.5;ENSP00000447895.1;ENSP00000449762.1;ENSP00000449554.1;ENSP00000391319.2;ENSP00000487368.1	RAB5B, member RAS oncogene family [Source:HGNC Symbol;Acc:HGNC:9784]	18	29	33	51	62	38	9	10	10	7	9	8	6	6	6	5	5	5	0	0	0	0	0	0	3.09672e+09	1.89907e+09	3.99499e+09	1.50358e+09	1.8573e+09	3.42003e+09		0.318712	0	0.0269547	0.0202382	0.0620116	0.247721	0.0682112	-0.202484	-0.259407	-0.198608	-0.304381	0.0792164	-0.30525	0.371516	0.13092
NCAM2	ENSG00000154654.15	ENSP00000383392.1;ENSP00000284894.8	neural cell adhesion molecule 2 [Source:HGNC Symbol;Acc:HGNC:7657]	NA	4	14	6	1	3	NA	3	11	5	1	3	NA	2	10	4	1	3	NA	0	0	0	0	0.000265006	NA	9.81936e+07	2.16815e+08	1.33932e+09	6.90178e+07	8.57608e+07		NA	NA	NA	NA	NA	NA	NA	NA	NA	NA	-0.121606	-0.928129	0.309274	-0.516088	0.797568
PPP1R1A	ENSG00000135447.17	ENSP00000473304.1;ENSP00000257905.8;ENSP00000450178.1;ENSP00000448559.1	protein phosphatase 1 regulatory inhibitor subunit 1A [Source:HGNC Symbol;Acc:HGNC:9286]	6	4	3	2	NA	4	5	2	1	1	NA	1	5	2	1	1	NA	1	0	0	0	0	NA	0	4.60905e+08	1.3175e+08	1.26082e+09	2.14058e+09	NA	4.29107e+08		1.06739	0	-0.98782	1.1498	0.355898	-0.268481	-0.322598	-0.472336	0.799576	0.336517	-1.3518	0.0465298	-0.712608	0.330528	-0.237291
ELF4	ENSG00000102034.17	ENSP00000311280.6;ENSP00000338608.7;ENSP00000478297.1;ENSP00000407572.1	E74 like ETS transcription factor 4 [Source:HGNC Symbol;Acc:HGNC:3319]	NA	NA	NA	1	NA	NA	NA	NA	NA	1	NA	NA	NA	NA	NA	1	NA	NA	NA	NA	NA	0.00193688	NA	NA	NA	NA	NA	1.33331e+07	NA	NA		NA	NA	NA	NA	NA	NA	NA	NA	NA	NA	NA	NA	NA	NA	NA
LPIN2	ENSG00000101577.10	ENSP00000261596.4;ENSP00000504857.1;ENSP00000463810.1	lipin 2 [Source:HGNC Symbol;Acc:HGNC:14450]	5	7	9	9	3	7	4	7	6	7	2	5	3	6	6	7	2	5	0	0	0	0	0	0	3.96373e+07	1.7665e+08	1.63667e+08	6.15752e+09	5.7078e+08	1.68112e+08		0.233752	0	-0.0345697	0.296089	0.305493	0.167909	0.320218	0.0204353	0.239991	0.47616	-0.0746219	0.213696	0.0933973	-0.155457	0.152958
IFT57	ENSG00000114446.5	ENSP00000264538.3;ENSP00000417768.1;ENSP00000417439.1	intraflagellar transport 57 [Source:HGNC Symbol;Acc:HGNC:17367]	2	1	2	3	1	NA	2	1	2	2	1	NA	2	1	2	2	1	NA	0	0	0	0	0.000145666	NA	8.51028e+07	7.46755e+09	1.60304e+08	2.24572e+07	1.18301e+08	NA		0.349622	0	0.070202	0.0214902	-0.0333168	0.234021	-0.156644	-0.0704467	0.109598	-0.418862	-0.465721	0.36995	0.0022112	-0.0216625	0.444742
PEX2	ENSG00000164751.15	ENSP00000349543.4;ENSP00000428590.1;ENSP00000428638.1;ENSP00000429304.1;ENSP00000429740.1	peroxisomal biogenesis factor 2 [Source:HGNC Symbol;Acc:HGNC:9717]	NA	1	1	NA	NA	NA	NA	1	1	NA	NA	NA	NA	1	1	NA	NA	NA	NA	0	0	NA	NA	NA	NA	4.79181e+07	1.04288e+08	NA	NA	NA		NA	NA	NA	NA	NA	NA	NA	NA	NA	NA	-0.864263	-0.0254442	-1.11768	-0.425527	-0.365436
ABRACL	ENSG00000146386.8	ENSP00000356632.3;ENSP00000418406.1	ABRA C-terminal like [Source:HGNC Symbol;Acc:HGNC:21230]	8	6	6	20	26	19	5	4	3	5	3	4	5	4	3	5	3	4	0	0	0	0	0	0	9.90716e+08	3.46825e+08	1.76602e+08	2.43531e+08	2.03761e+09	2.58095e+08		0.297735	0	0.427221	0.374455	-0.174743	-0.00883031	-0.435784	-0.052707	0.247892	-0.170136	0.528204	0.249616	0.82042	-0.187792	-0.145963
GAS2L1	ENSG00000185340.15	ENSP00000478908.1;ENSP00000395988.1;ENSP00000388645.1;ENSP00000383995.3;ENSP00000484130.1;ENSP00000478343.1;ENSP00000479551.1;ENSP00000481012.1	growth arrest specific 2 like 1 [Source:HGNC Symbol;Acc:HGNC:16955]	NA	6	7	10	NA	1	NA	5	6	7	NA	1	NA	5	6	7	NA	1	NA	0	0	0	NA	0	NA	9.22796e+07	2.02756e+08	2.14441e+09	NA	9.85895e+07		NA	NA	NA	NA	NA	NA	NA	NA	NA	NA	-0.243266	0.266384	-0.152554	0.0265122	-0.0274509
TXNRD2	ENSG00000184470.21	ENSP00000383362.1;ENSP00000485128.2;ENSP00000485665.1;ENSP00000485603.2;ENSP00000489208.1;ENSP00000383363.1;ENSP00000383365.1;ENSP00000383369.3;ENSP00000485499.2;ENSP00000485466.2;ENSP00000485543.1;ENSP00000334451.9;ENSP00000485290.2	thioredoxin reductase 2 [Source:HGNC Symbol;Acc:HGNC:18155]	19	19	28	22	19	26	13	12	14	11	8	11	12	11	13	10	7	10	0	0	0	0	0	0	1.20672e+09	8.14387e+08	8.36009e+08	2.04137e+09	5.64768e+08	1.77349e+09		0.272585	0	-0.106378	-0.258511	0.152457	0.100496	-0.176272	-0.358532	-0.234931	-0.268139	-0.147774	-0.0800796	0.026934	0.109715	0.216263
SLC16A3	ENSG00000141526.18	ENSP00000463880.2;ENSP00000464625.2;ENSP00000376152.1;ENSP00000462405.1;ENSP00000463912.2;ENSP00000463063.2;ENSP00000464326.1;ENSP00000376150.1;ENSP00000463978.1;ENSP00000483212.1;ENSP00000464112.2;ENSP00000482013.1;ENSP00000463005.1	solute carrier family 16 member 3 [Source:HGNC Symbol;Acc:HGNC:10924]	6	7	7	16	2	1	5	6	6	7	2	1	5	6	6	7	2	1	0	0	0	0	0	0	3.60287e+08	2.81068e+08	6.21624e+08	2.11316e+09	1.39906e+08	8.97959e+07		-0.81487	0	0.207527	0.487909	0.460403	0.0677427	-0.131531	0.350728	0.881467	0.360907	0.672477	-0.245895	0.930163	-1.05608	-1.164
TRPM3	ENSG00000083067.24	ENSP00000503830.2;ENSP00000366314.4;ENSP00000366315.4;ENSP00000354066.2;ENSP00000366309.1;ENSP00000504011.1;ENSP00000350140.2;ENSP00000350791.3;ENSP00000379576.5;ENSP00000379581.1;ENSP00000379587.4;ENSP00000386127.2;ENSP00000366305.1;ENSP00000379579.1;ENSP00000355395.4;ENSP00000366301.4	transient receptor potential cation channel subfamily M member 3 [Source:HGNC Symbol;Acc:HGNC:17992]	NA	NA	2	NA	2	3	NA	NA	2	NA	1	1	NA	NA	1	NA	1	1	NA	NA	0.00197131	NA	0.00125209	0.00184479	NA	NA	2.04233e+08	NA	5.18834e+08	2.85074e+08		NA	NA	NA	NA	NA	NA	NA	NA	NA	NA	NA	NA	NA	NA	NA
NAIP	ENSG00000276068.4	ENSP00000487347.1;ENSP00000479075.1;ENSP00000485780.1;ENSP00000487396.1;ENSP00000484845.1;ENSP00000481094.1;ENSP00000484107.1;ENSP00000485660.1;ENSP00000484731.1;ENSP00000483012.1;ENSP00000485362.1;ENSP00000479321.1;ENSP00000477938.1;ENSP00000428657.2;ENSP00000428363.1;ENSP00000429545.1;ENSP00000428226.1;ENSP00000429591.1;ENSP00000429154.1;ENSP00000443944.1;ENSP00000424913.2	NLR family apoptosis inhibitory protein [Source:HGNC Symbol;Acc:HGNC:7634]	3	13	9	8	4	1	3	12	8	6	4	1	3	12	8	6	4	1	0	0	0	0	0	0	2.56511e+08	3.30713e+08	2.30727e+08	1.67455e+09	4.80959e+08	2.82779e+09		-0.639112	0	-0.435965	-0.183795	-0.861597	-0.602676	-0.221493	1.37129	0.435615	-0.358247	-0.0279354	0.201198	0.371961	-0.35312	-0.418736
RECQL5	ENSG00000108469.15	ENSP00000394820.2;ENSP00000317636.5;ENSP00000462678.1;ENSP00000462291.1;ENSP00000463701.1;ENSP00000463099.1;ENSP00000462077.1;ENSP00000414933.2;ENSP00000341983.5;ENSP00000462248.1;ENSP00000462547.1	RecQ like helicase 5 [Source:HGNC Symbol;Acc:HGNC:9950]	4	3	8	7	3	1	4	3	5	4	3	1	4	3	5	4	3	1	0	0	0	0	0	0	4.54073e+08	1.10008e+08	2.68894e+08	1.0106e+08	1.34575e+08	8.01426e+07		0.183939	0	0.454818	0.0953164	0.0600596	-0.238992	0.205008	0.0631453	0.191944	0.399427	0.121914	0.0783612	0.165499	0.386931	0.147709
TAF12	ENSG00000120656.12	ENSP00000362930.4;ENSP00000263974.4	TATA-box binding protein associated factor 12 [Source:HGNC Symbol;Acc:HGNC:11545]	2	2	2	3	5	1	2	2	2	2	2	1	2	2	2	2	2	1	0	0	0	0	0	0	2.24416e+08	1.36311e+08	1.95708e+08	7.19619e+07	2.3814e+08	1.17364e+08		0.107475	0	0.316696	-0.0285212	-0.0316154	-0.124615	0.0181547	0.181737	-0.0655914	-0.152687	0.235905	-0.0765862	0.0640917	-0.357855	-0.121056
NDST2	ENSG00000166507.19	ENSP00000299641.5;ENSP00000310657.6;ENSP00000392733.1	N-deacetylase and N-sulfotransferase 2 [Source:HGNC Symbol;Acc:HGNC:7681]	1	2	2	1	1	1	1	1	1	1	1	1	1	1	1	1	1	1	0	0	0	0	0	0	NA	NA	NA	2.59611e+07	1.24757e+07	5.26324e+06		0.310234	0	-0.251392	-0.0408317	-0.126091	0.389364	-0.165602	-0.158746	-0.166762	0.491587	0.746024	-0.678254	0.484444	-0.183252	-0.719087
TRIP11	ENSG00000100815.12	ENSP00000267622.4;ENSP00000451032.1;ENSP00000451607.1;ENSP00000451944.1	thyroid hormone receptor interactor 11 [Source:HGNC Symbol;Acc:HGNC:12305]	20	21	52	85	24	40	18	20	40	50	15	28	18	20	40	50	15	28	0	0	0	0	0	0	3.3726e+08	1.29146e+09	3.90744e+09	6.44642e+09	1.9514e+09	1.09941e+10		-0.51853	0	0.499772	-0.0961531	-0.315824	-0.151688	0.371231	-0.306041	-0.174165	0.884185	0.746164	-0.368695	0.349611	-0.66969	0.160181
FAM162B	ENSG00000183807.8	ENSP00000357545.4	family with sequence similarity 162 member B [Source:HGNC Symbol;Acc:HGNC:21549]	NA	NA	1	NA	NA	NA	NA	NA	1	NA	NA	NA	NA	NA	1	NA	NA	NA	NA	NA	0	NA	NA	NA	NA	NA	5.29386e+07	NA	NA	NA		NA	NA	NA	NA	NA	NA	NA	NA	NA	NA	NA	NA	NA	NA	NA
HSP90AA1	ENSG00000080824.19	ENSP00000216281.8;ENSP00000335153.7;ENSP00000451400.1;ENSP00000450712.1;ENSP00000452241.1;ENSP00000489370.1	heat shock protein 90 alpha family class A member 1 [Source:HGNC Symbol;Acc:HGNC:5253]	305	268	589	859	668	529	76	62	69	79	56	63	55	43	47	56	35	46	0	0	0	0	0	0	3.56455e+10	1.44823e+10	1.61784e+10	7.7551e+10	2.97894e+10	2.04481e+10		-0.876027	0	0.720993	-0.748526	-0.265469	0.384027	0.528578	-0.645798	-0.566425	1.32004	1.10945	-1.47123	0.686752	-1.32621	0.550395
FABP5	ENSG00000164687.11	ENSP00000297258.6;ENSP00000379647.1	fatty acid binding protein 5 [Source:HGNC Symbol;Acc:HGNC:3560]	50	73	82	88	85	96	17	18	16	11	10	13	17	18	16	11	10	13	0	0	0	0	0	0	2.20741e+10	3.79449e+09	7.51756e+09	1.54499e+10	1.43759e+10	1.83392e+10		0.455045	0	-0.0535567	-0.588059	-0.807155	-0.425553	-0.435788	0.752412	0.741242	0.0242084	0.281986	-0.0345925	-0.299634	-0.053066	-0.913049
CERT1	ENSG00000113163.18	ENSP00000494969.1;ENSP00000495172.1;ENSP00000496243.1;ENSP00000494110.2;ENSP00000350046.5;ENSP00000261415.8;ENSP00000494804.1;ENSP00000369862.5;ENSP00000496016.1;ENSP00000494968.1;ENSP00000495430.1;ENSP00000494424.1;ENSP00000493563.1;ENSP00000493604.1;ENSP00000495798.1;ENSP00000495760.1;ENSP00000383996.4;ENSP00000494073.1;ENSP00000496462.1;ENSP00000495446.1;ENSP00000494760.1;ENSP00000494810.1;ENS…	ceramide transporter 1 [Source:HGNC Symbol;Acc:HGNC:2205]	8	12	11	14	7	10	7	8	10	8	2	6	7	8	10	8	2	6	0	0	0	0	0	0	2.65486e+08	1.8269e+08	7.10755e+09	5.29921e+09	5.03574e+08	2.4315e+09		-0.151827	0	-0.132686	-0.808344	0.0485189	0.0360581	0.351627	-0.092075	-0.526409	0.18533	0.000239824	-0.389343	0.269493	-0.473085	0.411329
ZMYM1	ENSG00000197056.11	ENSP00000496876.1;ENSP00000394233.1;ENSP00000352920.4;ENSP00000362427.1;ENSP00000482579.1	zinc finger MYM-type containing 1 [Source:HGNC Symbol;Acc:HGNC:26253]	NA	NA	NA	1	NA	NA	NA	NA	NA	1	NA	NA	NA	NA	NA	1	NA	NA	NA	NA	NA	0	NA	NA	NA	NA	NA	6.62235e+07	NA	NA		NA	NA	NA	NA	NA	NA	NA	NA	NA	NA	NA	NA	NA	NA	NA
LIMK1	ENSG00000106683.15	ENSP00000409717.1;ENSP00000336740.2;ENSP00000414606.1;ENSP00000444452.1	LIM domain kinase 1 [Source:HGNC Symbol;Acc:HGNC:6613]	2	5	2	4	1	3	2	4	2	2	1	2	2	4	2	2	1	2	0.000124054	0	0	0	0	0	3.30132e+07	9.46464e+07	4.03706e+07	3.36906e+07	7.22163e+07	9.04146e+07		-0.0881103	0	0.16014	-0.166602	0.0896433	-0.112024	0.128325	-0.0371063	0.23352	-0.0361289	0.484339	0.213126	0.11065	-0.0934419	-0.194846
TIAL1	ENSG00000151923.18	ENSP00000358089.2;ENSP00000431009.1;ENSP00000394902.2;ENSP00000403573.1;ENSP00000358082.1;ENSP00000480825.1	TIA1 cytotoxic granule associated RNA binding protein like 1 [Source:HGNC Symbol;Acc:HGNC:11804]	16	21	27	32	30	21	9	12	13	7	9	8	6	8	9	4	7	7	0	0	0	0	0	0	5.30593e+08	1.89286e+09	1.6168e+09	9.6665e+08	1.93576e+09	1.69953e+09		-0.330314	0	0.354154	0.243729	0.292859	0.144475	-0.0833052	-0.0183419	0.105918	-0.250971	0.14785	-0.0201873	0.390697	-0.0101518	-0.0515571
OCIAD2	ENSG00000145247.12	ENSP00000423014.1;ENSP00000273860.4;ENSP00000370873.2;ENSP00000425452.1;ENSP00000483997.1	OCIA domain containing 2 [Source:HGNC Symbol;Acc:HGNC:28685]	15	11	23	18	21	19	7	8	8	5	5	6	7	8	8	5	5	6	0	0	0	0	0	0	3.2898e+09	2.30275e+09	5.68742e+09	7.86729e+08	3.69172e+09	3.28397e+08		-0.816824	0	-0.217871	-0.886435	0.656627	0.530957	0.0371169	-0.201764	-0.554218	0.469379	-0.324499	-0.293902	0.355058	-0.569737	-0.298716
CLUH	ENSG00000132361.18	ENSP00000388872.1;ENSP00000459540.3;ENSP00000458986.1;ENSP00000498679.1;ENSP00000464732.2;ENSP00000461126.2;ENSP00000460101.1;ENSP00000460173.1;ENSP00000460293.1	clustered mitochondria homolog [Source:HGNC Symbol;Acc:HGNC:29094]	24	31	30	51	42	27	19	25	26	27	17	17	19	24	26	27	16	17	0	0	0	0	0	0	2.03361e+09	5.7794e+08	5.00986e+08	1.71976e+09	1.48254e+09	6.12779e+09		-0.066082	0	0.575353	-0.106276	0.23014	-0.0330101	-0.0681308	0.318427	-0.0379848	-0.0435326	0.684452	-0.156934	0.232558	-0.134504	-0.361657
TEF	ENSG00000167074.15	ENSP00000385256.3;ENSP00000266304.4;ENSP00000411170.1	TEF transcription factor, PAR bZIP family member [Source:HGNC Symbol;Acc:HGNC:11722]	NA	1	NA	NA	NA	NA	NA	1	NA	NA	NA	NA	NA	1	NA	NA	NA	NA	NA	0.000238237	NA	NA	NA	NA	NA	7.98677e+07	NA	NA	NA	NA		NA	NA	NA	NA	NA	NA	NA	NA	NA	NA	-0.257544	0.24991	-0.37157	0.544249	0.406454
PROZ	ENSG00000126231.15	ENSP00000364697.2;ENSP00000344458.4	protein Z, vitamin K dependent plasma glycoprotein [Source:HGNC Symbol;Acc:HGNC:9460]	3	4	5	3	5	4	2	3	4	1	2	2	2	3	4	1	2	2	0	0	0	0	0	0	3.54146e+08	1.62995e+08	4.31766e+08	5.04141e+08	9.36194e+08	1.32389e+08		0.652927	0	0.560999	0.87405	0.567409	0.115247	-0.778287	-0.0694421	0.672594	-0.600111	-0.917181	-0.146991	-0.716122	-0.617355	-0.028661
GCC2	ENSG00000135968.21	ENSP00000307939.5;ENSP00000387350.1;ENSP00000419969.1;ENSP00000386997.1;ENSP00000475234.1;ENSP00000475798.1;ENSP00000392470.1;ENSP00000376996.2	GRIP and coiled-coil domain containing 2 [Source:HGNC Symbol;Acc:HGNC:23218]	6	7	29	53	7	30	6	7	26	34	6	23	4	5	24	33	5	22	0	0	0	0	0	0	2.18116e+09	7.01508e+07	2.94859e+08	2.88874e+10	1.63564e+08	3.87323e+08		-0.807384	0	0.776852	-0.739307	-0.846249	0.0122081	0.778761	-0.468949	-0.843992	0.63086	1.24497	-1.22645	1.20974	-1.55689	0.36098
NCF2	ENSG00000116701.15	ENSP00000356506.1;ENSP00000356505.4;ENSP00000397228.1;ENSP00000406198.1;ENSP00000407217.1;ENSP00000399294.1	neutrophil cytosolic factor 2 [Source:HGNC Symbol;Acc:HGNC:7661]	29	41	27	45	32	39	17	24	17	12	9	15	16	23	16	11	8	14	0	0	0	0	0	0	2.54895e+09	2.07037e+09	1.24049e+09	6.97171e+08	1.19935e+09	8.59898e+08		-0.285706	0	0.569132	0.00126384	0.573117	-0.424906	0.482289	0.516288	0.223268	0.796397	0.928667	0.108956	1.08208	-0.370439	-0.326932
RAB36	ENSG00000100228.13	ENSP00000263116.3;ENSP00000343494.5;ENSP00000397594.1	RAB36, member RAS oncogene family [Source:HGNC Symbol;Acc:HGNC:9775]	NA	1	NA	NA	NA	NA	NA	1	NA	NA	NA	NA	NA	1	NA	NA	NA	NA	NA	0	NA	NA	NA	NA	NA	7.69002e+07	NA	NA	NA	NA		NA	NA	NA	NA	NA	NA	NA	NA	NA	NA	-0.380231	0.249109	-0.513636	0.259209	0.286117
DIDO1	ENSG00000101191.17	ENSP00000266070.4;ENSP00000378752.1;ENSP00000378749.1;ENSP00000359397.4;ENSP00000359394.1;ENSP00000346692.4;ENSP00000359391.1	death inducer-obliterator 1 [Source:HGNC Symbol;Acc:HGNC:2680]	20	28	46	60	29	33	16	23	35	30	15	22	16	23	35	30	15	22	0	0	0	0	0	0	5.09374e+08	6.44487e+08	1.19761e+09	5.46877e+09	5.9497e+08	1.16385e+09		-0.695324	0	0.247584	-0.260955	-0.378445	0.174647	0.490753	0.024438	-0.349825	0.742146	0.416361	-0.0939974	0.826883	-0.699975	0.629618
IDO1	ENSG00000131203.13	ENSP00000429297.1;ENSP00000428716.1;ENSP00000430505.1;ENSP00000429933.1;ENSP00000430950.1;ENSP00000253513.7	indoleamine 2,3-dioxygenase 1 [Source:HGNC Symbol;Acc:HGNC:6059]	2	3	3	NA	1	1	2	3	2	NA	1	1	2	3	2	NA	1	1	0	0	0	NA	0.000149723	0.00013598	1.79483e+08	8.67736e+07	3.32418e+07	NA	2.4201e+09	4.56304e+07		0.104559	0	-0.262678	0.238424	-0.0177489	-0.529977	1.14467	1.18506	-0.464403	-0.0666898	-0.630672	-0.133596	0.838927	-0.173826	-0.271006
HMGCS1	ENSG00000112972.15	ENSP00000322706.6;ENSP00000399402.2;ENSP00000427339.1	3-hydroxy-3-methylglutaryl-CoA synthase 1 [Source:HGNC Symbol;Acc:HGNC:5007]	12	13	21	47	8	13	8	10	14	15	5	5	7	9	13	14	4	4	0	0	0	0	0	0	4.67189e+09	3.24095e+08	9.3166e+08	6.43291e+09	3.92674e+08	5.72089e+09		0.080393	0	0.0619032	0.0145503	0.185558	-0.135751	-0.467244	0.0408338	0.0251843	0.108487	0.321645	-0.00545261	-0.509273	-0.587459	-0.300675
EIF5A	ENSG00000288145.1	ENSP00000500669.1;ENSP00000499855.1;ENSP00000500228.1;ENSP00000499995.1;ENSP00000500624.1;ENSP00000500717.1;ENSP00000500847.1;ENSP00000500543.1;ENSP00000500414.1;ENSP00000336702.7;ENSP00000459196.1;ENSP00000461688.1;ENSP00000459611.1;ENSP00000336776.8;ENSP00000390677.2;ENSP00000458269.1;ENSP00000460284.1;ENSP00000396073.2	eukaryotic translation initiation factor 5A [Source:HGNC Symbol;Acc:HGNC:3300]	89	103	135	175	166	117	22	23	21	22	16	15	4	4	4	4	4	4	0	0	0	0	0	0	7.37674e+09	1.06848e+10	1.14324e+09	3.87182e+10	4.81817e+09	4.89077e+09		0.164883	0	0.309616	0.278545	0.117225	0.192667	0.395017	0.149573	0.341026	0.0651829	0.769297	0.11479	0.183485	0.233788	0.0454978
PRR15	ENSG00000176532.4	ENSP00000317836.2;ENSP00000408158.1	proline rich 15 [Source:HGNC Symbol;Acc:HGNC:22310]	4	5	5	13	13	16	2	3	3	3	2	3	2	3	3	3	2	3	0	0	0	0	0	0	1.61516e+08	4.55188e+08	1.14695e+09	1.39668e+09	6.08353e+08	1.54339e+09		0.158768	0	-1.70045	-0.607187	-0.188082	1.17042	-1.39541	-0.857478	-1.35247	-1.72433	-1.11032	-0.667075	-1.01459	-0.116134	0.807761
UQCC2	ENSG00000137288.10	ENSP00000363348.4;ENSP00000476140.1;ENSP00000363331.3	ubiquinol-cytochrome c reductase complex assembly factor 2 [Source:HGNC Symbol;Acc:HGNC:21237]	5	8	10	20	11	8	4	5	6	7	4	6	4	5	6	7	4	6	0	0	0	0	0	0	2.11578e+08	8.80548e+08	5.2046e+08	3.5119e+08	6.74203e+08	6.60364e+08		-0.106315	0	-0.385938	-0.369123	0.138625	0.254308	-0.155769	-0.0566636	-0.421608	-0.391488	-0.423148	-0.0610027	-0.333218	0.0728042	0.0192524
TSKU	ENSG00000182704.8	ENSP00000435133.1;ENSP00000482145.1;ENSP00000332668.4;ENSP00000434873.1;ENSP00000434847.1	tsukushi, small leucine rich proteoglycan [Source:HGNC Symbol;Acc:HGNC:28850]	1	1	1	NA	1	1	1	1	1	NA	1	1	1	1	1	NA	1	1	0	0.000237614	0	NA	0	0.000134608	1.01834e+08	NA	2.35707e+07	NA	1.18675e+08	1.80442e+07		-0.156386	0	-0.307422	0.436082	0.838773	-0.0736945	1.27988	-0.0813327	0.144714	-0.382453	0.361725	0.503225	0.51994	-0.0102108	-0.289877
CHST10	ENSG00000115526.11	ENSP00000264249.3;ENSP00000387309.1;ENSP00000387121.1;ENSP00000405922.1;ENSP00000387977.1;ENSP00000407525.1;ENSP00000416831.1;ENSP00000395643.1	carbohydrate sulfotransferase 10 [Source:HGNC Symbol;Acc:HGNC:19650]	NA	2	NA	1	NA	3	NA	2	NA	1	NA	2	NA	2	NA	1	NA	2	NA	0	NA	0	NA	0	NA	5.13679e+08	NA	5.36238e+07	NA	9.87869e+07		NA	NA	NA	NA	NA	NA	NA	NA	NA	NA	-0.2353	0.0407707	-0.124308	-0.071397	0.277033
IQCB1	ENSG00000173226.17	ENSP00000311505.6;ENSP00000323756.7;ENSP00000377261.3;ENSP00000419168.1;ENSP00000417832.1;ENSP00000419376.1	IQ motif containing B1 [Source:HGNC Symbol;Acc:HGNC:28949]	NA	NA	1	NA	NA	NA	NA	NA	1	NA	NA	NA	NA	NA	1	NA	NA	NA	NA	NA	0	NA	NA	NA	NA	NA	2.80508e+07	NA	NA	NA		NA	NA	NA	NA	NA	NA	NA	NA	NA	NA	NA	NA	NA	NA	NA
IPO13	ENSG00000117408.11	ENSP00000361418.3;ENSP00000361414.3	importin 13 [Source:HGNC Symbol;Acc:HGNC:16853]	3	3	5	6	4	6	1	3	5	4	2	3	1	3	5	4	2	3	0	0	0	0	0	0	NA	1.46406e+08	2.27128e+08	1.17135e+09	4.8775e+08	2.32915e+08		0.0971995	0	0.549494	0.193515	0.545947	0.249535	-0.0758625	0.137272	0.121684	0.344725	0.421096	0.218662	-0.152671	-0.190406	-0.121013
EIF4B	ENSG00000063046.18	ENSP00000262056.9;ENSP00000448399.1;ENSP00000447192.1;ENSP00000388806.3;ENSP00000412530.3;ENSP00000448365.1;ENSP00000449746.1;ENSP00000450324.1;ENSP00000448980.1	eukaryotic translation initiation factor 4B [Source:HGNC Symbol;Acc:HGNC:3285]	52	50	75	152	98	85	25	25	32	28	19	21	25	25	32	28	19	21	0	0	0	0	0	0	6.65194e+09	1.13662e+10	7.60032e+09	1.05598e+10	5.10434e+09	3.15388e+09		-0.433103	0	0.407365	-0.131853	-0.591051	0.214668	0.27989	0.472472	-0.542072	0.733933	0.399864	0.0545018	0.257041	-0.0498445	0.276233
OXSM	ENSG00000151093.8	ENSP00000392334.1;ENSP00000404115.1;ENSP00000280701.3;ENSP00000411303.2;ENSP00000409817.1;ENSP00000487031.1	3-oxoacyl-ACP synthase, mitochondrial [Source:HGNC Symbol;Acc:HGNC:26063]	4	7	6	8	5	4	4	7	6	5	3	4	4	7	6	5	3	4	0	0	0	0	0	0	2.19886e+09	2.89131e+08	4.16905e+08	2.98788e+08	4.87616e+08	2.76402e+08		0.131969	0	0.318821	-0.475086	0.16864	-0.0853577	0.347165	-0.115544	-0.370787	-0.30941	0.723877	-0.2465	0.15942	0.212184	-0.283532
TRMT44	ENSG00000155275.19	ENSP00000424643.2;ENSP00000374387.4;ENSP00000434207.1	tRNA methyltransferase 44 homolog [Source:HGNC Symbol;Acc:HGNC:26653]	NA	NA	NA	1	1	NA	NA	NA	NA	1	1	NA	NA	NA	NA	1	1	NA	NA	NA	NA	0	0.00150027	NA	NA	NA	NA	7.09962e+07	9.37324e+07	NA		NA	NA	NA	NA	NA	NA	NA	NA	NA	NA	NA	NA	NA	NA	NA
ZRSR2	ENSG00000169249.13	ENSP00000369664.3;ENSP00000303015.7	zinc finger CCCH-type, RNA binding motif and serine/arginine rich 2 [Source:HGNC Symbol;Acc:HGNC:23019]	NA	1	NA	NA	1	NA	NA	1	NA	NA	1	NA	NA	1	NA	NA	1	NA	NA	0.0016871	NA	NA	0.00150027	NA	NA	1.308e+09	NA	NA	NA	NA		NA	NA	NA	NA	NA	NA	NA	NA	NA	NA	-0.542771	-0.921398	-0.127452	0.0440341	0.969335
ATXN7L3	ENSG00000087152.15	ENSP00000467092.1;ENSP00000397259.1;ENSP00000374035.3;ENSP00000465614.1;ENSP00000465210.1;ENSP00000467153.1;ENSP00000466717.1	ataxin 7 like 3 [Source:HGNC Symbol;Acc:HGNC:25416]	1	3	1	NA	NA	NA	1	3	1	NA	NA	NA	1	3	1	NA	NA	NA	0	0	0	NA	NA	NA	4.0439e+07	5.74699e+07	1.06141e+07	NA	NA	NA		0.266233	0	0.323508	1.14824	0.913644	0.11702	0.539132	0.113746	0.492501	0.27588	0.468263	-0.068789	0.458514	-0.0560319	0.0284445
GPAM	ENSG00000119927.14	ENSP00000265276.4;ENSP00000358433.1	glycerol-3-phosphate acyltransferase, mitochondrial [Source:HGNC Symbol;Acc:HGNC:24865]	6	8	7	3	4	4	6	7	7	2	2	4	6	7	7	2	2	4	0	0	0	0	0	0	1.0695e+09	1.0638e+08	6.63249e+07	1.78497e+08	3.64748e+07	1.15882e+08		0.952098	0	-1.66101	0.333381	0.211041	-0.03997	-0.757927	-0.289736	-0.105454	-0.541275	-1.76621	0.144809	-1.14889	0.0832911	-0.255849
PDZRN3	ENSG00000121440.15	ENSP00000419095.1;ENSP00000263666.4;ENSP00000418168.2;ENSP00000418484.1;ENSP00000418624.1;ENSP00000419250.1;ENSP00000308831.4	PDZ domain containing ring finger 3 [Source:HGNC Symbol;Acc:HGNC:17704]	2	6	4	5	2	4	2	6	4	4	2	2	2	6	4	4	1	1	0	0	0	0	0	0	1.24826e+08	1.50614e+08	2.3591e+08	1.12434e+08	3.72999e+08	4.08644e+07		-0.253317	0	-0.562978	-0.695039	-1.0041	-1.00807	-1.83462	-0.733746	0.108006	-1.19923	0.0846436	0.6148	-0.505423	-0.0109595	0.00104103
FRA10AC1	ENSG00000148690.12	ENSP00000360488.3	FRA10A associated CGG repeat 1 [Source:HGNC Symbol;Acc:HGNC:1162]	1	3	2	6	NA	2	1	3	2	5	NA	2	1	3	2	5	NA	2	0	0	0	0	NA	0.000136258	1.97159e+08	2.60072e+08	6.4045e+08	6.96138e+08	NA	6.34179e+08		0.162873	0	-0.0145012	-0.939001	0.508113	0.391345	0.0170709	-0.54123	-1.1287	0.162333	0.521293	-0.181574	0.530464	-0.378671	0.396956
TNKS2	ENSG00000107854.6	ENSP00000360689.4	tankyrase 2 [Source:HGNC Symbol;Acc:HGNC:15677]	2	NA	3	NA	NA	NA	1	NA	1	NA	NA	NA	1	NA	1	NA	NA	NA	0.000854075	NA	0.00100581	NA	NA	NA	4.00306e+07	NA	1.11241e+07	NA	NA	NA		0.489213	0	-0.125869	0.722058	0.641022	-0.287619	0.613095	0.14059	0.944222	-0.0485412	NA	NA	NA	NA	NA
AKAP17A	ENSG00000197976.12	ENSP00000324827.3;ENSP00000435479.1;ENSP00000370660.3	A-kinase anchoring protein 17A [Source:HGNC Symbol;Acc:HGNC:18783]	1	2	7	11	NA	NA	1	2	6	6	NA	NA	1	2	6	6	NA	NA	0.000124239	0	0	0	NA	NA	NA	1.08708e+08	7.62761e+08	3.561e+08	NA	NA		-0.212672	0	0.871925	0.110096	0.271539	0.0362206	1.08986	0.151912	-0.0118366	0.819785	0.238533	-0.112181	0.495174	0.344852	0.046496
ACIN1	ENSG00000100813.14	ENSP00000451138.1;ENSP00000483298.1;ENSP00000345541.6;ENSP00000350073.2;ENSP00000474349.1;ENSP00000262710.1;ENSP00000405677.1;ENSP00000380502.3;ENSP00000451328.1;ENSP00000451410.1;ENSP00000481955.1	apoptotic chromatin condensation inducer 1 [Source:HGNC Symbol;Acc:HGNC:17066]	4	6	27	58	5	16	4	5	23	29	4	13	4	4	22	27	4	11	0	0	0	0	0.000150989	0	8.24627e+07	4.4364e+07	7.84666e+08	1.94788e+09	2.62482e+08	2.85065e+08		-0.91456	0	-0.288005	-0.0911989	-0.25205	-0.0618042	0.48216	-0.00513021	-0.442632	0.444046	-0.185415	-0.149904	0.724814	-0.931151	-0.281358
SSR3	ENSG00000114850.7	ENSP00000265044.2;ENSP00000420641.1;ENSP00000417530.1;ENSP00000417306.1;ENSP00000420087.1	signal sequence receptor subunit 3 [Source:HGNC Symbol;Acc:HGNC:11325]	5	6	4	16	15	8	3	3	2	3	3	3	3	3	2	3	3	3	0	0	0	0	0	0	1.22465e+09	3.73944e+08	1.58168e+09	1.09352e+09	4.18174e+08	9.82788e+09		-0.292588	0	0.444041	-0.059023	0.156498	-0.0476026	1.04145	0.310164	0.383579	0.751475	1.11326	0.50561	1.06339	0.0755136	0.303169
VAMP7	ENSG00000124333.16	ENSP00000286448.6;ENSP00000430039.1;ENSP00000262640.6;ENSP00000427822.1	vesicle associated membrane protein 7 [Source:HGNC Symbol;Acc:HGNC:11486]	5	10	10	14	9	8	4	9	5	5	1	4	4	9	5	5	1	4	0	0	0	0	0	0	1.16883e+08	6.36517e+08	4.39882e+08	1.32817e+09	2.79996e+08	5.38665e+08		-0.411752	0	-0.218248	-0.0951018	0.375708	-0.307639	-0.0904018	-0.133872	-0.00334298	-0.262921	0.462128	0.062077	0.342177	-0.0973064	-0.227059
UMPS	ENSG00000114491.14	ENSP00000232607.2;ENSP00000417893.1;ENSP00000419618.1;ENSP00000420348.1;ENSP00000419121.1;ENSP00000420409.1;ENSP00000420754.1;ENSP00000486143.1	uridine monophosphate synthetase [Source:HGNC Symbol;Acc:HGNC:12563]	52	52	63	76	71	60	26	29	29	22	13	20	26	29	29	22	13	20	0	0	0	0	0	0	1.21283e+10	2.08426e+09	1.81058e+09	3.73327e+10	4.1116e+09	2.22075e+10		0.103198	0	-0.0129988	0.00627843	-0.0847742	0.0867783	-0.103028	0.282387	-0.165312	0.22646	0.112927	-0.0570494	0.0772528	0.023776	0.000721948
MYPOP	ENSG00000176182.6	ENSP00000325402.4	Myb related transcription factor, partner of profilin [Source:HGNC Symbol;Acc:HGNC:20178]	1	NA	NA	NA	NA	1	1	NA	NA	NA	NA	1	1	NA	NA	NA	NA	1	0.00109104	NA	NA	NA	NA	0.00138365	1.7123e+09	NA	NA	NA	NA	4.92468e+07		-0.107446	0	-0.13583	0.961506	0.753633	0.0527097	-0.0329794	-0.185343	0.359477	-0.42288	NA	NA	NA	NA	NA
SULF1	ENSG00000137573.14	ENSP00000436608.1;ENSP00000403040.2;ENSP00000432178.1;ENSP00000385704.4;ENSP00000390315.3;ENSP00000431308.1;ENSP00000436949.1;ENSP00000431753.1;ENSP00000434128.1;ENSP00000260128.4;ENSP00000480454.1	sulfatase 1 [Source:HGNC Symbol;Acc:HGNC:20391]	3	13	11	23	7	10	3	9	7	11	5	7	3	9	7	11	5	7	0	0	0	0	0	0	7.34625e+08	1.56236e+08	7.03493e+07	1.29614e+09	2.63729e+08	3.53252e+08		-0.727913	0	0.808222	-0.160157	0.523729	-0.485726	-0.248569	-0.635703	-0.654685	0.499067	-0.505347	0.00389208	-0.461603	-1.33047	-1.04137
GSTM5	ENSG00000134201.12	ENSP00000496849.1;ENSP00000256593.3;ENSP00000498086.1;ENSP00000358827.5	glutathione S-transferase mu 5 [Source:HGNC Symbol;Acc:HGNC:4637]	NA	NA	86	53	NA	50	NA	NA	19	10	NA	9	NA	NA	10	3	NA	1	NA	NA	0	0	NA	0	NA	NA	1.38854e+09	8.8963e+07	NA	3.22452e+07		NA	NA	NA	NA	NA	NA	NA	NA	NA	NA	NA	NA	NA	NA	NA
CDH12	ENSG00000154162.15	ENSP00000423577.1;ENSP00000371689.1;ENSP00000428786.1	cadherin 12 [Source:HGNC Symbol;Acc:HGNC:1751]	NA	NA	NA	NA	NA	3	NA	NA	NA	NA	NA	2	NA	NA	NA	NA	NA	1	NA	NA	NA	NA	NA	0.000259977	NA	NA	NA	NA	NA	3.26356e+07		NA	NA	NA	NA	NA	NA	NA	NA	NA	NA	NA	NA	NA	NA	NA
DST	ENSG00000151914.21	ENSP00000244364.6;ENSP00000400883.3;ENSP00000307959.7;ENSP00000359824.2;ENSP00000505098.1;ENSP00000498389.1;ENSP00000499198.1;ENSP00000431020.1;ENSP00000489032.2;ENSP00000354508.3;ENSP00000430472.1;ENSP00000489111.1;ENSP00000431121.1;ENSP00000498983.1;ENSP00000404924.1;ENSP00000431030.1;ENSP00000359801.6;ENSP00000428068.1;ENSP00000431003.1;ENSP00000393082.2;ENSP00000429221.1	dystonin [Source:HGNC Symbol;Acc:HGNC:1090]	41	70	85	79	25	54	33	51	68	49	14	34	28	45	62	43	12	29	0	0	0	0	0	0	2.67337e+09	3.69789e+08	4.98742e+09	1.16886e+10	6.37507e+08	6.30595e+08		-0.215142	0	0.0310002	0.265435	-0.0401006	0.278028	0.433465	-0.287306	-0.0715822	-0.39489	-0.603009	-0.251211	-0.418725	0.0156059	1.18821
KHDRBS1	ENSG00000121774.18	ENSP00000313829.7;ENSP00000417731.1	KH RNA binding domain containing, signal transduction associated 1 [Source:HGNC Symbol;Acc:HGNC:18116]	56	53	69	160	114	82	14	14	13	13	11	11	8	8	8	7	6	6	0	0	0	0	0	0	1.83695e+10	4.47374e+09	1.67923e+09	5.59251e+09	1.24956e+10	7.78732e+09		-0.00615165	0	0.760061	-0.0773203	-0.0242058	0.0375939	0.535581	0.384353	0.106799	0.822986	0.723848	0.0325845	0.589203	0.26015	0.205624
RNASEH2A	ENSG00000104889.7	ENSP00000221486.4;ENSP00000495175.1;ENSP00000495087.1	ribonuclease H2 subunit A [Source:HGNC Symbol;Acc:HGNC:18518]	15	18	15	21	18	24	9	9	10	9	5	10	9	9	10	9	5	10	0	0	0	0	0	0	3.51316e+09	6.83227e+08	5.26652e+08	1.305e+09	1.01645e+09	1.8893e+10		0.00432781	0	0.576811	-0.277701	-0.538629	-0.227594	0.0952281	0.320234	0.00682533	0.0338931	0.612631	0.45714	0.428359	0.0949743	0.185732
FASTK	ENSG00000164896.20	ENSP00000444498.2;ENSP00000297532.6;ENSP00000324817.6;ENSP00000418516.1	Fas activated serine/threonine kinase [Source:HGNC Symbol;Acc:HGNC:24676]	NA	NA	1	NA	NA	NA	NA	NA	1	NA	NA	NA	NA	NA	1	NA	NA	NA	NA	NA	0.00187266	NA	NA	NA	NA	NA	4.93673e+06	NA	NA	NA		NA	NA	NA	NA	NA	NA	NA	NA	NA	NA	NA	NA	NA	NA	NA
PSEN1	ENSG00000080815.19	ENSP00000451498.1;ENSP00000451588.1;ENSP00000452128.1;ENSP00000450551.1;ENSP00000451880.1;ENSP00000451674.1;ENSP00000452477.1;ENSP00000451662.1;ENSP00000377712.3;ENSP00000350342.4;ENSP00000326366.5;ENSP00000453466.1;ENSP00000450652.1;ENSP00000451915.1;ENSP00000454156.1;ENSP00000451347.1;ENSP00000377719.1;ENSP00000452267.1;ENSP00000452242.1;ENSP00000450845.1;ENSP00000451429.1;ENSP00000385948.1	presenilin 1 [Source:HGNC Symbol;Acc:HGNC:9508]	5	2	3	1	NA	NA	4	2	3	1	NA	NA	1	1	1	1	NA	NA	0	0	0	0	NA	NA	NA	1.98988e+08	3.56063e+08	2.52993e+09	NA	NA		0.352009	0	-0.00567769	-0.281253	-0.0967836	0.0197606	-0.251279	0.251552	0.00518831	0.609508	-0.0558604	0.0656385	0.596345	-0.418375	-0.155621
KCNK1	ENSG00000135750.15	ENSP00000355580.3;ENSP00000409626.1	potassium two pore domain channel subfamily K member 1 [Source:HGNC Symbol;Acc:HGNC:6272]	NA	NA	NA	NA	1	1	NA	NA	NA	NA	1	1	NA	NA	NA	NA	1	1	NA	NA	NA	NA	0.000289603	0.000389459	NA	NA	NA	NA	9.1272e+06	1.01274e+07		NA	NA	NA	NA	NA	NA	NA	NA	NA	NA	NA	NA	NA	NA	NA
BSG	ENSG00000172270.22	ENSP00000473664.1;ENSP00000344707.4;ENSP00000505067.1;ENSP00000506321.1;ENSP00000506020.1;ENSP00000484849.2;ENSP00000458665.1;ENSP00000333769.3;ENSP00000343809.4;ENSP00000505863.1;ENSP00000478958.1;ENSP00000484624.1;ENSP00000495088.2;ENSP00000473393.2;ENSP00000473528.2	basigin (Ok blood group) [Source:HGNC Symbol;Acc:HGNC:1116]	9	22	19	20	27	19	7	9	9	6	3	6	7	9	9	6	3	6	0	0	0	0	0	0	6.10132e+09	4.00879e+09	4.46231e+09	4.41263e+09	7.05416e+08	4.91178e+09		0.159966	0	0.615107	-0.216095	0.050825	0.102507	-0.0621035	0.572299	0.403465	0.459222	0.838862	0.184875	0.667323	-0.129354	-0.105333
PTMA	ENSG00000187514.17	ENSP00000400406.1;ENSP00000386645.1;ENSP00000386819.3;ENSP00000344547.7;ENSP00000386519.1;ENSP00000387102.1;ENSP00000406903.1;ENSP00000392732.1	prothymosin alpha [Source:HGNC Symbol;Acc:HGNC:9623]	88	84	172	190	220	157	9	10	10	8	7	8	9	10	10	8	7	8	0	0	0	0	0	0	2.12902e+10	5.47038e+10	3.40837e+10	3.98693e+10	1.53076e+10	5.90912e+10		-0.467561	0	1.10022	-0.610101	-1.21531	-0.276941	0.838026	0.238677	-0.753144	1.27803	1.52954	-0.275323	1.7881	-0.0930429	0.409917
RPL36	ENSG00000130255.13	ENSP00000462609.1;ENSP00000464342.1;ENSP00000252543.3;ENSP00000462927.1;ENSP00000464613.1;ENSP00000378081.2	ribosomal protein L36 [Source:HGNC Symbol;Acc:HGNC:13631]	23	34	33	55	48	47	8	7	8	7	5	6	8	7	8	7	5	6	0	0	0	0	0	0	2.8386e+09	2.01925e+10	2.88432e+10	4.83194e+10	2.98312e+10	2.292e+10		0.0335786	0	0.397115	0.16907	-0.0965693	0.03746	0.203442	0.299568	0.217927	0.392255	0.281715	0.290657	0.100289	0.202637	0.0738146
FGFRL1	ENSG00000127418.15	ENSP00000381498.2;ENSP00000425025.1;ENSP00000423091.1;ENSP00000426740.1;ENSP00000424037.1;ENSP00000264748.6	fibroblast growth factor receptor like 1 [Source:HGNC Symbol;Acc:HGNC:3693]	NA	NA	NA	NA	NA	1	NA	NA	NA	NA	NA	1	NA	NA	NA	NA	NA	1	NA	NA	NA	NA	NA	0.00174651	NA	NA	NA	NA	NA	3.26856e+07		NA	NA	NA	NA	NA	NA	NA	NA	NA	NA	NA	NA	NA	NA	NA
CD38	ENSG00000004468.13	ENSP00000427277.1;ENSP00000226279.2;ENSP00000423047.1	CD38 molecule [Source:HGNC Symbol;Acc:HGNC:1667]	19	13	12	13	14	13	10	9	6	6	5	5	10	9	6	6	5	5	0	0	0	0	0	0	1.59883e+09	1.09857e+09	3.71109e+08	9.76108e+08	6.94448e+08	1.11888e+09		-0.332601	0	0.503758	-0.287411	-0.0400223	-0.719301	2.06694	0.675034	-0.355272	-0.11218	0.582179	0.0701076	1.35978	0.254925	-0.666522
RPN2	ENSG00000118705.17	ENSP00000399137.1;ENSP00000362724.5;ENSP00000362735.4;ENSP00000435563.1;ENSP00000237530.6;ENSP00000409580.1;ENSP00000399404.1	ribophorin II [Source:HGNC Symbol;Acc:HGNC:10382]	49	61	57	73	61	53	21	28	26	24	17	20	21	28	26	24	17	20	0	0	0	0	0	0	6.10073e+09	3.05775e+09	1.28152e+10	5.08722e+09	3.88929e+09	3.20469e+09		-0.130385	0	-0.538167	-0.0384913	-0.328918	-0.0142526	0.131815	0.353645	-0.418003	-0.0728771	-0.339025	0.133196	-0.0584929	0.148561	-0.200293
NUDT12	ENSG00000112874.10	ENSP00000230792.2;ENSP00000424521.1	nudix hydrolase 12 [Source:HGNC Symbol;Acc:HGNC:18826]	9	12	20	14	12	16	7	7	12	8	7	8	7	7	12	8	7	8	0	0	0	0	0	0	3.60651e+09	1.2729e+09	3.78883e+09	2.03403e+09	4.01406e+08	1.42966e+09		0.837764	0	-0.813585	0.122938	0.32935	-0.142263	-0.7989	-1.02215	0.211545	-0.808127	-0.600164	-0.30142	-0.500285	-0.277142	0.727904
TMEM201	ENSG00000188807.13	ENSP00000344772.5;ENSP00000344503.6;ENSP00000393626.1;ENSP00000423430.1	transmembrane protein 201 [Source:HGNC Symbol;Acc:HGNC:33719]	5	6	6	2	4	3	4	4	5	2	3	2	4	4	5	2	3	2	0	0	0	0	0	0	1.3879e+08	1.55064e+08	2.25717e+08	3.85029e+08	1.31617e+08	4.97784e+07		-0.301701	0	-0.159097	0.460254	0.228689	-0.0281987	-0.179207	-0.00557729	0.0300554	-0.542906	-0.000565404	0.268642	-0.353618	0.694034	0.198685
CYP2U1	ENSG00000155016.18	ENSP00000333212.6;ENSP00000423667.1	cytochrome P450 family 2 subfamily U member 1 [Source:HGNC Symbol;Acc:HGNC:20582]	1	2	NA	2	2	NA	1	2	NA	2	2	NA	1	2	NA	2	2	NA	0	0	NA	0	0	NA	7.48135e+07	3.45532e+08	NA	9.86999e+07	4.34039e+07	NA		0.105995	0	-0.43443	0.730262	1.16537	-0.083789	-0.16515	-0.0851299	0.435428	-0.242069	-0.711673	0.165468	-0.115219	0.164699	-0.295306
SEPTIN5	ENSG00000184702.20	ENSP00000391311.2;ENSP00000384535.1;ENSP00000385356.2;ENSP00000408678.1;ENSP00000414488.1;ENSP00000372515.3;ENSP00000394541.2;ENSP00000378541.2;ENSP00000404673.1	septin 5 [Source:HGNC Symbol;Acc:HGNC:9164]	10	NA	20	NA	14	25	8	NA	13	NA	9	11	1	NA	1	NA	1	1	0.00074129	NA	0.000338142	NA	0.00150479	0.00186637	2.21573e+09	NA	NA	NA	1.47034e+09	1.73408e+09		-0.374532	0	-0.382249	-0.287494	0.808241	0.336773	-0.480081	-0.0649235	-0.219417	-0.114364	NA	NA	NA	NA	NA
POTEE	ENSG00000188219.14	ENSP00000439189.1;ENSP00000443049.1;ENSP00000477649.1;ENSP00000485683.1;ENSP00000483137.1	POTE ankyrin domain family member E [Source:HGNC Symbol;Acc:HGNC:33895]	299	288	485	521	449	425	32	32	28	26	20	24	1	1	2	1	1	1	0	0	0	0.00193534	0	0	8.17361e+08	NA	5.62864e+08	NA	4.90955e+08	3.34524e+08		1.27764	0	-2.36313	1.50392	-0.0373072	0.478546	-0.528755	-0.969133	0.824787	-0.534802	NA	NA	NA	NA	NA
TMEM231	ENSG00000205084.11	ENSP00000258173.5;ENSP00000454582.1;ENSP00000476267.1;ENSP00000457254.1;ENSP00000455520.1;ENSP00000479977.1	transmembrane protein 231 [Source:HGNC Symbol;Acc:HGNC:37234]	1	2	1	NA	2	NA	1	2	1	NA	2	NA	1	2	1	NA	2	NA	0	0	0	NA	0	NA	1.74098e+08	7.92177e+07	3.32828e+07	NA	2.66636e+07	NA		0.227922	0	0.393255	1.12555	0.97983	0.403392	0.45191	-0.0824181	0.646505	-0.841948	0.0658779	0.0657844	-0.364041	0.142598	-0.054985
RNF214	ENSG00000167257.11	ENSP00000434186.1;ENSP00000300650.4;ENSP00000435361.1;ENSP00000431643.1;ENSP00000432903.1	ring finger protein 214 [Source:HGNC Symbol;Acc:HGNC:25335]	9	12	18	20	8	15	7	10	13	11	6	10	7	10	13	11	6	10	0	0	0	0	0	0	3.81427e+08	3.96606e+08	1.47518e+09	4.41486e+08	2.40423e+08	3.63965e+08		-0.577892	0	0.647398	-0.443649	-0.83094	0.230725	0.619395	-0.299357	-0.419307	1.14624	0.315242	-0.448265	0.673872	-0.30604	0.422021
AGR3	ENSG00000173467.9	ENSP00000308606.2;ENSP00000386016.3;ENSP00000392818.1	anterior gradient 3, protein disulphide isomerase family member [Source:HGNC Symbol;Acc:HGNC:24167]	52	38	65	124	119	101	13	12	15	14	9	11	11	10	13	12	7	9	0	0	0	0	0	0	1.39574e+10	3.93811e+09	1.10129e+10	4.10405e+10	1.53495e+10	2.32161e+10		0.313363	0	-1.72575	-0.703112	-0.52648	0.777001	-1.51443	-1.27928	-0.586288	-2.22301	-2.19397	-0.886401	-1.66479	-0.949782	0.558012
ABCC1	ENSG00000278183.4	ENSP00000483316.1;ENSP00000481080.2;ENSP00000478647.1;ENSP00000382340.4;ENSP00000461615.2;ENSP00000503954.1;ENSP00000502873.1;ENSP00000382342.3	ATP binding cassette subfamily C member 1 [Source:HGNC Symbol;Acc:HGNC:51]	1	8	11	6	4	7	1	8	11	5	4	6	1	8	11	5	4	6	0	0	0	0	0	0	3.18774e+08	3.87275e+08	2.14918e+08	2.49728e+08	1.44796e+08	1.60153e+08		0.19233	0	-0.170787	-0.285987	-0.151313	0.385667	0.313158	0.278007	-0.00742896	-0.640048	-0.250446	-0.150718	0.55357	-0.0750653	0.132639
PLEKHF1	ENSG00000166289.6	ENSP00000389787.2;ENSP00000466292.1;ENSP00000464925.1;ENSP00000466003.1	pleckstrin homology and FYVE domain containing 1 [Source:HGNC Symbol;Acc:HGNC:20764]	5	3	4	5	2	3	3	3	3	3	2	2	3	3	3	3	2	2	0	0	0	0	0	0	4.34233e+07	5.23453e+07	1.29096e+08	1.83949e+08	2.24175e+08	4.03234e+07		-0.128522	0	-0.475036	1.41043	1.35431	-0.119064	0.12126	-0.0372217	0.657989	-0.28452	0.0951182	0.736213	0.537246	0.216145	0.306725
BRF1	ENSG00000185024.17	ENSP00000376340.4;ENSP00000448387.2;ENSP00000369269.2;ENSP00000389859.2;ENSP00000446901.1;ENSP00000329029.3;ENSP00000388877.3;ENSP00000448723.2;ENSP00000449788.1;ENSP00000450258.1;ENSP00000449173.1;ENSP00000447521.1;ENSP00000448823.1;ENSP00000446707.1;ENSP00000369264.5;ENSP00000480452.1	BRF1 RNA polymerase III transcription initiation factor subunit [Source:HGNC Symbol;Acc:HGNC:11551]	1	2	2	6	1	3	1	2	2	4	1	2	1	2	2	4	1	2	0	0	0	0	0	0	7.09465e+07	6.26304e+07	4.79758e+07	1.39236e+08	4.00442e+07	2.55352e+07		-0.0209813	0	-0.295476	0.118769	-0.266314	-0.123562	-0.353928	-0.124592	-0.399065	-0.954146	-0.321486	-0.206572	-0.393807	0.102073	-0.143035
EPN1	ENSG00000063245.15	ENSP00000270460.6;ENSP00000085079.6;ENSP00000406209.1;ENSP00000466593.2	epsin 1 [Source:HGNC Symbol;Acc:HGNC:21604]	23	22	28	42	30	36	10	14	16	11	9	12	9	13	15	9	8	11	0	0	0	0	0	0	9.3405e+08	1.26536e+09	8.80571e+08	2.24338e+09	2.88446e+09	2.43218e+09		-0.00913443	0	0.0508098	-0.151298	-0.606766	0.00391227	0.166964	-0.232797	0.279306	0.0877494	-0.0264408	0.358343	-0.0178094	0.333609	0.241326
GAPDH	ENSG00000111640.15	ENSP00000229239.5;ENSP00000380065.1;ENSP00000380070.1;ENSP00000380068.1;ENSP00000380067.1;ENSP00000478864.1	glyceraldehyde-3-phosphate dehydrogenase [Source:HGNC Symbol;Acc:HGNC:4141]	644	694	973	1117	1112	814	82	70	70	54	50	47	82	70	70	53	49	47	0	0	0	0	0	0	1.25427e+11	7.50065e+10	2.0106e+11	3.74663e+11	3.82415e+11	2.08906e+11		0.0694284	0	-0.0997255	0.194614	-0.0393291	0.0123634	-0.0247642	0.391538	0.150154	0.0791387	-0.275285	-0.102767	0.320087	-0.106928	-0.147417
SKA3	ENSG00000165480.16	ENSP00000382896.3;ENSP00000298260.4;ENSP00000319417.5;ENSP00000443543.1;ENSP00000441632.1	spindle and kinetochore associated complex subunit 3 [Source:HGNC Symbol;Acc:HGNC:20262]	NA	2	1	NA	NA	NA	NA	1	1	NA	NA	NA	NA	1	1	NA	NA	NA	NA	0	0	NA	NA	NA	NA	4.07403e+07	3.34205e+07	NA	NA	NA		NA	NA	NA	NA	NA	NA	NA	NA	NA	NA	1.82756	-0.471363	1.07438	-0.917772	-0.423816
HADHA	ENSG00000084754.12	ENSP00000370023.3;ENSP00000438039.2;ENSP00000495560.1;ENSP00000493761.1;ENSP00000493996.1;ENSP00000493880.1;ENSP00000495353.1;ENSP00000493956.1;ENSP00000496185.1	hydroxyacyl-CoA dehydrogenase trifunctional multienzyme complex subunit alpha [Source:HGNC Symbol;Acc:HGNC:4801]	203	256	329	422	488	403	65	62	67	59	50	53	65	62	67	59	50	53	0	0	0	0	0	0	9.31274e+11	2.18969e+10	2.17406e+10	2.83879e+10	2.59054e+10	2.16114e+10		0.237459	0	-0.133773	-0.275601	0.100207	0.019692	-0.0515983	-0.61398	-0.1396	0.30501	-0.107733	0.0881666	-0.276698	0.0763224	-0.0728187
HMBS	ENSG00000256269.10	ENSP00000444849.1;ENSP00000498786.1;ENSP00000392041.3;ENSP00000444730.1;ENSP00000443058.1;ENSP00000491061.1;ENSP00000445599.1;ENSP00000444817.1;ENSP00000438726.2;ENSP00000438424.1;ENSP00000439904.1;ENSP00000445429.1;ENSP00000497548.1;ENSP00000498044.1;ENSP00000496970.1;ENSP00000442079.1;ENSP00000498079.1;ENSP00000376584.1;ENSP00000497255.1	hydroxymethylbilane synthase [Source:HGNC Symbol;Acc:HGNC:4982]	44	40	48	52	46	73	18	17	19	16	13	16	18	17	19	16	13	16	0	0	0	0	0	0	2.82254e+09	6.00269e+09	1.48964e+09	3.88991e+09	2.05988e+09	3.56928e+09		0.0308027	0	-0.311559	1.31617	1.37797	-0.131784	0.128194	-0.465447	0.657013	-0.309799	-0.160463	-0.784429	-0.0720605	-0.0267954	-0.885342
GADD45GIP1	ENSG00000179271.3	ENSP00000323065.1	GADD45G interacting protein 1 [Source:HGNC Symbol;Acc:HGNC:29996]	11	9	12	19	14	18	6	5	9	5	5	7	6	5	9	5	5	7	0	0	0	0	0	0	3.00929e+09	6.6719e+08	1.43522e+09	9.25668e+08	3.68524e+09	4.00479e+09		0.125996	0	0.261587	-0.248177	0.204722	-0.0303753	0.109322	0.318268	-0.00599736	0.36261	0.31034	-0.342528	0.347613	-0.0276368	-0.181613
CDC16	ENSG00000130177.16	ENSP00000497168.1;ENSP00000348554.3;ENSP00000364459.1;ENSP00000252457.5;ENSP00000364457.1;ENSP00000252458.6;ENSP00000353549.3;ENSP00000486027.1	cell division cycle 16 [Source:HGNC Symbol;Acc:HGNC:1720]	9	14	18	17	7	12	6	9	12	9	4	9	6	9	12	9	4	9	0	0	0	0	0	0	6.54851e+08	6.01031e+08	9.7902e+08	1.33296e+09	5.57128e+08	4.38578e+08		-0.0465084	0	-0.319719	0.540904	0.362163	0.0579556	-0.101485	0.0833499	-0.052023	-0.588771	-0.00512087	0.120004	-0.0448486	0.106297	-0.122934
SBNO2	ENSG00000278788.4	ENSP00000488808.1;ENSP00000482802.1;ENSP00000488286.1;ENSP00000488832.1;ENSP00000488079.1;ENSP00000488056.1;ENSP00000477651.1;ENSP00000354733.2;ENSP00000400762.1;ENSP00000468520.1;ENSP00000468534.1;ENSP00000466861.1;ENSP00000468302.1	strawberry notch homolog 2 [Source:HGNC Symbol;Acc:HGNC:29158]	NA	1	1	NA	NA	NA	NA	1	1	NA	NA	NA	NA	1	1	NA	NA	NA	NA	0	0	NA	NA	NA	NA	2.29875e+07	8.45628e+07	NA	NA	NA		NA	NA	NA	NA	NA	NA	NA	NA	NA	NA	-0.763685	-0.0523014	0.127164	-0.107051	0.425541
PALLD	ENSG00000129116.19	ENSP00000261509.6;ENSP00000425556.1;ENSP00000423640.1;ENSP00000423063.1;ENSP00000424121.1;ENSP00000426947.1;ENSP00000422016.1;ENSP00000424288.1;ENSP00000497440.1;ENSP00000422135.1;ENSP00000377327.3;ENSP00000424016.1;ENSP00000425729.1	palladin, cytoskeletal associated protein [Source:HGNC Symbol;Acc:HGNC:17068]	65	77	116	187	176	156	25	28	36	35	30	33	24	27	35	34	29	32	0	0	0	0	0	0	4.88293e+09	8.96739e+09	6.63469e+09	2.68604e+10	1.65986e+10	1.47606e+10		-0.147572	0	-0.0705908	-0.406204	-0.291013	0.0206025	-0.307566	-0.541196	0.425108	0.0480173	-0.545089	0.362148	-1.1224	0.0998568	0.0853805
RPAP3	ENSG00000005175.10	ENSP00000005386.3;ENSP00000401823.3;ENSP00000370024.4	RNA polymerase II associated protein 3 [Source:HGNC Symbol;Acc:HGNC:26151]	17	24	24	34	10	27	15	19	21	17	5	16	15	19	21	17	5	16	0	0	0	0	0	0	6.99635e+09	5.58374e+08	7.66397e+08	7.39929e+08	2.77075e+09	9.62486e+09		-0.407313	0	0.492543	-0.208952	-0.659221	0.0917268	0.261635	0.340701	-0.373872	0.842386	0.502085	-0.239316	0.478011	-0.314815	0.351106
BRAF	ENSG00000157764.14	ENSP00000419060.2;ENSP00000496776.1;ENSP00000493543.1;ENSP00000493678.1;ENSP00000288602.7;ENSP00000494784.1;ENSP00000418033.2;ENSP00000495132.1;ENSP00000493783.1;ENSP00000420119.2;ENSP00000495858.1	B-Raf proto-oncogene, serine/threonine kinase [Source:HGNC Symbol;Acc:HGNC:1097]	8	6	7	15	6	7	7	5	5	6	4	5	3	2	2	3	1	3	0	0	0	0	0	0	8.02493e+07	1.42424e+08	1.96326e+08	1.5176e+08	1.71385e+08	1.32551e+08		0.400577	0	-0.559704	0.373502	-0.2194	0.131462	-0.406542	-0.358944	0.0473236	-1.0563	-0.437395	-0.144479	-0.185611	-0.0487948	-0.130361
TBC1D16	ENSG00000167291.16	ENSP00000309794.2;ENSP00000461522.1;ENSP00000341517.7;ENSP00000458766.1;ENSP00000458377.1;ENSP00000461531.1;ENSP00000461509.1;ENSP00000458356.1;ENSP00000459342.1	TBC1 domain family member 16 [Source:HGNC Symbol;Acc:HGNC:28356]	NA	NA	2	NA	NA	3	NA	NA	2	NA	NA	1	NA	NA	2	NA	NA	1	NA	NA	0	NA	NA	0.00174913	NA	NA	1.19723e+08	NA	NA	1.69497e+07		NA	NA	NA	NA	NA	NA	NA	NA	NA	NA	NA	NA	NA	NA	NA
RNF187	ENSG00000285426.4	ENSP00000495836.2;ENSP00000306396.9	ring finger protein 187 [Source:HGNC Symbol;Acc:HGNC:27146]	NA	NA	2	4	NA	NA	NA	NA	1	3	NA	NA	NA	NA	1	3	NA	NA	NA	NA	0	0	NA	NA	NA	NA	6.5839e+07	1.34831e+08	NA	NA		NA	NA	NA	NA	NA	NA	NA	NA	NA	NA	NA	NA	NA	NA	NA
CFAP157	ENSG00000160401.15	ENSP00000362392.1;ENSP00000478313.1;ENSP00000485445.1	cilia and flagella associated protein 157 [Source:HGNC Symbol;Acc:HGNC:27843]	NA	NA	NA	5	NA	NA	NA	NA	NA	1	NA	NA	NA	NA	NA	1	NA	NA	NA	NA	NA	0.00202179	NA	NA	NA	NA	NA	2.09818e+09	NA	NA		NA	NA	NA	NA	NA	NA	NA	NA	NA	NA	NA	NA	NA	NA	NA
VPS11	ENSG00000280616.4	ENSP00000485929.1;ENSP00000486795.1;ENSP00000487452.1;ENSP00000487072.1;ENSP00000481126.1;ENSP00000481807.1;ENSP00000485025.1;ENSP00000479680.1	VPS11 core subunit of CORVET and HOPS complexes [Source:HGNC Symbol;Acc:HGNC:14583]	20	32	31	43	23	30	12	24	21	19	13	17	12	24	21	19	13	17	0	0	0	0	0	0	8.65648e+08	3.3079e+09	6.15641e+08	1.55585e+09	1.97921e+09	1.99663e+10		-0.103067	0	0.0590546	-0.108711	-0.135027	0.118141	0.106314	-0.0842957	-0.0534121	0.0531526	-0.286846	0.0773877	-0.0735818	0.0593572	0.00254928
BCR	ENSG00000186716.21	ENSP00000352535.3;ENSP00000303507.8;ENSP00000396531.1	BCR activator of RhoGEF and GTPase [Source:HGNC Symbol;Acc:HGNC:1014]	8	14	11	11	6	8	7	12	10	6	3	6	6	11	9	6	2	6	0	0	0	0	0	0	5.81659e+08	1.37673e+09	8.29552e+08	2.45077e+08	7.09904e+07	1.15214e+08		-0.291603	0	-0.00505567	-0.213796	0.245356	0.150447	0.330017	0.18941	-0.20223	0.588654	-0.217888	0.0122067	0.279771	-0.0998967	0.0831956
CFAP94	ENSG00000118307.20	ENSP00000379310.3;ENSP00000451813.2;ENSP00000346126.5;ENSP00000313141.9;ENSP00000379313.2;ENSP00000450703.1;ENSP00000437373.1;ENSP00000502075.1;ENSP00000501714.1;ENSP00000501814.1;ENSP00000451011.1;ENSP00000451232.1	cilia and flagella associated protein 94 [Source:HGNC Symbol;Acc:HGNC:29599]	NA	3	NA	NA	NA	NA	NA	3	NA	NA	NA	NA	NA	2	NA	NA	NA	NA	NA	0.000928397	NA	NA	NA	NA	NA	1.76319e+08	NA	NA	NA	NA		NA	NA	NA	NA	NA	NA	NA	NA	NA	NA	-1.30572	-0.0629041	-0.72206	0.427713	-0.444931
CLSTN1	ENSG00000171603.18	ENSP00000366513.4;ENSP00000497950.1;ENSP00000401934.1;ENSP00000354997.4	calsyntenin 1 [Source:HGNC Symbol;Acc:HGNC:17447]	12	19	22	26	18	17	8	14	14	13	6	9	8	14	14	13	6	9	0	0	0	0	0	0	7.90593e+08	7.24985e+08	8.27251e+08	1.23479e+09	8.00458e+08	5.36335e+08		-0.393133	0	-0.185049	-0.0490916	-0.16691	-0.230495	-0.909136	-0.862306	0.0273983	-0.0165351	-1.04171	0.370869	-0.969028	-0.0637446	0.243057
ZFPL1	ENSG00000162300.13	ENSP00000433673.1;ENSP00000435677.1;ENSP00000415088.2;ENSP00000294258.3;ENSP00000434454.1;ENSP00000432833.1;ENSP00000432529.1;ENSP00000437090.1;ENSP00000432377.1;ENSP00000434780.1	zinc finger protein like 1 [Source:HGNC Symbol;Acc:HGNC:12868]	3	7	7	9	3	4	3	6	5	4	2	4	3	6	5	4	2	4	0	0	0	0	0	0	4.76857e+08	2.35624e+08	2.46133e+08	1.76071e+09	3.68898e+08	5.72025e+07		0.63962	0	0.24591	-0.0662461	0.884902	0.224489	0.0157606	-0.288144	0.190463	0.853332	-0.0827486	0.0531263	-0.237201	-0.351944	0.0168289
PRDM10	ENSG00000170325.16	ENSP00000351686.5;ENSP00000354118.3;ENSP00000302669.6;ENSP00000398431.2;ENSP00000431262.1;ENSP00000432237.1;ENSP00000432093.1;ENSP00000436681.1	PR/SET domain 10 [Source:HGNC Symbol;Acc:HGNC:13995]	1	4	1	5	NA	2	1	3	1	3	NA	1	1	3	1	3	NA	1	0	0	0	0	NA	0	NA	4.09472e+07	NA	2.56323e+09	NA	NA		0.534567	0	-0.80541	0.982657	0.626027	-0.236212	-0.595203	-0.943683	0.523991	-0.566502	-0.222916	-0.392425	-0.609368	0.206018	-0.147378
KHDRBS3	ENSG00000131773.14	ENSP00000348108.5;ENSP00000431022.1;ENSP00000428607.1;ENSP00000430284.1;ENSP00000427851.1;ENSP00000427841.1;ENSP00000428643.1	KH RNA binding domain containing, signal transduction associated 3 [Source:HGNC Symbol;Acc:HGNC:18117]	25	30	31	57	37	27	10	9	8	8	6	7	6	5	4	4	3	4	0	0	0	0	0	0	1.44144e+09	3.33856e+08	2.85432e+09	9.28642e+08	7.99888e+08	4.79455e+08		-0.355404	0	-1.02879	-0.501448	-0.375481	-0.418878	0.0962819	-0.203317	0.466579	0.384211	-0.764328	0.319452	0.187356	-0.107037	-0.0794208
ANKAR	ENSG00000151687.14	ENSP00000407459.1;ENSP00000427882.1;ENSP00000399928.2;ENSP00000313513.4	ankyrin and armadillo repeat containing [Source:HGNC Symbol;Acc:HGNC:26350]	NA	NA	1	2	NA	2	NA	NA	1	1	NA	1	NA	NA	1	1	NA	1	NA	NA	0.00206454	0.000937756	NA	0.00186776	NA	NA	2.76564e+08	5.39675e+08	NA	6.71752e+08		NA	NA	NA	NA	NA	NA	NA	NA	NA	NA	NA	NA	NA	NA	NA
HAX1	ENSG00000143575.15	ENSP00000329002.7;ENSP00000411448.2;ENSP00000435088.1;ENSP00000403848.2;ENSP00000394920.1;ENSP00000433951.1	HCLS1 associated protein X-1 [Source:HGNC Symbol;Acc:HGNC:16915]	6	7	8	14	6	11	5	5	6	5	4	6	5	5	6	5	4	6	0	0	0	0	0	0	7.27745e+08	2.10192e+08	6.8863e+08	9.5027e+08	8.01309e+08	7.47969e+08		0.163328	0	0.169265	-0.288346	0.0397611	-0.134941	-0.187041	0.486186	-0.181426	0.332381	0.484906	-0.0568197	0.196135	0.0802337	-0.183812
SCN11A	ENSG00000168356.13	ENSP00000307599.3;ENSP00000499569.1;ENSP00000502481.1;ENSP00000502446.1;ENSP00000501891.1;ENSP00000502318.1;ENSP00000501685.1;ENSP00000416757.3;ENSP00000408028.2	sodium voltage-gated channel alpha subunit 11 [Source:HGNC Symbol;Acc:HGNC:10583]	NA	1	NA	NA	NA	NA	NA	1	NA	NA	NA	NA	NA	1	NA	NA	NA	NA	NA	0.00167879	NA	NA	NA	NA	NA	NA	NA	NA	NA	NA		NA	NA	NA	NA	NA	NA	NA	NA	NA	NA	0.176162	-0.165452	0.496046	0.509158	0.197518
EPHA2	ENSG00000142627.13	ENSP00000351209.5	EPH receptor A2 [Source:HGNC Symbol;Acc:HGNC:3386]	NA	2	2	2	NA	NA	NA	2	2	1	NA	NA	NA	1	1	1	NA	NA	NA	0.00158748	0	0	NA	NA	NA	NA	7.39529e+07	6.31423e+07	NA	NA		NA	NA	NA	NA	NA	NA	NA	NA	NA	NA	-3.23847	0.167485	-2.18026	0.0100195	0.295936
DEF6	ENSG00000023892.11	ENSP00000319831.5;ENSP00000415357.2	DEF6 guanine nucleotide exchange factor [Source:HGNC Symbol;Acc:HGNC:2760]	16	14	12	28	8	14	10	11	10	12	5	8	10	10	9	11	4	7	0	0	0	0	0	0	5.9873e+08	1.95477e+08	4.70511e+08	7.50083e+08	2.88414e+08	5.40246e+08		-0.639373	0	0.734384	0.217214	-0.353787	-0.208906	1.21102	0.222137	0.240219	0.212441	1.18032	0.0380719	1.4686	-0.107079	0.219447
ABCC3	ENSG00000108846.16	ENSP00000422786.1;ENSP00000425697.1;ENSP00000395160.1;ENSP00000285238.8;ENSP00000427073.1;ENSP00000427521.1;ENSP00000424981.1;ENSP00000422058.1;ENSP00000421755.1	ATP binding cassette subfamily C member 3 [Source:HGNC Symbol;Acc:HGNC:54]	NA	NA	1	NA	NA	1	NA	NA	1	NA	NA	1	NA	NA	1	NA	NA	1	NA	NA	0	NA	NA	0.000771704	NA	NA	1.04153e+07	NA	NA	1.02714e+08		NA	NA	NA	NA	NA	NA	NA	NA	NA	NA	NA	NA	NA	NA	NA
EPS15	ENSG00000085832.17	ENSP00000360795.2;ENSP00000360798.3;ENSP00000474739.1	epidermal growth factor receptor pathway substrate 15 [Source:HGNC Symbol;Acc:HGNC:3419]	38	49	53	105	69	81	27	32	35	31	19	30	27	32	35	31	19	30	0	0	0	0	0	0	2.54002e+09	1.83607e+09	3.03195e+09	2.46339e+10	3.08337e+09	1.49127e+09		-0.120402	0	0.561982	-0.15866	-0.28482	0.0370287	0.575487	0.024792	0.0374065	0.510409	0.225232	0.0136889	0.211866	-0.0808354	0.223563
RTCA	ENSG00000137996.13	ENSP00000359146.4;ENSP00000260563.4;ENSP00000359144.1	RNA 3'-terminal phosphate cyclase [Source:HGNC Symbol;Acc:HGNC:17981]	24	33	37	42	40	42	18	15	17	13	14	18	18	15	17	13	14	18	0	0	0	0	0	0	1.86224e+09	1.28165e+09	2.55534e+09	3.70403e+09	1.58314e+09	2.02598e+09		0.00100129	0	0.285795	-0.0141621	-0.0194126	0.12316	-0.360485	0.0275716	0.0497986	-0.241375	0.282833	-0.047062	0.030871	-0.056388	-0.128498
CTNNBL1	ENSG00000132792.19	ENSP00000355050.6;ENSP00000394464.1;ENSP00000487198.1;ENSP00000362572.1;ENSP00000362568.1;ENSP00000384355.2;ENSP00000478532.1	catenin beta like 1 [Source:HGNC Symbol;Acc:HGNC:15879]	25	30	30	44	48	37	15	21	22	17	15	15	15	21	22	17	15	15	0	0	0	0	0	0	1.0943e+09	1.17695e+09	1.19308e+09	3.01162e+09	1.95449e+09	1.36717e+09		-0.228331	0	0.42526	-0.129427	0.0345811	0.0206211	0.178526	0.219084	-0.100588	0.102721	0.772471	-0.0736816	0.507287	0.31009	0.0401716
GFOD2	ENSG00000141098.13	ENSP00000477784.1;ENSP00000268797.7;ENSP00000483913.1;ENSP00000478260.1;ENSP00000473641.1;ENSP00000477581.1	glucose-fructose oxidoreductase domain containing 2 [Source:HGNC Symbol;Acc:HGNC:28159]	1	2	1	NA	NA	NA	1	2	1	NA	NA	NA	1	2	1	NA	NA	NA	0	0	0	NA	NA	NA	3.76517e+07	4.98136e+07	6.71947e+07	NA	NA	NA		0.241599	0	-0.235371	0.121933	0.0995376	0.0332951	0.115047	0.0986631	-0.43452	-0.437465	-0.320569	0.274974	-0.406882	0.319792	0.389836
ADAMTSL2	ENSG00000197859.11	ENSP00000346478.4;ENSP00000376781.3;ENSP00000498961.2;ENSP00000376780.1	ADAMTS like 2 [Source:HGNC Symbol;Acc:HGNC:14631]	NA	NA	NA	2	NA	1	NA	NA	NA	1	NA	1	NA	NA	NA	1	NA	1	NA	NA	NA	0	NA	0	NA	NA	NA	1.27224e+08	NA	1.442e+07		NA	NA	NA	NA	NA	NA	NA	NA	NA	NA	NA	NA	NA	NA	NA
GNAI3	ENSG00000065135.12	ENSP00000358867.4	G protein subunit alpha i3 [Source:HGNC Symbol;Acc:HGNC:4387]	31	51	50	82	66	68	14	19	17	15	13	15	8	11	10	8	8	9	0	0	0	0	0	0	1.9665e+09	2.29626e+09	1.66916e+09	1.19902e+10	2.97825e+09	1.05378e+09		0.302393	0	-0.0945024	-0.419739	-0.210432	-0.152683	0.0391408	0.242611	-0.242291	-0.241972	-0.172946	0.103992	-0.168613	-0.0185134	0.0226912
PAMR1	ENSG00000149090.12	ENSP00000482899.1;ENSP00000483703.1;ENSP00000480961.1;ENSP00000432591.1;ENSP00000433024.1;ENSP00000479260.1;ENSP00000478867.1	peptidase domain containing associated with muscle regeneration 1 [Source:HGNC Symbol;Acc:HGNC:24554]	1	3	3	2	2	3	1	3	2	1	2	1	1	3	2	1	2	1	0	0	0.000225734	0.00150324	0	0.000773894	NA	1.72271e+08	1.75206e+08	2.01008e+09	5.21816e+08	1.31811e+08		-0.470461	0	-1.17357	0.948985	-0.562599	-0.172248	-1.15681	-0.0909157	-0.607821	-1.13037	-0.595543	0.219183	-0.89037	0.52091	-0.0557043
EVL	ENSG00000196405.13	ENSP00000384720.2;ENSP00000437904.2;ENSP00000376652.3;ENSP00000450723.1;ENSP00000481825.1;ENSP00000452156.1;ENSP00000451226.1;ENSP00000452327.1;ENSP00000450979.1;ENSP00000451821.1;ENSP00000451761.1	Enah/Vasp-like [Source:HGNC Symbol;Acc:HGNC:20234]	32	38	59	89	46	55	18	20	24	20	10	18	18	20	24	20	10	18	0	0	0	0	0	0	2.13523e+09	1.47818e+09	3.15309e+09	4.59502e+09	2.94924e+09	2.42944e+09		-0.852498	0	0.00183193	-1.10476	-0.907624	0.268316	0.732963	0.157409	0.00434306	-0.800972	-0.125149	0.0981479	-0.175672	-0.501926	0.0843636
RPGRIP1	ENSG00000092200.13	ENSP00000382895.2;ENSP00000450445.1;ENSP00000451219.1;ENSP00000372391.4;ENSP00000452215.1;ENSP00000450662.1;ENSP00000451262.1;ENSP00000450426.1;ENSP00000451044.1;ENSP00000451719.1	RPGR interacting protein 1 [Source:HGNC Symbol;Acc:HGNC:13436]	NA	NA	NA	NA	NA	1	NA	NA	NA	NA	NA	1	NA	NA	NA	NA	NA	1	NA	NA	NA	NA	NA	0.00126582	NA	NA	NA	NA	NA	9.02706e+07		NA	NA	NA	NA	NA	NA	NA	NA	NA	NA	NA	NA	NA	NA	NA
BLOC1S4	ENSG00000186222.5	ENSP00000318128.3	biogenesis of lysosomal organelles complex 1 subunit 4 [Source:HGNC Symbol;Acc:HGNC:24206]	1	7	9	7	NA	3	1	5	7	4	NA	3	1	5	7	4	NA	3	0	0	0	0	NA	0	NA	1.76742e+08	3.95439e+08	6.92195e+08	NA	2.23763e+08		0.562031	0	0.966649	1.05366	0.669365	0.227109	0.434507	0.282201	0.904194	1.76785	0.377395	0.355551	-0.193659	-0.0389847	0.137634
DYSF	ENSG00000135636.14	ENSP00000387137.1;ENSP00000386547.3;ENSP00000398305.2;ENSP00000407046.2;ENSP00000258104.3;ENSP00000386683.1;ENSP00000377678.2;ENSP00000386285.1;ENSP00000386512.1;ENSP00000386881.3;ENSP00000386617.1	dysferlin [Source:HGNC Symbol;Acc:HGNC:3097]	42	63	47	72	31	48	30	45	35	33	19	28	27	40	30	31	17	25	0	0	0	0	0	0	6.01482e+09	7.48673e+08	6.67643e+08	3.31605e+10	1.09491e+09	4.55724e+09		0.242836	0	-0.364837	-0.0844828	0.0683893	0.0595443	-0.223084	0.39712	0.137371	-0.243679	-0.104069	-0.0964827	0.0249286	0.225344	-0.353177
TDRD3	ENSG00000083544.16	ENSP00000196169.3;ENSP00000432703.1;ENSP00000367126.2;ENSP00000367113.2;ENSP00000498191.1;ENSP00000477993.1;ENSP00000367114.3	tudor domain containing 3 [Source:HGNC Symbol;Acc:HGNC:20612]	1	3	5	9	NA	3	1	3	5	6	NA	2	1	3	5	6	NA	2	0	0	0	0	NA	0	2.51462e+08	1.04751e+08	2.90163e+08	5.6538e+09	NA	8.37106e+07		-0.157544	0	-0.32414	-0.131555	0.443817	0.0122199	0.105339	-0.235257	0.399389	-0.210884	0.516883	0.238357	0.3402	0.27593	0.310053
TOMM20	ENSG00000173726.11	ENSP00000355566.4	translocase of outer mitochondrial membrane 20 [Source:HGNC Symbol;Acc:HGNC:20947]	9	7	6	19	33	22	2	2	2	3	3	3	2	2	2	3	3	3	0	0	0	0	0	0	5.4168e+08	2.18201e+08	7.38345e+07	1.04259e+09	6.92538e+08	2.21577e+09		0.105323	0	-0.457201	-0.376528	-0.507213	0.110399	-0.907018	-0.0120687	-0.378073	-0.00435268	-0.175401	-0.118993	-0.67199	-0.143727	-0.292309
FBXO4	ENSG00000151876.13	ENSP00000424750.1;ENSP00000296812.2;ENSP00000281623.3;ENSP00000424991.1;ENSP00000421749.1	F-box protein 4 [Source:HGNC Symbol;Acc:HGNC:13583]	3	5	6	6	3	5	2	4	5	3	2	4	2	4	5	3	2	4	0	0	0	0	0	0	3.67268e+08	1.94643e+08	3.46468e+08	3.43989e+08	2.41784e+08	1.15766e+08		0.630062	0	-0.710574	0.20234	-0.291596	0.00254512	-0.0330382	-0.251471	-0.0627796	-0.646542	-0.538294	0.0386527	-0.752	0.0688518	0.146266
CDC27	ENSG00000004897.12	ENSP00000066544.3;ENSP00000434614.1;ENSP00000460830.1;ENSP00000432211.1;ENSP00000460279.1;ENSP00000437339.1;ENSP00000432105.1;ENSP00000460132.1;ENSP00000458904.1;ENSP00000459307.1;ENSP00000460424.1;ENSP00000460061.1;ENSP00000460454.1;ENSP00000466424.1	cell division cycle 27 [Source:HGNC Symbol;Acc:HGNC:1728]	9	13	12	16	3	17	9	12	10	9	3	11	9	12	10	9	3	11	0	0	0	0	0	0	1.66057e+09	5.24553e+08	7.68278e+08	4.61358e+08	6.39277e+08	2.1338e+09		-0.142119	0	0.283585	-0.131189	-0.136394	0.163487	-0.0542976	0.0576469	-0.144637	0.100121	0.327806	0.290827	0.0660419	-0.0776273	0.0552179
LDB3	ENSG00000122367.20	ENSP00000485500.1;ENSP00000263066.7;ENSP00000401437.3;ENSP00000355296.3;ENSP00000361136.3;ENSP00000361126.4;ENSP00000438866.1;ENSP00000485389.1;ENSP00000485538.1	LIM domain binding 3 [Source:HGNC Symbol;Acc:HGNC:15710]	1	2	2	1	NA	1	1	2	2	1	NA	1	1	2	2	1	NA	1	0	0	0	0	NA	0	1.42498e+08	9.31194e+07	8.60029e+07	2.65778e+07	NA	8.46108e+07		1.18295	0	-0.0430564	0.61907	-0.790948	0.698949	-0.260627	-0.0918797	-0.170837	-0.548072	-0.557322	0.343097	-1.07935	-0.0364174	0.0280872
UBOX5	ENSG00000185019.17	ENSP00000217173.2;ENSP00000311726.3;ENSP00000404364.1	U-box domain containing 5 [Source:HGNC Symbol;Acc:HGNC:17777]	NA	NA	1	NA	NA	NA	NA	NA	1	NA	NA	NA	NA	NA	1	NA	NA	NA	NA	NA	0	NA	NA	NA	NA	NA	5.29846e+07	NA	NA	NA		NA	NA	NA	NA	NA	NA	NA	NA	NA	NA	NA	NA	NA	NA	NA
HVCN1	ENSG00000122986.14	ENSP00000449601.1;ENSP00000479812.1;ENSP00000242607.8;ENSP00000349181.5;ENSP00000412052.2;ENSP00000450106.2;ENSP00000448379.1;ENSP00000447227.1	hydrogen voltage gated channel 1 [Source:HGNC Symbol;Acc:HGNC:28240]	5	5	4	6	5	5	4	4	3	3	2	2	4	4	3	3	2	2	0	0	0	0	0	0	5.34382e+08	2.41764e+08	4.75913e+07	1.00893e+09	2.93808e+09	1.52445e+08		-0.230581	0	-0.1219	-0.157796	-0.108353	-0.113722	0.644909	0.469692	0.537437	-0.162314	0.261842	0.0945132	0.576841	-0.0118271	-0.209401
PQBP1	ENSG00000102103.17	ENSP00000498362.1;ENSP00000391759.2;ENSP00000247140.4;ENSP00000414861.1;ENSP00000393013.1;ENSP00000218224.4;ENSP00000379985.1;ENSP00000365750.4;ENSP00000365747.1	polyglutamine binding protein 1 [Source:HGNC Symbol;Acc:HGNC:9330]	9	16	9	23	16	8	6	12	8	7	3	4	6	12	8	7	3	4	0	0	0	0	0	0	7.65684e+08	1.47994e+09	9.14847e+08	2.20886e+09	3.55513e+08	5.02388e+08		-0.548272	0	0.1782	-0.317266	0.111067	-0.114811	-0.171466	0.178379	-0.0188497	0.272027	0.945732	-0.327476	0.355481	-0.0701344	0.0488449
TEAD3	ENSG00000007866.22	ENSP00000384577.5;ENSP00000345772.8;ENSP00000492431.3	TEA domain transcription factor 3 [Source:HGNC Symbol;Acc:HGNC:11716]	3	3	2	1	4	NA	3	2	2	1	3	NA	2	1	1	1	2	NA	0	0	0	0	0	NA	NA	NA	4.0611e+08	2.08307e+08	1.61511e+08	NA		-0.135933	0	0.346329	0.00749814	0.189138	-0.2193	-0.0274322	-0.28645	-0.281328	0.082733	0.908396	0.338062	0.18127	0.639045	0.389371
KANSL1	ENSG00000275867.3	ENSP00000486338.1;ENSP00000486043.1;ENSP00000485807.1;ENSP00000487137.1;ENSP00000486326.1;ENSP00000486009.1;ENSP00000485811.1;ENSP00000479863.1;ENSP00000487763.1;ENSP00000487644.1;ENSP00000482074.1;ENSP00000484212.1;ENSP00000487645.1;ENSP00000488307.1;ENSP00000488578.1;ENSP00000480995.1;ENSP00000387393.3;ENSP00000461484.1;ENSP00000461812.2;ENSP00000492576.1;ENSP00000461299.1;ENSP00000262419.6;ENS…	KAT8 regulatory NSL complex subunit 1 [Source:HGNC Symbol;Acc:HGNC:24565]	1	NA	1	NA	NA	NA	1	NA	1	NA	NA	NA	1	NA	1	NA	NA	NA	0	NA	0	NA	NA	NA	NA	NA	1.4735e+09	NA	NA	NA		0.0754595	0	0.00615477	0.298931	-0.04907	0.04739	-0.226324	0.0142759	-0.370681	0.0740355	NA	NA	NA	NA	NA
TFG	ENSG00000114354.15	ENSP00000502497.1;ENSP00000419960.1;ENSP00000502229.1;ENSP00000502697.1;ENSP00000502450.1;ENSP00000502175.1;ENSP00000397182.3;ENSP00000501815.1;ENSP00000479981.1;ENSP00000501620.1;ENSP00000502034.1;ENSP00000502372.1;ENSP00000502051.1;ENSP00000502537.1;ENSP00000501745.1;ENSP00000502329.1;ENSP00000501892.1;ENSP00000502025.1;ENSP00000419559.2;ENSP00000501641.1;ENSP00000502516.1;ENSP00000502734.1;ENS…	trafficking from ER to golgi regulator [Source:HGNC Symbol;Acc:HGNC:11758]	39	48	49	74	96	67	19	19	20	16	10	14	19	19	20	16	10	14	0	0	0	0	0	0	5.52003e+09	6.17522e+09	2.91474e+09	1.13034e+10	1.34061e+09	7.8302e+09		-0.102877	0	0.304963	-0.356519	0.029123	0.247106	0.0156443	-0.0257238	0.278913	0.283224	0.120698	0.258551	0.112211	0.0246027	0.0327457
ZNF428	ENSG00000131116.12	ENSP00000300811.2;ENSP00000469484.1	zinc finger protein 428 [Source:HGNC Symbol;Acc:HGNC:20804]	3	2	4	12	2	7	2	2	3	3	1	3	2	2	3	3	1	3	0	0	0	0	0	0	8.71913e+08	7.16175e+08	7.45063e+08	1.217e+09	1.43001e+08	5.48342e+08		-1.27414	0	-0.13366	-1.29152	-1.01428	0.345848	0.390338	-0.0159982	-1.05217	0.59254	0.306473	-0.228657	0.170961	-0.867755	0.625757
TRPC4AP	ENSG00000100991.12	ENSP00000400614.1;ENSP00000252015.2	transient receptor potential cation channel subfamily C member 4 associated protein [Source:HGNC Symbol;Acc:HGNC:16181]	1	1	2	1	2	1	1	1	2	1	1	1	1	1	2	1	1	1	0.0010917	0	0	0	0.00138639	0	3.39437e+08	2.68768e+07	4.38634e+07	1.50279e+07	1.77483e+06	1.17567e+09		-0.226088	0	-1.49235	0.579073	0.352868	-0.105408	-0.55295	-0.680681	-0.401751	-1.10206	-0.18834	0.25048	-0.0868171	-0.194308	-0.0349753
CHRNA2	ENSG00000120903.13	ENSP00000385026.1;ENSP00000429616.2;ENSP00000430612.1;ENSP00000240132.2;ENSP00000490690.1;ENSP00000430422.1;ENSP00000430856.1;ENSP00000429953.1;ENSP00000430994.1	cholinergic receptor nicotinic alpha 2 subunit [Source:HGNC Symbol;Acc:HGNC:1956]	NA	NA	NA	1	NA	NA	NA	NA	NA	1	NA	NA	NA	NA	NA	1	NA	NA	NA	NA	NA	0.00104469	NA	NA	NA	NA	NA	3.0991e+06	NA	NA		NA	NA	NA	NA	NA	NA	NA	NA	NA	NA	NA	NA	NA	NA	NA
GNG5	ENSG00000174021.11	ENSP00000359679.4;ENSP00000359675.3	G protein subunit gamma 5 [Source:HGNC Symbol;Acc:HGNC:4408]	1	2	1	4	1	1	1	1	1	1	1	1	1	1	1	1	1	1	0	0	0	0	0	0	NA	NA	6.54708e+08	1.34543e+09	NA	NA		-0.718121	0	0.554078	-0.444941	0.325334	-0.258554	0.710693	-0.911426	-0.402871	-1.71337	-0.550081	0.410866	1.26866	-0.351802	-0.393671
SAG	ENSG00000281857.3	ENSP00000487232.1;ENSP00000486571.1;ENSP00000485836.1;ENSP00000486299.1;ENSP00000408937.1;ENSP00000386444.1;ENSP00000409475.1;ENSP00000404733.1	S-antigen visual arrestin [Source:HGNC Symbol;Acc:HGNC:10521]	NA	1	1	3	4	3	NA	1	1	2	2	2	NA	1	1	2	2	2	NA	0.0011485	0.00122413	0	0.000981079	0.00026462	NA	7.91194e+07	NA	8.29144e+09	5.09241e+09	3.66248e+08		NA	NA	NA	NA	NA	NA	NA	NA	NA	NA	-0.314666	0.0433248	-0.250845	-0.174815	-0.494985
PLEKHS1	ENSG00000148735.15	ENSP00000499050.1;ENSP00000354332.1;ENSP00000498368.1;ENSP00000358318.4;ENSP00000483759.1;ENSP00000358316.3;ENSP00000346451.3;ENSP00000390757.1	pleckstrin homology domain containing S1 [Source:HGNC Symbol;Acc:HGNC:26285]	2	2	7	9	2	1	2	2	6	7	2	1	2	2	6	7	2	1	0	0	0	0	0	0.000774194	3.77183e+07	1.5655e+07	1.84369e+08	1.70784e+09	5.92541e+07	2.15697e+07		-0.322331	0	0.39798	0.00979861	0.540289	-0.533537	0.226256	-0.377472	0.285703	0.451609	-0.221904	0.394544	-0.243098	0.0851353	0.330001
NRDE2	ENSG00000119720.18	ENSP00000346335.3;ENSP00000452107.1;ENSP00000451025.1;ENSP00000452071.1;ENSP00000486385.1	NRDE-2, necessary for RNA interference, domain containing [Source:HGNC Symbol;Acc:HGNC:20186]	NA	NA	1	2	NA	NA	NA	NA	1	2	NA	NA	NA	NA	1	2	NA	NA	NA	NA	0.00216685	0	NA	NA	NA	NA	NA	3.32545e+07	NA	NA		NA	NA	NA	NA	NA	NA	NA	NA	NA	NA	NA	NA	NA	NA	NA
TNFRSF1A	ENSG00000067182.8	ENSP00000441803.1;ENSP00000162749.2;ENSP00000442405.1;ENSP00000438343.1;ENSP00000442059.1;ENSP00000380389.3;ENSP00000439981.1;ENSP00000413224.2;ENSP00000442919.1	TNF receptor superfamily member 1A [Source:HGNC Symbol;Acc:HGNC:11916]	NA	3	2	2	NA	NA	NA	3	2	1	NA	NA	NA	3	2	1	NA	NA	NA	0	0	0	NA	NA	NA	5.80207e+07	3.1367e+07	4.65468e+08	NA	NA		NA	NA	NA	NA	NA	NA	NA	NA	NA	NA	0.161749	0.278972	-0.0117829	-0.00307942	0.205216
SPINT2	ENSG00000167642.13	ENSP00000465301.1;ENSP00000301244.5;ENSP00000466407.1;ENSP00000389788.2;ENSP00000465721.1;ENSP00000465561.1;ENSP00000468728.1;ENSP00000468519.1	serine peptidase inhibitor, Kunitz type 2 [Source:HGNC Symbol;Acc:HGNC:11247]	6	7	10	11	4	7	4	4	7	4	1	3	2	1	3	2	1	1	0	0	0	0	0	0	1.82048e+08	8.94157e+07	2.83525e+08	2.69435e+08	3.36911e+08	3.42691e+07		-0.126141	0	-0.206042	0.141345	0.526147	0.352918	-0.18859	0.290712	-0.166034	0.375015	0.827339	-0.55004	0.59739	-0.566446	-0.0402381
MACO1	ENSG00000204178.11	ENSP00000382668.3;ENSP00000363463.4;ENSP00000497738.1	macoilin 1 [Source:HGNC Symbol;Acc:HGNC:25572]	5	5	10	18	3	5	5	4	8	9	2	4	5	4	8	9	2	4	0	0	0	0	0	0	2.81401e+08	3.43473e+08	3.85384e+08	6.62862e+08	1.50542e+08	1.49249e+09		-0.097428	0	-0.118335	-0.11662	-0.048602	0.00079193	0.387592	0.00664488	-0.114404	0.813334	-0.203942	-0.0795727	0.312	-0.451365	-0.288512
PLIN1	ENSG00000166819.12	ENSP00000453426.1;ENSP00000300055.5;ENSP00000402167.2	perilipin 1 [Source:HGNC Symbol;Acc:HGNC:9076]	139	128	183	234	216	298	30	31	35	25	21	27	30	31	35	25	21	27	0	0	0	0	0	0	2.70622e+10	1.40477e+10	1.9773e+10	1.2616e+10	1.26593e+10	2.4966e+10		1.75287	0	-1.50304	0.217371	-0.326162	-0.251037	-1.37752	-1.13455	0.0601146	-0.72475	-1.72493	0.259037	-1.13528	0.465275	-0.958157
ZCWPW1	ENSG00000078487.17	ENSP00000381109.2;ENSP00000419187.1;ENSP00000354210.4;ENSP00000418351.1;ENSP00000419447.1	zinc finger CW-type and PWWP domain containing 1 [Source:HGNC Symbol;Acc:HGNC:23486]	NA	NA	NA	NA	NA	1	NA	NA	NA	NA	NA	1	NA	NA	NA	NA	NA	1	NA	NA	NA	NA	NA	0.00186012	NA	NA	NA	NA	NA	5.33468e+06		NA	NA	NA	NA	NA	NA	NA	NA	NA	NA	NA	NA	NA	NA	NA
PIK3CA	ENSG00000121879.6	ENSP00000418145.1;ENSP00000263967.3;ENSP00000493507.1;ENSP00000502323.1;ENSP00000417479.1;ENSP00000502417.1	phosphatidylinositol-4,5-bisphosphate 3-kinase catalytic subunit alpha [Source:HGNC Symbol;Acc:HGNC:8975]	1	2	4	6	6	8	1	2	4	4	1	4	1	2	4	4	1	4	0	0	0	0	0.00015024	0	2.42289e+08	2.03736e+08	1.30882e+08	1.0902e+08	5.0851e+07	1.84158e+08		0.422823	0	-0.457679	0.37346	-0.360949	0.403355	-0.370127	-0.273168	0.0434994	-0.366184	-0.238093	0.0427671	-0.14267	0.333617	0.0611362
TOMM5	ENSG00000175768.13	ENSP00000438585.1;ENSP00000313584.6;ENSP00000367004.5;ENSP00000384411.3;ENSP00000438204.1	translocase of outer mitochondrial membrane 5 [Source:HGNC Symbol;Acc:HGNC:31369]	4	6	4	12	9	11	3	4	4	4	3	6	3	3	4	4	3	5	0	0	0.000338486	0.000118934	0.000712962	0.000259943	1.34853e+09	3.63964e+08	1.10295e+09	1.85142e+09	1.34734e+09	7.10637e+08		-0.22239	0	0.344295	-0.283544	0.758057	0.303823	0.369578	0.0660088	-0.220856	-0.105218	0.133165	0.126622	0.769343	-0.173685	-0.058494
LY6D	ENSG00000167656.5	ENSP00000301263.4	lymphocyte antigen 6 family member D [Source:HGNC Symbol;Acc:HGNC:13348]	NA	NA	NA	NA	NA	1	NA	NA	NA	NA	NA	1	NA	NA	NA	NA	NA	1	NA	NA	NA	NA	NA	0	NA	NA	NA	NA	NA	5.35772e+07		NA	NA	NA	NA	NA	NA	NA	NA	NA	NA	NA	NA	NA	NA	NA
PRSS41	ENSG00000215148.11	ENSP00000501492.1;ENSP00000492058.2	serine protease 41 [Source:HGNC Symbol;Acc:HGNC:30715]	NA	NA	NA	1	NA	NA	NA	NA	NA	1	NA	NA	NA	NA	NA	1	NA	NA	NA	NA	NA	0.00182628	NA	NA	NA	NA	NA	NA	NA	NA		NA	NA	NA	NA	NA	NA	NA	NA	NA	NA	NA	NA	NA	NA	NA
CHN1	ENSG00000128656.15	ENSP00000295497.7;ENSP00000386741.4;ENSP00000499139.1;ENSP00000409798.2;ENSP00000498385.1;ENSP00000498894.1;ENSP00000499146.1;ENSP00000386469.1;ENSP00000499124.1;ENSP00000410496.2;ENSP00000498484.1;ENSP00000386470.3;ENSP00000386322.3;ENSP00000411911.2;ENSP00000405270.2;ENSP00000392603.2;ENSP00000499174.1;ENSP00000499036.1;ENSP00000498417.1;ENSP00000498599.1;ENSP00000498692.1;ENSP00000498281.1;ENS…	chimerin 1 [Source:HGNC Symbol;Acc:HGNC:1943]	1	NA	7	2	NA	NA	1	NA	4	2	NA	NA	1	NA	4	2	NA	NA	0.000617971	NA	0	0	NA	NA	3.60374e+07	NA	3.56409e+08	1.30109e+07	NA	NA		-0.394614	0	0.214284	0.238267	0.508637	-0.0117822	0.496334	-0.288945	0.310158	0.432546	NA	NA	NA	NA	NA
TOX3	ENSG00000103460.17	ENSP00000385705.3;ENSP00000219746.9;ENSP00000457401.1;ENSP00000463843.1	TOX high mobility group box family member 3 [Source:HGNC Symbol;Acc:HGNC:11972]	NA	NA	5	NA	NA	NA	NA	NA	5	NA	NA	NA	NA	NA	1	NA	NA	NA	NA	NA	0	NA	NA	NA	NA	NA	5.21287e+07	NA	NA	NA		NA	NA	NA	NA	NA	NA	NA	NA	NA	NA	NA	NA	NA	NA	NA
KIAA0586	ENSG00000100578.18	ENSP00000346359.6;ENSP00000478083.1;ENSP00000481936.1;ENSP00000399427.3;ENSP00000498799.1;ENSP00000498606.1;ENSP00000498929.1;ENSP00000451831.1;ENSP00000450855.1;ENSP00000498785.1;ENSP00000261244.5;ENSP00000498415.1;ENSP00000498397.1;ENSP00000498990.1;ENSP00000498838.1;ENSP00000451356.1	KIAA0586 [Source:HGNC Symbol;Acc:HGNC:19960]	NA	NA	NA	1	NA	NA	NA	NA	NA	1	NA	NA	NA	NA	NA	1	NA	NA	NA	NA	NA	0.00192722	NA	NA	NA	NA	NA	3.03214e+07	NA	NA		NA	NA	NA	NA	NA	NA	NA	NA	NA	NA	NA	NA	NA	NA	NA
OR5T2	ENSG00000262851.2	ENSP00000460931.1;ENSP00000493233.1;ENSP00000323688.4	olfactory receptor family 5 subfamily T member 2 [Source:HGNC Symbol;Acc:HGNC:15296]	NA	NA	NA	NA	1	NA	NA	NA	NA	NA	1	NA	NA	NA	NA	NA	1	NA	NA	NA	NA	NA	0.0015164	NA	NA	NA	NA	NA	1.60857e+07	NA		NA	NA	NA	NA	NA	NA	NA	NA	NA	NA	NA	NA	NA	NA	NA
TOMM7	ENSG00000196683.11	ENSP00000351214.4;ENSP00000385203.3;ENSP00000361970.4;ENSP00000482963.1	translocase of outer mitochondrial membrane 7 [Source:HGNC Symbol;Acc:HGNC:21648]	1	NA	1	NA	NA	NA	1	NA	1	NA	NA	NA	1	NA	1	NA	NA	NA	0	NA	0	NA	NA	NA	1.0195e+08	NA	9.10357e+07	NA	NA	NA		0.453033	0	-1.03418	0.0227582	-0.174659	-0.10924	-0.474991	-0.250165	-0.239214	-1.04974	NA	NA	NA	NA	NA
IGHV3OR16-12	ENSG00000270467.1	ENSP00000474013.1	immunoglobulin heavy variable 3/OR16-12 (non-functional) [Source:HGNC Symbol;Acc:HGNC:5636]	3	4	5	12	5	4	1	3	3	2	2	1	1	1	1	1	1	1	0	0	0	0	0	0	1.65286e+08	3.51251e+09	NA	8.78123e+09	1.66502e+09	1.12735e+09		0.40985	0	-0.625811	-0.0582881	-0.418523	-0.564	0.00869791	0.176969	0.192764	-0.703879	-0.920711	0.176317	-0.476546	-0.527712	-0.296177
TPT1	ENSG00000133112.17	ENSP00000431872.2;ENSP00000477781.1;ENSP00000368345.1;ENSP00000433091.1;ENSP00000432457.1;ENSP00000368350.4;ENSP00000368344.1;ENSP00000339051.4;ENSP00000433738.1	tumor protein, translationally-controlled 1 [Source:HGNC Symbol;Acc:HGNC:12022]	39	57	70	98	107	103	14	17	18	14	15	17	14	17	18	14	15	17	0	0	0	0	0	0	1.22737e+10	1.43719e+10	1.42061e+10	1.70042e+10	1.28112e+10	8.10916e+09		0.0545647	0	0.440903	-0.507142	-0.423601	0.149141	-0.0875202	0.0539556	0.0229104	0.036957	0.338834	0.200615	-0.110391	-0.163457	-0.252432
CA5B	ENSG00000169239.13	ENSP00000418622.1;ENSP00000314099.3;ENSP00000417553.1;ENSP00000417021.2;ENSP00000417236.1	carbonic anhydrase 5B [Source:HGNC Symbol;Acc:HGNC:1378]	5	2	4	8	3	5	4	1	3	4	2	3	4	1	3	4	2	3	0	0	0	0	0	0	1.40639e+09	NA	2.30323e+08	1.42256e+08	2.2004e+08	1.17452e+08		-0.225918	0	-0.570894	-0.149474	1.08899	0.00767081	0.381248	-0.409915	-0.0426313	-0.478214	-0.840975	0.184273	-0.961071	-0.338762	0.216486
MYORG	ENSG00000164976.9	ENSP00000297625.8;ENSP00000368437.2	myogenesis regulating glycosidase (putative) [Source:HGNC Symbol;Acc:HGNC:19918]	NA	NA	4	4	NA	NA	NA	NA	4	3	NA	NA	NA	NA	4	3	NA	NA	NA	NA	0	0	NA	NA	NA	NA	4.35795e+08	3.42182e+07	NA	NA		NA	NA	NA	NA	NA	NA	NA	NA	NA	NA	NA	NA	NA	NA	NA
DNAJC8	ENSG00000285317.2	ENSP00000494439.1;ENSP00000494062.1;ENSP00000474440.1;ENSP00000263697.4	DnaJ heat shock protein family (Hsp40) member C8 [Source:HGNC Symbol;Acc:HGNC:15470]	26	35	40	59	40	48	14	13	14	12	15	12	14	13	14	12	15	12	0	0	0	0	0	0	6.30587e+09	6.84494e+09	8.29605e+09	1.18253e+10	6.60566e+09	5.39281e+09		-0.897047	0	0.724859	-0.326149	-0.803866	0.0130514	0.797976	0.136572	-0.712846	0.661408	0.78265	-0.593645	0.574514	-0.25118	0.560823
RRM1	ENSG00000167325.15	ENSP00000435656.1;ENSP00000300738.5;ENSP00000434069.1;ENSP00000432555.1;ENSP00000431464.1;ENSP00000436377.1	ribonucleotide reductase catalytic subunit M1 [Source:HGNC Symbol;Acc:HGNC:10451]	23	27	25	40	11	15	16	21	19	21	6	11	16	21	19	21	6	11	0	0	0	0	0	0	2.0951e+09	8.65706e+08	9.26217e+08	3.43297e+09	1.52606e+09	3.12102e+09		0.204567	0	0.432453	0.0234209	0.612591	-0.246651	-0.0454611	0.253749	-0.234505	-0.402318	0.509229	-0.216657	-0.0485431	-0.479068	-0.32399
PLEKHM1	ENSG00000277111.3	ENSP00000479066.1;ENSP00000486792.1;ENSP00000487342.1;ENSP00000485796.1;ENSP00000487292.1;ENSP00000486041.1;ENSP00000486818.1;ENSP00000487016.1;ENSP00000487306.1;ENSP00000483820.1;ENSP00000488346.1;ENSP00000488497.1;ENSP00000488358.1;ENSP00000488750.1;ENSP00000487597.1;ENSP00000487784.1;ENSP00000487707.1;ENSP00000488009.1;ENSP00000389913.3;ENSP00000462282.1;ENSP00000462160.1;ENSP00000467695.1;ENS…	pleckstrin homology and RUN domain containing M1 [Source:HGNC Symbol;Acc:HGNC:29017]	NA	2	1	NA	NA	1	NA	2	1	NA	NA	1	NA	2	1	NA	NA	1	NA	0	0	NA	NA	0	NA	3.22573e+07	1.3196e+07	NA	NA	3.58872e+07		NA	NA	NA	NA	NA	NA	NA	NA	NA	NA	0.0130849	0.378062	0.0802505	0.0149352	0.145312
TPBG	ENSG00000283085.3	ENSP00000489143.1;ENSP00000489447.1;ENSP00000489140.1;ENSP00000358765.4;ENSP00000440049.1;ENSP00000441219.1	trophoblast glycoprotein [Source:HGNC Symbol;Acc:HGNC:12004]	7	6	10	18	13	16	3	4	6	5	4	5	3	4	6	5	4	5	0	0	0	0	0	0	4.23296e+08	4.85768e+08	4.98156e+08	3.42762e+10	1.91301e+09	5.4825e+08		-0.385082	0	-0.245989	-0.20106	-0.156109	0.380492	0.275515	-0.29881	-0.237954	-0.545594	-0.605208	0.248693	-0.111246	0.130118	0.0441404
F13A1	ENSG00000124491.16	ENSP00000264870.3;ENSP00000394693.1;ENSP00000413334.1;ENSP00000416295.2;ENSP00000411114.1	coagulation factor XIII A chain [Source:HGNC Symbol;Acc:HGNC:3531]	133	147	180	200	254	200	47	49	46	43	40	39	47	49	46	43	40	39	0	0	0	0	0	0	1.06309e+10	1.39441e+10	6.28806e+09	1.23573e+10	1.42092e+10	8.40124e+09		0.197919	0	-0.536779	0.360221	0.503407	-0.428686	-0.351723	-0.000567054	-0.174165	-0.892614	-1.14626	-0.435388	-1.12385	0.3828	-0.249661
MSI1	ENSG00000135097.7	ENSP00000257552.2;ENSP00000446710.1	musashi RNA binding protein 1 [Source:HGNC Symbol;Acc:HGNC:7330]	4	6	4	NA	NA	NA	3	5	3	NA	NA	NA	2	3	1	NA	NA	NA	0	0	0	NA	NA	NA	3.09906e+08	1.06628e+08	1.43054e+08	NA	NA	NA		0.220285	0	-0.0422496	1.56076	0.599331	0.43253	-0.199988	0.310713	0.507215	-0.065172	0.700915	-0.0611854	1.56373	0.0756504	-0.0330416
PPIA	ENSG00000196262.15	ENSP00000405975.1;ENSP00000427976.1;ENSP00000430817.1;ENSP00000504621.1;ENSP00000504735.1;ENSP00000419425.1;ENSP00000429251.1;ENSP00000394670.1;ENSP00000479961.2;ENSP00000503804.1;ENSP00000504216.1;ENSP00000502945.1;ENSP00000504293.1	peptidylprolyl isomerase A [Source:HGNC Symbol;Acc:HGNC:9253]	261	342	616	585	492	436	24	25	28	23	20	19	20	20	24	19	16	15	0	0	0	0	0	0	2.5201e+11	2.05679e+11	3.64464e+10	6.25612e+10	3.40741e+11	2.7325e+11		0.273199	0	0.163811	0.092933	-0.131519	0.213763	-0.0552948	0.0210923	0.240249	0.335436	0.279919	0.0139784	0.0491756	0.349758	0.139162
SLC25A25	ENSG00000148339.12	ENSP00000362159.2;ENSP00000362160.5;ENSP00000362157.5;ENSP00000410053.2;ENSP00000362155.5;ENSP00000419685.1;ENSP00000418600.1	solute carrier family 25 member 25 [Source:HGNC Symbol;Acc:HGNC:20663]	1	6	8	5	NA	NA	1	6	7	4	NA	NA	1	4	6	4	NA	NA	0	0	0	0	NA	NA	4.57738e+08	3.41918e+08	1.69188e+08	3.11588e+08	NA	NA		-0.159823	0	0.133287	-0.28028	0.734901	-0.12448	0.0768088	0.618849	-0.385174	0.47125	-0.649544	-0.0543025	0.0303255	-0.0683259	0.0242222
ZNF219	ENSG00000165804.16	ENSP00000354206.3;ENSP00000388558.2;ENSP00000392401.2;ENSP00000450803.1;ENSP00000451212.1;ENSP00000450609.1;ENSP00000451890.1;ENSP00000450900.1;ENSP00000451969.1;ENSP00000451595.1	zinc finger protein 219 [Source:HGNC Symbol;Acc:HGNC:13011]	NA	3	1	2	2	1	NA	3	1	2	1	1	NA	3	1	2	1	1	NA	0	0	0	0	0	NA	8.60821e+07	9.36464e+07	2.25173e+08	1.65511e+08	4.17023e+07		NA	NA	NA	NA	NA	NA	NA	NA	NA	NA	0.276565	0.0427973	-0.297905	0.239791	0.47865
FAM91A1	ENSG00000176853.16	ENSP00000429491.1;ENSP00000335082.7;ENSP00000429784.1;ENSP00000430158.1;ENSP00000431097.1	family with sequence similarity 91 member A1 [Source:HGNC Symbol;Acc:HGNC:26306]	10	13	21	14	10	13	9	10	11	7	4	8	9	10	11	7	4	8	0	0	0	0	0	0	6.82285e+08	3.42858e+08	1.96083e+09	5.17993e+09	2.87718e+08	7.46379e+09		0.0886783	0	-0.145037	-0.00391571	0.0652484	0.1054	-0.173614	0.18428	-0.145602	0.0587514	-0.18764	0.0479966	-0.0802863	-0.136843	-0.0879816
RAP2A	ENSG00000125249.7	ENSP00000245304.3;ENSP00000436462.1	RAP2A, member of RAS oncogene family [Source:HGNC Symbol;Acc:HGNC:9861]	NA	8	7	NA	NA	NA	NA	6	5	NA	NA	NA	NA	2	3	NA	NA	NA	NA	0	0	NA	NA	NA	NA	1.89718e+07	4.12945e+08	NA	NA	NA		NA	NA	NA	NA	NA	NA	NA	NA	NA	NA	-0.0277127	0.0809523	-0.0813683	0.297359	-0.237543
MORC4	ENSG00000133131.15	ENSP00000474750.1;ENSP00000347821.4;ENSP00000255495.7	MORC family CW-type zinc finger 4 [Source:HGNC Symbol;Acc:HGNC:23485]	4	3	2	5	NA	3	2	1	1	1	NA	1	2	1	1	1	NA	1	0	0.0013708	0.00197802	0.00161476	NA	0.0018546	4.34179e+08	6.24799e+07	1.84329e+08	5.26883e+07	NA	4.41414e+07		0.142268	0	1.16625	0.505952	0.463686	-0.0533417	0.327264	0.00177052	0.60462	0.939042	0.793208	0.19008	0.34976	0.144716	0.148274
HSD17B7	ENSG00000132196.15	ENSP00000356892.1;ENSP00000436334.1;ENSP00000254521.3;ENSP00000476930.1	hydroxysteroid 17-beta dehydrogenase 7 [Source:HGNC Symbol;Acc:HGNC:5215]	3	9	7	12	7	10	3	6	5	7	5	6	3	6	5	7	5	6	0	0	0	0	0	0	4.60705e+08	7.22369e+07	3.00064e+08	5.26603e+08	6.29933e+08	4.41612e+08		0.66714	0	-0.531767	-0.278863	0.114868	0.693731	-0.14099	0.063185	-0.440662	-0.342553	-0.420592	-0.49512	-0.527066	-0.261797	-0.0572064
ALDH9A1	ENSG00000143149.12	ENSP00000346827.4	aldehyde dehydrogenase 9 family member A1 [Source:HGNC Symbol;Acc:HGNC:412]	80	132	174	200	239	184	31	39	36	30	27	29	31	39	36	30	27	29	0	0	0	0	0	0	2.40093e+10	1.60544e+10	4.67013e+11	4.46723e+10	1.10294e+10	1.94723e+10		0.742958	0	-0.387695	-0.0738163	-0.218576	-0.367576	0.0851325	-0.100468	-0.473336	-0.710164	-0.475065	-0.0706892	-0.500068	0.577824	0.54368
MANSC1	ENSG00000281818.3	ENSP00000487587.1;ENSP00000487244.1;ENSP00000487019.1;ENSP00000486216.1;ENSP00000438205.1;ENSP00000379638.3;ENSP00000445303.1;ENSP00000437624.1	MANSC domain containing 1 [Source:HGNC Symbol;Acc:HGNC:25505]	1	2	2	3	3	2	1	2	2	2	2	1	1	2	2	2	2	1	0	0	0	0	0	0	1.67955e+08	9.47888e+07	1.51316e+08	1.04593e+08	2.41893e+08	2.37074e+07		-0.00447217	0	0.00791724	0.730091	0.676355	0.381466	-0.284836	-0.183814	-0.025228	-0.622932	-0.290431	-0.393696	-0.213044	0.00452451	0.329724
ABCA3	ENSG00000167972.14	ENSP00000301732.5;ENSP00000371818.3;ENSP00000454397.1	ATP binding cassette subfamily A member 3 [Source:HGNC Symbol;Acc:HGNC:33]	1	NA	7	7	NA	1	1	NA	6	3	NA	1	1	NA	6	3	NA	1	0	NA	0	0	NA	0	9.38146e+07	NA	4.67294e+08	8.47459e+08	NA	2.18438e+07		-0.0907808	0	-1.80047	-0.204362	-0.933511	1.28302	-1.38763	-0.375133	-0.674176	-1.2452	NA	NA	NA	NA	NA
ARMCX3	ENSG00000102401.20	ENSP00000340672.4;ENSP00000454483.1;ENSP00000457997.1;ENSP00000454251.1;ENSP00000439032.1	armadillo repeat containing X-linked 3 [Source:HGNC Symbol;Acc:HGNC:24065]	13	18	20	28	22	18	10	11	15	11	9	10	10	11	15	11	9	10	0	0	0	0	0	0	1.45623e+09	4.78895e+08	1.68852e+09	9.28565e+08	7.63115e+08	3.74369e+09		0.320306	0	-0.214806	-0.286252	0.606187	0.208188	-0.28038	0.114791	-0.169371	-0.247082	-0.0737087	0.122722	-0.22554	-0.194809	-0.18427
SLC22A9	ENSG00000149742.10	ENSP00000440206.1;ENSP00000279178.3	solute carrier family 22 member 9 [Source:HGNC Symbol;Acc:HGNC:16261]	NA	1	NA	NA	NA	NA	NA	1	NA	NA	NA	NA	NA	1	NA	NA	NA	NA	NA	0.00167804	NA	NA	NA	NA	NA	NA	NA	NA	NA	NA		NA	NA	NA	NA	NA	NA	NA	NA	NA	NA	-0.207966	-0.112844	-0.692756	0.475231	-0.397518
TCP1	ENSG00000120438.12	ENSP00000317334.7;ENSP00000439447.1;ENSP00000390159.2;ENSP00000376008.2;ENSP00000441345.1;ENSP00000440617.1;ENSP00000442185.1;ENSP00000444423.1;ENSP00000439671.1;ENSP00000437840.1;ENSP00000442856.1	t-complex 1 [Source:HGNC Symbol;Acc:HGNC:11655]	98	106	129	185	189	169	38	40	44	34	28	35	38	40	44	34	28	35	0	0	0	0	0	0	1.86091e+10	1.22759e+10	1.10173e+10	1.65943e+10	3.1746e+10	1.46817e+10		0.00408598	0	0.0875092	0.0414865	0.155625	0.0820257	-0.144172	0.190263	-0.157805	-0.479695	0.000421402	-0.16329	0.0300224	0.0786669	-0.134199
ACP6	ENSG00000162836.12	ENSP00000477476.2;ENSP00000463574.1;ENSP00000481777.1;ENSP00000376714.3;ENSP00000480100.1;ENSP00000482100.1;ENSP00000479906.1	acid phosphatase 6, lysophosphatidic [Source:HGNC Symbol;Acc:HGNC:29609]	4	4	9	12	NA	6	4	2	6	6	NA	3	4	2	6	6	NA	3	0	0	0	0	NA	0	1.27416e+08	1.54917e+07	3.52871e+08	2.10813e+08	NA	2.58162e+07		-0.625005	0	-0.86312	-0.301277	-0.354999	-0.0110556	0.383771	-0.268245	-0.450075	-0.512626	-0.789921	-0.468652	-0.254267	0.276488	0.24952
LRCH4	ENSG00000077454.16	ENSP00000419674.1;ENSP00000309689.6;ENSP00000483999.1	leucine rich repeats and calponin homology domain containing 4 [Source:HGNC Symbol;Acc:HGNC:6691]	15	21	16	21	8	15	11	17	12	10	7	7	11	17	12	10	7	7	0	0	0	0	0	0	6.20489e+08	7.67745e+08	5.79443e+08	3.24923e+09	9.96663e+08	1.40011e+09		0.0941732	0	-0.0427682	0.0968761	0.119907	0.283209	0.285318	-0.163929	0.285656	-0.133321	0.305761	-0.00191251	0.272638	-0.152339	-0.145337
STK11	ENSG00000118046.16	ENSP00000477641.1;ENSP00000498804.1;ENSP00000324856.6;ENSP00000466610.1;ENSP00000467912.1;ENSP00000490268.1;ENSP00000467240.2	serine/threonine kinase 11 [Source:HGNC Symbol;Acc:HGNC:11389]	1	5	4	7	1	2	1	4	4	5	1	2	1	4	4	5	1	2	0.000739463	0	0	0	0	0	5.46515e+09	6.87433e+07	7.70741e+08	1.67351e+08	1.14729e+08	1.31627e+08		0.313317	0	-0.270586	0.207617	-0.238166	-0.117132	-0.651087	0.167571	0.387799	-0.44552	-0.324399	0.220924	-0.259787	0.137363	0.20786
PHYH	ENSG00000107537.14	ENSP00000380121.2;ENSP00000263038.4;ENSP00000380126.3;ENSP00000412525.2;ENSP00000420117.1	phytanoyl-CoA 2-hydroxylase [Source:HGNC Symbol;Acc:HGNC:8940]	8	12	9	9	3	8	6	10	8	5	2	4	6	10	8	5	2	4	0	0	0	0	0	0	4.06901e+08	2.02136e+08	4.37641e+08	3.73443e+08	2.17837e+08	1.03248e+08		-0.0653215	0	1.07732	-0.27816	0.407787	-0.0332107	-0.202543	0.0669742	0.0173789	0.297773	0.956194	0.0200567	0.397582	-0.180177	-0.264958
CHRNB1	ENSG00000283946.2	ENSP00000492221.1;ENSP00000491344.1;ENSP00000491163.1;ENSP00000491113.1;ENSP00000491764.1;ENSP00000492078.1;ENSP00000304290.2;ENSP00000461402.1;ENSP00000460648.1;ENSP00000439209.2;ENSP00000459092.1;ENSP00000461751.1	cholinergic receptor nicotinic beta 1 subunit [Source:HGNC Symbol;Acc:HGNC:1961]	NA	NA	1	1	NA	NA	NA	NA	1	1	NA	NA	NA	NA	1	1	NA	NA	NA	NA	0.00207062	0.00104773	NA	NA	NA	NA	1.93246e+07	6.72997e+07	NA	NA		NA	NA	NA	NA	NA	NA	NA	NA	NA	NA	NA	NA	NA	NA	NA
TESK2	ENSG00000070759.17	ENSP00000361156.1;ENSP00000361158.3	testis associated actin remodelling kinase 2 [Source:HGNC Symbol;Acc:HGNC:11732]	NA	NA	2	NA	NA	NA	NA	NA	2	NA	NA	NA	NA	NA	2	NA	NA	NA	NA	NA	0	NA	NA	NA	NA	NA	6.84884e+07	NA	NA	NA		NA	NA	NA	NA	NA	NA	NA	NA	NA	NA	NA	NA	NA	NA	NA
SSU72	ENSG00000160075.12	ENSP00000291386.3;ENSP00000351955.3	SSU72 homolog, RNA polymerase II CTD phosphatase [Source:HGNC Symbol;Acc:HGNC:25016]	4	5	7	7	5	4	4	5	6	5	3	3	4	5	6	5	3	3	0	0	0	0	0	0	1.81382e+09	8.11874e+08	9.76758e+08	1.99968e+08	2.25064e+08	1.78808e+08		-0.103828	0	0.151037	-0.594704	-0.264251	0.0285882	0.0435633	0.351305	-0.246177	0.230986	-0.0410503	-0.247623	-0.0752285	-0.0270311	-0.147133
HPR	ENSG00000261701.8	ENSP00000497360.1;ENSP00000441828.2;ENSP00000462916.1;ENSP00000349451.6	haptoglobin-related protein [Source:HGNC Symbol;Acc:HGNC:5156]	339	278	378	610	535	390	22	23	22	24	21	22	5	6	5	6	3	5	0	0	0	0	0	0	1.92789e+09	4.32273e+08	6.97083e+08	1.52439e+08	9.2119e+08	1.24162e+09		0.413244	0	-0.960666	1.0989	1.34201	-0.256308	-0.23328	0.525546	-0.137804	-0.979258	-1.34221	0.41568	-0.988534	-0.353649	-0.873088
GPT2	ENSG00000166123.14	ENSP00000345282.4;ENSP00000457475.1;ENSP00000413804.2	glutamic--pyruvic transaminase 2 [Source:HGNC Symbol;Acc:HGNC:18062]	5	8	9	10	6	7	5	6	7	5	3	3	2	4	5	2	1	1	0	0	0	0	0	0	2.38004e+08	1.8806e+08	1.09802e+08	1.32923e+08	1.25633e+08	5.80824e+07		0.0881963	0	0.313071	0.726238	1.15855	-0.344469	0.0759363	0.506286	0.582151	-0.58536	0.768858	-0.202471	-0.118515	0.0407004	-0.543645
SHBG	ENSG00000129214.15	ENSP00000458875.1;ENSP00000458816.1;ENSP00000459999.1;ENSP00000458181.1;ENSP00000458559.1;ENSP00000461133.1;ENSP00000459620.1;ENSP00000458719.1;ENSP00000345675.6;ENSP00000393426.2;ENSP00000369816.4;ENSP00000388867.3;ENSP00000458199.1;ENSP00000461162.1;ENSP00000458973.1;ENSP00000458858.1;ENSP00000459826.1;ENSP00000461743.1;ENSP00000460219.1	sex hormone binding globulin [Source:HGNC Symbol;Acc:HGNC:10839]	11	13	8	18	14	8	8	9	5	4	3	3	8	9	5	4	3	3	0	0	0	0	0	0	4.4949e+08	5.90999e+08	3.14193e+08	3.26822e+08	1.55163e+08	1.31893e+09		0.0314898	0	-0.546953	0.884456	0.29871	0.56013	-0.72744	-0.521458	0.176133	-0.868331	-1.34514	-0.0250072	-1.11131	-0.250652	-0.40275
CEBPD	ENSG00000221869.5	ENSP00000386165.3	CCAAT enhancer binding protein delta [Source:HGNC Symbol;Acc:HGNC:1835]	1	1	2	NA	NA	NA	1	1	2	NA	NA	NA	1	1	2	NA	NA	NA	0	0	0	NA	NA	NA	2.15499e+07	2.30108e+08	1.64317e+08	NA	NA	NA		0.118726	0	-0.0234311	0.60269	0.0212675	0.0106898	0.00133983	0.0203103	0.1913	-0.231788	0.429046	0.1417	0.0281373	0.429818	-0.316137
USP30	ENSG00000135093.13	ENSP00000376535.2;ENSP00000257548.5;ENSP00000443678.1;ENSP00000473942.1;ENSP00000438829.1;ENSP00000440837.1;ENSP00000474166.1	ubiquitin specific peptidase 30 [Source:HGNC Symbol;Acc:HGNC:20065]	NA	2	1	NA	1	NA	NA	2	1	NA	1	NA	NA	2	1	NA	1	NA	NA	0	0	NA	0	NA	NA	6.44036e+07	NA	NA	8.84862e+07	NA		NA	NA	NA	NA	NA	NA	NA	NA	NA	NA	0.116016	0.057024	-0.262678	0.0762284	-0.0188394
NSD3	ENSG00000147548.17	ENSP00000313983.7;ENSP00000393284.2;ENSP00000434730.1;ENSP00000313410.3;ENSP00000435073.1;ENSP00000435422.1;ENSP00000432544.1;ENSP00000431598.1	nuclear receptor binding SET domain protein 3 [Source:HGNC Symbol;Acc:HGNC:12767]	10	6	8	11	1	10	8	5	7	8	1	7	8	5	7	8	1	7	0	0	0	0	0	0	5.44566e+08	2.26333e+08	3.23237e+08	8.5731e+09	5.25324e+07	4.29356e+09		-0.0145044	0	0.701647	-0.0402119	-0.0744642	1.18158	0.288629	0.166576	-0.172016	-0.521333	0.425629	-0.384927	0.212514	-0.124159	-0.124796
UBE2J2	ENSG00000160087.21	ENSP00000407565.2;ENSP00000305826.7;ENSP00000383718.2;ENSP00000423880.1;ENSP00000353653.2;ENSP00000383719.4;ENSP00000427024.1;ENSP00000393301.1;ENSP00000425419.2;ENSP00000422103.1;ENSP00000425543.1;ENSP00000423480.1;ENSP00000401898.1;ENSP00000424342.1;ENSP00000427244.1;ENSP00000344857.2	ubiquitin conjugating enzyme E2 J2 [Source:HGNC Symbol;Acc:HGNC:19268]	1	3	3	8	1	3	1	1	2	2	1	2	1	1	2	2	1	2	0	0	0	0	0	0	NA	7.78487e+07	7.67297e+07	1.03077e+08	7.02276e+07	1.00936e+08		0.555401	0	-0.0207621	-0.0762505	-0.324464	-0.0299834	-0.88914	0.187286	-0.317025	-0.231127	0.162145	0.182703	-0.991765	-0.314982	-0.21463
RPS19	ENSG00000105372.8	ENSP00000470972.1;ENSP00000471621.1;ENSP00000469228.2;ENSP00000221975.2;ENSP00000469798.1;ENSP00000470004.1;ENSP00000472660.1	ribosomal protein S19 [Source:HGNC Symbol;Acc:HGNC:10402]	39	57	97	74	71	42	12	11	11	11	10	9	12	11	11	11	10	9	0	0	0	0	0	0	8.77871e+09	2.88868e+10	2.7256e+10	1.86185e+10	3.27381e+10	1.64527e+10		-0.132325	0	0.692653	0.0240982	0.0761101	0.0659007	0.359032	0.191163	0.225767	0.61734	0.526695	0.366042	0.349636	0.421017	0.154279
RPS6KA3	ENSG00000177189.14	ENSP00000368884.3;ENSP00000496271.1;ENSP00000494967.1;ENSP00000493862.1;ENSP00000495776.1;ENSP00000494220.1;ENSP00000496226.1;ENSP00000407655.2;ENSP00000495839.1;ENSP00000495462.1;ENSP00000493487.1;ENSP00000494769.1;ENSP00000495974.1;ENSP00000494866.1;ENSP00000388512.2	ribosomal protein S6 kinase A3 [Source:HGNC Symbol;Acc:HGNC:10432]	30	40	45	55	37	41	21	28	27	24	16	19	11	17	17	12	9	11	0	0	0	0	0	0	1.92824e+09	1.25108e+09	7.94814e+08	6.49436e+08	1.16905e+09	1.49064e+09		-0.158424	0	0.129607	0.0795095	0.0978223	-0.362438	0.295848	0.0780834	0.377808	0.240903	0.00755465	0.137934	0.0504199	-0.0391088	-0.201799
WNT9B	ENSG00000276799.2	ENSP00000487979.1;ENSP00000482127.1;ENSP00000488518.1;ENSP00000458192.1;ENSP00000290015.2;ENSP00000377105.2	Wnt family member 9B [Source:HGNC Symbol;Acc:HGNC:12779]	NA	NA	1	NA	NA	NA	NA	NA	1	NA	NA	NA	NA	NA	1	NA	NA	NA	NA	NA	0.001967	NA	NA	NA	NA	NA	3.43712e+06	NA	NA	NA		NA	NA	NA	NA	NA	NA	NA	NA	NA	NA	NA	NA	NA	NA	NA
MRPS26	ENSG00000125901.6	ENSP00000369682.3	mitochondrial ribosomal protein S26 [Source:HGNC Symbol;Acc:HGNC:14045]	10	16	13	12	5	8	6	13	10	5	3	5	6	13	10	5	3	5	0	0	0	0	0	0	6.27881e+08	8.34468e+08	1.07437e+09	1.51088e+09	7.50193e+08	8.01771e+08		0.247137	0	0.0634335	-0.135155	0.174454	-0.0671589	0.0564846	-0.108521	-0.259044	0.235677	0.382578	-0.204609	0.591188	0.00986418	0.00434932
NMT1	ENSG00000136448.13	ENSP00000503621.1;ENSP00000468424.1;ENSP00000504192.1;ENSP00000503657.1;ENSP00000504048.1;ENSP00000504365.1;ENSP00000258960.2;ENSP00000503635.1;ENSP00000439263.1;ENSP00000503505.1;ENSP00000504484.1;ENSP00000504284.1;ENSP00000466777.1;ENSP00000466827.2	N-myristoyltransferase 1 [Source:HGNC Symbol;Acc:HGNC:7857]	31	38	41	64	51	54	16	15	18	16	10	12	13	13	15	14	8	10	0	0	0	0	0	0	5.4191e+09	1.86964e+09	2.86778e+09	6.09941e+09	3.11187e+09	2.56699e+09		0.158871	0	0.329235	0.0512397	-0.38983	-0.0368099	0.445013	-0.101041	0.000620745	0.28125	0.232831	0.0279995	0.22231	0.277028	0.141007
VPS16	ENSG00000215305.10	ENSP00000369810.3;ENSP00000369836.3;ENSP00000417031.1;ENSP00000409840.1	VPS16 core subunit of CORVET and HOPS complexes [Source:HGNC Symbol;Acc:HGNC:14584]	22	27	30	35	22	29	15	14	17	13	10	12	15	14	17	13	10	12	0	0	0	0	0	0	1.05403e+09	4.31199e+08	6.57053e+08	1.66314e+09	8.35626e+08	3.902e+09		0.235112	0	-0.406936	-0.0322737	0.228419	0.0752819	-0.21329	-0.16146	0.171255	-0.220087	-0.438073	0.0743096	-0.183463	0.0450382	-0.0525782
HINT2	ENSG00000137133.11	ENSP00000259667.5	histidine triad nucleotide binding protein 2 [Source:HGNC Symbol;Acc:HGNC:18344]	11	18	23	29	13	22	3	5	5	5	5	5	3	5	5	5	5	5	0	0	0	0	0	0	5.11316e+09	1.87431e+09	9.31329e+09	5.54724e+09	1.45395e+09	6.64991e+09		0.412831	0	-0.407325	0.349445	0.400572	0.174026	0.269303	-0.41517	-0.18145	-0.0723976	-0.405783	-0.00701513	-0.574718	0.0645485	-0.176594
BBX	ENSG00000114439.19	ENSP00000408358.2;ENSP00000385317.1;ENSP00000319974.8;ENSP00000413320.1;ENSP00000403860.2;ENSP00000396373.1;ENSP00000392230.1;ENSP00000408297.1;ENSP00000400543.1;ENSP00000404654.1;ENSP00000413274.1;ENSP00000385518.2;ENSP00000385530.1;ENSP00000403806.1;ENSP00000406554.1;ENSP00000412390.1;ENSP00000407662.1;ENSP00000404943.1;ENSP00000414673.1;ENSP00000402372.1;ENSP00000401524.1	BBX high mobility group box domain containing [Source:HGNC Symbol;Acc:HGNC:14422]	3	5	5	6	3	5	2	5	5	5	2	4	2	5	5	5	2	4	0	0	0	0	0	0	2.494e+07	9.84185e+07	1.3424e+08	1.38725e+08	1.49917e+08	1.46493e+08		-0.822946	0	0.355612	-0.421199	-0.0854784	0.173364	0.294835	-0.0411466	0.334145	0.861479	0.667026	0.0262018	0.789284	-0.231228	0.714012
UNC79	ENSG00000276416.3	ENSP00000485969.1;ENSP00000487503.1;ENSP00000486167.1;ENSP00000487436.1;ENSP00000479521.1;ENSP00000256339.4;ENSP00000450868.1;ENSP00000451360.1;ENSP00000376858.2;ENSP00000480937.1	unc-79 homolog, NALCN channel complex subunit [Source:HGNC Symbol;Acc:HGNC:19966]	NA	NA	1	NA	NA	NA	NA	NA	1	NA	NA	NA	NA	NA	1	NA	NA	NA	NA	NA	0.00155039	NA	NA	NA	NA	NA	2.39795e+07	NA	NA	NA		NA	NA	NA	NA	NA	NA	NA	NA	NA	NA	NA	NA	NA	NA	NA
MED10	ENSG00000133398.4	ENSP00000255764.3	mediator complex subunit 10 [Source:HGNC Symbol;Acc:HGNC:28760]	3	8	6	6	3	5	2	4	3	4	2	3	2	4	3	4	2	3	0	0	0	0	0	0	3.87508e+08	9.14266e+07	2.18792e+08	5.59879e+08	2.75568e+08	2.06256e+08		-0.344583	0	0.897761	0.0644158	0.428272	0.106626	0.500876	0.44224	-0.182857	0.702904	0.525959	-0.0139571	0.627723	0.107139	-0.0369182
PTBP3	ENSG00000119314.16	ENSP00000363375.1;ENSP00000363373.2;ENSP00000340705.2;ENSP00000210227.4;ENSP00000388024.1;ENSP00000414921.1;ENSP00000334499.6	polypyrimidine tract binding protein 3 [Source:HGNC Symbol;Acc:HGNC:10253]	25	29	77	68	60	51	17	13	13	11	10	9	14	9	9	7	7	6	0	0	0	0	0	0	4.11442e+09	7.08442e+08	7.94187e+08	1.51033e+09	1.08787e+10	6.71754e+08		-0.135313	0	0.406078	-0.111372	0.218039	0.173589	0.079701	-0.0722455	-0.0514299	0.778369	-0.00110082	-0.129253	-0.0564814	-0.00708751	-0.297847
AK4	ENSG00000162433.15	ENSP00000448458.1;ENSP00000322175.7;ENSP00000445912.1;ENSP00000378743.2	adenylate kinase 4 [Source:HGNC Symbol;Acc:HGNC:363]	26	23	32	42	21	28	12	12	12	11	9	11	12	12	12	11	9	11	0	0	0	0	0	0	7.70505e+09	1.32869e+09	2.2571e+09	6.58573e+09	4.18333e+09	3.99096e+09		0.00649908	0	0.118277	-0.142119	0.211308	-0.0184218	-0.126379	0.0115664	-0.0172311	0.909834	-0.199763	-0.0183574	-0.559473	0.449493	-0.105127
NES	ENSG00000132688.11	ENSP00000357206.3	nestin [Source:HGNC Symbol;Acc:HGNC:7756]	71	146	97	175	117	132	48	63	52	53	43	49	48	63	52	53	43	49	0	0	0	0	0	0	2.21062e+10	5.02019e+09	3.59916e+09	2.20891e+10	1.66518e+10	8.08735e+09		-0.399679	0	0.44435	0.0411245	-0.523882	0.255047	0.0980578	0.834974	-0.246473	-0.066816	0.653579	0.047142	0.721312	0.463208	1.42943
UBQLN4	ENSG00000160803.8	ENSP00000357292.3	ubiquilin 4 [Source:HGNC Symbol;Acc:HGNC:1237]	43	35	54	62	66	69	22	20	21	13	11	12	19	17	16	10	8	9	0	0	0	0	0	0	1.9388e+09	6.77345e+08	7.57242e+09	2.17898e+09	1.60363e+09	1.16152e+09		0.111596	0	0.615089	0.17393	0.0868155	0.547118	0.140077	0.396286	-0.19714	0.361132	0.726413	-0.150635	0.499669	-0.185816	0.475292
RAB32	ENSG00000118508.5	ENSP00000356465.3	RAB32, member RAS oncogene family [Source:HGNC Symbol;Acc:HGNC:9772]	8	10	11	18	8	14	6	7	6	7	4	8	5	5	4	6	4	8	0	0	0	0	0	0	7.89449e+07	8.41147e+08	3.86041e+08	2.91455e+09	1.12298e+09	1.24897e+09		-0.173671	0	-0.215112	-0.669652	0.324309	-0.118741	-0.169417	0.229563	0.0302966	-0.0740236	0.053967	0.280337	-0.00126451	-0.278841	-0.233886
RALGAPA2	ENSG00000188559.15	ENSP00000400085.1;ENSP00000202677.6;ENSP00000388695.1;ENSP00000497063.1;ENSP00000481660.1	Ral GTPase activating protein catalytic subunit alpha 2 [Source:HGNC Symbol;Acc:HGNC:16207]	2	4	9	8	1	3	2	4	9	5	1	3	2	4	8	5	1	3	0	0	0	0	0.00125471	0.000262158	5.0679e+07	7.59279e+07	1.67772e+08	2.15566e+08	2.22165e+07	7.5199e+07		0.158061	0	-0.411031	-0.184956	-0.0670247	-0.410835	0.0914795	-0.142336	-0.621399	-0.514227	-0.644777	-0.123426	-0.109682	0.0517005	-0.0342053
PGGT1B	ENSG00000164219.10	ENSP00000404676.1;ENSP00000368935.3	protein geranylgeranyltransferase type I subunit beta [Source:HGNC Symbol;Acc:HGNC:8895]	5	6	8	12	8	9	3	3	5	5	3	3	3	3	5	5	3	3	0	0	0	0	0	0	1.07716e+08	9.9311e+07	5.60959e+08	2.68172e+09	9.97728e+08	2.68315e+08		-0.235478	0	-0.51691	-0.33016	-0.153193	-0.0306469	-0.116936	0.217674	-0.471216	0.280026	-0.412294	-0.148985	0.0717275	-0.131169	-0.17004
SORD	ENSG00000140263.15	ENSP00000501348.1;ENSP00000501421.1;ENSP00000453904.1;ENSP00000452731.1;ENSP00000267814.9;ENSP00000501379.1	sorbitol dehydrogenase [Source:HGNC Symbol;Acc:HGNC:11184]	40	39	44	87	75	66	20	19	18	19	19	19	20	19	18	19	19	19	0	0	0	0	0	0	4.45972e+09	3.77229e+09	2.15884e+09	2.65081e+10	6.638e+09	5.58293e+09		1.04836	0	-0.468337	-0.274167	-0.0497304	-0.61247	-0.998414	-0.37869	-0.283512	-0.0715902	-0.350947	-0.533063	-0.743821	-0.329959	-0.0904635
WNT4	ENSG00000162552.15	ENSP00000290167.5;ENSP00000403334.1;ENSP00000388925.1	Wnt family member 4 [Source:HGNC Symbol;Acc:HGNC:12783]	1	1	1	NA	NA	NA	1	1	1	NA	NA	NA	1	1	1	NA	NA	NA	0	0	0	NA	NA	NA	NA	1.0959e+07	3.59777e+07	NA	NA	NA		-0.0504253	0	-1.23776	0.895795	0.632938	0.280102	-0.245236	-0.566203	0.312575	-1.029	-0.217772	-0.236216	-0.185805	0.199164	-0.306384
MED25	ENSG00000104973.19	ENSP00000326767.5;ENSP00000470692.3;ENSP00000437496.1;ENSP00000470027.1	mediator complex subunit 25 [Source:HGNC Symbol;Acc:HGNC:28845]	1	2	3	3	2	2	1	1	2	1	2	1	1	1	1	1	2	1	0	0	0	0	0	0	2.96332e+07	1.23827e+08	7.55074e+07	1.78769e+08	2.19269e+07	1.92899e+08		-0.691516	0	-0.00843748	0.769461	0.51546	-0.0234182	0.215904	-0.0353613	0.0534097	0.282091	0.828565	-0.0695919	0.834803	0.251944	0.0914202
MRPL38	ENSG00000204316.13	ENSP00000308275.4	mitochondrial ribosomal protein L38 [Source:HGNC Symbol;Acc:HGNC:14033]	13	16	24	32	23	17	7	11	13	11	11	9	7	11	13	11	11	9	0	0	0	0	0	0	9.68404e+08	4.33454e+09	2.20145e+09	1.56757e+10	6.63085e+09	4.71655e+08		-0.236465	0	-0.416332	0.684866	0.747735	-0.0548386	0.292126	-0.371553	0.10469	-0.583755	0.208539	-0.17785	0.0436862	-0.215571	-0.0668248
POLR2A	ENSG00000284832.2	ENSP00000494840.1;ENSP00000494137.1;ENSP00000502190.2	RNA polymerase II subunit A [Source:HGNC Symbol;Acc:HGNC:9187]	35	50	50	61	24	33	29	38	38	31	15	24	29	38	38	31	15	24	0	0	0	0	0	0	1.90519e+09	6.45944e+08	1.31695e+10	6.46273e+09	1.71165e+09	1.04541e+09		-0.0531947	0	0.307711	-0.10585	0.176628	-0.0453886	0.276245	0.0944995	-0.101525	0.159764	0.318556	0.00770588	0.232555	0.062145	0.0218851
TOR2A	ENSG00000160404.18	ENSP00000338317.6;ENSP00000362381.5;ENSP00000362378.5;ENSP00000485268.1;ENSP00000485648.1;ENSP00000485544.1;ENSP00000485360.1	torsin family 2 member A [Source:HGNC Symbol;Acc:HGNC:11996]	7	6	9	10	12	7	2	4	3	3	2	1	2	4	3	3	2	1	0	0	0	0	0	0	2.12766e+08	1.95675e+08	2.11966e+08	2.93881e+08	3.08893e+07	3.22428e+07		0.451356	0	-1.03543	0.864587	0.814341	0.0623854	-0.55659	-0.494576	0.576794	-0.356324	-0.138188	-0.13604	-0.0405106	-0.438013	-0.29351
WRN	ENSG00000165392.11	ENSP00000498593.1;ENSP00000298139.5;ENSP00000498779.1	WRN RecQ like helicase [Source:HGNC Symbol;Acc:HGNC:12791]	3	4	8	2	NA	1	3	4	6	1	NA	1	3	4	6	1	NA	1	0	0	0	0	NA	0.000261267	6.84647e+08	6.90629e+07	8.22932e+07	NA	NA	2.35119e+07		-0.0230303	0	0.192436	0.415358	-0.137033	-0.167365	0.277514	0.586962	0.119428	-0.204032	0.0349995	0.104936	-0.134739	-0.0274263	0.0698923
MATK	ENSG00000007264.15	ENSP00000378481.1;ENSP00000308734.5;ENSP00000468030.1;ENSP00000378485.1;ENSP00000468576.1;ENSP00000465761.1;ENSP00000468465.1;ENSP00000467006.1;ENSP00000467992.1;ENSP00000465556.1;ENSP00000467472.1;ENSP00000483213.1	megakaryocyte-associated tyrosine kinase [Source:HGNC Symbol;Acc:HGNC:6906]	NA	2	NA	NA	NA	NA	NA	2	NA	NA	NA	NA	NA	2	NA	NA	NA	NA	NA	0	NA	NA	NA	NA	NA	8.95836e+07	NA	NA	NA	NA		NA	NA	NA	NA	NA	NA	NA	NA	NA	NA	0.265068	0.147125	-0.435966	-0.375741	-0.359414
WRAP53	ENSG00000141499.17	ENSP00000397219.2;ENSP00000324203.5;ENSP00000411061.2;ENSP00000432991.1;ENSP00000379727.3;ENSP00000434999.1;ENSP00000465025.1	WD repeat containing antisense to TP53 [Source:HGNC Symbol;Acc:HGNC:25522]	1	2	3	3	NA	NA	1	2	3	2	NA	NA	1	2	3	2	NA	NA	0	0	0	0	NA	NA	1.42513e+08	2.75181e+07	1.37174e+08	1.5729e+08	NA	NA		-0.12967	0	-2.41105	-0.770595	0.290092	0.94093	-2.31651	-1.14181	-1.21312	-1.23755	-0.285467	0.03289	-0.325932	0.237479	-0.241839
C1QA	ENSG00000173372.17	ENSP00000363773.3;ENSP00000416841.1;ENSP00000385564.1	complement C1q A chain [Source:HGNC Symbol;Acc:HGNC:1241]	10	17	11	29	29	17	4	7	7	7	3	3	4	7	7	7	3	3	0	0	0	0	0	0	3.23483e+09	1.25297e+09	1.36788e+09	1.08398e+09	1.92211e+09	1.91766e+09		-0.187434	0	-0.866928	0.636518	-0.439363	-0.337931	-1.06269	1.49243	-0.15361	-0.662743	-0.605896	0.0596703	-1.38211	-0.210064	-0.418872
BPGM	ENSG00000172331.12	ENSP00000342032.3;ENSP00000399838.1;ENSP00000376840.2;ENSP00000403050.1	bisphosphoglycerate mutase [Source:HGNC Symbol;Acc:HGNC:1093]	59	57	58	59	64	88	16	18	20	14	11	17	16	18	20	14	11	17	0	0	0	0	0	0	1.48307e+10	9.0839e+09	8.79793e+09	1.03751e+10	5.86374e+09	9.31127e+09		0.0381776	0	-1.17855	1.51918	1.53996	-0.136112	-0.0279312	-0.641084	0.860307	-1.28571	-0.81086	-1.15556	-0.443021	-0.375951	-1.40538
CYBC1	ENSG00000178927.18	ENSP00000307765.5;ENSP00000342228.8;ENSP00000388909.2;ENSP00000462346.1;ENSP00000401626.2;ENSP00000463840.1;ENSP00000462956.1;ENSP00000462515.1;ENSP00000463306.1;ENSP00000464633.1;ENSP00000463846.1;ENSP00000463228.1;ENSP00000464080.1;ENSP00000489494.1;ENSP00000489034.1;ENSP00000488983.1;ENSP00000462529.1;ENSP00000462410.1;ENSP00000464201.1;ENSP00000489093.1;ENSP00000462997.1;ENSP00000463215.1;ENS…	cytochrome b-245 chaperone 1 [Source:HGNC Symbol;Acc:HGNC:28672]	1	3	5	8	7	4	1	2	4	4	3	2	1	2	4	4	3	2	0	0	0	0	0	0.000135336	1.36019e+09	1.06999e+08	1.01182e+09	3.86248e+08	3.59187e+09	1.39453e+10		0.0119452	0	-0.373219	-0.300715	-0.515392	-0.258881	0.0890434	0.300972	-0.200166	-0.316382	-0.154113	-0.148971	0.105891	-0.373547	-0.213163
TRA2A	ENSG00000164548.11	ENSP00000297071.4;ENSP00000413898.1;ENSP00000376290.4;ENSP00000441116.1;ENSP00000480822.1	transformer 2 alpha homolog [Source:HGNC Symbol;Acc:HGNC:16645]	1	2	1	NA	NA	NA	1	2	1	NA	NA	NA	1	1	1	NA	NA	NA	0	0	0	NA	NA	NA	4.98884e+08	7.5219e+07	NA	NA	NA	NA		-0.142429	0	-0.117777	-0.504333	0.666903	0.0475057	0.0761463	0.138926	-0.220149	0.256571	0.294653	0.0883712	0.256933	-0.0198028	-0.0200865
ENOSF1	ENSG00000132199.20	ENSP00000497230.2;ENSP00000345974.8;ENSP00000464614.1;ENSP00000463425.1;ENSP00000462925.2;ENSP00000463448.1;ENSP00000473632.1;ENSP00000373072.3	enolase superfamily member 1 [Source:HGNC Symbol;Acc:HGNC:30365]	3	10	13	16	3	9	3	8	11	8	3	6	3	8	11	8	3	6	0	0	0	0	0	0	5.74107e+08	3.75704e+08	1.27761e+10	1.07926e+09	1.82677e+08	1.96923e+08		0.271423	0	-0.251239	-0.311166	-0.383147	-0.318277	-0.459006	-0.189737	0.0593715	-0.521096	-0.181024	-0.497192	-0.381418	0.330239	0.176648
HSD17B12	ENSG00000149084.13	ENSP00000278353.4;ENSP00000490749.1;ENSP00000436582.1;ENSP00000490822.1;ENSP00000379052.4;ENSP00000490003.1;ENSP00000490421.1;ENSP00000490701.1	hydroxysteroid 17-beta dehydrogenase 12 [Source:HGNC Symbol;Acc:HGNC:18646]	21	25	34	26	23	22	10	14	10	8	11	9	10	14	10	8	11	9	0	0	0	0	0	0	2.64006e+09	3.92283e+09	4.37094e+09	6.07787e+09	2.26312e+09	9.38285e+08		0.184545	0	-0.360676	-0.211618	0.0576221	-0.104328	-0.302379	0.0536307	-0.318118	0.41941	-0.0539477	0.232989	-0.14033	0.18573	0.0383764
PLAAT2	ENSG00000133328.4	ENSP00000255695.1	phospholipase A and acyltransferase 2 [Source:HGNC Symbol;Acc:HGNC:17824]	NA	NA	1	NA	NA	NA	NA	NA	1	NA	NA	NA	NA	NA	1	NA	NA	NA	NA	NA	0	NA	NA	NA	NA	NA	7.7893e+09	NA	NA	NA		NA	NA	NA	NA	NA	NA	NA	NA	NA	NA	NA	NA	NA	NA	NA
HLA-E	ENSG00000225201.6	ENSP00000400458.2;ENSP00000397420.2;ENSP00000402694.2;ENSP00000390707.2;ENSP00000409910.2;ENSP00000373091.4;ENSP00000365817.4	major histocompatibility complex, class I, E [Source:HGNC Symbol;Acc:HGNC:4962]	16	29	29	28	28	21	6	9	10	7	3	6	4	5	6	4	1	4	0	0	0	0	0	0	7.54651e+08	3.5768e+08	4.40351e+08	4.17928e+08	1.85354e+08	4.87123e+08		0.100744	0	-0.117315	0.35675	0.433669	-0.388168	0.123765	0.0104919	0.012518	-0.11393	-0.0412742	0.150603	0.0370679	0.0911332	-0.1363
CHCHD2	ENSG00000106153.13	ENSP00000378812.3	coiled-coil-helix-coiled-coil-helix domain containing 2 [Source:HGNC Symbol;Acc:HGNC:21645]	4	5	5	11	3	7	2	2	2	2	1	2	2	2	2	2	1	2	0	0	0	0	0	0	1.73979e+11	1.93764e+09	5.43146e+07	1.14557e+08	1.61369e+09	5.14349e+09		-0.381627	0	1.01792	-0.822714	-0.424289	0.209215	-0.00366069	0.110524	-0.363019	0.83586	1.20664	0.352096	0.759535	0.060797	0.0447807
UNC119	ENSG00000109103.12	ENSP00000466831.1;ENSP00000337040.3;ENSP00000301032.4;ENSP00000465323.1;ENSP00000463893.1;ENSP00000414639.1	unc-119 lipid binding chaperone [Source:HGNC Symbol;Acc:HGNC:12565]	NA	3	2	4	1	2	NA	3	2	3	1	1	NA	2	1	2	1	1	NA	0	0	0	0	0	NA	6.56416e+07	5.82401e+07	2.36771e+08	4.7953e+07	6.62537e+07		NA	NA	NA	NA	NA	NA	NA	NA	NA	NA	0.147152	-0.384595	0.0578888	-0.122104	-0.333009
ZDHHC4	ENSG00000136247.15	ENSP00000385027.3;ENSP00000337475.6;ENSP00000379937.1;ENSP00000418496.1;ENSP00000379934.2;ENSP00000379941.2;ENSP00000379935.2	zinc finger DHHC-type palmitoyltransferase 4 [Source:HGNC Symbol;Acc:HGNC:18471]	1	1	1	2	NA	2	1	1	1	1	NA	1	1	1	1	1	NA	1	0	0	0	0	NA	0	2.46302e+08	1.73762e+08	4.55615e+07	1.98739e+08	NA	3.14424e+07		0.486772	0	-0.804631	1.30211	0.693565	0.097346	-0.254177	-0.529251	0.852271	-0.455754	-0.968578	0.254321	-0.583208	-0.0189691	0.0353528
TOP3A	ENSG00000284238.2	ENSP00000492689.1;ENSP00000491689.1;ENSP00000491282.1;ENSP00000492229.1;ENSP00000491978.1;ENSP00000492470.1;ENSP00000491260.1;ENSP00000492861.1;ENSP00000491577.1;ENSP00000491258.1;ENSP00000492504.1;ENSP00000465014.1;ENSP00000465864.1;ENSP00000321636.5;ENSP00000462136.1;ENSP00000462378.1;ENSP00000462790.1;ENSP00000466099.1;ENSP00000466641.1;ENSP00000464338.1;ENSP00000464493.1;ENSP00000442336.2	DNA topoisomerase III alpha [Source:HGNC Symbol;Acc:HGNC:11992]	2	3	5	4	1	NA	2	3	3	2	1	NA	2	2	2	1	1	NA	0	0	0	0	0	NA	3.20177e+07	4.21573e+07	3.03931e+07	1.36522e+07	2.76957e+07	NA		0.0509991	0	-0.754896	1.48796	1.28847	0.0637232	0.377855	-0.46464	1.17493	-0.0984661	-0.103011	-0.439136	-0.384666	-0.0682046	-0.556942
JAKMIP2	ENSG00000176049.16	ENSP00000421398.1;ENSP00000265272.5;ENSP00000328989.6;ENSP00000479248.1	janus kinase and microtubule interacting protein 2 [Source:HGNC Symbol;Acc:HGNC:29067]	NA	1	NA	1	NA	NA	NA	1	NA	1	NA	NA	NA	1	NA	1	NA	NA	NA	0.00159181	NA	0.00183192	NA	NA	NA	8.87783e+06	NA	4.54772e+08	NA	NA		NA	NA	NA	NA	NA	NA	NA	NA	NA	NA	-0.550676	-0.107902	-1.09303	-0.210416	0.661393
RPP40	ENSG00000124787.14	ENSP00000369391.2;ENSP00000317998.5;ENSP00000419431.1;ENSP00000418874.1;ENSP00000484334.1	ribonuclease P/MRP subunit p40 [Source:HGNC Symbol;Acc:HGNC:20992]	6	10	8	11	1	4	5	8	6	5	1	3	5	8	6	5	1	3	0	0	0	0	0	0	3.73401e+08	3.0819e+08	1.28067e+08	1.5653e+08	1.85632e+08	3.7227e+09		-0.122347	0	0.774884	0.100309	0.331735	0.007373	0.195632	0.471	0.206828	0.544242	0.968576	-0.0681328	0.121126	0.180093	-0.254088
NAB1	ENSG00000138386.17	ENSP00000388301.1;ENSP00000404104.1;ENSP00000397014.1;ENSP00000387089.1;ENSP00000336894.5;ENSP00000403243.1;ENSP00000395444.1;ENSP00000386682.1;ENSP00000390914.1	NGFI-A binding protein 1 [Source:HGNC Symbol;Acc:HGNC:7626]	1	4	3	2	NA	1	1	4	3	2	NA	1	1	4	3	2	NA	1	0	0	0	0	NA	0	2.83151e+08	7.93858e+07	8.11706e+07	2.55458e+07	NA	5.98503e+07		1.06721	0	1.35665	1.16229	0.75786	0.312244	0.438537	0.605087	0.619683	0.805658	0.477394	-0.000566519	0.43604	0.144087	0.0342796
CRLF3	ENSG00000176390.12	ENSP00000463689.1;ENSP00000318804.6;ENSP00000462643.1	cytokine receptor like factor 3 [Source:HGNC Symbol;Acc:HGNC:17177]	14	20	14	30	11	20	6	13	9	12	5	10	6	13	9	12	5	10	0	0	0	0	0	0	1.09973e+09	1.16262e+09	9.34487e+08	2.37026e+09	5.67953e+08	8.15668e+08		-0.0559203	0	-0.0163242	0.223022	0.804024	-0.185169	-0.0612755	-0.0812507	0.151633	-0.37052	0.0763775	-0.216222	0.144196	-0.277584	-0.542165
VPS8	ENSG00000156931.16	ENSP00000287546.4;ENSP00000487164.1;ENSP00000404704.2;ENSP00000405483.2;ENSP00000415161.1;ENSP00000394018.1;ENSP00000409957.1;ENSP00000416150.1;ENSP00000397553.1;ENSP00000389480.1;ENSP00000487080.1;ENSP00000416101.1;ENSP00000409115.1;ENSP00000400267.1;ENSP00000393070.1	VPS8 subunit of CORVET complex [Source:HGNC Symbol;Acc:HGNC:29122]	6	5	9	6	2	4	6	5	9	5	2	3	6	5	9	5	2	3	0	0	0	0	0	0	1.24726e+08	1.76862e+08	6.55204e+08	2.1852e+09	1.2811e+08	5.19918e+08		-0.0298276	0	-0.384855	0.39071	0.295839	0.135625	-0.091471	-0.0920139	0.145876	-0.372705	-0.333597	-0.0332585	0.272389	0.166901	0.348124
DDX31	ENSG00000125485.17	ENSP00000361232.3;ENSP00000387730.4;ENSP00000310539.1;ENSP00000479697.1;ENSP00000361226.2	DEAD-box helicase 31 [Source:HGNC Symbol;Acc:HGNC:16715]	3	9	7	10	3	5	3	6	6	4	3	4	3	6	6	4	3	4	0	0	0	0	0	0	8.58149e+07	8.13265e+07	2.38419e+08	3.0251e+08	2.09941e+08	7.74048e+08		-0.172143	0	0.563543	0.128758	0.462075	-0.00221643	0.0747623	0.27329	-0.155801	0.223761	0.30753	-0.163426	0.610335	0.107232	0.150052
SFT2D2	ENSG00000213064.10	ENSP00000356803.1;ENSP00000271375.3;ENSP00000486492.1	SFT2 domain containing 2 [Source:HGNC Symbol;Acc:HGNC:25140]	2	4	2	NA	NA	3	1	2	2	NA	NA	2	1	2	2	NA	NA	2	0	0	0	NA	NA	0	NA	1.88743e+08	1.07906e+08	NA	NA	9.23283e+07		-0.327494	0	1.59978	-0.391952	-0.0216747	-0.234974	0.850019	0.34805	0.0358388	1.45502	1.22702	-0.173682	2.04123	-0.060515	0.124517
DNAJC13	ENSG00000138246.17	ENSP00000260818.6;ENSP00000496825.1;ENSP00000421735.1;ENSP00000426240.1	DnaJ heat shock protein family (Hsp40) member C13 [Source:HGNC Symbol;Acc:HGNC:30343]	49	79	82	103	49	65	42	57	58	49	24	37	42	57	58	49	24	37	0	0	0	0	0	0	1.30692e+09	2.30895e+09	4.76626e+09	5.02926e+09	1.02571e+09	2.53539e+09		-0.03885	0	-0.248004	-0.0766534	0.0682527	0.183025	-0.188235	-0.00955083	-0.00352072	-0.124094	-0.298991	0.0746115	-0.241005	-0.0685512	-0.301869
AKAP12	ENSG00000131016.17	ENSP00000253332.1;ENSP00000346702.6;ENSP00000384537.2;ENSP00000352794.5	A-kinase anchoring protein 12 [Source:HGNC Symbol;Acc:HGNC:370]	93	141	147	265	206	203	57	72	81	83	54	67	57	72	81	83	54	67	0	0	0	0	0	0	6.52978e+09	7.03284e+09	2.25059e+10	8.34662e+09	2.01062e+10	4.11792e+09		-0.428824	0	-0.387993	-0.431299	-0.909703	0.141691	0.0406174	-0.155616	-0.737519	-0.755401	-0.896674	0.591827	-1.0371	0.522155	1.12432
ZNF20	ENSG00000132010.16	ENSP00000470025.1;ENSP00000335437.5;ENSP00000390115.1;ENSP00000402483.1	zinc finger protein 20 [Source:HGNC Symbol;Acc:HGNC:12992]	2	NA	NA	NA	NA	NA	2	NA	NA	NA	NA	NA	1	NA	NA	NA	NA	NA	0.00108959	NA	NA	NA	NA	NA	7.19737e+07	NA	NA	NA	NA	NA		0.415308	0	-0.740859	-0.183802	-0.16814	-0.267399	-0.491344	-0.424508	-0.0845426	-1.00726	NA	NA	NA	NA	NA
CLASRP	ENSG00000104859.15	ENSP00000221455.3;ENSP00000375815.3;ENSP00000465750.1;ENSP00000375814.2;ENSP00000465562.1;ENSP00000438702.1;ENSP00000466371.1;ENSP00000467177.1	CLK4 associating serine/arginine rich protein [Source:HGNC Symbol;Acc:HGNC:17731]	2	NA	NA	NA	NA	NA	2	NA	NA	NA	NA	NA	1	NA	NA	NA	NA	NA	0	NA	NA	NA	NA	NA	1.17288e+07	NA	NA	NA	NA	NA		-0.453554	0	-1.03646	1.34445	1.40654	-0.231106	0.0125981	-0.564746	0.612379	-0.919255	NA	NA	NA	NA	NA
COPG1	ENSG00000181789.14	ENSP00000325002.6;ENSP00000426457.1;ENSP00000422478.1;ENSP00000420916.1	COPI coat complex subunit gamma 1 [Source:HGNC Symbol;Acc:HGNC:2236]	132	137	155	234	216	194	54	58	55	49	39	46	51	54	51	46	35	44	0	0	0	0	0	0	6.31172e+09	6.55934e+09	4.15162e+09	6.0383e+09	2.96665e+10	9.83936e+09		-0.164567	0	-0.0220974	-0.423842	-0.237853	0.192692	-0.109331	-0.0989572	0.00768737	0.22288	-0.17625	0.423621	-0.0211986	-0.230998	-0.0790581
MS4A6A	ENSG00000110077.14	ENSP00000431901.1;ENSP00000392921.2;ENSP00000436979.1;ENSP00000436133.1;ENSP00000435844.1;ENSP00000403212.2;ENSP00000392770.3;ENSP00000436172.1;ENSP00000435630.1;ENSP00000431266.1;ENSP00000433436.1;ENSP00000433012.1;ENSP00000437152.1	membrane spanning 4-domains A6A [Source:HGNC Symbol;Acc:HGNC:13375]	1	2	NA	NA	NA	1	1	2	NA	NA	NA	1	1	2	NA	NA	NA	1	0	0	NA	NA	NA	0	2.17394e+08	2.6017e+08	NA	NA	NA	9.4187e+07		0.0180708	0	-0.573199	-0.192079	-0.0319073	-0.204711	-0.340868	0.035645	0.348055	-0.341291	-0.154654	-0.0311744	-0.574654	-0.0459229	-0.223723
IGHD	ENSG00000278801.3	ENSP00000488303.1;ENSP00000374998.2;ENSP00000478893.1	immunoglobulin heavy constant delta [Source:HGNC Symbol;Acc:HGNC:5480]	11	10	10	30	25	31	7	5	5	5	5	4	7	5	5	5	5	4	0	0	0	0	0	0	1.40165e+09	1.01395e+09	8.38526e+08	2.26609e+09	1.7715e+09	6.75346e+08		-0.774004	0	-1.24419	0.518171	-0.909632	-0.671346	0.568444	-0.583718	-1.03845	-0.959608	-1.30309	-1.91798	-0.429557	0.669367	-1.41575
SFXN1	ENSG00000164466.13	ENSP00000420961.1;ENSP00000316905.5;ENSP00000473710.1;ENSP00000421982.1;ENSP00000421467.1;ENSP00000424270.1	sideroflexin 1 [Source:HGNC Symbol;Acc:HGNC:16085]	20	35	37	44	33	31	11	16	16	13	9	9	11	16	16	13	9	9	0	0	0	0	0	0	2.56448e+09	2.69623e+09	5.79977e+09	1.94013e+09	6.0776e+09	3.8368e+09		-0.405782	0	0.208388	-0.315299	0.221184	0.217949	-0.0631699	0.0832788	-0.216765	-0.132603	0.156458	-0.0418224	0.188505	-0.345002	0.80022
CD151	ENSG00000177697.19	ENSP00000431403.2;ENSP00000380565.3;ENSP00000380566.1;ENSP00000324101.4;ENSP00000435854.2;ENSP00000432258.1;ENSP00000435054.1;ENSP00000431671.1;ENSP00000436591.1;ENSP00000432385.1;ENSP00000432990.1;ENSP00000433752.1;ENSP00000433787.1;ENSP00000434663.1	CD151 molecule (Raph blood group) [Source:HGNC Symbol;Acc:HGNC:1630]	7	8	10	20	18	15	3	4	4	4	3	3	3	4	4	4	3	3	0	0	0	0	0	0	1.59766e+09	6.36552e+09	8.60574e+08	2.74236e+09	6.2737e+08	4.6274e+08		0.880391	0	-0.192296	-0.0842012	0.0700657	-0.0307709	-0.789004	-0.588122	-0.301448	0.0289427	-0.293442	-0.35501	-0.818473	0.430651	0.479573
ZFYVE26	ENSG00000072121.17	ENSP00000251119.5;ENSP00000503677.1;ENSP00000504587.1;ENSP00000504552.1;ENSP00000450431.1;ENSP00000452142.1;ENSP00000450603.1;ENSP00000503710.1;ENSP00000504130.1	zinc finger FYVE-type containing 26 [Source:HGNC Symbol;Acc:HGNC:20761]	8	11	21	7	3	9	5	10	15	5	2	5	5	10	15	5	2	5	0	0	0	0	0	0	4.96589e+07	1.16533e+08	1.79346e+08	1.90911e+09	3.70123e+07	1.92895e+09		0.204405	0	-0.224039	0.645515	0.279115	0.118238	-0.0847323	-0.0169596	0.441234	-0.146036	0.123323	-0.0366502	0.522193	-0.0326734	-0.101351
FAM161B	ENSG00000156050.10	ENSP00000450889.1;ENSP00000286544.4;ENSP00000499021.1	FAM161 centrosomal protein B [Source:HGNC Symbol;Acc:HGNC:19854]	NA	1	NA	NA	NA	NA	NA	1	NA	NA	NA	NA	NA	1	NA	NA	NA	NA	NA	0.00148182	NA	NA	NA	NA	NA	NA	NA	NA	NA	NA		NA	NA	NA	NA	NA	NA	NA	NA	NA	NA	0.275726	0.124348	-0.234397	0.0224098	-0.101468
PLA2G4D	ENSG00000159337.7	ENSP00000290472.3	phospholipase A2 group IVD [Source:HGNC Symbol;Acc:HGNC:30038]	NA	NA	NA	NA	1	NA	NA	NA	NA	NA	1	NA	NA	NA	NA	NA	1	NA	NA	NA	NA	NA	0.00111951	NA	NA	NA	NA	NA	2.44774e+08	NA		NA	NA	NA	NA	NA	NA	NA	NA	NA	NA	NA	NA	NA	NA	NA
PPIL1	ENSG00000137168.8	ENSP00000362803.5	peptidylprolyl isomerase like 1 [Source:HGNC Symbol;Acc:HGNC:9260]	15	20	22	33	19	31	7	10	9	9	4	10	7	10	9	9	4	10	0	0	0	0	0	0	2.50424e+09	2.22466e+09	6.96525e+08	4.45313e+09	6.32326e+09	6.86794e+09		0.0617747	0	0.526232	-0.111598	0.225309	0.00159637	0.289254	0.117574	0.0330203	0.332768	0.772637	0.165955	0.546054	0.232737	0.167863
MATN2	ENSG00000132561.14	ENSP00000429977.1;ENSP00000430221.1;ENSP00000429010.1;ENSP00000430487.1;ENSP00000429622.1;ENSP00000430396.1;ENSP00000429042.1;ENSP00000429825.1;ENSP00000429256.1;ENSP00000429885.1;ENSP00000430358.1;ENSP00000429354.1;ENSP00000254898.6	matrilin 2 [Source:HGNC Symbol;Acc:HGNC:6908]	28	40	27	19	19	19	21	27	19	12	11	15	21	27	19	12	11	15	0	0	0	0	0	0	1.97292e+09	1.91893e+09	1.25628e+09	4.07817e+08	2.82111e+09	2.30475e+09		0.307455	0	-0.494782	0.850305	-0.349199	-0.318208	0.785039	-0.499537	0.110467	-1.08647	-1.41497	0.0517547	-0.827525	1.28289	1.17411
CASP9	ENSG00000132906.18	ENSP00000449584.1;ENSP00000330237.5;ENSP00000255256.7;ENSP00000383588.3;ENSP00000408691.1;ENSP00000365051.4;ENSP00000449216.1;ENSP00000396540.1;ENSP00000411304.1;ENSP00000480785.1	caspase 9 [Source:HGNC Symbol;Acc:HGNC:1511]	5	3	4	6	4	2	3	2	3	3	4	1	3	2	3	3	4	1	0	0	0	0	0	0	2.7703e+08	1.80484e+07	8.22983e+07	3.39762e+08	3.20504e+08	1.0917e+07		0.341082	0	-0.0874101	0.967858	-0.162203	-0.0315667	-0.501513	-0.0821157	0.340101	-0.39806	-0.23606	0.350308	-0.0740891	0.307592	0.30792
GREM1	ENSG00000276886.4	ENSP00000300177.4;ENSP00000323101.4;ENSP00000488217.1;ENSP00000488158.1;ENSP00000498897.1;ENSP00000498605.1;ENSP00000453387.1;ENSP00000453141.1;ENSP00000498748.1;ENSP00000498763.1	gremlin 1, DAN family BMP antagonist [Source:HGNC Symbol;Acc:HGNC:2001]	3	3	6	13	4	6	3	3	4	6	2	5	3	2	3	5	2	5	0	0	0	0	0	0	5.836e+08	5.45814e+08	5.61171e+08	3.17626e+08	1.51082e+09	3.93051e+08		0.238039	0	1.43597	-0.0210746	-0.633208	-1.23502	-1.67646	-1.4034	0.398706	-0.743673	-0.708699	0.395023	-2.57324	0.0471946	-1.01563
PSMC5	ENSG00000087191.13	ENSP00000464405.1;ENSP00000310572.6;ENSP00000463549.1;ENSP00000463801.1;ENSP00000462098.1;ENSP00000464602.1;ENSP00000462495.1;ENSP00000464646.1;ENSP00000463107.1;ENSP00000463938.1;ENSP00000464347.1;ENSP00000364970.4	proteasome 26S subunit, ATPase 5 [Source:HGNC Symbol;Acc:HGNC:9552]	72	92	110	143	116	130	31	35	34	31	24	31	30	34	33	30	23	30	0	0	0	0	0	0	9.39678e+09	3.6957e+09	6.12696e+09	8.87251e+09	9.19859e+09	6.95298e+09		0.0322764	0	0.227619	0.124406	0.163433	0.00270242	0.0103153	0.00572258	0.130227	-0.0731675	0.230796	0.096678	0.0535837	0.0133841	0.0259336
RAB34	ENSG00000109113.20	ENSP00000413156.3;ENSP00000378664.4;ENSP00000378666.3;ENSP00000487160.1;ENSP00000301043.6;ENSP00000391048.1;ENSP00000410279.2;ENSP00000397499.2;ENSP00000404180.3;ENSP00000407953.2;ENSP00000463488.1;ENSP00000489794.1;ENSP00000226259.6;ENSP00000398706.1;ENSP00000490855.1;ENSP00000464723.1;ENSP00000490450.1;ENSP00000490529.2;ENSP00000465352.1;ENSP00000476427.1	RAB34, member RAS oncogene family [Source:HGNC Symbol;Acc:HGNC:16519]	12	14	12	21	6	13	8	10	7	7	4	7	8	10	7	7	4	7	0	0	0	0	0	0	8.16129e+08	7.45497e+08	2.56953e+08	7.6635e+08	1.56149e+09	5.12835e+08		0.212603	0	0.159207	0.136325	-0.298869	0.268749	-0.179363	-0.0350946	-0.0836941	0.229862	-0.183407	0.31428	0.130201	0.225946	0.0932805
EVPL	ENSG00000167880.8	ENSP00000467717.1;ENSP00000301607.3;ENSP00000465630.1	envoplakin [Source:HGNC Symbol;Acc:HGNC:3503]	31	33	81	73	22	44	27	27	56	37	16	28	25	25	53	35	14	25	0	0	0	0	0	0	4.38106e+08	3.95162e+09	1.34104e+10	3.21911e+09	1.84892e+09	1.38206e+09		-0.377531	0	0.693664	-0.307043	-0.492696	0.0493404	-0.563077	-0.752577	-0.446888	0.762241	0.627016	-0.676417	-0.581427	-0.458347	0.114968
OR52N4	ENSG00000181074.4	ENSP00000493338.1;ENSP00000323224.3	olfactory receptor family 52 subfamily N member 4 [Source:HGNC Symbol;Acc:HGNC:15230]	NA	NA	NA	NA	NA	1	NA	NA	NA	NA	NA	1	NA	NA	NA	NA	NA	1	NA	NA	NA	NA	NA	0.00185185	NA	NA	NA	NA	NA	3.50975e+07		NA	NA	NA	NA	NA	NA	NA	NA	NA	NA	NA	NA	NA	NA	NA
ABCC11	ENSG00000121270.16	ENSP00000311326.6;ENSP00000349017.2;ENSP00000378230.1;ENSP00000456268.1;ENSP00000378231.1	ATP binding cassette subfamily C member 11 [Source:HGNC Symbol;Acc:HGNC:14639]	NA	NA	2	1	NA	1	NA	NA	2	1	NA	1	NA	NA	2	1	NA	1	NA	NA	0.000338028	0.00201568	NA	0.00185713	NA	NA	1.77667e+07	4.04256e+06	NA	4.88059e+07		NA	NA	NA	NA	NA	NA	NA	NA	NA	NA	NA	NA	NA	NA	NA
ARL6IP4	ENSG00000182196.13	ENSP00000313422.6;ENSP00000442718.2;ENSP00000438969.1;ENSP00000414847.3;ENSP00000442200.1;ENSP00000376230.3;ENSP00000441406.1;ENSP00000406036.2;ENSP00000396723.2;ENSP00000413132.2;ENSP00000396365.2;ENSP00000391598.2;ENSP00000350532.4	ADP ribosylation factor like GTPase 6 interacting protein 4 [Source:HGNC Symbol;Acc:HGNC:18076]	NA	NA	NA	1	NA	NA	NA	NA	NA	1	NA	NA	NA	NA	NA	1	NA	NA	NA	NA	NA	0	NA	NA	NA	NA	NA	1.0926e+08	NA	NA		NA	NA	NA	NA	NA	NA	NA	NA	NA	NA	NA	NA	NA	NA	NA
ATP6V0C	ENSG00000185883.12	ENSP00000329757.4;ENSP00000454597.1;ENSP00000457782.1;ENSP00000454868.1	ATPase H+ transporting V0 subunit c [Source:HGNC Symbol;Acc:HGNC:855]	2	1	2	NA	NA	NA	2	1	2	NA	NA	NA	2	1	2	NA	NA	NA	0	0	0	NA	NA	NA	4.00856e+08	8.00168e+08	3.0188e+08	NA	NA	NA		-0.423987	0	-0.298606	0.445683	1.07514	0.652756	0.0944184	0.127488	0.324357	-0.0295215	0.387294	-0.816085	0.806828	-0.787039	-0.571559
LRRC47	ENSG00000130764.10	ENSP00000367498.1;ENSP00000462103.1	leucine rich repeat containing 47 [Source:HGNC Symbol;Acc:HGNC:29207]	41	63	70	104	98	99	20	29	28	26	19	22	20	29	28	26	19	22	0	0	0	0	0	0	5.3855e+09	6.33022e+09	3.70154e+09	7.19099e+09	3.18659e+10	4.46557e+09		0.268669	0	0.0502474	-0.126766	-0.113059	0.0658356	0.12265	-0.0191096	-0.0398671	-0.0683876	-0.10126	-0.08148	-0.0646726	0.353205	0.164571
H1-6	ENSG00000187475.6	ENSP00000341214.5	H1.6 linker histone, cluster member [Source:HGNC Symbol;Acc:HGNC:4720]	NA	NA	132	NA	NA	NA	NA	NA	6	NA	NA	NA	NA	NA	1	NA	NA	NA	NA	NA	0.00197998	NA	NA	NA	NA	NA	NA	NA	NA	NA		NA	NA	NA	NA	NA	NA	NA	NA	NA	NA	NA	NA	NA	NA	NA
EXOC3L2	ENSG00000283632.4	ENSP00000400713.2	exocyst complex component 3 like 2 [Source:HGNC Symbol;Acc:HGNC:30162]	4	8	8	13	3	6	4	8	7	9	2	3	4	8	7	9	2	3	0	0	0	0	0	0	9.43253e+08	2.20875e+08	1.90962e+08	1.38739e+09	2.48158e+08	2.38804e+09		0.147517	0	-0.205306	0.232855	0.0894452	0.280867	-0.129524	0.265722	0.32879	-0.378537	-0.388343	-0.0443828	-0.334777	0.0959494	-0.0341878
NDUFS5	ENSG00000168653.11	ENSP00000362058.3;ENSP00000362060.3	NADH:ubiquinone oxidoreductase subunit S5 [Source:HGNC Symbol;Acc:HGNC:7712]	10	12	16	9	9	6	5	5	5	3	3	4	5	5	5	3	3	4	0	0	0	0	0	0	2.50276e+09	8.65095e+08	1.16124e+09	7.82788e+08	1.39276e+09	5.14018e+08		0.0309117	0	-0.415311	0.276366	-0.267352	-0.179305	-0.341828	-0.0680964	-0.389234	-0.857212	-0.169879	-0.0827787	-0.332737	0.209141	-0.098431
ATF2	ENSG00000115966.17	ENSP00000264110.2;ENSP00000340576.5;ENSP00000386326.1;ENSP00000387093.1;ENSP00000406995.2;ENSP00000412293.1;ENSP00000376327.1;ENSP00000389504.1;ENSP00000402190.1;ENSP00000410224.1;ENSP00000402229.1;ENSP00000410086.1;ENSP00000386282.1;ENSP00000414171.1;ENSP00000416854.1;ENSP00000386526.1;ENSP00000407911.3;ENSP00000437952.2	activating transcription factor 2 [Source:HGNC Symbol;Acc:HGNC:784]	8	14	10	4	5	2	4	8	7	4	3	2	3	6	6	3	2	2	0	0	0	0	0	0	2.07111e+08	1.29551e+08	6.37264e+08	1.59047e+08	4.96067e+07	3.80069e+07		-0.229053	0	0.686784	-0.444545	-0.314352	0.0674469	0.594176	0.0304073	-0.0809908	1.18447	0.282579	0.319846	0.205917	0.473194	0.32429
SEC22B	ENSG00000265808.4	ENSP00000463393.1;ENSP00000484017.1	SEC22 homolog B, vesicle trafficking protein [Source:HGNC Symbol;Acc:HGNC:10700]	55	58	76	122	137	87	15	16	17	16	16	14	15	16	17	16	16	14	0	0	0	0	0	0	2.35817e+10	1.22435e+10	1.91911e+10	1.71616e+10	1.90989e+10	1.56259e+10		-0.0127901	0	-0.0231372	-0.295979	-0.00876765	-0.065958	0.0955791	-0.119132	0.158331	0.13574	0.0720868	0.377911	0.0146236	-0.163026	-0.0614482
B3GNT9	ENSG00000237172.4	ENSP00000400157.3	UDP-GlcNAc:betaGal beta-1,3-N-acetylglucosaminyltransferase 9 [Source:HGNC Symbol;Acc:HGNC:28714]	1	1	1	1	NA	NA	1	1	1	1	NA	NA	1	1	1	1	NA	NA	0	0	0.00197174	0	NA	NA	8.20821e+07	1.02425e+08	7.49284e+06	8.54008e+07	NA	NA		-0.0578202	0	-0.844777	0.517257	0.690032	0.169793	-0.283534	-0.297939	0.343733	-0.607927	-0.449105	0.404464	0.245183	-0.107938	-0.0444734
OTUD4	ENSG00000164164.17	ENSP00000409279.2;ENSP00000395487.2;ENSP00000425972.1;ENSP00000424192.2;ENSP00000423453.1	OTU deubiquitinase 4 [Source:HGNC Symbol;Acc:HGNC:24949]	5	13	14	16	4	9	5	11	11	11	3	8	5	11	11	11	3	8	0	0	0	0	0	0	8.10649e+09	1.48719e+09	1.43612e+09	1.09947e+09	4.26842e+08	6.51514e+08		-0.133111	0	0.244035	-0.0592417	-0.316639	-0.175664	0.174337	0.190888	0.102943	0.169125	0.670039	0.102686	0.455804	-0.00913256	0.00381635
STING1	ENSG00000288243.1	ENSP00000500793.1;ENSP00000500691.1;ENSP00000500823.1;ENSP00000500679.1;ENSP00000500685.1;ENSP00000500885.1;ENSP00000500450.1;ENSP00000499985.1;ENSP00000331288.4;ENSP00000499142.1;ENSP00000498596.1;ENSP00000498768.1;ENSP00000499166.1;ENSP00000498513.1;ENSP00000498683.1;ENSP00000427455.2	stimulator of interferon response cGAMP interactor 1 [Source:HGNC Symbol;Acc:HGNC:27962]	15	19	16	36	18	28	10	12	8	11	7	9	10	12	8	11	7	9	0	0	0	0	0	0	2.1942e+09	1.58362e+09	1.03595e+09	4.40465e+09	7.52477e+08	2.33565e+09		-0.535453	0	-0.437307	-0.121926	-0.116874	1.09964	0.304518	-0.248551	-0.0340939	-0.0329057	-0.495901	-0.0845674	-0.196574	0.0190692	-0.833665
SEC23A	ENSG00000100934.15	ENSP00000444193.1;ENSP00000306881.6;ENSP00000445393.2;ENSP00000450819.1;ENSP00000451230.1;ENSP00000447489.2;ENSP00000451999.1;ENSP00000452575.1;ENSP00000451924.1;ENSP00000486142.1;ENSP00000452390.1	Sec23 homolog A, COPII coat complex component [Source:HGNC Symbol;Acc:HGNC:10701]	47	70	78	94	79	74	26	36	35	28	22	26	23	33	32	25	19	23	0	0	0	0	0	0	8.17538e+09	3.73846e+09	7.59519e+09	7.02069e+09	3.66643e+09	3.19101e+09		-0.134042	0	-0.217078	-0.130845	-0.137123	0.0757184	-0.352524	-0.222314	0.511786	-0.24299	-0.425662	0.632033	-0.701481	-0.0125543	0.0328184
TIPARP	ENSG00000163659.13	ENSP00000418757.1;ENSP00000295924.7;ENSP00000420612.1;ENSP00000419982.1;ENSP00000418829.1;ENSP00000420141.1;ENSP00000438345.1	TCDD inducible poly(ADP-ribose) polymerase [Source:HGNC Symbol;Acc:HGNC:23696]	1	NA	3	NA	NA	4	1	NA	1	NA	NA	1	1	NA	1	NA	NA	1	0.000851064	NA	0.00187452	NA	NA	0.00138417	NA	NA	3.67851e+08	NA	NA	2.28275e+08		0.82396	0	0.422119	-0.388135	0.0914149	0.664333	0.17378	0.331296	-0.406404	0.433516	NA	NA	NA	NA	NA
MAPRE3	ENSG00000084764.12	ENSP00000233121.2;ENSP00000383915.3;ENSP00000497057.1;ENSP00000391705.1;ENSP00000385715.1	microtubule associated protein RP/EB family member 3 [Source:HGNC Symbol;Acc:HGNC:6892]	8	16	13	17	20	19	5	6	6	6	5	8	2	3	4	4	2	5	0	0	0	0	0.000146843	0	8.02774e+08	7.73059e+07	1.6061e+08	2.05556e+08	6.71373e+08	1.61205e+09		0.15055	0	-1.74385	-0.225597	-1.00244	0.210294	-1.05112	-0.660499	-0.394784	-1.22635	-0.46351	0.311707	-0.570899	0.329507	0.304597
PLPP2	ENSG00000141934.10	ENSP00000329697.1;ENSP00000388565.2;ENSP00000269812.2;ENSP00000488312.1;ENSP00000466947.1;ENSP00000466545.2	phospholipid phosphatase 2 [Source:HGNC Symbol;Acc:HGNC:9230]	NA	1	1	1	NA	2	NA	1	1	1	NA	1	NA	1	1	1	NA	1	NA	0	0	0	NA	0	NA	1.05141e+08	2.30966e+08	5.13965e+07	NA	3.28226e+08		NA	NA	NA	NA	NA	NA	NA	NA	NA	NA	0.86184	0.133062	0.45134	-0.188799	0.971215
PALB2	ENSG00000083093.10	ENSP00000459237.1;ENSP00000261584.4;ENSP00000454703.2;ENSP00000459882.1;ENSP00000460666.1	partner and localizer of BRCA2 [Source:HGNC Symbol;Acc:HGNC:26144]	1	1	NA	NA	NA	NA	1	1	NA	NA	NA	NA	1	1	NA	NA	NA	NA	0.000857948	0.00169338	NA	NA	NA	NA	3.70376e+06	1.8145e+06	NA	NA	NA	NA		0.907423	0	-1.90082	1.78723	1.06014	0.0424411	-0.0428351	-1.47304	1.33454	-0.947173	NA	NA	NA	NA	NA
ACTR6	ENSG00000075089.10	ENSP00000448508.1;ENSP00000447641.1;ENSP00000188312.2;ENSP00000448669.1;ENSP00000447565.1;ENSP00000450330.1;ENSP00000448447.1;ENSP00000447237.1;ENSP00000448356.1	actin related protein 6 [Source:HGNC Symbol;Acc:HGNC:24025]	2	1	4	2	1	2	2	1	3	1	1	1	2	1	3	1	1	1	0	0	0	0.000820922	0.00138658	0	2.35071e+07	2.05277e+08	2.25569e+08	1.03029e+08	1.08403e+08	1.08804e+08		0.420602	0	0.456465	0.0298521	-0.181135	0.276042	0.319398	0.305024	-0.0995517	0.386446	0.845178	-0.040894	0.248051	0.473319	0.347906
C2CD2	ENSG00000157617.17	ENSP00000388704.1;ENSP00000329302.7;ENSP00000369853.3	C2 calcium dependent domain containing 2 [Source:HGNC Symbol;Acc:HGNC:1266]	4	6	4	2	2	4	3	4	3	2	2	3	3	4	3	2	2	3	0	0	0	0	0	0	1.36686e+08	1.29806e+08	5.44391e+07	3.10415e+07	2.00882e+09	4.79184e+07		0.687593	0	0.113403	0.0959933	0.333061	0.103922	-0.244664	0.134202	0.277362	0.160907	-0.29705	0.509134	-0.375562	0.114035	-0.0595086
TUBB6	ENSG00000176014.13	ENSP00000465891.1;ENSP00000468777.1;ENSP00000465040.1;ENSP00000468179.1;ENSP00000468820.1;ENSP00000467348.1;ENSP00000318697.4;ENSP00000467969.1;ENSP00000465386.1;ENSP00000466849.1;ENSP00000468571.1;ENSP00000465448.1	tubulin beta 6 class V [Source:HGNC Symbol;Acc:HGNC:20776]	161	179	227	248	266	187	31	33	32	31	29	28	16	15	14	13	11	13	0	0	0	0	0	0	1.07679e+10	1.14717e+10	7.73468e+09	1.88616e+10	1.62518e+10	1.18508e+10		-0.0638792	0	-0.237754	-0.073168	-0.472056	0.0106321	-0.721555	-0.0426472	0.69453	-0.413126	-0.170853	0.691108	-1.00791	-0.198349	-0.284321
LRRN4CL	ENSG00000177363.5	ENSP00000325808.4	LRRN4 C-terminal like [Source:HGNC Symbol;Acc:HGNC:33724]	NA	1	NA	NA	NA	NA	NA	1	NA	NA	NA	NA	NA	1	NA	NA	NA	NA	NA	0	NA	NA	NA	NA	NA	NA	NA	NA	NA	NA		NA	NA	NA	NA	NA	NA	NA	NA	NA	NA	-1.09735	0.0420418	-0.364811	1.44733	0.21213
XPO4	ENSG00000132953.17	ENSP00000255305.6	exportin 4 [Source:HGNC Symbol;Acc:HGNC:17796]	12	11	11	12	8	16	11	7	9	8	4	10	11	7	9	8	4	10	0	0	0	0	0	0	6.64673e+08	3.68325e+08	6.49414e+09	6.98644e+09	3.10911e+09	9.7961e+08		0.221054	0	-0.234892	0.324112	0.306143	0.0987217	-0.318324	-0.12239	0.212457	-0.391067	-0.342657	-0.116054	-0.15499	-0.0569955	-0.11741
RNF149	ENSG00000163162.9	ENSP00000399090.1;ENSP00000295317.3	ring finger protein 149 [Source:HGNC Symbol;Acc:HGNC:23137]	1	1	NA	1	NA	NA	1	1	NA	1	NA	NA	1	1	NA	1	NA	NA	0	0	NA	0	NA	NA	4.27619e+07	5.14538e+07	NA	1.32809e+08	NA	NA		-0.169552	0	0.289618	0.885974	0.690681	-0.415058	-0.669598	-0.125341	0.105878	0.0116724	0.355419	-0.235159	0.322741	-0.418947	-0.471636
SDHAF1	ENSG00000205138.4	ENSP00000368165.2	succinate dehydrogenase complex assembly factor 1 [Source:HGNC Symbol;Acc:HGNC:33867]	NA	NA	NA	1	NA	NA	NA	NA	NA	1	NA	NA	NA	NA	NA	1	NA	NA	NA	NA	NA	0	NA	NA	NA	NA	NA	1.8011e+07	NA	NA		NA	NA	NA	NA	NA	NA	NA	NA	NA	NA	NA	NA	NA	NA	NA
SPTB	ENSG00000070182.21	ENSP00000495909.1;ENSP00000451324.1;ENSP00000374370.4;ENSP00000374372.3	spectrin beta, erythrocytic [Source:HGNC Symbol;Acc:HGNC:11274]	388	275	245	410	420	333	146	129	126	105	92	104	138	123	119	99	88	100	0	0	0	0	0	0	1.07942e+10	1.42461e+10	1.01887e+10	2.00132e+10	8.80831e+09	1.25641e+10		-0.0552338	0	-0.875964	1.32864	1.73435	0.506306	0.42604	-0.224166	0.565706	-0.783859	-0.0360638	-1.118	0.0611985	-0.327791	-1.26331
EXOSC10	ENSG00000171824.14	ENSP00000307307.7;ENSP00000366135.4;ENSP00000465008.1	exosome component 10 [Source:HGNC Symbol;Acc:HGNC:9138]	32	38	37	59	36	37	26	23	25	26	17	22	26	23	25	26	17	22	0	0	0	0	0	0	2.83656e+09	5.23819e+08	3.08467e+10	3.15008e+10	4.65891e+09	3.22916e+09		0.105413	0	0.44749	0.116154	0.153243	-0.0277596	0.313914	0.264338	0.0322413	0.120915	0.672896	-0.157232	0.369402	0.275075	0.0195238
MAPK9	ENSG00000050748.18	ENSP00000394560.2;ENSP00000377028.3;ENSP00000389338.1;ENSP00000345524.6;ENSP00000321410.6;ENSP00000377029.4;ENSP00000397422.2;ENSP00000430608.1;ENSP00000443149.1;ENSP00000380262.3	mitogen-activated protein kinase 9 [Source:HGNC Symbol;Acc:HGNC:6886]	15	14	19	16	11	16	10	10	13	8	5	7	9	7	9	7	2	5	0	0	0	0	0	0	7.35371e+08	1.10254e+09	1.95412e+09	1.52579e+09	1.50965e+10	6.42878e+08		0.172386	0	-0.291023	-0.273335	-0.156771	-0.126608	-0.356747	-0.189424	-0.344709	-0.345004	-0.422805	-0.0212427	-0.388857	0.14635	0.162063
DCD	ENSG00000161634.12	ENSP00000293371.6;ENSP00000450415.1;ENSP00000406773.2	dermcidin [Source:HGNC Symbol;Acc:HGNC:14669]	3	7	9	38	9	11	2	4	5	7	4	5	2	4	5	7	4	5	0	0	0	0	0	0	1.92871e+09	2.09898e+09	6.80449e+08	6.40103e+09	3.3118e+09	1.64133e+09		-0.284768	0	-0.100569	-0.17263	0.168831	-0.602734	-0.52505	0.335592	-0.194158	0.0140316	-0.0260227	0.514735	-0.231616	0.59303	-0.851857
ZMYND8	ENSG00000101040.19	ENSP00000312237.7;ENSP00000354166.3;ENSP00000392964.2;ENSP00000418495.2;ENSP00000262975.4;ENSP00000420095.2;ENSP00000335537.3;ENSP00000443086.3;ENSP00000418210.1;ENSP00000479806.2;ENSP00000413727.1;ENSP00000394379.1;ENSP00000393806.1;ENSP00000396725.3;ENSP00000348246.4;ENSP00000379577.4;ENSP00000439800.1;ENSP00000479197.1;ENSP00000482048.1;ENSP00000361093.5	zinc finger MYND-type containing 8 [Source:HGNC Symbol;Acc:HGNC:9397]	1	2	7	11	2	5	1	2	7	6	1	3	1	2	7	6	1	3	0.000740192	0	0	0	0	0	3.83055e+07	5.33441e+07	1.27397e+08	3.08461e+08	1.50569e+08	1.5571e+08		-0.959594	0	0.807428	-0.76878	-0.410971	-0.0116514	0.933509	-0.215708	-0.568241	1.12669	1.25027	-0.765351	0.372127	-1.32325	0.133724
MRPS31	ENSG00000102738.8	ENSP00000315397.6	mitochondrial ribosomal protein S31 [Source:HGNC Symbol;Acc:HGNC:16632]	15	15	13	30	24	19	10	12	10	10	8	10	10	12	10	10	8	10	0	0	0	0	0	0	9.06322e+08	9.07678e+08	8.89167e+08	1.15727e+09	7.59555e+09	3.28751e+08		0.092836	0	0.00376031	-0.336587	0.15917	0.0334523	0.1437	0.0563291	-0.0775816	0.272811	0.34103	-0.201892	0.587791	-0.0152867	0.0139968
IGLC2	ENSG00000211677.2	ENSP00000374856.2	immunoglobulin lambda constant 2 [Source:HGNC Symbol;Acc:HGNC:5856]	NA	303	NA	NA	NA	NA	NA	13	NA	NA	NA	NA	NA	1	NA	NA	NA	NA	NA	0	NA	NA	NA	NA	NA	4.79165e+08	NA	NA	NA	NA		NA	NA	NA	NA	NA	NA	NA	NA	NA	NA	-1.11435	0.264646	-0.704489	0.172501	0.233402
PIGT	ENSG00000124155.18	ENSP00000279035.8;ENSP00000492883.1;ENSP00000441577.1;ENSP00000492295.1;ENSP00000492743.1;ENSP00000492727.1;ENSP00000491458.1;ENSP00000492007.1;ENSP00000492464.1;ENSP00000491072.1;ENSP00000361774.4;ENSP00000491170.1;ENSP00000492418.1;ENSP00000407574.2;ENSP00000491171.1;ENSP00000492270.1;ENSP00000492875.1;ENSP00000491118.1;ENSP00000491308.1;ENSP00000491600.1;ENSP00000491297.1;ENSP00000492370.1;ENS…	phosphatidylinositol glycan anchor biosynthesis class T [Source:HGNC Symbol;Acc:HGNC:14938]	8	11	10	20	12	17	7	9	9	8	6	9	7	9	9	8	6	9	0	0	0	0	0	0	2.52492e+09	7.33763e+08	1.18748e+09	5.56937e+08	5.79418e+08	3.24292e+08		-0.0659624	0	-0.740285	0.0634495	0.191455	0.108999	-0.511258	-0.0903149	-0.0825061	-0.438256	-0.301902	0.162319	0.0365871	-0.0927813	-0.0680424
RBM12	ENSG00000244462.8	ENSP00000363228.3;ENSP00000352668.1;ENSP00000363217.3;ENSP00000411036.1;ENSP00000392642.1;ENSP00000411692.1	RNA binding motif protein 12 [Source:HGNC Symbol;Acc:HGNC:9898]	38	51	44	74	39	50	21	26	28	21	17	18	21	26	28	21	17	18	0	0	0	0	0	0	1.64634e+09	4.5634e+09	4.59876e+09	2.60126e+09	5.38065e+09	2.96714e+09		0.0340677	0	0.440901	-0.0521495	-0.084133	-0.0888697	0.167144	0.291298	-0.0858007	-0.00962556	0.391446	0.0912752	0.447387	0.131223	0.0303284
GOLGA4	ENSG00000144674.16	ENSP00000354486.2;ENSP00000406894.1;ENSP00000349305.4;ENSP00000387633.2;ENSP00000403009.1;ENSP00000392907.1;ENSP00000405842.1;ENSP00000478175.1	golgin A4 [Source:HGNC Symbol;Acc:HGNC:4427]	7	12	46	104	3	33	7	12	39	54	2	22	7	12	38	53	2	21	0	0	0	0	0	0	9.86048e+08	9.19878e+07	3.64918e+09	2.89777e+10	1.69416e+09	1.92486e+09		-0.757673	0	0.60125	-0.0666447	-0.4821	-0.423027	0.743011	-0.548864	-0.13053	0.381458	1.23894	-0.414904	0.467143	-0.834002	-0.0327216
RYR1	ENSG00000196218.13	ENSP00000347667.3;ENSP00000352608.2;ENSP00000470927.1;ENSP00000471601.1;ENSP00000472497.1;ENSP00000470848.1;ENSP00000471404.1;ENSP00000472126.1	ryanodine receptor 1 [Source:HGNC Symbol;Acc:HGNC:10483]	1	1	NA	NA	NA	NA	1	1	NA	NA	NA	NA	1	1	NA	NA	NA	NA	0	0.000924962	NA	NA	NA	NA	5.75779e+07	NA	NA	NA	NA	NA		-0.200552	0	-0.324933	0.479081	0.540155	0.129456	-0.00796041	-0.344976	0.121923	0.43518	-0.858256	0.62179	-0.544769	0.0283534	0.255336
PPP1R7	ENSG00000115685.15	ENSP00000396376.1;ENSP00000385012.1;ENSP00000412092.1;ENSP00000385657.1;ENSP00000272983.8;ENSP00000234038.6;ENSP00000385498.3;ENSP00000409719.1;ENSP00000385022.3;ENSP00000385466.1;ENSP00000397985.1;ENSP00000392373.1;ENSP00000413360.1	protein phosphatase 1 regulatory subunit 7 [Source:HGNC Symbol;Acc:HGNC:9295]	48	56	78	102	80	91	27	27	31	25	20	25	27	27	31	25	20	25	0	0	0	0	0	0	1.40743e+10	4.06572e+09	4.46608e+09	8.49434e+09	1.67938e+10	4.12849e+09		0.254867	0	-0.181796	0.218387	0.0381203	0.178522	0.0728326	-0.111291	-0.0582378	-0.0554459	-0.0611349	-0.051307	-0.0490174	0.11468	-0.0820072
C7orf25	ENSG00000136197.13	ENSP00000343364.4;ENSP00000413029.2;ENSP00000396597.1;ENSP00000413106.1;ENSP00000416542.1	chromosome 7 open reading frame 25 [Source:HGNC Symbol;Acc:HGNC:21703]	2	3	3	1	NA	1	2	3	3	1	NA	1	2	3	3	1	NA	1	0	0	0	0	NA	0	2.10617e+08	6.21168e+09	4.774e+07	1.05261e+08	NA	2.30899e+08		0.0554947	0	0.292501	0.274317	0.482188	0.0409155	0.235508	0.10569	0.330498	-0.0923517	-0.245273	0.311116	0.0347415	-0.177147	-0.00364233
GUCY1B1	ENSG00000061918.14	ENSP00000427226.1;ENSP00000498984.1;ENSP00000426786.1;ENSP00000426319.1;ENSP00000422313.1;ENSP00000264424.8;ENSP00000420842.1;ENSP00000425065.1	guanylate cyclase 1 soluble subunit beta 1 [Source:HGNC Symbol;Acc:HGNC:4687]	7	15	19	36	20	13	7	12	15	17	9	8	7	12	15	17	9	8	0	0	0	0	0	0	1.33172e+08	3.93053e+08	3.6955e+08	8.63133e+08	3.1842e+09	1.86556e+09		0.190844	0	-0.773509	0.348602	-0.0399544	-0.0123506	-0.32907	-0.167752	0.180277	-0.617693	-0.884973	0.260032	-1.02147	-0.115533	-0.242092
CLIC1	ENSG00000223639.6	ENSP00000401292.2;ENSP00000404589.1;ENSP00000404037.1;ENSP00000416211.1;ENSP00000484581.1;ENSP00000407791.2;ENSP00000406968.1;ENSP00000400280.1;ENSP00000412217.1;ENSP00000479501.1;ENSP00000406335.2;ENSP00000400532.1;ENSP00000410965.1;ENSP00000391395.1;ENSP00000482255.1;ENSP00000407429.2;ENSP00000406088.1;ENSP00000408357.1;ENSP00000409247.1;ENSP00000478930.1;ENSP00000398056.2;ENSP00000409979.1;ENS…	chloride intracellular channel 1 [Source:HGNC Symbol;Acc:HGNC:2062]	80	102	127	223	252	185	18	21	18	18	17	16	18	21	18	18	17	16	0	0	0	0	0	0	3.47003e+10	3.23079e+10	4.59389e+10	4.44032e+10	3.32092e+10	1.96262e+10		0.132379	0	-0.00337555	-0.0318567	0.0380136	0.129936	0.0591662	0.00565635	0.120915	0.54849	0.301364	0.0926168	0.296408	-0.175819	-0.111551
PLGRKT	ENSG00000107020.10	ENSP00000223864.2	plasminogen receptor with a C-terminal lysine [Source:HGNC Symbol;Acc:HGNC:23633]	15	17	24	22	16	15	8	9	9	5	6	5	8	9	9	5	6	5	0	0	0	0	0	0	4.05728e+09	3.33459e+09	2.19022e+09	8.79786e+09	4.7872e+09	3.15795e+09		0.232671	0	-0.146177	-0.580756	0.762539	0.52033	0.335687	-0.257137	-0.400906	-0.132502	-0.331985	-0.0801656	0.221499	-0.118834	0.402079
ENGASE	ENSG00000167280.17	ENSP00000308158.10;ENSP00000463537.1;ENSP00000462333.1;ENSP00000300682.10	endo-beta-N-acetylglucosaminidase [Source:HGNC Symbol;Acc:HGNC:24622]	5	8	10	11	5	7	4	6	7	7	4	7	4	6	7	7	4	7	0	0	0	0	0	0	2.72327e+08	2.16432e+08	3.99812e+08	2.82334e+08	3.24764e+08	1.33049e+08		0.425756	0	-0.375284	0.928336	-0.161194	-0.0828645	-0.921143	-0.291497	0.40045	-0.18354	-0.39929	0.258676	-0.378836	0.252597	0.255015
PLAC9	ENSG00000189129.14	ENSP00000361344.1;ENSP00000361341.2;ENSP00000361337.3	placenta associated 9 [Source:HGNC Symbol;Acc:HGNC:19255]	6	8	5	5	8	5	4	4	3	1	3	2	4	4	3	1	3	2	0	0	0	0	0	0	6.59009e+08	1.24196e+09	4.83537e+08	3.68537e+07	6.32929e+08	1.90155e+08		0.357159	0	-0.299431	0.839667	-0.267801	-0.0656212	0.00649785	0.303274	0.309031	-1.74261	-1.47009	-0.276321	-1.63304	1.25435	0.509183
FBXO3	ENSG00000110429.14	ENSP00000435680.1;ENSP00000265651.3;ENSP00000433781.1;ENSP00000435165.1;ENSP00000434001.1;ENSP00000431745.1;ENSP00000408836.2;ENSP00000434099.1;ENSP00000431502.1	F-box protein 3 [Source:HGNC Symbol;Acc:HGNC:13582]	3	5	5	6	5	4	3	4	4	4	3	3	3	4	4	4	3	3	0	0	0	0	0	0	3.13957e+08	3.46942e+08	3.62833e+08	1.88728e+08	2.56597e+08	2.48909e+08		0.216805	0	-0.302913	0.185028	-0.0324467	-0.00318698	-0.282879	-0.300275	0.187706	0.576761	-0.32082	0.0858302	-0.333211	0.391692	0.0828651
BCL3	ENSG00000069399.15	ENSP00000164227.5;ENSP00000393731.1	BCL3 transcription coactivator [Source:HGNC Symbol;Acc:HGNC:998]	3	4	7	4	1	2	3	3	5	3	1	2	3	3	5	3	1	2	0	0	0	0	0	0	1.0883e+08	9.93542e+09	5.27632e+07	2.7939e+08	4.51065e+07	2.06254e+07		0.408369	0	-0.0799342	0.500667	0.0650642	-0.131761	-0.351676	-0.0374149	0.464215	-0.0251443	-0.330687	0.0752596	-0.158559	0.32756	0.335177
FHAD1	ENSG00000142621.19	ENSP00000402241.2;ENSP00000365166.4;ENSP00000365165.5;ENSP00000436559.2;ENSP00000365163.3;ENSP00000399819.1;ENSP00000434909.1;ENSP00000318812.9;ENSP00000432147.1;ENSP00000351770.4	forkhead associated phosphopeptide binding domain 1 [Source:HGNC Symbol;Acc:HGNC:29408]	NA	1	1	NA	NA	NA	NA	1	1	NA	NA	NA	NA	1	1	NA	NA	NA	NA	0.00169396	0.00197217	NA	NA	NA	NA	4.78691e+07	7.60688e+06	NA	NA	NA		NA	NA	NA	NA	NA	NA	NA	NA	NA	NA	0.325109	0.801812	-0.0409646	0.572298	0.944704
PTCD3	ENSG00000132300.19	ENSP00000386963.2;ENSP00000386922.3;ENSP00000394441.1;ENSP00000254630.7;ENSP00000487135.1	pentatricopeptide repeat domain 3 [Source:HGNC Symbol;Acc:HGNC:24717]	15	28	24	32	22	19	11	19	17	17	9	14	11	19	17	17	9	14	0	0	0	0	0	0	7.01652e+08	6.33536e+08	5.4557e+08	1.04856e+09	4.66648e+08	3.70016e+09		0.07215	0	-0.305495	0.080286	0.163304	-0.0823294	-0.0470498	0.0320626	0.000456725	0.0346947	0.398173	-0.185091	0.604021	-0.246329	0.085997
LSP1	ENSG00000288199.3	ENSP00000500350.1;ENSP00000500907.1;ENSP00000500445.1;ENSP00000500923.1;ENSP00000500060.1;ENSP00000500477.1;ENSP00000500341.1;ENSP00000500113.1;ENSP00000500534.1;ENSP00000500618.1;ENSP00000500330.1;ENSP00000500942.1;ENSP00000500675.1;ENSP00000502383.1;ENSP00000308383.4;ENSP00000411191.1;ENSP00000402543.1;ENSP00000371194.1;ENSP00000383932.2;ENSP00000414106.1;ENSP00000400346.1;ENSP00000400999.1;ENS…	lymphocyte specific protein 1 [Source:HGNC Symbol;Acc:HGNC:6707]	43	59	58	87	54	55	15	16	19	16	13	13	15	16	19	16	13	13	0	0	0	0	0	0	2.18644e+10	1.16524e+10	1.76672e+10	1.42836e+10	3.21892e+10	3.65157e+09		-0.739939	0	0.657802	-0.766112	0.0620896	-0.827299	1.16113	0.222654	0.434966	0.428901	0.392528	0.410119	0.746436	-0.573111	-0.540616
STX4	ENSG00000103496.15	ENSP00000390788.2;ENSP00000378447.1;ENSP00000454419.1;ENSP00000454841.1;ENSP00000317714.3;ENSP00000480544.1	syntaxin 4 [Source:HGNC Symbol;Acc:HGNC:11439]	19	21	30	30	16	33	9	10	12	10	7	10	9	10	12	10	7	10	0	0	0	0	0	0	3.46571e+09	7.5002e+08	3.27441e+09	3.52577e+09	1.4994e+09	9.58307e+08		-0.0432212	0	0.0192009	0.115389	-0.105533	0.150058	0.278393	0.0842338	0.00383145	0.208979	-0.0741964	-0.218793	0.20664	0.2459	0.243162
SERPINB6	ENSG00000124570.21	ENSP00000369896.1;ENSP00000369901.1;ENSP00000369912.2;ENSP00000369919.3;ENSP00000493936.1;ENSP00000497149.1;ENSP00000496073.1;ENSP00000484343.1;ENSP00000481398.1;ENSP00000494161.1;ENSP00000494650.1;ENSP00000369891.1;ENSP00000495362.1;ENSP00000495361.1;ENSP00000495086.1;ENSP00000496225.1;ENSP00000494217.1;ENSP00000496341.1;ENSP00000494453.1;ENSP00000494783.1;ENSP00000494930.1	serpin family B member 6 [Source:HGNC Symbol;Acc:HGNC:8950]	55	79	67	90	88	85	30	30	31	25	18	27	30	29	30	24	18	27	0	0	0	0	0	0	6.88425e+09	6.96885e+09	8.97756e+09	1.14023e+10	8.14527e+09	5.94497e+09		0.43868	0	-0.334798	-0.0682852	-0.454937	0.107067	-0.6508	-0.37355	-0.366526	-0.312405	-0.463863	0.0656048	-0.671193	0.0712652	0.110877
SPTBN2	ENSG00000173898.14	ENSP00000432568.1;ENSP00000433593.1;ENSP00000433631.1;ENSP00000499027.1;ENSP00000311489.2;ENSP00000482000.1;ENSP00000480692.1	spectrin beta, non-erythrocytic 2 [Source:HGNC Symbol;Acc:HGNC:11276]	81	77	112	155	92	80	48	45	65	62	27	33	36	35	55	50	20	25	0	0	0	0	0	0	2.02996e+10	2.26106e+09	2.50056e+09	1.48865e+10	7.28139e+08	1.86245e+10		-0.0621913	0	0.595921	-0.0565058	0.258872	-0.113406	-0.202932	-0.287388	-0.254916	0.945457	0.777145	-0.369844	0.433756	0.195866	-0.691874
[truncated: 10,070 more rows]
[truncated: 111 more columns]

## Sheet: Ratio Quant only
Gene_Symbol \ Working sample name	PNr219_S0	PNr102_S0	PNr614_S2	PNr203_S0	PNr303_S2	PNr104_S0	PNr703_S2	PNr213_S2	PNr159_S0	PNr102_S2	PNr203_S2	PNr311_S0	PNr614_S0	PNr619_S2	PNr159_S2	PNr607_S0	PNr321_S0	PNr703_S0	PNr104_S2	PNr323_S2	PNr206_S0	PNr509_S2	PNr213_S0	PNr208_S0	PNr220_S0	PNr133_S2	PNr208_S2	PNr133_S0	PNr509_S0	PNr321_S2	PNr205_S2	PNr206_S2	PNr314_S0	PNr205_S0	PNr323_S0	PNr326_S0	PNr306_S0	PNr619_S0	PNr507_S2	PNr607_S2	PNr210_S0	PNr617_S0	PNr319_S2	PNr322_S2	PNr322_S0	PNr210_S2	PNr507_S0	PNr326_S2	PNr306_S2
[truncated: 10,951 more rows]
[truncated: 5 more columns]
