# Supplementary material for: Longitudinal molecular profiling elucidates immunometabolism dynamics in breast cancer
Source: Nat Commun. 2024 May 7;15:3837. doi: 10.1038/s41467-024-47932-y (PMC11076527; doi:10.1038/s41467-024-47932-y)
Supplement: Supplementary file 9 — Supplementary Data 6 [file 41467_2024_47932_MOESM9_ESM.xlsx]

## Sheet: Sheet1
Pair-wise DGEs
logFC	AveExpr	t	P.Value	adj.P.Val	B	group	gene
-2.25032	9.85384	-9.38368	1.73661e-17	5.65931e-16	29.0631	post vs.pre	MMP11
2.20042	9.44649	13.0867	1.83065e-28	4.05672e-26	54.028	post vs.pre	FOS
2.12632	10.5733	19.4247	2.20331e-47	2.44127e-44	97.0509	post vs.pre	DUSP1
1.87403	10.3432	14.0538	2.10545e-31	5.8321e-29	60.7186	post vs.pre	EGR1
1.86088	9.18701	8.03124	9.12423e-14	7.23816e-13	20.6295	post vs.pre	COL17A1
1.83778	8.60046	10.272	4.82809e-20	2.97196e-18	34.8689	post vs.pre	FOSB
1.77523	8.71755	8.49963	5.00389e-15	6.02643e-14	23.4846	post vs.pre	KRT14
1.73397	8.35766	8.69681	1.44278e-15	2.0761e-14	24.7087	post vs.pre	C2orf40
1.72071	9.47817	8.60181	2.63071e-15	3.38933e-14	24.1174	post vs.pre	DARC
1.70021	8.76814	8.21333	2.97758e-14	2.74382e-13	21.7303	post vs.pre	LOC651397
1.69424	8.73435	11.0958	1.80863e-22	2.50495e-20	40.386	post vs.pre	OSR1
1.6727	10.2553	7.54891	1.67e-12	8.89309e-12	17.7749	post vs.pre	MYH11
1.66994	9.58543	7.9	2.0301e-13	1.45119e-12	19.8437	post vs.pre	SYNM
-1.64675	9.10693	-8.99449	2.15895e-16	4.01227e-15	26.5793	post vs.pre	UBE2C
1.64084	9.15797	7.94828	1.51373e-13	1.11238e-12	20.132	post vs.pre	TP63
1.62048	10.2054	6.13721	4.63791e-09	1.04874e-08	10.0208	post vs.pre	SFRP1
1.60734	9.81909	7.06648	2.78397e-11	1.05501e-10	15.0171	post vs.pre	KRT17
1.58663	9.47588	8.3053	1.68404e-14	1.681e-13	22.2907	post vs.pre	CCL14
-1.51088	9.1181	-9.79474	1.16435e-18	5.8641e-17	31.728	post vs.pre	TOP2A
1.47555	10.6489	6.17814	3.73666e-09	8.62547e-09	10.2313	post vs.pre	ACTG2
-1.45462	8.42451	-8.35079	1.26897e-14	1.36941e-13	22.5691	post vs.pre	COL10A1
-1.4435	10.5464	-7.6095	1.16486e-12	6.52298e-12	18.1283	post vs.pre	ISG15
-1.43699	8.87958	-5.95178	1.22044e-08	2.56107e-08	9.0793	post vs.pre	COL11A1
-1.4223	9.29646	-8.24202	2.49338e-14	2.38161e-13	21.9048	post vs.pre	CDC20
1.41265	8.97691	8.32456	1.49398e-14	1.54704e-13	22.4085	post vs.pre	CCL15
1.40906	8.99963	6.38878	1.21179e-09	3.10802e-09	11.3289	post vs.pre	OXTR
1.39116	8.31206	9.13069	8.97755e-17	2.11641e-15	27.4439	post vs.pre	TUBB2B
1.38473	9.52435	7.97887	1.25638e-13	9.53471e-13	20.3151	post vs.pre	MATN2
1.37963	9.12353	8.80841	7.09967e-16	1.14006e-14	25.4068	post vs.pre	CLDN11
-1.36643	8.56725	-9.89146	6.1316e-19	3.23515e-17	32.3607	post vs.pre	ASPM
1.3609	9.7152	10.2948	4.14347e-20	2.70057e-18	35.0198	post vs.pre	CYR61
1.36005	9.18011	10.7686	1.68472e-21	1.69698e-19	38.1818	post vs.pre	RGS1
1.35884	10.2876	14.2411	5.67812e-32	3.14568e-29	62.014	post vs.pre	ZFP36
1.34196	10.3484	7.45817	2.85629e-12	1.41563e-11	17.2484	post vs.pre	TGFBR3
1.33622	9.2113	7.72166	5.95644e-13	3.66652e-12	18.7866	post vs.pre	PDK4
1.33106	7.98226	8.79594	7.68646e-16	1.19952e-14	25.3287	post vs.pre	TP73L
-1.32952	10.1298	-10.4952	1.07382e-20	8.49849e-19	36.3529	post vs.pre	CKS2
1.31887	8.38741	9.09416	1.13658e-16	2.51866e-15	27.2115	post vs.pre	SDPR
1.3047	9.39295	9.77847	1.29681e-18	6.13763e-17	31.6218	post vs.pre	SOCS2
1.26653	8.66358	6.4145	1.05444e-09	2.72336e-09	11.4646	post vs.pre	TF
-1.2594	9.08015	-9.47802	9.37298e-18	3.46175e-16	29.6711	post vs.pre	PRC1
-1.25193	9.17812	-8.68346	1.57014e-15	2.20217e-14	24.6254	post vs.pre	PTTG1
-1.24545	9.95454	-8.89008	4.2156e-16	7.18597e-15	25.9202	post vs.pre	SULF1
-1.24461	8.7745	-9.73976	1.67502e-18	7.4237e-17	31.3693	post vs.pre	NUSAP1
1.24151	7.75155	9.66696	2.70848e-18	1.11148e-16	30.8953	post vs.pre	DST
1.23414	9.79991	10.6021	5.21113e-21	4.44149e-19	37.0667	post vs.pre	LOC730525
1.23148	9.7119	10.3524	2.81324e-20	1.94817e-18	35.402	post vs.pre	SGK1
-1.22447	12.7721	-7.20295	1.26883e-11	5.1309e-11	15.7867	post vs.pre	COL1A2
1.21713	9.07623	8.17412	3.79324e-14	3.30938e-13	21.4922	post vs.pre	MYLK
1.20973	7.98244	7.71146	6.33254e-13	3.8552e-12	18.7265	post vs.pre	KRT5
-1.20881	12.3439	-6.11974	5.08455e-09	1.13582e-08	9.93129	post vs.pre	COL1A1
-1.20468	8.43644	-8.74105	1.08974e-15	1.65401e-14	24.9849	post vs.pre	CCNB2
-1.2033	9.41077	-4.77887	3.47341e-06	5.05721e-06	3.61475	post vs.pre	HBA1
-1.19933	8.20759	-9.03846	1.62723e-16	3.53523e-15	26.8579	post vs.pre	NEK2
-1.19315	8.58813	-9.68656	2.38003e-18	1.01426e-16	31.0228	post vs.pre	UHRF1
1.19078	10.6801	10.7461	1.96267e-21	1.8122e-19	38.031	post vs.pre	SGK
-1.18366	8.64969	-9.3718	1.87661e-17	5.77728e-16	28.9866	post vs.pre	UBE2T
-1.17495	10.951	-8.03054	9.16329e-14	7.23816e-13	20.6253	post vs.pre	CTHRC1
1.16413	9.16373	9.24794	4.20134e-17	1.16377e-15	28.1922	post vs.pre	SPRY2
-1.15479	9.26485	-6.86274	8.85858e-11	2.85329e-10	13.8843	post vs.pre	CXCL10
1.15428	8.80697	7.96429	1.37311e-13	1.02797e-12	20.2278	post vs.pre	TSPAN7
1.15128	10.2376	10.4343	1.61924e-20	1.19608e-18	35.9473	post vs.pre	SPRY1
1.14756	11.0896	3.2034	0.00158765	0.0017841	-2.17389	post vs.pre	PIP
-1.14735	8.286	-5.07165	9.18246e-07	1.45762e-06	4.8946	post vs.pre	CNTNAP2
1.14698	9.665	6.65027	2.90118e-10	8.54921e-10	12.7246	post vs.pre	NTN4
-1.14224	8.47083	-9.10806	1.03902e-16	2.34945e-15	27.2999	post vs.pre	CDCA5
1.1404	9.9405	3.253	0.00134688	0.00152748	-2.02209	post vs.pre	MUCL1
-1.136	10.9579	-4.56315	8.9255e-06	1.2331e-05	2.71023	post vs.pre	HBA2
1.12669	8.36753	7.79224	3.89593e-13	2.60041e-12	19.2035	post vs.pre	KCNMB1
1.10759	8.49736	8.92074	3.46454e-16	6.0932e-15	26.1135	post vs.pre	LEPR
-1.10162	9.38009	-5.02281	1.15086e-06	1.8036e-06	4.67704	post vs.pre	PITX1
-1.09539	8.13628	-8.84742	5.53623e-16	9.05809e-15	25.6518	post vs.pre	MELK
1.08645	8.04993	8.18273	3.59705e-14	3.19612e-13	21.5444	post vs.pre	MAMDC2
-1.08536	8.71017	-7.44489	3.08882e-12	1.50767e-11	17.1716	post vs.pre	DIO2
1.07835	8.27654	10.9534	4.7832e-22	5.29978e-20	39.4253	post vs.pre	APOLD1
1.07832	7.60179	9.54073	6.21327e-18	2.45868e-16	30.0765	post vs.pre	CNN1
-1.06944	11.1804	-6.87468	8.28164e-11	2.69093e-10	13.9502	post vs.pre	COL5A2
1.06834	8.95219	8.48676	5.42482e-15	6.39436e-14	23.4051	post vs.pre	RASD1
1.06368	8.33145	5.89995	1.59398e-08	3.29503e-08	8.8197	post vs.pre	CD300LG
1.05353	10.9726	6.1832	3.63788e-09	8.41498e-09	10.2574	post vs.pre	MT1X
1.05241	10.076	7.29551	7.41196e-12	3.19551e-11	16.3135	post vs.pre	RGS2
1.04889	8.36883	7.11809	2.07034e-11	8.07725e-11	15.3071	post vs.pre	LAMB3
1.04684	9.59044	8.64119	2.05155e-15	2.7387e-14	24.3621	post vs.pre	RHOU
1.04509	9.67142	7.31974	6.43526e-12	2.80719e-11	16.452	post vs.pre	MFAP4
1.04472	9.14557	3.98841	9.41832e-05	0.000117385	0.46793	post vs.pre	KRT15
-1.0439	9.27533	-5.24686	4.0337e-07	6.73093e-07	5.68833	post vs.pre	COMP
-1.04045	8.1633	-9.14407	8.23393e-17	1.9833e-15	27.5291	post vs.pre	CDC2
1.03749	8.51041	8.60422	2.59099e-15	3.37744e-14	24.1323	post vs.pre	TSHZ2
1.03562	10.6706	11.0379	2.68674e-22	3.30768e-20	39.995	post vs.pre	JUN
-1.03177	8.33594	-8.21231	2.99641e-14	2.74382e-13	21.7241	post vs.pre	PTTG3P
1.03061	8.0511	6.32338	1.72324e-09	4.29067e-09	10.9856	post vs.pre	KRT16
-1.01355	9.06696	-6.44609	8.88468e-10	2.32724e-09	11.6317	post vs.pre	FNDC1
1.01351	8.10397	6.98295	4.48492e-11	1.57256e-10	14.5503	post vs.pre	SNORA12
-1.01291	8.38363	-7.58291	1.36459e-12	7.4116e-12	17.973	post vs.pre	AURKA
1.01074	7.92563	7.63515	9.99639e-13	5.70928e-12	18.2784	post vs.pre	PAMR1
1.0076	10.6888	9.26618	3.73221e-17	1.08823e-15	28.3089	post vs.pre	SNORD13
-1.00713	9.99018	-7.05509	2.97156e-11	1.10692e-10	14.9532	post vs.pre	OAS2
-1.00303	11.4897	-4.18451	4.32826e-05	5.60246e-05	1.20486	post vs.pre	HBB
1.00229	9.45001	6.14248	4.51096e-09	1.02631e-08	10.0478	post vs.pre	CX3CL1
1.00185	8.88739	4.10642	5.91861e-05	7.5464e-05	0.907856	post vs.pre	KRT6B
1.0012	9.62992	11.2638	5.72077e-23	1.05644e-20	41.5231	post vs.pre	AXUD1
0.997032	7.82787	9.23866	4.46233e-17	1.20592e-15	28.1328	post vs.pre	RSPO3
0.989953	8.20077	4.66667	5.69707e-06	8.03099e-06	3.14013	post vs.pre	ALB
0.989696	8.62412	9.25544	4.00165e-17	1.13688e-15	28.2402	post vs.pre	EGR2
-0.98418	9.30893	-3.2514	0.00135408	0.00153251	-2.02702	post vs.pre	S100P
-0.98371	9.112	-7.74066	5.31434e-13	3.36473e-12	18.8986	post vs.pre	PAQR4
-0.98242	9.49146	-7.70999	6.38843e-13	3.86065e-12	18.7179	post vs.pre	LOC731049
0.981335	8.8285	5.30379	3.07485e-07	5.21736e-07	5.95058	post vs.pre	KIT
-0.979639	7.96486	-8.64439	2.01044e-15	2.71655e-14	24.382	post vs.pre	NCAPG
0.979494	8.59971	6.89082	7.5609e-11	2.47123e-10	14.0392	post vs.pre	KRT17P3
-0.976793	8.25207	-7.72234	5.93223e-13	3.66652e-12	18.7906	post vs.pre	TK1
0.973827	10.1635	6.26568	2.34671e-09	5.68963e-09	10.6845	post vs.pre	ITM2A
-0.970914	7.98033	-8.36077	1.19252e-14	1.33466e-13	22.6302	post vs.pre	CEP55
-0.966189	8.96776	-6.4307	9.65831e-10	2.52392e-09	11.5503	post vs.pre	CXCL9
-0.966164	11.5271	-11.1887	9.56881e-23	1.51461e-20	41.0149	post vs.pre	COL4A1
0.965418	9.89724	4.55884	9.09255e-06	1.25305e-05	2.69249	post vs.pre	CRYAB
-0.958756	10.1243	-5.14354	6.56753e-07	1.06698e-06	5.21779	post vs.pre	HIST1H1C
0.954637	7.68293	8.8773	4.57445e-16	7.67954e-15	25.8397	post vs.pre	PTN
-0.953891	7.69588	-5.26322	3.73189e-07	6.25558e-07	5.76345	post vs.pre	CST1
0.950339	9.18316	7.23542	1.05122e-11	4.39527e-11	15.971	post vs.pre	C10orf10
0.943676	7.63205	7.11647	2.08964e-11	8.12395e-11	15.298	post vs.pre	LOC650517
0.939494	8.87812	5.4559	1.47439e-07	2.63063e-07	6.66156	post vs.pre	HOXA5
0.939243	8.80677	6.12699	4.89423e-09	1.09773e-08	9.96844	post vs.pre	CLDN5
0.937691	8.01833	5.39464	1.98571e-07	3.44854e-07	6.37342	post vs.pre	SOX10
0.93417	7.92804	8.84677	5.55911e-16	9.05809e-15	25.6477	post vs.pre	FCER1A
-0.931943	7.82675	-7.77405	4.34722e-13	2.81679e-12	19.0959	post vs.pre	BIRC5
0.931918	9.18609	8.18228	3.60713e-14	3.19612e-13	21.5417	post vs.pre	RND3
-0.928966	8.89069	-9.17863	6.58457e-17	1.62127e-15	27.7494	post vs.pre	ECT2
-0.925602	9.05703	-5.50021	1.18706e-07	2.13516e-07	6.87145	post vs.pre	SLC7A5
0.924155	7.43174	8.33148	1.43108e-14	1.50211e-13	22.4508	post vs.pre	TCEAL2
0.923534	7.66799	8.30922	1.64352e-14	1.65548e-13	22.3147	post vs.pre	KLHL13
0.923473	8.21291	6.28942	2.06716e-09	5.07851e-09	10.8081	post vs.pre	MME
0.923093	8.40232	5.07039	9.23611e-07	1.46404e-06	4.88899	post vs.pre	CLDN8
0.921349	8.13116	5.67083	5.09605e-08	9.7189e-08	7.69109	post vs.pre	RERGL
0.920803	8.31981	7.69314	7.06751e-13	4.1876e-12	18.6187	post vs.pre	ATF3
-0.916687	9.4122	-3.02138	0.0028554	0.00316378	-2.71293	post vs.pre	TFF1
0.913613	8.20402	7.35901	5.11507e-12	2.2761e-11	16.677	post vs.pre	GSTM3
-0.912953	7.86912	-8.23579	2.59147e-14	2.45414e-13	21.8668	post vs.pre	KIF20A
0.911941	7.97979	6.87026	8.49058e-11	2.75075e-10	13.9258	post vs.pre	SERPINB5
0.911079	10.4603	8.18105	3.63457e-14	3.19612e-13	21.5342	post vs.pre	KLF9
0.90569	7.51454	10.1496	1.09704e-19	6.39745e-18	34.0588	post vs.pre	HLF
-0.905107	7.91816	-7.85273	2.7035e-13	1.90795e-12	19.5623	post vs.pre	CDC45L
0.90413	8.65108	5.82145	2.38173e-08	4.7894e-08	8.42947	post vs.pre	NR2F1
0.902228	9.2726	6.22755	2.87519e-09	6.82165e-09	10.4866	post vs.pre	GPR177
-0.900786	11.6519	-5.61921	6.59374e-08	1.22582e-07	7.4412	post vs.pre	IFI27
0.89924	7.68849	9.18275	6.41129e-17	1.61448e-15	27.7757	post vs.pre	CTSG
0.898589	7.74202	6.27357	2.24991e-09	5.5031e-09	10.7256	post vs.pre	NTRK2
-0.895014	12.1339	-9.0294	1.72492e-16	3.60606e-15	26.8005	post vs.pre	TUBA1C
0.891298	7.76195	6.75275	1.64151e-10	5.01044e-10	13.2811	post vs.pre	PTGS2
0.891257	9.9797	3.72169	0.000259152	0.000309419	-0.486	post vs.pre	VTCN1
-0.890723	7.9744	-8.22288	2.80689e-14	2.61347e-13	21.7883	post vs.pre	KIFC1
-0.8858	8.9913	-8.72115	1.23643e-15	1.82661e-14	24.8606	post vs.pre	EPSTI1
0.885059	7.82455	6.27049	2.2872e-09	5.56972e-09	10.7095	post vs.pre	MIA
-0.882645	12.4351	-6.60464	3.73224e-10	1.05493e-09	12.4785	post vs.pre	IFI6
0.881975	9.26354	5.35955	2.35244e-07	4.05998e-07	6.20949	post vs.pre	NDRG2
-0.879816	10.1352	-4.81296	2.98363e-06	4.38443e-06	3.7607	post vs.pre	HIST2H2AA4
0.877726	7.65113	4.66535	5.73005e-06	8.05697e-06	3.1346	post vs.pre	CLCA2
-0.874375	8.32603	-4.57713	8.40395e-06	1.1654e-05	2.76784	post vs.pre	TUBB3
-0.872816	8.80514	-4.12023	5.60182e-05	7.16723e-05	0.960027	post vs.pre	LOC649923
-0.872484	8.18382	-9.49553	8.35722e-18	3.19303e-16	29.7842	post vs.pre	RACGAP1
-0.870884	7.82393	-8.61803	2.37474e-15	3.1324e-14	24.2181	post vs.pre	CDKN3
-0.869556	8.30368	-8.28284	1.93598e-14	1.91524e-13	22.1536	post vs.pre	NOX4
0.86825	7.94221	9.46052	1.05104e-17	3.75664e-16	29.5581	post vs.pre	NR3C2
-0.867634	10.8312	-5.79568	2.71524e-08	5.42069e-08	8.30219	post vs.pre	MIR1974
0.867094	7.42538	8.18461	3.55557e-14	3.19612e-13	21.5558	post vs.pre	AK5
0.866333	8.41405	9.39512	1.61166e-17	5.41128e-16	29.1367	post vs.pre	LOC399959
0.865304	8.39105	6.8136	1.16773e-10	3.6344e-10	13.6141	post vs.pre	EDN1
-0.864506	8.18506	-7.39029	4.25807e-12	1.99069e-11	16.8568	post vs.pre	CENPF
-0.864475	9.95844	-5.33083	2.70101e-07	4.60419e-07	6.07589	post vs.pre	HIST2H2AC
-0.855886	8.59907	-7.17288	1.50975e-11	6.01726e-11	15.6164	post vs.pre	LOC651816
0.855171	7.44121	8.35028	1.27301e-14	1.36941e-13	22.5659	post vs.pre	D4S234E
0.853473	8.39166	6.35269	1.47208e-09	3.71542e-09	11.1392	post vs.pre	ARL4A
-0.85324	8.42277	-6.2281	2.86681e-09	6.81636e-09	10.4894	post vs.pre	HES6
0.852037	10.4452	7.7094	6.41119e-13	3.86065e-12	18.7144	post vs.pre	H3F3B
0.850934	7.74775	8.56114	3.39934e-15	4.32927e-14	23.8651	post vs.pre	LOC100131277
0.848994	10.4991	3.13584	0.00198018	0.00221397	-2.37731	post vs.pre	FABP4
0.84895	8.48887	5.08621	8.58191e-07	1.37211e-06	4.9598	post vs.pre	C8orf4
0.848507	8.20386	6.97101	4.80012e-11	1.65686e-10	14.4838	post vs.pre	ISM1
0.847111	8.16456	7.13506	1.87775e-11	7.35174e-11	15.4027	post vs.pre	PGM5
0.846506	7.83363	8.06783	7.29243e-14	5.98519e-13	20.8497	post vs.pre	LIFR
-0.844354	10.2659	-5.91858	1.44836e-08	3.01085e-08	8.91282	post vs.pre	CTXN1
0.843658	8.88847	7.37014	4.79228e-12	2.17184e-11	16.7409	post vs.pre	FZD7
-0.842565	8.39129	-8.00455	1.07411e-13	8.32244e-13	20.4691	post vs.pre	NTM
0.842401	8.0687	6.59734	3.88537e-10	1.09542e-09	12.4392	post vs.pre	FAM107A
0.836015	8.4316	7.60938	1.16566e-12	6.52298e-12	18.1276	post vs.pre	KLF4
0.830989	9.60959	6.49102	6.95754e-10	1.85311e-09	11.8704	post vs.pre	PROS1
-0.829865	10.3721	-4.49319	1.20393e-05	1.63475e-05	2.42408	post vs.pre	HIST2H2AA3
-0.827625	10.0639	-5.14927	6.39346e-07	1.04023e-06	5.24371	post vs.pre	HIST1H2BD
0.823851	10.5912	5.95283	1.21386e-08	2.55211e-08	9.08455	post vs.pre	CAV1
0.823326	11.0212	5.63811	6.00119e-08	1.1251e-07	7.53251	post vs.pre	MT1E
-0.822779	10.6281	-5.52646	1.0434e-07	1.89213e-07	6.99639	post vs.pre	COL5A1
-0.821307	10.6396	-7.83684	2.97624e-13	2.06104e-12	19.4679	post vs.pre	TAP1
0.820927	10.1015	5.83903	2.1775e-08	4.38667e-08	8.51656	post vs.pre	CXCL12
-0.819504	8.08411	-8.16888	3.91785e-14	3.39139e-13	21.4604	post vs.pre	OIP5
-0.81884	9.57135	-9.93842	4.48797e-19	2.48634e-17	32.6686	post vs.pre	SMC4
0.817869	7.95889	5.65919	5.40162e-08	1.02133e-07	7.6346	post vs.pre	C7
0.817704	8.6884	7.60114	1.22435e-12	6.81699e-12	18.0794	post vs.pre	SNAI2
-0.817551	7.60983	-6.00526	9.25046e-09	1.9902e-08	9.34884	post vs.pre	KIAA1199
-0.81481	7.68522	-7.45694	2.87714e-12	1.41683e-11	17.2412	post vs.pre	ANLN
-0.813044	8.08229	-8.14121	4.64604e-14	3.95985e-13	21.2928	post vs.pre	E2F2
0.811228	7.63114	8.43041	7.72042e-15	9.00444e-14	23.0579	post vs.pre	IL33
-0.810976	10.0978	-4.50734	1.13354e-05	1.54675e-05	2.48166	post vs.pre	IFIT1
-0.810238	7.58383	-8.51288	4.60457e-15	5.60645e-14	23.5664	post vs.pre	EXO1
0.80894	9.77243	5.65378	5.54956e-08	1.04573e-07	7.6084	post vs.pre	C1orf24
0.807839	8.8334	3.41244	0.000783564	0.000904364	-1.52001	post vs.pre	GABRP
0.805351	8.90057	6.66524	2.67045e-10	7.93259e-10	12.8055	post vs.pre	CAV2
0.805298	8.90387	6.17515	3.79617e-09	8.7446e-09	10.2159	post vs.pre	PDLIM3
-0.804868	10.9229	-6.25395	2.49821e-09	6.01743e-09	10.6235	post vs.pre	VCAN
-0.80373	7.90246	-7.38782	4.3203e-12	1.99454e-11	16.8426	post vs.pre	CCNA2
0.802592	8.45216	6.21629	3.05251e-09	7.16601e-09	10.4283	post vs.pre	ANXA3
-0.80061	8.67596	-6.55571	4.88418e-10	1.34619e-09	12.2158	post vs.pre	TYMS
-0.800531	7.75082	-7.94804	1.51597e-13	1.11238e-12	20.1306	post vs.pre	DLGAP5
-0.799073	8.10205	-8.09679	6.10527e-14	5.0862e-13	21.0243	post vs.pre	CCNB1
0.794125	10.8223	4.3585	2.1216e-05	2.80852e-05	1.88333	post vs.pre	CFD
0.794078	7.56027	6.25041	2.54581e-09	6.10553e-09	10.6051	post vs.pre	STAC2
-0.793601	7.57036	-7.67558	7.8511e-13	4.60266e-12	18.5155	post vs.pre	PBK
-0.793328	9.91403	-7.98204	1.23231e-13	9.41656e-13	20.3341	post vs.pre	KDELR2
0.793255	11.2788	8.31165	1.61886e-14	1.6456e-13	22.3295	post vs.pre	ANXA1
0.79096	8.77821	5.66937	5.13332e-08	9.75594e-08	7.68402	post vs.pre	PTGDS
-0.786991	7.90603	-7.81715	3.35236e-13	2.26488e-12	19.351	post vs.pre	ATAD2
-0.782397	7.60856	-14.1112	1.40846e-31	5.20191e-29	61.116	post vs.pre	TRK1
0.781659	7.82114	6.54818	5.09019e-10	1.39258e-09	12.1755	post vs.pre	C9orf61
-0.779879	12.0694	-4.65175	6.08071e-06	8.51761e-06	3.07768	post vs.pre	CRIP1
-0.778844	8.6511	-3.98847	9.41615e-05	0.000117385	0.468149	post vs.pre	GJB2
0.776332	8.9648	7.64557	9.39376e-13	5.42098e-12	18.3395	post vs.pre	ALDH1A1
0.775595	8.44693	6.95638	5.21603e-11	1.77281e-10	14.4025	post vs.pre	IGFBP6
0.775214	8.30105	7.76682	4.54064e-13	2.92501e-12	19.0531	post vs.pre	FLNC
-0.774379	11.4724	-4.76938	3.62297e-06	5.25425e-06	3.57428	post vs.pre	MX1
0.772428	10.2624	7.77717	4.26637e-13	2.79713e-12	19.1143	post vs.pre	NCRNA00219
-0.771171	7.99908	-9.77471	1.32945e-18	6.13763e-17	31.5972	post vs.pre	SPC24
0.770234	7.78547	6.57589	4.372e-10	1.21408e-09	12.324	post vs.pre	MT1M
-0.769879	8.53938	-9.22261	4.95195e-17	1.30637e-15	28.0302	post vs.pre	TIMELESS
-0.769727	8.53749	-6.48199	7.30849e-10	1.94192e-09	11.8223	post vs.pre	OAS3
0.768033	8.13115	7.21516	1.18226e-11	4.86967e-11	15.8559	post vs.pre	ADAMTS1
-0.765102	9.95313	-4.87542	2.25375e-06	3.35189e-06	4.03028	post vs.pre	COL8A1
0.76506	9.05282	6.14418	4.47067e-09	1.01924e-08	10.0566	post vs.pre	SNORD3D
-0.763899	7.98059	-3.64742	0.000340294	0.000402396	-0.741499	post vs.pre	SYT13
0.760157	8.28064	3.56193	0.000463181	0.000541926	-1.02998	post vs.pre	KLK5
-0.759877	9.6653	-7.05477	2.9771e-11	1.10692e-10	14.9514	post vs.pre	GPR172A
-0.75969	7.68224	-7.92709	1.72205e-13	1.25529e-12	20.0054	post vs.pre	CCNE2
-0.757143	8.71853	-7.83275	3.05079e-13	2.08659e-12	19.4436	post vs.pre	CCNF
-0.754405	9.99132	-6.98842	4.34762e-11	1.53413e-10	14.5807	post vs.pre	THY1
-0.753343	10.8263	-6.58221	4.22268e-10	1.17556e-09	12.3579	post vs.pre	RAB31
-0.751258	8.57777	-7.23395	1.0602e-11	4.41618e-11	15.9627	post vs.pre	PYCR1
-0.750447	7.4861	-8.03421	8.95976e-14	7.19378e-13	20.6473	post vs.pre	CENPA
-0.749865	8.50011	-7.20964	1.22064e-11	4.97231e-11	15.8246	post vs.pre	LOC729816
0.749758	8.21002	6.64027	3.06607e-10	8.94e-10	12.6706	post vs.pre	GRRP1
0.748125	9.80391	6.51062	6.25184e-10	1.68541e-09	11.9748	post vs.pre	LDB2
-0.748088	8.0677	-7.38794	4.3172e-12	1.99454e-11	16.8433	post vs.pre	C16orf75
0.746991	11.0775	9.20768	5.45519e-17	1.40566e-15	27.9348	post vs.pre	KLF6
-0.746905	9.53147	-4.5792	8.32951e-06	1.15653e-05	2.77635	post vs.pre	SLC16A3
-0.746271	8.73719	-6.94884	5.44417e-11	1.84469e-10	14.3606	post vs.pre	MCM4
-0.746216	8.24864	-8.65445	1.88657e-15	2.58064e-14	24.4446	post vs.pre	HEYL
-0.745598	8.65794	-8.89021	4.21202e-16	7.18597e-15	25.921	post vs.pre	TGM2
0.744689	8.20309	6.24168	2.667e-09	6.38236e-09	10.5598	post vs.pre	FAM46B
-0.744309	10.2	-8.36786	1.14096e-14	1.28999e-13	22.6736	post vs.pre	DDX39
0.743619	9.33391	5.64092	5.91757e-08	1.1113e-07	7.54612	post vs.pre	RCAN1
0.743463	8.26729	5.04355	1.04584e-06	1.64835e-06	4.76922	post vs.pre	CES1
0.741921	10.4082	7.50558	2.15871e-12	1.10734e-11	17.523	post vs.pre	TIGA1
0.741817	8.28629	6.70683	2.12003e-10	6.40052e-10	13.0311	post vs.pre	ANKRD35
0.741088	8.76734	6.04361	7.57622e-09	1.65898e-08	9.5431	post vs.pre	DPT
-0.740326	8.64587	-8.48953	5.33118e-15	6.35155e-14	23.4222	post vs.pre	LOC731314
-0.739227	12.9603	-6.99062	4.29341e-11	1.52961e-10	14.593	post vs.pre	BGN
0.738421	8.9612	7.59873	1.24199e-12	6.88061e-12	18.0654	post vs.pre	IL11RA
0.737151	8.56167	8.19968	3.2396e-14	2.9422e-13	21.6473	post vs.pre	CBX7
0.737054	8.11901	8.35032	1.27275e-14	1.36941e-13	22.5661	post vs.pre	BEND5
0.736296	7.76777	8.71273	1.30427e-15	1.90149e-14	24.808	post vs.pre	RUNDC3B
-0.735952	9.55203	-8.02969	9.21102e-14	7.23816e-13	20.6202	post vs.pre	FEN1
-0.734532	8.14466	-6.19078	3.49475e-09	8.10081e-09	10.2965	post vs.pre	LOC646993
-0.733211	7.59456	-7.73076	5.64003e-13	3.5306e-12	18.8402	post vs.pre	BUB1
-0.732545	8.31345	-7.05	3.05939e-11	1.12993e-10	14.9247	post vs.pre	MAD2L1
-0.7311	7.6945	-7.06611	2.78987e-11	1.05501e-10	15.015	post vs.pre	MCM10
-0.729626	9.43983	-5.75384	3.3565e-08	6.66487e-08	8.09632	post vs.pre	MFAP5
0.72897	9.37088	6.98865	4.34188e-11	1.53413e-10	14.582	post vs.pre	SSPN
0.727067	8.94857	6.14543	4.44138e-09	1.01465e-08	10.063	post vs.pre	TRIM2
0.726684	8.14238	7.77584	4.30062e-13	2.80299e-12	19.1064	post vs.pre	BHLHB3
-0.726504	11.5625	-5.21938	4.59519e-07	7.61332e-07	5.56247	post vs.pre	HIST1H2BK
0.726355	10.1757	3.59725	0.00040806	0.00047946	-0.911519	post vs.pre	GSTM2
0.725351	8.8899	6.02021	8.5586e-09	1.85646e-08	9.42446	post vs.pre	ALDOC
-0.724685	12.7488	-5.33168	2.69009e-07	4.59264e-07	6.0798	post vs.pre	COL3A1
0.72412	7.94905	4.04428	7.56868e-05	9.52965e-05	0.674826	post vs.pre	ROPN1
0.723213	9.28446	5.55569	9.03412e-08	1.65178e-07	7.13598	post vs.pre	FRZB
-0.721494	8.05394	-7.25623	9.31559e-12	3.93957e-11	16.0894	post vs.pre	MGC40489
-0.721423	7.8724	-6.97281	4.7512e-11	1.6451e-10	14.4938	post vs.pre	TTK
0.720337	8.5625	5.91024	1.51188e-08	3.13115e-08	8.8711	post vs.pre	PALMD
-0.71805	10.604	-8.14281	4.60077e-14	3.95167e-13	21.3025	post vs.pre	HSPH1
0.712756	9.19771	4.01827	8.38188e-05	0.000105058	0.57822	post vs.pre	MAOA
-0.710464	8.93361	-4.90007	2.0162e-06	3.02294e-06	4.13737	post vs.pre	IFI44L
-0.709627	8.07957	-4.90979	1.92925e-06	2.90831e-06	4.17977	post vs.pre	CBX2
-0.709396	7.64415	-7.45784	2.86193e-12	1.41563e-11	17.2464	post vs.pre	TPX2
0.708756	7.70828	4.4035	1.75817e-05	2.35272e-05	2.06252	post vs.pre	KLK7
-0.707742	8.15202	-6.00328	9.34631e-09	2.00692e-08	9.33881	post vs.pre	TRIP13
-0.707636	9.11735	-7.85037	2.74239e-13	1.92314e-12	19.5483	post vs.pre	LMNB2
0.706522	7.97964	5.68862	4.66132e-08	8.95103e-08	7.7776	post vs.pre	GPIHBP1
0.705225	10.1595	6.13526	4.68586e-09	1.05742e-08	10.0108	post vs.pre	PIK3R1
0.705041	7.96521	7.97069	1.32062e-13	9.95403e-13	20.2661	post vs.pre	F3
-0.704949	7.49684	-3.47758	0.000624466	0.000722243	-1.30878	post vs.pre	MSMB
0.704538	8.59522	5.46924	1.3814e-07	2.47669e-07	6.72462	post vs.pre	PLAC9
0.704369	7.16559	7.98305	1.22471e-13	9.41656e-13	20.3402	post vs.pre	SAMD5
0.704349	7.99103	3.27077	0.00126925	0.00144091	-1.96722	post vs.pre	HMGCS2
-0.703757	9.26833	-2.85817	0.00472619	0.00513394	-3.17182	post vs.pre	EEF1A2
-0.702793	7.46757	-6.80635	1.21623e-10	3.75371e-10	13.5743	post vs.pre	FAM83D
-0.702739	9.81922	-7.59287	1.2861e-12	7.08955e-12	18.0311	post vs.pre	PAFAH1B3
0.700542	7.69364	3.27105	0.00126803	0.00144091	-1.96633	post vs.pre	C4orf7
-0.699412	8.5266	-6.05637	7.08797e-09	1.56133e-08	9.60792	post vs.pre	GINS2
-0.69932	9.8065	-7.08816	2.45871e-11	9.4592e-11	15.1387	post vs.pre	FKBP4
0.697455	8.99946	4.69524	5.02663e-06	7.13125e-06	3.26014	post vs.pre	SORBS1
0.695374	9.22328	2.90011	0.00416069	0.00454639	-3.05614	post vs.pre	SAA1
0.69517	8.19733	5.2193	4.59685e-07	7.61332e-07	5.56212	post vs.pre	CDO1
0.695157	7.68985	4.89865	2.02916e-06	3.03826e-06	4.13121	post vs.pre	LGALS7B
0.694999	9.12817	3.28945	0.00119211	0.0013589	-1.90922	post vs.pre	CXCL14
0.694346	8.54685	5.13911	6.70502e-07	1.087e-06	5.1978	post vs.pre	ENPP2
0.69347	8.89992	2.85421	0.00478309	0.00518558	-3.18267	post vs.pre	KIAA1881
0.692462	8.17812	8.79705	7.63215e-16	1.19952e-14	25.3356	post vs.pre	TLE4
-0.692392	7.72887	-8.33081	1.43704e-14	1.50211e-13	22.4467	post vs.pre	KIF11
0.692239	8.75185	6.19428	3.43055e-09	8.0022e-09	10.3145	post vs.pre	ITPR1
0.690727	8.46284	5.73433	3.70385e-08	7.31526e-08	8.00073	post vs.pre	PPP1R14A
-0.688531	8.13306	-8.54463	3.77142e-15	4.74856e-14	23.7628	post vs.pre	WDR51A
0.688293	8.54389	4.97527	1.43168e-06	2.21242e-06	4.46678	post vs.pre	FHL1
0.687433	9.66586	3.18253	0.00170043	0.00190503	-2.23714	post vs.pre	PROM1
-0.686396	9.5348	-8.31549	1.58069e-14	1.62167e-13	22.353	post vs.pre	TUBG1
0.68627	9.71189	5.07788	8.92064e-07	1.42012e-06	4.92249	post vs.pre	FAM129A
-0.684682	11.2302	-5.71176	4.1498e-08	8.0244e-08	7.89039	post vs.pre	LOC653381
-0.683372	7.84962	-7.49231	2.33501e-12	1.176e-11	17.446	post vs.pre	CENPM
0.682535	9.24778	3.88616	0.000139702	0.000171608	0.0955531	post vs.pre	IRX2
0.682331	7.61393	6.99956	4.08035e-11	1.46787e-10	14.6428	post vs.pre	OGN
0.68178	11.6187	5.27071	3.60099e-07	6.0729e-07	5.79795	post vs.pre	SPARCL1
0.681106	9.89327	2.79405	0.00572736	0.00617307	-3.34571	post vs.pre	MMP7
0.680315	12.7679	6.6706	2.59228e-10	7.74191e-10	12.8346	post vs.pre	TXNIP
0.679635	7.6275	4.65488	5.99814e-06	8.42324e-06	3.09078	post vs.pre	CALML3
-0.678939	9.30963	-5.42511	1.71286e-07	2.99818e-07	6.51645	post vs.pre	HSPBL2
0.67876	9.78379	5.85316	2.02593e-08	4.10827e-08	8.58666	post vs.pre	GAS1
-0.67858	7.64019	-7.00685	3.91426e-11	1.41732e-10	14.6835	post vs.pre	CDT1
-0.677987	7.88431	-6.90919	6.81533e-11	2.26089e-10	14.1408	post vs.pre	KPNA2
-0.675975	8.21234	-3.73221	0.000249267	0.000298259	-0.449474	post vs.pre	CXCL13
0.675125	9.561	3.24867	0.00136646	0.00154442	-2.03542	post vs.pre	IGJ
-0.674778	11.7336	-9.37176	1.87709e-17	5.77728e-16	28.9864	post vs.pre	DNAJA1
-0.674679	9.44783	-6.69222	2.29923e-10	6.90393e-10	12.9518	post vs.pre	IDH2
0.674543	8.11125	4.13562	5.26786e-05	6.75554e-05	1.01834	post vs.pre	ZBTB16
-0.674416	10.2137	-7.36978	4.80235e-12	2.17184e-11	16.7389	post vs.pre	PPP1R14B
0.673957	10.2175	5.59415	7.468e-08	1.38139e-07	7.32049	post vs.pre	SEPP1
0.673775	11.0571	6.553	4.95751e-10	1.35963e-09	12.2012	post vs.pre	CSRP1
-0.673421	8.08213	-4.2444	3.3945e-05	4.42483e-05	1.43583	post vs.pre	FSIP1
0.673271	8.34674	9.01705	1.86749e-16	3.76214e-15	26.7222	post vs.pre	ETS2
-0.672905	8.74417	-5.44566	1.54986e-07	2.7476e-07	6.61323	post vs.pre	DHCR7
-0.671447	9.57017	-7.36787	4.85633e-12	2.18732e-11	16.7279	post vs.pre	LOC729406
0.67108	8.21137	7.06148	2.86487e-11	1.07588e-10	14.989	post vs.pre	C21orf34
0.67087	8.7044	5.70489	4.2956e-08	8.27744e-08	7.85688	post vs.pre	C20orf127
-0.670819	8.92236	-4.93971	1.68401e-06	2.57009e-06	4.31055	post vs.pre	COL12A1
0.67055	7.88736	7.26358	8.92618e-12	3.78935e-11	16.1313	post vs.pre	GNG7
-0.669007	8.56193	-5.2446	4.07719e-07	6.79328e-07	5.67797	post vs.pre	OLR1
-0.66652	7.63968	-8.10044	5.96994e-14	5.01113e-13	21.0464	post vs.pre	DTL
-0.665431	8.04836	-4.09601	6.16873e-05	7.83825e-05	0.86861	post vs.pre	GFRA1
-0.66496	7.63783	-8.65886	1.83469e-15	2.54105e-14	24.4721	post vs.pre	ASF1B
0.663809	7.41015	4.03924	7.71992e-05	9.70905e-05	0.656092	post vs.pre	PROL1
-0.66271	9.7127	-4.75081	3.93398e-06	5.66085e-06	3.49524	post vs.pre	SQLE
0.662667	7.56929	6.59274	3.98513e-10	1.11785e-09	12.4145	post vs.pre	TESC
-0.662012	8.09708	-5.87653	1.79757e-08	3.66798e-08	8.70287	post vs.pre	TUBA3D
0.661718	8.9273	6.38306	1.2498e-09	3.19074e-09	11.2988	post vs.pre	SETBP1
0.661053	7.63559	7.41924	3.59219e-12	1.71558e-11	17.0236	post vs.pre	ANKRD29
-0.660241	7.46186	-6.49675	6.74331e-10	1.80473e-09	11.9009	post vs.pre	CDCA3
0.657882	7.42658	7.40714	3.85699e-12	1.8263e-11	16.9538	post vs.pre	EPHB1
-0.657775	10.2732	-5.81065	2.51636e-08	5.04182e-08	8.37606	post vs.pre	LAGE3
0.657548	9.10833	3.1111	0.0021451	0.00239112	-2.45082	post vs.pre	PPP1R1B
0.657402	8.31062	8.99753	2.11722e-16	4.01227e-15	26.5986	post vs.pre	ZFP36L2
-0.656129	8.15864	-7.10218	2.26856e-11	8.78869e-11	15.2175	post vs.pre	STIL
0.655707	8.0241	8.69475	1.46173e-15	2.0764e-14	24.6958	post vs.pre	CD69
0.655547	8.36191	5.11093	7.64888e-07	1.23004e-06	5.07078	post vs.pre	CDH3
-0.654317	7.44784	-8.03686	8.8158e-14	7.12986e-13	20.6633	post vs.pre	CKAP2L
0.650274	7.87506	3.77962	0.000208948	0.000252746	-0.283638	post vs.pre	ROPN1B
0.649822	10.4355	6.81367	1.16727e-10	3.6344e-10	13.6145	post vs.pre	RPL13
0.64949	9.40355	5.87711	1.79227e-08	3.66391e-08	8.70574	post vs.pre	FRMD6
0.649352	8.34361	3.88262	0.000141607	0.000173563	0.0827801	post vs.pre	MAOB
0.649305	8.95097	6.22077	2.98075e-09	7.04193e-09	10.4514	post vs.pre	TSPAN6
0.649059	8.63605	5.85294	2.02818e-08	4.10827e-08	8.58558	post vs.pre	CYYR1
-0.648596	8.06109	-6.63184	3.2123e-10	9.31735e-10	12.625	post vs.pre	RAD51AP1
0.646664	8.16198	6.56117	4.74001e-10	1.31279e-09	12.2451	post vs.pre	CDKN1C
-0.646367	9.12602	-5.50537	1.15735e-07	2.08512e-07	6.89599	post vs.pre	SBK1
0.646313	7.43485	7.50257	2.1975e-12	1.1169e-11	17.5056	post vs.pre	C18orf34
-0.646231	7.28489	-4.52734	1.04076e-05	1.42718e-05	2.5633	post vs.pre	MMP1
0.646213	8.57616	7.07601	2.63614e-11	1.00373e-10	15.0705	post vs.pre	FLJ10986
0.644603	7.4377	7.32598	6.20502e-12	2.71746e-11	16.4877	post vs.pre	FGF2
-0.644326	8.46253	-3.68618	0.000295349	0.000350372	-0.608705	post vs.pre	FGFR3
-0.64412	11.7365	-7.42894	3.39306e-12	1.63457e-11	17.0795	post vs.pre	ECGF1
0.642874	8.9063	4.73674	4.18666e-06	5.9933e-06	3.43551	post vs.pre	BEX2
0.64245	7.96179	3.92848	0.000118781	0.000146722	0.248657	post vs.pre	CCL28
-0.641583	9.3218	-6.25312	2.50929e-09	6.03101e-09	10.6192	post vs.pre	PXDN
-0.641089	7.97927	-6.26679	2.33288e-09	5.6685e-09	10.6903	post vs.pre	CENPN
0.639378	7.80965	8.73224	1.15241e-15	1.72551e-14	24.9299	post vs.pre	TEF
0.638865	8.46548	4.52352	1.05788e-05	1.44708e-05	2.54769	post vs.pre	BCL11A
0.637219	10.2683	2.90105	0.00414867	0.00453774	-3.05352	post vs.pre	STC2
0.636274	11.6236	7.65465	8.89752e-13	5.16149e-12	18.3927	post vs.pre	PRNP
0.635321	10.3948	3.61695	0.000380066	0.000447516	-0.845014	post vs.pre	GSTM1
-0.634576	10.6789	-5.07664	8.97241e-07	1.42632e-06	4.91691	post vs.pre	LOC100129681
-0.634449	8.46256	-6.97429	4.71142e-11	1.63644e-10	14.502	post vs.pre	STMN1
-0.632581	10.2526	-7.30823	6.88218e-12	2.99038e-11	16.3861	post vs.pre	CARHSP1
-0.632202	11.749	-6.6131	3.56228e-10	1.0199e-09	12.524	post vs.pre	LOC100134134
-0.632096	12.3193	-4.77498	3.53402e-06	5.13197e-06	3.59814	post vs.pre	FASN
-0.631759	10.2481	-6.61028	3.61799e-10	1.03052e-09	12.5089	post vs.pre	GGCT
-0.631294	9.50438	-6.81281	1.17293e-10	3.64036e-10	13.6097	post vs.pre	NUDT5
0.629615	8.57744	5.21741	4.63807e-07	7.67012e-07	5.5535	post vs.pre	SH3BGRL2
-0.627116	10.7323	-4.97431	1.43795e-06	2.21592e-06	4.46258	post vs.pre	TFRC
-0.625994	9.32325	-6.04406	7.55856e-09	1.65839e-08	9.54537	post vs.pre	MTHFD2
0.625887	11.0667	6.21029	3.1514e-09	7.38213e-09	10.3972	post vs.pre	CEBPD
0.6242	7.79094	8.94697	2.92873e-16	5.23392e-15	26.2789	post vs.pre	ADRB2
0.624163	8.0901	6.61792	3.46885e-10	9.95722e-10	12.55	post vs.pre	LEPREL1
0.624071	7.52956	4.22452	3.68067e-05	4.79222e-05	1.35887	post vs.pre	TTYH1
-0.623876	10.3267	-6.90044	7.16094e-11	2.36141e-10	14.0924	post vs.pre	C1QB
-0.623579	10.9636	-3.32334	0.00106317	0.00121694	-1.80323	post vs.pre	CFB
-0.623108	8.62069	-8.23263	2.64263e-14	2.48138e-13	21.8476	post vs.pre	PARP14
-0.622975	9.94082	-4.96994	1.46699e-06	2.2544e-06	4.44333	post vs.pre	DBNDD1
-0.622765	8.13939	-7.36496	4.93986e-12	2.207e-11	16.7112	post vs.pre	MCM2
-0.6227	7.42728	-9.40898	1.47224e-17	5.09765e-16	29.2259	post vs.pre	ZWINT
-0.622097	11.7681	-6.00133	9.44153e-09	2.01954e-08	9.32895	post vs.pre	NME1
0.620416	9.17181	6.73926	1.76974e-10	5.38702e-10	13.2076	post vs.pre	ZBTB20
-0.620287	7.58982	-8.9948	2.1547e-16	4.01227e-15	26.5813	post vs.pre	FANCI
0.619017	11.4603	4.43374	1.54844e-05	2.0796e-05	2.18374	post vs.pre	NFIB
-0.61881	8.31265	-5.7242	3.89787e-08	7.6426e-08	7.95117	post vs.pre	SPOCK1
0.616653	7.28949	7.54387	1.72073e-12	9.07891e-12	17.7455	post vs.pre	ADAMTS5
0.615617	8.85537	5.27273	3.56658e-07	6.02405e-07	5.80722	post vs.pre	MTE
-0.61521	7.56589	-7.58432	1.3532e-12	7.38592e-12	17.9812	post vs.pre	NDC80
0.61452	8.78474	7.73814	5.39541e-13	3.39666e-12	18.8838	post vs.pre	VAMP2
-0.613529	9.8719	-7.24982	9.66928e-12	4.0736e-11	16.0529	post vs.pre	PCNA
0.612699	10.5312	4.45365	1.42365e-05	1.92132e-05	2.26396	post vs.pre	DKK3
0.61246	9.35439	4.9062	1.96098e-06	2.94812e-06	4.16408	post vs.pre	C7orf41
0.612217	9.50527	5.86588	1.89832e-08	3.85934e-08	8.64988	post vs.pre	NDN
0.612042	7.95487	3.78215	0.000206981	0.000250749	-0.274739	post vs.pre	BBOX1
0.611627	8.6404	6.2947	2.0096e-09	4.97018e-09	10.8357	post vs.pre	GRAMD3
-0.611433	12.0953	-7.70299	6.66227e-13	3.96871e-12	18.6767	post vs.pre	H2AFZ
0.610253	9.61585	5.09003	8.43097e-07	1.34993e-06	4.97691	post vs.pre	LIMCH1
0.610238	11.9406	6.51295	6.17249e-10	1.67216e-09	11.9872	post vs.pre	CIRBP
0.608925	8.19301	8.33861	1.36899e-14	1.4585e-13	22.4944	post vs.pre	LOC338758
-0.608274	7.57219	-5.71325	4.11874e-08	7.97827e-08	7.89768	post vs.pre	DSCR6
-0.60827	7.38471	-6.84773	9.63981e-11	3.07807e-10	13.8016	post vs.pre	AURKB
0.608042	8.71396	7.52493	1.92517e-12	1.00417e-11	17.6354	post vs.pre	GADD45A
0.606244	9.00938	6.1292	4.83775e-09	1.08948e-08	9.97974	post vs.pre	LPHN2
-0.605043	7.65831	-7.61187	1.14852e-12	6.49266e-12	18.1422	post vs.pre	TACC3
0.60463	8.07814	6.60775	3.6688e-10	1.04232e-09	12.4952	post vs.pre	LARP6
-0.604518	10.0621	-7.03292	3.37318e-11	1.23349e-10	14.8291	post vs.pre	MCM6
0.604437	10.0313	5.45078	1.51168e-07	2.6885e-07	6.63738	post vs.pre	ERRFI1
0.604131	11.0772	8.78743	8.11454e-16	1.24874e-14	25.2753	post vs.pre	SFRS5
-0.603349	9.14893	-6.17003	3.90047e-09	8.96622e-09	10.1895	post vs.pre	IRF7
0.603211	7.77151	6.92291	6.30605e-11	2.1173e-10	14.2168	post vs.pre	C1orf21
0.603003	10.2637	7.06091	2.8742e-11	1.07588e-10	14.9858	post vs.pre	ARID5B
0.602984	11.0461	4.56439	8.87816e-06	1.22809e-05	2.71532	post vs.pre	CYBRD1
0.602847	8.75144	4.3806	1.93495e-05	2.57683e-05	1.97113	post vs.pre	RBP7
-0.602526	11.5002	-8.96944	2.53559e-16	4.60563e-15	26.4209	post vs.pre	LOC399988
0.602078	10.0103	5.15063	6.35281e-07	1.03513e-06	5.24986	post vs.pre	MYC
0.60206	8.32279	4.25939	3.19302e-05	4.16709e-05	1.49404	post vs.pre	GPM6B
-0.60191	11.4075	-6.64833	2.93243e-10	8.61839e-10	12.7141	post vs.pre	STAT1
-0.601889	9.52332	-7.40165	3.98349e-12	1.87021e-11	16.9222	post vs.pre	GART
0.601762	7.22296	5.67048	5.10506e-08	9.7189e-08	7.68938	post vs.pre	DSG3
0.601098	10.7432	4.06328	7.02263e-05	8.86227e-05	0.745747	post vs.pre	FBXO32
0.601051	9.54111	3.537	0.000506235	0.000591052	-1.113	post vs.pre	CITED4
0.600243	9.74774	4.72884	4.33533e-06	6.19812e-06	3.40203	post vs.pre	GNG11
0.597207	10.3566	4.9057	1.96542e-06	2.9508e-06	4.1619	post vs.pre	CMTM7
0.5972	7.26765	7.15183	1.70471e-11	6.74579e-11	15.4974	post vs.pre	HAS3
0.59672	7.48676	6.49573	6.78105e-10	1.81046e-09	11.8954	post vs.pre	MEOX1
0.595944	7.84265	4.52917	1.0326e-05	1.41775e-05	2.57082	post vs.pre	LAMA3
-0.595686	7.75294	-5.98319	1.03732e-08	2.21029e-08	9.23741	post vs.pre	RSAD2
0.595403	12.0444	5.17782	5.59104e-07	9.16402e-07	5.37311	post vs.pre	CTGF
0.594619	9.83466	6.26001	2.41884e-09	5.85168e-09	10.655	post vs.pre	LOC651149
0.59416	9.15975	4.84141	2.6265e-06	3.8958e-06	3.88318	post vs.pre	PDE5A
-0.593812	7.75701	-6.0084	9.10105e-09	1.96186e-08	9.36468	post vs.pre	HMGB3
0.593209	7.66489	6.42164	1.01448e-09	2.63241e-09	11.5023	post vs.pre	WDR86
-0.592663	7.3945	-7.21021	1.21661e-11	4.97231e-11	15.8278	post vs.pre	HJURP
0.592056	9.30521	5.73268	3.73482e-08	7.36331e-08	7.99265	post vs.pre	TMEM47
-0.591549	10.2788	-7.54816	1.67749e-12	8.89309e-12	17.7705	post vs.pre	RUSC1
0.591144	7.96706	4.9671	1.48616e-06	2.28071e-06	4.43083	post vs.pre	LAMC2
0.590231	9.68129	7.91633	1.83845e-13	1.32273e-12	19.9411	post vs.pre	RGL1
-0.590224	10.6799	-5.84629	2.09833e-08	4.23487e-08	8.55255	post vs.pre	MGC4677
0.589602	8.80636	3.08294	0.00234821	0.00260964	-2.53384	post vs.pre	WFDC2
0.589054	8.94635	6.33256	1.64036e-09	4.11204e-09	11.0336	post vs.pre	PPAP2A
-0.588635	12.2284	-9.32025	2.62572e-17	7.86298e-16	28.6555	post vs.pre	HSPA8
0.588235	11.685	4.91224	1.90798e-06	2.88016e-06	4.19043	post vs.pre	GSTP1
-0.587608	11.6866	-8.53474	4.01349e-15	4.99657e-14	23.7016	post vs.pre	GSPT1
-0.587243	7.48371	-6.60656	3.69299e-10	1.04651e-09	12.4888	post vs.pre	KIF2C
-0.586774	8.56614	-7.44111	3.15851e-12	1.53492e-11	17.1497	post vs.pre	C6orf129
0.586538	9.99226	5.55656	8.99516e-08	1.64738e-07	7.14016	post vs.pre	PPAP2B
0.585941	8.76358	5.30586	3.04462e-07	5.17399e-07	5.96013	post vs.pre	ABI3BP
-0.585672	8.40885	-6.1512	4.30826e-09	9.88313e-09	10.0926	post vs.pre	NP
-0.585611	8.43579	-4.80875	3.04022e-06	4.44988e-06	3.74266	post vs.pre	F12
0.585237	9.26774	3.63322	0.000358305	0.000422792	-0.78981	post vs.pre	NCALD
-0.5844	8.84274	-3.88979	0.000137783	0.000169438	0.108604	post vs.pre	CAPS
-0.583666	8.09878	-6.51102	6.2379e-10	1.68541e-09	11.9769	post vs.pre	DSCC1
0.582859	8.00323	7.38342	4.43314e-12	2.03814e-11	16.8173	post vs.pre	KLHL29
-0.582514	9.31865	-6.63072	3.2321e-10	9.3503e-10	12.619	post vs.pre	PARP9
-0.581997	9.8023	-5.34441	2.53042e-07	4.3401e-07	6.13897	post vs.pre	BOP1
-0.581282	8.52409	-6.65798	2.77987e-10	8.23555e-10	12.7663	post vs.pre	TSTA3
-0.580554	11.1161	-6.48017	7.38142e-10	1.95661e-09	11.8126	post vs.pre	EPCAM
-0.580003	10.9943	-4.91872	1.85272e-06	2.80057e-06	4.2187	post vs.pre	BST2
0.579824	8.44964	5.63192	6.18931e-08	1.1545e-07	7.50258	post vs.pre	ECSCR
-0.579603	9.30429	-4.79984	3.16357e-06	4.61824e-06	3.70446	post vs.pre	IFI44
0.579589	9.11355	4.75545	3.85392e-06	5.56009e-06	3.51497	post vs.pre	COX7A1
0.5782	9.35409	6.52199	5.87485e-10	1.59934e-09	12.0355	post vs.pre	SIK3
0.577615	8.2565	5.9433	1.27507e-08	2.66562e-08	9.03672	post vs.pre	PDGFD
0.5775	8.22265	6.99564	4.17233e-11	1.4961e-10	14.621	post vs.pre	KLRB1
-0.577251	7.60797	-6.82811	1.07635e-10	3.39771e-10	13.6938	post vs.pre	CDCA8
-0.577169	10.9667	-5.97407	1.08751e-08	2.30394e-08	9.19145	post vs.pre	CNIH4
0.576975	6.93158	7.36537	4.92812e-12	2.207e-11	16.7135	post vs.pre	SMYD1
0.576964	9.09604	4.21036	3.89852e-05	5.05803e-05	1.30421	post vs.pre	SRPX
0.576802	8.21969	7.40443	3.91902e-12	1.84778e-11	16.9382	post vs.pre	GPRASP2
0.576359	10.5529	5.63256	6.1694e-08	1.15273e-07	7.50571	post vs.pre	TGFBR2
0.576193	10.7149	4.55941	9.07014e-06	1.25152e-05	2.69485	post vs.pre	NFIX
-0.576046	8.61679	-7.22634	1.10806e-11	4.5811e-11	15.9194	post vs.pre	SPCS3
-0.575346	8.55501	-6.89607	7.34004e-11	2.40614e-10	14.0682	post vs.pre	ZNF296
-0.575104	7.75569	-7.38794	4.31722e-12	1.99454e-11	16.8433	post vs.pre	HMMR
0.574692	7.86323	4.64951	6.14016e-06	8.5792e-06	3.06836	post vs.pre	CDKN2C
-0.574214	7.44709	-7.37112	4.76482e-12	2.17184e-11	16.7466	post vs.pre	KIF14
-0.573995	10.7148	-6.81044	1.18864e-10	3.6788e-10	13.5967	post vs.pre	LOC345041
0.573634	9.46785	3.9888	9.40435e-05	0.000117385	0.469334	post vs.pre	EFEMP1
-0.573351	9.27327	-5.97569	1.07844e-08	2.28909e-08	9.1996	post vs.pre	IFIH1
-0.57312	11.3561	-7.67648	7.80862e-13	4.6021e-12	18.5209	post vs.pre	PARP1
0.573088	7.85545	2.94144	0.00366448	0.00403602	-2.94061	post vs.pre	PIGR
-0.572564	9.78207	-5.5741	8.24795e-08	1.51554e-07	7.22421	post vs.pre	SERPINH1
-0.572454	7.36034	-6.45275	8.56906e-10	2.24989e-09	11.667	post vs.pre	FOXM1
0.57162	8.75429	5.06104	9.64552e-07	1.52675e-06	4.84719	post vs.pre	EGFLAM
0.571586	8.41253	5.81313	2.48479e-08	4.98759e-08	8.38832	post vs.pre	AFAP1L2
0.570873	8.24175	6.53651	5.42612e-10	1.48082e-09	12.1131	post vs.pre	NEDD4L
0.570514	7.13291	6.66898	2.61568e-10	7.79078e-10	12.8258	post vs.pre	CXCL2
0.569394	7.30831	9.01969	1.83614e-16	3.76214e-15	26.7389	post vs.pre	ABCB1
-0.568084	7.84648	-6.83229	1.05139e-10	3.32986e-10	13.7167	post vs.pre	C12orf48
-0.567824	11.4378	-6.39583	1.16651e-09	3.00579e-09	11.3661	post vs.pre	BOLA2
-0.567543	11.9619	-6.81503	1.15842e-10	3.62579e-10	13.6219	post vs.pre	TACSTD1
0.567106	7.53431	7.52156	1.96391e-12	1.01683e-11	17.6158	post vs.pre	AQP1
0.566647	8.78342	5.43764	1.61162e-07	2.83891e-07	6.57541	post vs.pre	MSRB3
-0.566577	8.18192	-5.97646	1.07417e-08	2.28441e-08	9.20346	post vs.pre	FAP
0.566394	7.65079	6.98216	4.50533e-11	1.57473e-10	14.5458	post vs.pre	CACHD1
-0.566079	8.87252	-7.76118	4.69747e-13	3.00855e-12	19.0198	post vs.pre	GLRX2
-0.56601	9.10445	-4.30438	2.65452e-05	3.48484e-05	1.66984	post vs.pre	GGH
0.56584	8.47046	6.50689	6.38051e-10	1.71592e-09	11.9549	post vs.pre	CPXM1
0.565594	7.17716	5.1715	5.75961e-07	9.41246e-07	5.34445	post vs.pre	AFP
-0.565316	8.30546	-6.06276	6.85513e-09	1.51607e-08	9.64043	post vs.pre	CTPS
-0.565252	7.62739	-4.56987	8.6709e-06	1.20092e-05	2.73792	post vs.pre	HIST1H4H
-0.565227	10.2476	-5.60994	6.90481e-08	1.27935e-07	7.39651	post vs.pre	CKS1B
0.565056	8.62973	4.75132	3.92519e-06	5.65555e-06	3.49738	post vs.pre	SNORD3A
0.564375	9.59501	4.03155	7.95684e-05	9.99567e-05	0.627474	post vs.pre	NAV2
0.563841	8.89114	5.33937	2.59247e-07	4.4328e-07	6.11554	post vs.pre	MOCS1
-0.563686	8.90308	-5.21461	4.69996e-07	7.74935e-07	5.5407	post vs.pre	CD163
0.563512	7.54582	6.00153	9.43181e-09	2.01954e-08	9.32995	post vs.pre	TRIM29
-0.563278	9.27534	-3.08761	0.00231334	0.00257347	-2.52012	post vs.pre	ECM1
-0.562956	11.1777	-4.53214	1.01957e-05	1.4016e-05	2.58296	post vs.pre	AEBP1
-0.562324	7.67047	-7.15241	1.69905e-11	6.74579e-11	15.5006	post vs.pre	CENPE
-0.562291	10.0166	-7.17514	1.49023e-11	5.96291e-11	15.6291	post vs.pre	TUBB2C
-0.561715	7.98446	-5.80712	2.56188e-08	5.12377e-08	8.35865	post vs.pre	TMEM118
-0.561545	8.15825	-6.84176	9.96867e-11	3.17393e-10	13.7688	post vs.pre	ADAM19
0.561119	8.52114	7.15063	1.71659e-11	6.76863e-11	15.4906	post vs.pre	PFAAP5
-0.560645	8.47013	-3.47886	0.000621668	0.000719758	-1.30459	post vs.pre	CAPN13
-0.559697	7.70514	-6.32724	1.6879e-09	4.22164e-09	11.0058	post vs.pre	C9orf140
0.559477	9.90284	7.61823	1.10578e-12	6.28307e-12	18.1794	post vs.pre	PER2
0.559248	8.23176	4.97119	1.45863e-06	2.24467e-06	4.44883	post vs.pre	INHBB
-0.557183	8.14039	-5.21598	4.66959e-07	7.71074e-07	5.54696	post vs.pre	OAS1
-0.556834	8.83535	-5.62687	6.34694e-08	1.18192e-07	7.4782	post vs.pre	TTLL12
0.556522	8.60226	5.23057	4.358e-07	7.25025e-07	5.61365	post vs.pre	ZNF462
-0.556033	10.2392	-7.59093	1.30106e-12	7.13652e-12	18.0198	post vs.pre	MRPL17
0.555058	7.03389	6.08301	6.16579e-09	1.37459e-08	9.74358	post vs.pre	EDN3
-0.554997	8.37772	-7.71868	6.06388e-13	3.71203e-12	18.7691	post vs.pre	PPIL5
0.55489	8.85641	4.36192	2.09167e-05	2.77221e-05	1.89688	post vs.pre	PHLDA1
0.554649	9.3063	6.21628	3.05267e-09	7.16601e-09	10.4282	post vs.pre	GYPC
-0.554575	8.06267	-7.37755	4.58857e-12	2.10088e-11	16.7835	post vs.pre	RNASEH2A
0.554507	8.39007	4.95817	1.54807e-06	2.36914e-06	4.39155	post vs.pre	NES
-0.554259	11.6592	-6.9234	6.28873e-11	2.1173e-10	14.2195	post vs.pre	C20orf24
0.55389	7.61998	8.35552	1.23215e-14	1.36522e-13	22.598	post vs.pre	SNCA
-0.55267	10.5248	-6.1396	4.57995e-09	1.03775e-08	10.0331	post vs.pre	MRPL13
-0.552189	12.2169	-5.36709	2.26852e-07	3.92737e-07	6.24462	post vs.pre	COL6A3
0.551493	7.2041	6.05852	7.00877e-09	1.54696e-08	9.61886	post vs.pre	TMEM178
0.551344	9.64321	3.31579	0.00109071	0.00124589	-1.82692	post vs.pre	FOXC1
0.551191	8.95625	5.01267	1.20588e-06	1.8792e-06	4.63206	post vs.pre	BTG2
-0.550796	9.80414	-6.3761	1.29763e-09	3.30524e-09	11.2622	post vs.pre	STIP1
0.550747	9.39472	5.41266	1.81965e-07	3.17507e-07	6.45792	post vs.pre	GSN
0.550629	7.39933	7.52447	1.9304e-12	1.00417e-11	17.6327	post vs.pre	KBTBD9
0.549752	7.8693	5.00687	1.23848e-06	1.9246e-06	4.60636	post vs.pre	NOV
-0.549074	7.55423	-8.07561	6.95269e-14	5.74894e-13	20.8966	post vs.pre	LMNB1
-0.548655	9.09575	-5.05142	1.00847e-06	1.59171e-06	4.80428	post vs.pre	DNAJA4
0.54827	10.8464	4.13665	5.24606e-05	6.73538e-05	1.02228	post vs.pre	FHL2
0.54799	10.4012	4.91909	1.84961e-06	2.79969e-06	4.22032	post vs.pre	LOC642989
0.547936	8.0732	2.64125	0.00893328	0.00949911	-3.74538	post vs.pre	C2orf82
0.54752	7.11962	6.95652	5.21196e-11	1.77281e-10	14.4032	post vs.pre	DLK2
-0.547217	10.7887	-7.4455	3.07774e-12	1.50767e-11	17.1751	post vs.pre	TMEM183B
0.547187	7.77976	4.71869	4.53384e-06	6.46524e-06	3.35909	post vs.pre	SNORD3C
0.545982	9.59307	6.12866	4.85142e-09	1.09034e-08	9.97699	post vs.pre	CITED2
-0.545603	9.50734	-6.21873	3.01316e-09	7.10337e-09	10.4409	post vs.pre	IMPDH1
0.545591	7.73809	6.05064	7.30327e-09	1.60556e-08	9.5788	post vs.pre	RNF165
-0.54521	9.86479	-3.76156	0.000223518	0.000269486	-0.347019	post vs.pre	POSTN
0.545166	7.17127	9.00338	2.03913e-16	4.01227e-15	26.6356	post vs.pre	CCDC8
0.545099	7.27123	7.85966	2.59238e-13	1.84126e-12	19.6035	post vs.pre	FXYD1
-0.544848	8.31883	-6.87615	8.21318e-11	2.67653e-10	13.9583	post vs.pre	KCNK6
0.544295	7.965	5.91258	1.49383e-08	3.09957e-08	8.88277	post vs.pre	TRNP1
-0.544073	7.46197	-7.53747	1.78725e-12	9.38519e-12	17.7083	post vs.pre	KIF15
0.542811	10.2765	4.9756	1.42953e-06	2.21217e-06	4.46823	post vs.pre	GAS6
0.54253	7.44241	3.94039	0.000113452	0.000140452	0.292013	post vs.pre	CYP4F22
0.54176	8.05437	7.72642	5.7888e-13	3.60337e-12	18.8147	post vs.pre	SCARNA9
0.541511	7.46519	7.79237	3.89296e-13	2.60041e-12	19.2042	post vs.pre	VSNL1
-0.541436	9.32396	-6.06597	6.7411e-09	1.49383e-08	9.65676	post vs.pre	FLAD1
0.540595	8.87437	3.70214	0.00027853	0.000331484	-0.553692	post vs.pre	ALPL
0.539897	7.36536	7.70772	6.47617e-13	3.8787e-12	18.7045	post vs.pre	FHOD3
0.539713	9.40763	5.66685	5.19847e-08	9.84702e-08	7.67179	post vs.pre	DHRS3
0.539283	7.69874	7.18002	1.4488e-11	5.83735e-11	15.6567	post vs.pre	GEM
-0.539036	9.82927	-6.3591	1.42217e-09	3.59964e-09	11.1728	post vs.pre	MRPS17
-0.538796	9.57637	-5.34284	2.54957e-07	4.36619e-07	6.13168	post vs.pre	PRIC285
-0.538142	11.0946	-6.99102	4.28363e-11	1.52961e-10	14.5952	post vs.pre	PSME2
-0.537815	10.4503	-4.3492	2.20524e-05	2.91576e-05	1.84648	post vs.pre	PLOD2
-0.537767	8.24295	-5.13073	6.97346e-07	1.12633e-06	5.15994	post vs.pre	C1QTNF6
-0.537546	10.4933	-4.08657	6.40429e-05	8.11894e-05	0.833086	post vs.pre	STARD10
-0.53748	8.0902	-2.96081	0.00345112	0.0038086	-2.88595	post vs.pre	LOC441376
0.53746	8.62384	4.22141	3.7276e-05	4.84764e-05	1.34682	post vs.pre	RGMA
0.537451	9.16667	4.43408	1.54622e-05	2.07915e-05	2.1851	post vs.pre	SOX9
0.537427	7.78071	8.25211	2.34243e-14	2.27668e-13	21.9662	post vs.pre	PER3
-0.537139	11.5259	-8.9935	2.17271e-16	4.01227e-15	26.5731	post vs.pre	HNRNPAB
-0.536798	12.0616	-4.68715	5.20833e-06	7.36734e-06	3.2261	post vs.pre	LUM
0.536479	7.83687	3.74177	0.000240588	0.000288809	-0.416182	post vs.pre	APCDD1L
-0.53645	8.26549	-2.7516	0.00649245	0.00698411	-3.45883	post vs.pre	NAT1
-0.536291	9.30863	-4.11034	5.82713e-05	7.43832e-05	0.922626	post vs.pre	IFIT2
0.536251	7.04739	6.11974	5.08456e-09	1.13582e-08	9.93129	post vs.pre	WIF1
-0.535128	7.08386	-9.03128	1.7042e-16	3.60606e-15	26.8124	post vs.pre	PPEF1
0.534732	8.40535	5.26767	3.65365e-07	6.1337e-07	5.78392	post vs.pre	PLEKHA4
-0.534408	8.07842	-4.92049	1.83788e-06	2.78573e-06	4.22644	post vs.pre	SORD
0.534363	8.06757	6.39143	1.19455e-09	3.0709e-09	11.3429	post vs.pre	JAM2
-0.533916	9.15158	-4.27331	3.01615e-05	3.9549e-05	1.54826	post vs.pre	BCAS4
-0.533854	11.1728	-6.77315	1.46471e-10	4.49555e-10	13.3925	post vs.pre	DCTPP1
0.533791	7.45167	5.68411	4.76788e-08	9.13981e-08	7.75567	post vs.pre	LGR6
0.532881	8.66596	6.19297	3.45448e-09	8.03398e-09	10.3077	post vs.pre	FOXO1
0.532872	7.17782	6.32345	1.72259e-09	4.29067e-09	10.9859	post vs.pre	SCN2A
0.532711	8.61211	4.45806	1.39737e-05	1.88815e-05	2.28175	post vs.pre	IRS2
-0.532689	11.2003	-6.85657	9.17166e-11	2.94557e-10	13.8503	post vs.pre	MARCKSL1
-0.532564	11.0169	-7.55598	1.60144e-12	8.57194e-12	17.816	post vs.pre	ARMET
-0.532363	7.43293	-8.00742	1.05545e-13	8.2355e-13	20.4864	post vs.pre	EZH2
-0.532031	9.37769	-4.16405	4.70005e-05	6.05541e-05	1.1266	post vs.pre	LOC149501
0.531975	7.45729	5.35583	2.39501e-07	4.12702e-07	6.19215	post vs.pre	IRX4
-0.531113	8.58403	-6.33346	1.63247e-09	4.10153e-09	11.0383	post vs.pre	CACYBP
0.530977	9.54252	5.52758	1.03769e-07	1.88486e-07	7.00171	post vs.pre	JAM3
0.530465	9.37372	2.73004	0.00691562	0.00741772	-3.51568	post vs.pre	CD36
-0.529146	9.83705	-5.03421	1.09194e-06	1.71857e-06	4.72766	post vs.pre	ISG20
0.528594	7.50851	6.71028	2.07976e-10	6.29609e-10	13.0498	post vs.pre	EMCN
-0.528534	9.04031	-7.13771	1.84926e-11	7.26588e-11	15.4177	post vs.pre	FBXL18
0.528355	10.0724	5.71925	3.9964e-08	7.7958e-08	7.92694	post vs.pre	DUSP6
-0.527993	8.88337	-7.92414	1.75323e-13	1.26966e-12	19.9877	post vs.pre	COPG
-0.526937	11.1939	-7.08193	2.5481e-11	9.73551e-11	15.1037	post vs.pre	RAN
-0.526706	10.3718	-6.61136	3.59648e-10	1.02704e-09	12.5147	post vs.pre	CCT3
-0.5267	7.64746	-9.109	1.03274e-16	2.34945e-15	27.3059	post vs.pre	UBFD1
0.526661	9.46062	2.72464	0.00702525	0.00752075	-3.52983	post vs.pre	FCGBP
-0.526171	9.32036	-7.78632	4.03738e-13	2.67869e-12	19.1685	post vs.pre	NCBP1
0.526113	9.29022	3.61233	0.000386465	0.000454569	-0.860644	post vs.pre	SLC12A2
-0.525663	9.2303	-7.6644	8.39408e-13	4.89508e-12	18.4499	post vs.pre	SAC3D1
0.525337	7.62678	6.84801	9.62429e-11	3.07807e-10	13.8032	post vs.pre	LOC100130506
-0.525206	8.38027	-5.68284	4.79834e-08	9.18232e-08	7.74949	post vs.pre	CLCC1
-0.524943	10.2105	-6.19274	3.45867e-09	8.03398e-09	10.3066	post vs.pre	C16orf61
-0.524886	7.77256	-6.0286	8.19285e-09	1.78343e-08	9.46696	post vs.pre	GPSM2
0.523978	7.73627	5.27039	3.60656e-07	6.07305e-07	5.79646	post vs.pre	IGF1
0.523205	7.85838	2.99399	0.003112	0.00344122	-2.79157	post vs.pre	PI15
0.523078	8.14944	5.54012	9.75542e-08	1.78073e-07	7.06154	post vs.pre	VIPR1
0.522642	9.43809	6.96094	5.08288e-11	1.7436e-10	14.4278	post vs.pre	PPP1R15A
0.521639	7.49714	8.0656	7.39299e-14	6.02311e-13	20.8362	post vs.pre	FLRT2
0.521529	12.552	3.93379	0.000116377	0.000143912	0.267972	post vs.pre	TM4SF1
-0.521458	10.2368	-6.62072	3.41553e-10	9.82962e-10	12.5651	post vs.pre	PPP4C
0.521369	7.26883	4.81963	2.89594e-06	4.27257e-06	3.78935	post vs.pre	SCARA5
-0.520855	9.5462	-6.4599	8.24245e-10	2.16927e-09	11.705	post vs.pre	FAM173A
0.520781	8.58353	4.98573	1.36467e-06	2.11476e-06	4.51293	post vs.pre	EPHX2
-0.520634	9.05339	-7.8311	3.08138e-13	2.09458e-12	19.4338	post vs.pre	WSB2
0.520261	10.7049	3.72933	0.000251932	0.000301122	-0.459463	post vs.pre	RPS23
0.519644	8.51571	4.96284	1.51538e-06	2.32232e-06	4.4121	post vs.pre	EBF1
-0.519372	8.34902	-6.58814	4.08731e-10	1.14074e-09	12.3897	post vs.pre	FBXO5
0.518953	8.10277	4.76188	3.74562e-06	5.41089e-06	3.54232	post vs.pre	PIB5PA
0.518684	7.20386	7.05264	3.01364e-11	1.11676e-10	14.9394	post vs.pre	ID4
0.518549	8.63062	5.01475	1.19439e-06	1.86393e-06	4.64127	post vs.pre	RASIP1
-0.517435	9.55475	-4.53916	9.89408e-06	1.36182e-05	2.61168	post vs.pre	LGALS3BP
-0.516592	10.3929	-7.00082	4.0511e-11	1.46209e-10	14.6498	post vs.pre	SDF2L1
-0.516306	7.39182	-7.2739	8.40596e-12	3.58709e-11	16.1901	post vs.pre	KIF23
0.516278	8.02517	7.46406	2.75889e-12	1.38319e-11	17.2824	post vs.pre	TTC32
0.516274	7.941	5.58325	7.88274e-08	1.45326e-07	7.2681	post vs.pre	MMP23B
0.516071	7.72866	7.02152	3.60002e-11	1.31211e-10	14.7654	post vs.pre	SNCAIP
-0.515895	9.85359	-5.89468	1.63778e-08	3.37926e-08	8.79335	post vs.pre	C8orf76
-0.515885	9.79057	-7.33584	5.85758e-12	2.57548e-11	16.5442	post vs.pre	TSPAN17
0.515574	9.9527	3.95821	0.000105903	0.000131547	0.357066	post vs.pre	RNASE4
-0.515415	7.5762	-7.83373	3.03278e-13	2.08659e-12	19.4494	post vs.pre	PLK4
0.514968	10.5113	3.92218	0.000121693	0.000150151	0.225793	post vs.pre	DDIT4
-0.514959	7.77175	-4.94505	1.64358e-06	2.51185e-06	4.33394	post vs.pre	FAR2
-0.514885	10.7742	-7.17508	1.49073e-11	5.96291e-11	15.6288	post vs.pre	TMEM183A
-0.514653	7.92115	-7.64422	9.46951e-13	5.43638e-12	18.3316	post vs.pre	DPP3
0.514562	7.20675	2.92897	0.00380821	0.00418601	-2.97564	post vs.pre	DCD
0.514495	7.88144	7.42746	3.42269e-12	1.64171e-11	17.071	post vs.pre	N4BP2L1
0.514483	9.27878	4.88646	2.14416e-06	3.19748e-06	4.0782	post vs.pre	GIMAP7
-0.514359	8.3995	-5.20586	4.89839e-07	8.05255e-07	5.50078	post vs.pre	TEAD4
-0.513865	8.54941	-4.13408	5.30025e-05	6.78923e-05	1.01253	post vs.pre	IFIT3
-0.513842	8.75135	-7.03986	3.24203e-11	1.18946e-10	14.8679	post vs.pre	LOC644101
-0.513661	7.86511	-6.62706	3.29811e-10	9.51641e-10	12.5993	post vs.pre	SLC38A10
0.513074	8.97902	5.5394	9.79022e-08	1.78414e-07	7.0581	post vs.pre	TGFB1I1
-0.512721	10.1765	-5.57192	8.3375e-08	1.52946e-07	7.21374	post vs.pre	LOC440063
0.512623	7.73411	6.23658	2.74039e-09	6.54385e-09	10.5334	post vs.pre	MEIS2
-0.512351	10.7123	-3.84343	0.00016435	0.000200994	-0.0576268	post vs.pre	KRT8
-0.512348	9.27549	-3.40595	0.000801356	0.000923936	-1.54088	post vs.pre	HIST2H2BE
-0.511687	7.13644	-7.84517	2.83005e-13	1.97214e-12	19.5174	post vs.pre	KIF4A
0.51131	9.34456	3.23218	0.00144351	0.00162706	-2.08608	post vs.pre	PLAT
-0.510541	7.77151	-2.92636	0.00383887	0.00421135	-2.98294	post vs.pre	GRB14
0.510478	8.50467	6.64298	3.02048e-10	8.83033e-10	12.6852	post vs.pre	INPP1
0.510301	7.22247	7.46191	2.79409e-12	1.39453e-11	17.27	post vs.pre	CAPN11
0.510289	9.91127	5.46579	1.40487e-07	2.5147e-07	6.70832	post vs.pre	ABLIM1
-0.510206	8.75331	-5.49027	1.24631e-07	2.23811e-07	6.82427	post vs.pre	HMGA1
0.510074	8.8856	4.88797	2.12959e-06	3.18003e-06	4.08476	post vs.pre	MYL9
-0.509747	8.16719	-7.41541	3.67403e-12	1.74714e-11	17.0015	post vs.pre	KNTC1
-0.509743	7.55144	-4.97432	1.43789e-06	2.21592e-06	4.46262	post vs.pre	OASL
-0.508884	7.32618	-7.30512	7.00819e-12	3.03323e-11	16.3684	post vs.pre	TROAP
-0.508598	10.1623	-6.02014	8.56183e-09	1.85646e-08	9.4241	post vs.pre	IRAK1
0.508373	9.97234	5.43667	1.61922e-07	2.84777e-07	6.57086	post vs.pre	SCPEP1
-0.507975	10.1523	-5.87993	1.76653e-08	3.62466e-08	8.7198	post vs.pre	GLRX
-0.507481	7.38156	-8.11471	5.46899e-14	4.62568e-13	21.1325	post vs.pre	ESM1
0.507286	7.72216	5.4525	1.49907e-07	2.67037e-07	6.64549	post vs.pre	TMTC1
0.507133	7.39767	5.1701	5.79766e-07	9.46068e-07	5.33809	post vs.pre	TRIM9
-0.507039	11.2358	-5.72389	3.90407e-08	7.6426e-08	7.94963	post vs.pre	ATP6V0B
-0.506554	9.14687	-6.9622	5.0466e-11	1.73653e-10	14.4348	post vs.pre	SMG5
-0.50643	10.1136	-5.96822	1.12099e-08	2.36582e-08	9.16196	post vs.pre	LOC100128266
-0.506409	7.72974	-3.21568	0.00152458	0.0017167	-2.1365	post vs.pre	PPP2R2C
0.50633	8.38137	3.82738	0.000174628	0.000213327	-0.114762	post vs.pre	TM4SF18
0.505963	7.74826	5.96986	1.11151e-08	2.3503e-08	9.17022	post vs.pre	SIK1
-0.505708	9.87824	-7.00786	3.89181e-11	1.41381e-10	14.6891	post vs.pre	EXOSC3
-0.505454	7.53598	-7.04521	3.14439e-11	1.15747e-10	14.8979	post vs.pre	ADAMTSL2
0.505351	8.10024	2.80898	0.0054785	0.00592213	-3.30556	post vs.pre	FOLR1
-0.505013	7.74986	-6.98846	4.34665e-11	1.53413e-10	14.5809	post vs.pre	ODZ4
-0.504997	9.82653	-6.63531	3.15119e-10	9.1641e-10	12.6438	post vs.pre	SAR1B
0.504827	9.86393	7.50899	2.11568e-12	1.09032e-11	17.5428	post vs.pre	LOC401152
0.504676	7.05001	7.50263	2.19675e-12	1.1169e-11	17.5059	post vs.pre	KCNJ16
0.504516	9.31692	5.87826	1.78174e-08	3.6491e-08	8.71147	post vs.pre	TIPARP
-0.504138	8.33374	-6.73063	1.85702e-10	5.6372e-10	13.1605	post vs.pre	SLC25A19
0.503901	11.3213	3.05615	0.0025577	0.00283676	-2.61216	post vs.pre	C10orf116
-0.503865	8.19766	-6.51473	6.11299e-10	1.6601e-09	11.9967	post vs.pre	LOC644879
0.503747	8.59468	5.12586	7.13407e-07	1.15059e-06	5.13798	post vs.pre	ETV5
-0.503475	9.04311	-4.52369	1.05711e-05	1.44708e-05	2.5484	post vs.pre	KDELR3
-0.503429	10.4583	-6.55353	4.94299e-10	1.35902e-09	12.2041	post vs.pre	TOMM40
-0.503265	7.15525	-7.95548	1.44888e-13	1.07742e-12	20.1751	post vs.pre	TNF
0.503247	9.59924	5.74089	3.58333e-08	7.08987e-08	8.03284	post vs.pre	KCTD12
-0.502599	10.5982	-5.52592	1.04621e-07	1.89412e-07	6.99379	post vs.pre	STRA13
-0.50259	10.5531	-6.07618	6.39022e-09	1.42176e-08	9.70878	post vs.pre	IRF9
-0.50246	9.72328	-4.80344	3.11317e-06	4.55065e-06	3.71988	post vs.pre	TMEM97
-0.502437	10.2882	-6.14033	4.56228e-09	1.03586e-08	10.0368	post vs.pre	ITPR3
-0.501983	10.7134	-6.50171	6.56321e-10	1.76078e-09	11.9273	post vs.pre	PDXDC1
-0.501368	8.86774	-4.89048	2.10553e-06	3.14836e-06	4.09568	post vs.pre	SAMD9
0.501328	8.43238	2.74281	0.00666215	0.00715277	-3.48207	post vs.pre	PEG3
-0.501194	7.52453	-7.43684	3.23877e-12	1.56706e-11	17.1251	post vs.pre	TNFSF4
0.500489	7.90834	4.48313	1.25654e-05	1.69993e-05	2.38322	post vs.pre	PNMAL1
-0.500281	10.8467	-6.42442	9.99285e-10	2.60519e-09	11.5171	post vs.pre	ENY2
2.22144	10.7434	17.3554	3.72613e-38	4.12855e-35	76.0894	post vs.on	DUSP11
2.08379	9.74791	10.7261	2.01796e-20	2.03263e-18	35.8072	post vs.on	FOS1
1.96814	9.05339	15.9584	1.59943e-34	8.86086e-32	67.85	post vs.on	RGS11
-1.86582	9.44399	-7.5472	3.55933e-12	9.38984e-11	17.108	post vs.on	MMP111
1.84237	8.78371	9.22977	1.93362e-16	1.12761e-14	26.7663	post vs.on	FOSB1
1.83071	9.06054	10.6872	2.56913e-20	2.37216e-18	35.5689	post vs.on	PDK41
1.6344	9.74296	11.297	5.77638e-22	1.0667e-19	39.3146	post vs.on	CYR611
1.58467	10.7047	10.7545	1.69195e-20	1.87468e-18	35.9811	post vs.on	EGR11
1.5677	10.3323	13.2308	3.21906e-27	1.18891e-24	51.2583	post vs.on	ZFP361
1.46941	9.02322	9.49715	3.84133e-17	2.50364e-15	28.359	post vs.on	OSR11
1.43871	11.694	9.69997	1.11891e-17	8.26504e-16	29.5749	post vs.on	CTGF1
1.42427	10.4869	5.19937	6.23588e-07	3.99385e-06	5.33469	post vs.on	SFRP11
-1.41921	8.78307	-5.87484	2.50227e-08	2.31043e-07	8.45116	post vs.on	COL11A11
-1.39726	12.4297	-6.12782	7.07027e-09	7.53256e-08	9.68099	post vs.on	COL1A11
1.36912	9.09728	5.78038	3.9794e-08	3.44467e-07	8.00035	post vs.on	OXTR1
1.32881	10.3219	11.3741	3.56914e-22	7.90922e-20	39.7898	post vs.on	KLF91
1.31124	9.92725	5.75565	4.48984e-08	3.72613e-07	7.88313	post vs.on	SYNM1
1.30113	10.6176	5.20424	6.0984e-07	3.9285e-06	5.35622	post vs.on	MYH111
1.27552	10.9452	7.22982	2.07724e-11	4.10997e-10	15.3783	post vs.on	MT1X1
-1.26504	12.7706	-6.34653	2.31461e-09	2.84955e-08	10.7694	post vs.on	COL1A21
1.2461	10.9213	4.89445	2.45244e-06	1.29395e-05	4.01472	post vs.on	ACTG21
-1.23374	10.3603	-5.7549	4.50633e-08	3.72613e-07	7.87958	post vs.on	ISG151
-1.21329	9.5396	-4.41481	1.88739e-05	7.13728e-05	2.05855	post vs.on	S100A81
1.21064	9.15887	4.93239	2.07433e-06	1.11571e-05	4.17585	post vs.on	KRT141
1.20578	8.30393	10.7916	1.34435e-20	1.65505e-18	36.2081	post vs.on	APOLD11
1.18685	9.55688	8.4387	2.13174e-14	9.44789e-13	22.1363	post vs.on	SOCS21
1.18612	9.46931	5.38761	2.60805e-07	1.82894e-06	6.17743	post vs.on	IGJ1
1.17942	10.1477	8.1747	9.92493e-14	3.79201e-12	20.6238	post vs.on	RGS21
1.16413	7.88724	8.07602	1.7556e-13	6.27485e-12	20.0632	post vs.on	ZBTB161
1.14851	9.63476	10.9654	4.56188e-21	7.20222e-19	37.2747	post vs.on	AXUD11
1.14262	9.56003	4.82299	3.35381e-06	1.62271e-05	3.71374	post vs.on	TP631
1.14194	10.5875	6.84488	1.68252e-10	2.55375e-09	13.3303	post vs.on	TGFBR31
1.13717	9.03956	8.42798	2.26985e-14	9.67307e-13	22.0746	post vs.on	RASD11
1.12245	11.1213	2.9235	0.00398059	0.0073264	-2.95779	post vs.on	PIP1
1.11666	10.8725	8.37707	3.05738e-14	1.25466e-12	21.7816	post vs.on	SGK2
-1.11608	11.1941	-6.27913	3.27281e-09	3.85774e-08	10.4316	post vs.on	COL5A21
1.11441	9.92099	8.04698	2.07547e-13	6.96853e-12	19.8987	post vs.on	SGK11
1.11397	10.0307	5.73576	4.94655e-08	4.05983e-07	7.78907	post vs.on	DARC1
1.09592	10.0117	8.841	1.98187e-15	1.04567e-13	24.4742	post vs.on	LOC7305251
1.09581	10.3991	8.97569	8.87885e-16	4.91888e-14	25.2649	post vs.on	SPRY11
1.09152	9.23996	4.49689	1.34472e-05	5.39838e-05	2.38245	post vs.on	LOC6513971
1.09086	10.743	9.62993	1.71429e-17	1.18714e-15	29.1543	post vs.on	JUN1
1.07283	7.99759	9.79743	6.17257e-18	4.88514e-16	30.1614	post vs.on	FCER1A1
1.072	8.64834	6.5706	7.21308e-10	9.62903e-09	11.9074	post vs.on	SDPR1
-1.06922	10.8701	-6.05118	1.04019e-08	1.06716e-07	9.30505	post vs.on	CTHRC11
1.06158	9.23921	8.06448	1.87643e-13	6.49714e-12	19.9978	post vs.on	C10orf101
1.06136	10.2587	7.76194	1.05926e-12	3.00939e-11	18.2976	post vs.on	DDIT41
1.04798	9.76848	3.97641	0.000107078	0.000323276	0.408579	post vs.on	COL17A11
1.03958	8.64747	7.43545	6.64964e-12	1.55013e-10	16.495	post vs.on	LEPR1
-1.03104	8.75763	-4.68856	5.99271e-06	2.67739e-05	3.15645	post vs.on	GJB21
1.02824	10.2824	4.23609	3.88932e-05	0.000135515	1.36942	post vs.on	KRT171
1.02367	9.36238	7.3648	9.85065e-12	2.1829e-10	16.1096	post vs.on	SPRY21
-1.00661	8.3398	-4.79346	3.81338e-06	1.80031e-05	3.59035	post vs.on	TUBB31
1.00379	8.20068	7.52759	3.97305e-12	1.00049e-10	17.0002	post vs.on	SNORA121
0.999475	9.86618	5.03339	1.32286e-06	7.83811e-06	4.60912	post vs.on	MATN21
0.994443	8.90853	3.99596	9.93762e-05	0.000300844	0.479201	post vs.on	C2orf401
-0.987268	10.7136	-5.7836	3.91725e-08	3.44467e-07	8.01564	post vs.on	COL5A11
-0.955296	12.8878	-6.03624	1.12119e-08	1.11917e-07	9.23207	post vs.on	COL3A11
0.953153	8.21805	6.10636	7.87971e-09	8.31497e-08	9.57543	post vs.on	RERGL1
0.948545	8.78746	7.97125	3.20745e-13	9.60502e-12	19.471	post vs.on	EGR21
0.947589	7.99063	6.23148	4.17594e-09	4.77005e-08	10.194	post vs.on	DST1
0.944665	8.94535	4.86351	2.80945e-06	1.44114e-05	3.884	post vs.on	KIT1
-0.936148	8.01175	-5.19489	6.36518e-07	4.05323e-06	5.31487	post vs.on	COL10A11
0.935136	8.12283	7.33462	1.16455e-11	2.48138e-10	15.9455	post vs.on	FAM107A1
0.931182	9.39682	5.86863	2.58006e-08	2.36257e-07	8.4214	post vs.on	CITED41
0.925812	8.04673	10.9443	5.20016e-21	7.20222e-19	37.1455	post vs.on	CD691
0.925427	8.30197	5.06479	1.14886e-06	6.91811e-06	4.74507	post vs.on	TP73L1
0.922732	8.46889	7.04478	5.71686e-11	9.7874e-10	14.3867	post vs.on	EDN11
0.919683	8.5254	5.42022	2.23805e-07	1.62075e-06	6.32552	post vs.on	CCL191
0.919619	9.88522	6.97289	8.44343e-11	1.41747e-09	14.0049	post vs.on	MYC1
-0.917713	9.16452	-2.80849	0.00561883	0.00985073	-3.27066	post vs.on	S100P1
0.916783	8.58532	5.36427	2.90881e-07	2.00184e-06	6.07182	post vs.on	KCNMB11
0.908116	10.8731	7.3082	1.34795e-11	2.81798e-10	15.8022	post vs.on	SNORD131
0.902728	8.48005	4.72457	5.13539e-06	2.33197e-05	3.30457	post vs.on	CLDN81
0.901073	9.89175	7.43368	6.71537e-12	1.55013e-10	16.4853	post vs.on	ERRFI11
0.889198	11.0005	8.46853	1.78968e-14	8.26237e-13	22.3084	post vs.on	TSC22D31
0.888007	10.2169	2.41599	0.0168563	0.0260122	-4.25218	post vs.on	MUCL11
0.88685	9.63708	4.78361	3.98001e-06	1.8607e-05	3.54927	post vs.on	CX3CL11
0.886059	8.63476	5.76349	4.32141e-08	3.66084e-07	7.92027	post vs.on	ANGPTL41
0.877332	8.49086	7.21061	2.30872e-11	4.33571e-10	15.2748	post vs.on	KLF41
0.875993	7.80308	6.31708	2.69359e-09	3.24402e-08	10.6215	post vs.on	CNN11
0.874378	10.9903	8.32998	4.02466e-14	1.59262e-12	21.5113	post vs.on	CEBPD1
0.872649	11.106	8.67971	5.15889e-15	2.48524e-13	23.5324	post vs.on	KLF61
0.872051	7.88445	8.0003	2.71466e-13	8.59384e-12	19.6349	post vs.on	LIFR1
-0.871626	9.93698	-3.52407	0.000558935	0.00132047	-1.1452	post vs.on	S100A91
0.871609	8.44414	6.08373	8.83185e-09	9.23178e-08	9.46435	post vs.on	ATF31
0.867291	9.11434	5.78096	3.96811e-08	3.44467e-07	8.00311	post vs.on	TSPAN71
0.860734	9.33527	3.01577	0.00299668	0.00580475	-2.69864	post vs.on	KRT151
0.857948	8.18426	6.623	5.4749e-10	7.67872e-09	12.1768	post vs.on	FAM46B1
0.856365	11.0722	5.86684	2.60288e-08	2.36393e-07	8.41284	post vs.on	MT1E1
0.855306	9.79614	6.71252	3.4094e-10	5.03682e-09	12.6397	post vs.on	RHOU1
0.854646	7.813	7.22552	2.12702e-11	4.13463e-10	15.3551	post vs.on	MT1M1
0.839999	9.1137	5.50218	1.51979e-07	1.15337e-06	6.70034	post vs.on	SNORD3D1
0.8389	8.74109	4.65434	6.9345e-06	3.04898e-05	3.01649	post vs.on	TUBB2B1
0.836387	7.9502	8.73353	3.75127e-15	1.88927e-13	23.8461	post vs.on	F31
0.83425	9.40549	4.47838	1.45214e-05	5.69471e-05	2.30898	post vs.on	MYLK1
0.830138	9.38718	4.85835	2.87364e-06	1.46055e-05	3.86228	post vs.on	NDRG21
-0.828156	8.92266	-3.27119	0.0013202	0.00277043	-1.94429	post vs.on	THRSP1
0.825062	10.4416	6.59049	6.49719e-10	8.88751e-09	12.0096	post vs.on	RHOB1
0.820776	11.2817	9.42544	5.93214e-17	3.65156e-15	27.9307	post vs.on	KLF21
0.820714	7.62735	7.85552	6.21903e-13	1.81334e-11	18.8206	post vs.on	HLF1
0.820294	8.57667	4.14456	5.58669e-05	0.000186447	1.0252	post vs.on	CD300LG1
0.81958	7.90715	5.87861	2.45605e-08	2.30024e-07	8.46929	post vs.on	PTGS21
0.811609	7.9455	3.70803	0.000290462	0.000757252	-0.532144	post vs.on	HMGCS21
-0.811238	10.0006	-4.99047	1.6027e-06	9.20099e-06	4.42422	post vs.on	POSTN1
0.811019	7.53718	5.87743	2.47048e-08	2.30024e-07	8.46359	post vs.on	PI161
0.809768	8.30326	4.35789	2.38159e-05	8.76678e-05	1.83663	post vs.on	KRT51
-0.805911	7.54777	-12.8599	3.26959e-26	9.05676e-24	48.9697	post vs.on	TRK11
0.799805	11.7072	6.23725	4.05468e-09	4.67977e-08	10.2228	post vs.on	MT1A1
0.798486	10.3167	3.51102	0.000584959	0.00137026	-1.18769	post vs.on	LOC6421131
-0.796538	10.028	-6.88653	1.34533e-10	2.09948e-09	13.5491	post vs.on	THY11
0.788247	10.6824	3.3993	0.000859187	0.00190777	-1.54585	post vs.on	LOC6524931
0.786226	7.85947	7.53521	3.80696e-12	9.80955e-11	17.042	post vs.on	LOC1001312771
0.785108	9.5835	4.47988	1.44314e-05	5.69038e-05	2.31492	post vs.on	CLDN111
-0.783166	10.9198	-4.90701	2.32041e-06	1.23015e-05	4.06796	post vs.on	VCAN1
0.781487	8.20979	4.23647	3.88357e-05	0.000135515	1.37083	post vs.on	SOX101
-0.77982	8.92586	-4.29586	3.06105e-05	0.000110118	1.5974	post vs.on	FNDC11
-0.779469	8.36928	-6.312	2.76475e-09	3.29391e-08	10.5961	post vs.on	C1QTNF61
-0.775741	9.89113	-3.73392	0.000264386	0.000698432	-0.443767	post vs.on	HIST1H1C1
0.774527	12.8054	7.21876	2.20757e-11	4.21721e-10	15.3187	post vs.on	TXNIP1
0.773522	10.3804	3.40814	0.000833719	0.00185867	-1.51787	post vs.on	LOC6474501
-0.773443	9.85219	-4.84622	3.03029e-06	1.53313e-05	3.81125	post vs.on	OAS21
-0.772526	8.7913	-7.05395	5.43887e-11	9.5655e-10	14.4355	post vs.on	OLFML2B1
-0.771378	9.88239	-4.1754	4.948e-05	0.000168171	1.14052	post vs.on	HIST1H2BD1
0.769844	8.81634	4.79316	3.81835e-06	1.80031e-05	3.5891	post vs.on	NR2F11
0.769346	8.828	6.516	9.60196e-10	1.23709e-08	11.6281	post vs.on	MTE1
0.768688	8.78226	5.53424	1.30499e-07	1.02548e-06	6.848	post vs.on	TSHZ21
0.76543	10.1125	2.98694	0.00327697	0.00624938	-2.78039	post vs.on	VTCN11
0.765253	10.4204	4.69814	5.75187e-06	2.59068e-05	3.1958	post vs.on	ITM2A1
-0.763599	11.3777	-6.49916	1.04853e-09	1.33537e-08	11.5421	post vs.on	COL4A11
0.761438	7.64057	5.39155	2.56041e-07	1.81855e-06	6.19527	post vs.on	STAC21
0.760918	8.2241	5.81798	3.31006e-08	2.95769e-07	8.17926	post vs.on	ADAMTS11
0.754031	8.07688	7.59576	2.70953e-12	7.32235e-11	17.3757	post vs.on	NR3C21
-0.753614	9.94022	-3.52763	0.000552021	0.00130692	-1.13357	post vs.on	HIST2H2AA41
0.75295	8.33541	5.27338	4.4368e-07	2.89175e-06	5.66355	post vs.on	ISM11
0.752599	10.3154	6.59641	6.29796e-10	8.72268e-09	12.04	post vs.on	NCRNA002191
0.752552	8.79506	4.45948	1.5703e-05	6.04129e-05	2.23422	post vs.on	KRT17P31
0.751218	9.22229	8.1257	1.31784e-13	4.86721e-12	20.3451	post vs.on	TIPARP1
0.744458	8.91822	5.37836	2.72346e-07	1.886e-06	6.13553	post vs.on	DPT1
0.740579	7.61403	6.01484	1.248e-08	1.22239e-07	9.12778	post vs.on	TCEAL21
-0.738666	10.0376	-3.8486	0.000173311	0.000486149	-0.0461917	post vs.on	IFIT11
0.736513	10.4539	6.49034	1.09792e-09	1.38239e-08	11.4972	post vs.on	TIGA11
0.734943	10.1407	3.20695	0.00163002	0.00336951	-2.13909	post vs.on	CRYAB1
0.734234	8.04812	10.4118	1.41429e-19	1.20541e-17	33.8859	post vs.on	EBI21
0.734006	12.6129	3.50994	0.000587161	0.00137252	-1.19119	post vs.on	IGLL11
-0.733489	10.6912	-4.52637	1.18932e-05	4.80935e-05	2.4999	post vs.on	MIR19741
-0.733019	8.4348	-4.55346	1.06187e-05	4.40657e-05	2.60835	post vs.on	DIO21
0.728729	8.46842	7.08709	4.54054e-11	8.11439e-10	14.6123	post vs.on	NEDD91
0.728225	10.5653	6.04374	1.07978e-08	1.09761e-07	9.2687	post vs.on	H3F3B1
0.727252	8.33374	4.54738	1.08931e-05	4.48684e-05	2.58393	post vs.on	MAMDC21
0.725365	10.2608	7.23807	1.98503e-11	3.99893e-10	15.4228	post vs.on	ARID5B1
0.723696	8.16788	4.62285	7.92669e-06	3.41742e-05	2.88833	post vs.on	PAMR11
-0.722718	11.5466	-4.02657	8.83655e-05	0.000274255	0.590374	post vs.on	IFI271
-0.72185	11.3035	-5.75716	4.45695e-08	3.72613e-07	7.89028	post vs.on	CDKN1A1
0.721254	9.02888	4.82538	3.31903e-06	1.61842e-05	3.72376	post vs.on	PDLIM31
0.718289	10.1359	3.62085	0.000397312	0.000987045	-0.825966	post vs.on	CCL141
-0.716269	12.3116	-4.8121	3.51663e-06	1.68676e-05	3.66819	post vs.on	IFI61
-0.714699	10.1825	-3.31078	0.00115759	0.00246183	-1.82258	post vs.on	HIST2H2AA31
0.714159	8.33252	5.27749	4.35334e-07	2.87113e-06	5.68191	post vs.on	PGM51
0.712962	8.33906	4.84011	3.11233e-06	1.56039e-05	3.78557	post vs.on	GSTM31
0.70917	11.4932	4.58785	9.18991e-06	3.90131e-05	2.74669	post vs.on	NFIB1
0.707964	9.04983	4.10901	6.42071e-05	0.00020741	0.89312	post vs.on	CLDN51
0.704253	9.18225	3.35258	0.00100632	0.00218836	-1.6927	post vs.on	CXCL141
-0.698338	8.33657	-7.15737	3.09227e-11	5.61677e-10	14.9885	post vs.on	PCDH171
-0.698153	10.7202	-4.01165	9.35798e-05	0.000286427	0.536087	post vs.on	APOC11
0.697459	8.61184	3.70004	0.000298989	0.000777652	-0.559315	post vs.on	C8orf41
0.694017	7.84698	4.36378	2.32516e-05	8.61632e-05	1.8595	post vs.on	LOC6505171
0.693789	8.55637	4.98277	1.65868e-06	9.35761e-06	4.39115	post vs.on	BCL11A1
-0.690144	9.74792	-3.53426	0.000539369	0.00128245	-1.11192	post vs.on	HIST2H2AC1
0.686767	9.98842	3.76882	0.000232732	0.000630483	-0.323851	post vs.on	NTN41
0.686064	8.92917	3.53701	0.00053421	0.00127291	-1.10294	post vs.on	LOC6517511
0.684496	9.04772	4.83033	3.2481e-06	1.59951e-05	3.74452	post vs.on	PTGDS1
0.68237	7.87354	4.98591	1.63564e-06	9.31578e-06	4.40462	post vs.on	KLHL131
0.679741	9.85393	7.34996	1.06958e-11	2.32371e-10	16.0289	post vs.on	PER21
-0.67853	10.6024	-4.88051	2.60751e-06	1.36279e-05	3.95574	post vs.on	COL6A11
0.675432	8.38005	8.02026	2.4204e-13	7.88764e-12	19.7476	post vs.on	ZFP36L21
-0.674278	8.89763	-4.79667	3.76064e-06	1.79603e-05	3.60373	post vs.on	COL12A11
0.672408	10.5063	2.185	0.0303918	0.0427336	-4.76583	post vs.on	HBB1
0.671872	8.60842	6.20246	4.84158e-09	5.47396e-08	10.0499	post vs.on	IL7R1
0.669689	9.55225	3.68261	0.000318421	0.000816691	-0.618424	post vs.on	CCL151
0.669334	8.75302	5.77105	4.16488e-08	3.57727e-07	7.9561	post vs.on	C20orf1271
0.668952	8.53921	5.06235	1.16152e-06	6.95658e-06	4.73449	post vs.on	PPP1R14A1
0.667975	7.56649	6.8966	1.27438e-10	2.01716e-09	13.6021	post vs.on	INMT1
0.666067	8.66044	4.27539	3.3236e-05	0.00011803	1.51903	post vs.on	FHL11
0.664069	11.1106	5.32672	3.46507e-07	2.34104e-06	5.90255	post vs.on	CSRP11
0.6637	7.94394	5.83266	3.07984e-08	2.77436e-07	8.24931	post vs.on	CTSG1
0.66304	9.06685	5.0922	1.01526e-06	6.18079e-06	4.86428	post vs.on	FZD71
0.662933	8.8715	6.56798	7.31291e-10	9.64607e-09	11.894	post vs.on	ABI3BP1
0.662918	9.46825	4.39326	2.0616e-05	7.76957e-05	1.97428	post vs.on	RCAN11
0.661679	9.43088	5.44387	2.00228e-07	1.47902e-06	6.43329	post vs.on	RND31
0.658713	10.2421	5.08575	1.04528e-06	6.32882e-06	4.83617	post vs.on	PIK3R11
0.658108	7.80441	4.7018	5.66258e-06	2.56087e-05	3.21081	post vs.on	SNORD3C1
-0.655207	11.9368	-4.98538	1.63951e-06	9.31578e-06	4.40235	post vs.on	TUBA1C1
0.652946	8.66404	4.53769	1.13441e-05	4.63809e-05	2.54512	post vs.on	SNORD3A1
0.650289	9.46295	3.09035	0.00237087	0.00468258	-2.48396	post vs.on	FCGBP1
0.649527	9.2276	3.75005	0.000249277	0.000668763	-0.388447	post vs.on	MAOA1
0.647972	11.1052	5.18659	6.61146e-07	4.186e-06	5.27821	post vs.on	MT2A1
-0.646554	9.28747	-3.032	0.0028488	0.00553768	-2.65233	post vs.on	ECM11
-0.642949	12.8882	-4.47798	1.45452e-05	5.69471e-05	2.30742	post vs.on	BGN1
0.640823	8.01517	6.92763	1.0782e-10	1.73137e-09	13.7656	post vs.on	CXCR41
0.640401	9.09277	2.81257	0.00555147	0.00976354	-3.25975	post vs.on	ELF51
0.637549	8.35709	7.47948	5.20062e-12	1.25267e-10	16.736	post vs.on	KLRB11
0.636871	9.36369	3.95302	0.000117039	0.000343977	0.32446	post vs.on	ALDH1A31
0.633861	7.90135	7.04398	5.7417e-11	9.7874e-10	14.3824	post vs.on	RUNDC3B1
0.633824	12.0263	7.98615	2.94451e-13	9.06254e-12	19.555	post vs.on	NFKBIA1
0.633378	10.3143	4.48002	1.44231e-05	5.69038e-05	2.31547	post vs.on	SEPP11
0.633354	7.86797	2.66686	0.00846977	0.0141333	-3.64037	post vs.on	C4orf71
0.629223	10.4217	4.83179	3.22742e-06	1.59642e-05	3.75066	post vs.on	LOC6429891
0.628849	8.23787	6.58767	6.59418e-10	8.91018e-09	11.9951	post vs.on	BEND51
-0.628372	9.46425	-3.63587	0.000376587	0.000948314	-0.77577	post vs.on	SLC16A31
0.62761	8.10312	3.26583	0.00134378	0.00281458	-1.96067	post vs.on	ROPN11
0.627527	9.00558	4.99621	1.56222e-06	9.01532e-06	4.44886	post vs.on	ALDOC1
0.627397	9.20783	2.91662	0.00406461	0.00744394	-2.9768	post vs.on	PPP1R1B1
0.626804	7.51686	6.14042	6.63387e-09	7.2062e-08	9.74305	post vs.on	EPHB11
0.626086	10.3718	3.74317	0.000255627	0.000682492	-0.412095	post vs.on	CXCL121
0.623463	8.1809	3.95737	0.000115125	0.000340156	0.340049	post vs.on	C71
0.622277	9.78726	2.91893	0.00403621	0.00740416	-2.97042	post vs.on	LOC6475061
0.621222	9.05413	2.31674	0.0218283	0.0324206	-4.47877	post vs.on	GABRP1
-0.620794	8.38614	-5.53506	1.29993e-07	1.02548e-06	6.85177	post vs.on	HMOX11
0.616641	7.73816	7.41626	7.39966e-12	1.67323e-10	16.3902	post vs.on	FCN11
0.609602	7.49616	3.73155	0.000266684	0.000701866	-0.4519	post vs.on	PROL11
-0.609474	9.81413	-4.96796	1.77168e-06	9.86443e-06	4.32768	post vs.on	SERPINH11
0.608847	8.6973	5.96131	1.63011e-08	1.55704e-07	8.8679	post vs.on	CBX71
0.607597	7.85759	5.3887	2.5948e-07	1.82894e-06	6.18236	post vs.on	IL331
-0.603049	7.82513	-2.89474	0.00434306	0.0078501	-3.03708	post vs.on	CNTNAP21
0.602977	9.91618	6.13516	6.81264e-09	7.32854e-08	9.71715	post vs.on	ABLIM11
0.60244	7.60944	4.7656	4.30276e-06	1.99811e-05	3.47439	post vs.on	AK51
0.602302	7.94898	3.67474	0.000327578	0.000838237	-0.645031	post vs.on	NTRK21
0.602004	10.7876	3.79067	0.000214775	0.000590497	-0.24828	post vs.on	FBXO321
0.601937	9.54622	3.73557	0.000262804	0.00069829	-0.438126	post vs.on	EFEMP11
0.601648	8.63378	4.86847	2.74897e-06	1.41668e-05	3.90493	post vs.on	SH3BGRL21
-0.601426	9.03515	-2.43994	0.0158184	0.0246508	-4.19617	post vs.on	EEF1A21
0.599572	7.34577	3.65388	0.000353078	0.000897272	-0.715344	post vs.on	SLC26A31
0.593089	11.1262	6.94614	9.75687e-11	1.5898e-09	13.8634	post vs.on	SFRS51
0.593042	8.55227	6.9473	9.69602e-11	1.5898e-09	13.8695	post vs.on	GADD45B1
-0.592654	8.87114	-4.8889	2.51302e-06	1.31963e-05	3.99124	post vs.on	EPSTI11
0.591905	7.98588	5.5277	1.34627e-07	1.05047e-06	6.81782	post vs.on	GNG71
0.591522	8.00293	3.20172	0.00165801	0.00341464	-2.1548	post vs.on	ROPN1B1
0.591483	10.513	3.61943	0.00039932	0.000989813	-0.830688	post vs.on	TMEM16A1
0.591034	8.50339	2.28592	0.0236148	0.0346101	-4.54733	post vs.on	ALB1
0.590397	8.05247	6.44049	1.42325e-09	1.77187e-08	11.2439	post vs.on	KLHL291
-0.588747	8.55544	-3.75582	0.000244075	0.000657992	-0.368612	post vs.on	ELOVL61
0.587311	8.71597	5.02787	1.35604e-06	7.94971e-06	4.58524	post vs.on	GRAMD31
-0.585637	12.2631	-4.63826	7.42527e-06	3.25186e-05	2.95095	post vs.on	COL6A31
-0.58542	10.5991	-4.72541	5.11666e-06	2.33197e-05	3.30808	post vs.on	BASP11
-0.584648	8.99493	-3.17112	0.00183089	0.00371542	-2.24624	post vs.on	CXCL101
0.581901	8.39323	3.80281	0.000205371	0.000566049	-0.206128	post vs.on	GPM6B1
0.581612	8.39971	4.97165	1.74282e-06	9.75276e-06	4.34349	post vs.on	GRRP11
-0.579405	8.18549	-5.41462	2.2977e-07	1.65315e-06	6.30005	post vs.on	FAP1
0.579245	8.40082	2.95379	0.00362889	0.0068034	-2.87349	post vs.on	KRT161
0.578033	9.58582	4.86986	2.7323e-06	1.41467e-05	3.91078	post vs.on	TIMP31
0.577746	9.87585	4.0009	9.75126e-05	0.000296824	0.497118	post vs.on	TFAP2C1
0.577287	7.90388	7.30242	1.39168e-11	2.85553e-10	15.7709	post vs.on	ADRB21
0.575251	9.22267	4.34434	2.51636e-05	9.23219e-05	1.78414	post vs.on	PDE5A1
0.574622	11.5317	4.8246	3.33032e-06	1.61842e-05	3.7205	post vs.on	ANXA11
0.573942	10.5382	5.51643	1.42035e-07	1.10052e-06	6.76591	post vs.on	RPL131
-0.573121	10.3727	-4.91696	2.22073e-06	1.18297e-05	4.11021	post vs.on	C1QB1
-0.572967	7.58379	-4.65552	6.89984e-06	3.04583e-05	3.02129	post vs.on	OASL1
0.57236	9.59728	5.27519	4.39991e-07	2.88467e-06	5.67162	post vs.on	CITED21
0.572343	8.6473	3.92174	0.00013175	0.000380153	0.212573	post vs.on	ANXA31
-0.571741	11.3613	-3.32547	0.00110217	0.00236211	-1.7771	post vs.on	MX11
0.571504	8.71049	3.23817	0.00147184	0.00305965	-2.04482	post vs.on	LAMB31
0.57029	9.46652	4.57807	9.57595e-06	4.03428e-05	2.70729	post vs.on	FKBP51
0.570278	8.20355	4.24465	3.75873e-05	0.000132212	1.40192	post vs.on	RSPO31
0.569247	11.0511	3.00946	0.00305606	0.00589915	-2.71659	post vs.on	CFD1
0.568754	7.93359	2.8666	0.00472672	0.00840643	-3.11398	post vs.on	PIGR1
0.568418	8.13829	3.1191	0.00216375	0.00435105	-2.39998	post vs.on	FOLR11
0.567002	9.96528	3.71459	0.000283639	0.000741208	-0.509817	post vs.on	C1orf241
-0.56518	8.41149	-2.52188	0.0126835	0.0202207	-4.00072	post vs.on	UBE2C1
0.563608	7.68178	4.48501	1.41272e-05	5.61037e-05	2.33529	post vs.on	D4S234E1
-0.56262	9.18534	-3.34173	0.00104369	0.00224982	-1.72653	post vs.on	HIST2H2BE1
0.562444	7.32242	5.02923	1.34781e-06	7.94347e-06	4.59111	post vs.on	SCARA51
0.562208	9.87676	4.96323	1.80931e-06	9.97371e-06	4.30744	post vs.on	LOC6511491
0.561244	9.23094	5.12676	8.68219e-07	5.34437e-06	5.01521	post vs.on	ALDH1A11
0.560535	10.2902	2.80994	0.00559481	0.00982417	-3.26679	post vs.on	GSTM21
-0.557334	10.1307	-4.25789	3.56499e-05	0.000125797	1.45228	post vs.on	CDH111
0.555617	8.79598	4.13409	5.82084e-05	0.000191949	0.986212	post vs.on	PLAC91
0.554055	8.71024	4.05783	7.83303e-05	0.000247971	0.704581	post vs.on	RGMA1
0.553833	7.98663	4.18738	4.7194e-05	0.000161892	1.18547	post vs.on	C9orf611
0.553653	8.61586	4.67137	6.4492e-06	2.86976e-05	3.08605	post vs.on	IRS21
0.551452	9.53125	3.55881	0.000494871	0.00120154	-1.03145	post vs.on	GPR1771
0.551163	8.7441	5.73292	5.01551e-08	4.08616e-07	7.77563	post vs.on	FOXO11
0.549258	8.14722	2.42094	0.0166367	0.0257092	-4.24063	post vs.on	C2orf821
0.546329	9.12874	4.06219	7.70213e-05	0.000244526	0.720553	post vs.on	TRIM21
0.545993	9.18819	2.96173	0.0035416	0.0066623	-2.85128	post vs.on	HOXA51
0.545747	8.07848	3.10342	0.00227453	0.0045327	-2.44587	post vs.on	BBOX11
-0.545351	7.42088	-4.43839	1.71299e-05	6.54482e-05	2.15113	post vs.on	KIAA11991
0.545155	9.16819	5.12265	8.8453e-07	5.41469e-06	4.99725	post vs.on	IL11RA1
0.543748	11.1069	6.55282	7.91834e-10	1.03218e-08	11.8163	post vs.on	FOXO31
-0.541932	9.85408	-4.84472	3.0502e-06	1.53619e-05	3.80495	post vs.on	PCOLCE1
0.541292	8.11714	4.41733	1.86798e-05	7.0881e-05	2.06842	post vs.on	CX3CR11
-0.541254	7.71185	-4.57323	9.77316e-06	4.10177e-05	2.68777	post vs.on	RSAD21
-0.540126	9.47499	-4.1409	5.66765e-05	0.000188581	1.01153	post vs.on	GPR172A1
-0.539848	9.04365	-4.02035	9.0505e-05	0.000277872	0.56772	post vs.on	KDELR31
-0.539792	9.4993	-3.85089	0.000171836	0.000483234	-0.0381315	post vs.on	SULF11
0.53931	7.77432	4.96477	1.79692e-06	9.95492e-06	4.31406	post vs.on	SIK11
0.537857	10.4668	3.07931	0.00245515	0.00483181	-2.51602	post vs.on	GSTM11
-0.537134	8.12256	-4.16164	5.22396e-05	0.000176468	1.08895	post vs.on	MFAP21
-0.534414	8.37829	-3.90723	0.000139158	0.000399447	0.160909	post vs.on	OAS31
0.532815	8.15075	3.80516	0.000203597	0.000562557	-0.197955	post vs.on	GPIHBP11
0.532072	9.05201	4.47677	1.46187e-05	5.70335e-05	2.3026	post vs.on	TSPAN61
0.53159	9.89161	3.86501	0.000163023	0.000461967	0.0115245	post vs.on	PROS11
-0.531461	9.98018	-4.28151	3.24295e-05	0.000115536	1.54243	post vs.on	COL6A21
0.530931	9.48205	3.44101	0.000745105	0.00168481	-1.41329	post vs.on	FRZB1
0.528899	7.45842	6.33668	2.4351e-09	2.96494e-08	10.7199	post vs.on	KBTBD91
-0.528182	8.03113	-2.9141	0.0040959	0.00748887	-2.98378	post vs.on	LOC4413761
0.52777	8.10176	3.04923	0.00269915	0.00526524	-2.60291	post vs.on	MIA1
0.52556	9.03888	3.4802	0.000650986	0.00149646	-1.28746	post vs.on	ANO11
-0.525444	9.31854	-3.72804	0.000270111	0.000709202	-0.463901	post vs.on	IFIT21
0.525318	8.52178	5.76317	4.32825e-08	3.66084e-07	7.91873	post vs.on	ETS21
-0.524361	9.59016	-4.95054	1.9141e-06	1.04991e-05	4.25323	post vs.on	C1QC1
0.524036	9.41897	4.05047	8.05894e-05	0.000254396	0.677636	post vs.on	TMEM471
0.524025	9.21045	5.03445	1.3166e-06	7.83811e-06	4.61369	post vs.on	SASH11
0.522799	9.20273	3.49021	0.000628818	0.0014576	-1.25515	post vs.on	LYZ1
0.522552	8.05123	7.20208	2.41958e-11	4.46817e-10	15.2288	post vs.on	TTC321
-0.521434	11.6652	-4.47351	1.48175e-05	5.76061e-05	2.28969	post vs.on	ECGF11
0.521163	9.14932	3.16187	0.00188638	0.00381407	-2.27375	post vs.on	SORBS11
-0.521086	8.61005	-3.94878	0.000118937	0.000348184	0.309256	post vs.on	TNFAIP61
0.520658	8.65539	3.17923	0.00178353	0.00363264	-2.2221	post vs.on	ARL4A1
0.519675	13.0298	3.74234	0.000256398	0.000682906	-0.414928	post vs.on	ACTA21
0.517814	9.66295	4.62654	7.8037e-06	3.37754e-05	2.90331	post vs.on	SNHG71
0.516717	8.99311	4.35993	2.36185e-05	8.7231e-05	1.84457	post vs.on	BTG21
0.516549	10.8641	3.14008	0.00202324	0.00408333	-2.33823	post vs.on	CAV11
0.516411	7.94135	6.62923	5.29796e-10	7.52582e-09	12.2089	post vs.on	N4BP2L11
-0.516218	9.65842	-3.34573	0.00102979	0.00222418	-1.71409	post vs.on	H191
-0.516169	8.06721	-5.28008	4.30158e-07	2.85399e-06	5.69347	post vs.on	HEYL1
0.515698	9.43929	3.9189	0.000133168	0.000383246	0.202463	post vs.on	C7orf411
0.515691	8.86248	3.53016	0.000547172	0.00129822	-1.12533	post vs.on	RBP71
-0.514726	9.57174	-2.99051	0.00324099	0.0061914	-2.7703	post vs.on	CKS21
-0.513669	9.72156	-3.96799	0.000110569	0.000330217	0.378231	post vs.on	PMEPA11
0.513086	9.57415	4.23057	3.9759e-05	0.000138097	1.34848	post vs.on	SSPN1
0.511673	8.88311	5.5123	1.44849e-07	1.11453e-06	6.7469	post vs.on	VAMP21
0.510351	7.32922	4.7414	4.77647e-06	2.20514e-05	3.37411	post vs.on	SAMD51
-0.508963	8.36082	-4.4569	1.5871e-05	6.08481e-05	2.22405	post vs.on	PYCR11
0.508741	11.8016	3.43819	0.000752341	0.0016943	-1.42229	post vs.on	SPARCL11
0.506363	9.8669	3.53765	0.000533002	0.00127277	-1.10082	post vs.on	FAM129A1
0.505955	9.04689	4.63673	7.47351e-06	3.2601e-05	2.94474	post vs.on	SETBP11
0.505072	7.18797	7.72347	1.3175e-12	3.64946e-11	18.0834	post vs.on	CD1E1
0.503939	8.95464	3.89347	0.000146545	0.000419567	0.11207	post vs.on	SNAI21
0.503494	8.99778	3.48119	0.000648766	0.00149445	-1.28428	post vs.on	BEX21
0.502169	8.69646	4.06502	7.6182e-05	0.000242556	0.730939	post vs.on	IGFBP61
-0.50091	9.32398	-4.17622	4.93203e-05	0.000168144	1.14359	post vs.on	APLNR1
0.500514	8.2295	4.36574	2.30671e-05	8.57661e-05	1.8671	post vs.on	LEPREL11
0.500334	8.75393	6.19839	4.94309e-09	5.53227e-08	10.0297	post vs.on	PRDM11
-1.7064	11.1812	-5.97355	1.0099e-08	2.75115e-07	9.59377	on vs.pre	HBB2
-1.68382	10.7083	-5.82615	2.16739e-08	4.67759e-07	8.86139	on vs.pre	HBA22
-1.36891	9.30683	-4.95829	1.48685e-06	1.42379e-05	4.82461	on vs.pre	HBA12
-1.19188	9.19786	-7.33488	5.04454e-12	1.11787e-09	16.9172	on vs.pre	TOP2A2
1.1472	10.9426	10.0801	1.13617e-19	1.25888e-16	33.9799	on vs.pre	CDKN1A2
-1.13316	8.89364	-8.06751	5.90778e-14	2.18194e-11	21.2189	on vs.pre	CXCL92
-1.06724	9.29773	-5.57934	7.56551e-08	1.18065e-06	7.66442	on vs.pre	UBE2C2
-1.05887	9.41961	-5.85397	1.87825e-08	4.17123e-07	8.99865	on vs.pre	CDC202
-1.04748	8.65958	-7.28326	6.8418e-12	1.26345e-09	16.6228	on vs.pre	ASPM2
-1.0262	8.75368	-4.86073	2.32037e-06	2.03929e-05	4.40202	on vs.pre	LOC6499232
-1.01666	10.3923	-4.6051	7.22303e-06	5.48159e-05	3.32652	on vs.pre	LOC6421132
-1.01023	8.83042	-7.64621	7.83091e-13	2.16916e-10	18.718	on vs.pre	NUSAP12
-0.964722	9.16068	-6.69143	2.06129e-10	1.63136e-08	13.3367	on vs.pre	PRC12
-0.952405	9.90831	-4.42294	1.57807e-05	0.00010597	2.58888	on vs.pre	LOC6475062
-0.943512	9.27488	-6.35171	1.34576e-09	6.13342e-08	11.5302	on vs.pre	PTTG12
-0.93249	10.7189	-4.25724	3.14764e-05	0.000189153	1.93921	on vs.pre	LOC6524932
-0.911662	10.4124	-4.25642	3.15824e-05	0.000189153	1.93605	on vs.pre	LOC6474502
-0.881037	8.67143	-6.74142	1.55626e-10	1.32641e-08	13.6076	on vs.pre	UHRF12
-0.874678	9.70887	-6.48801	6.38567e-10	3.72386e-08	12.2476	on vs.pre	FKBP52
-0.872895	9.85007	-4.39677	1.76221e-05	0.000114855	2.4849	on vs.pre	LOC6526942
0.866149	9.23467	4.53158	9.92939e-06	7.00749e-05	3.02588	on vs.pre	CCL142
-0.8524	8.55061	-5.86851	1.74258e-08	4.17123e-07	9.07053	on vs.pre	CCNB22
0.837153	9.48399	3.48358	0.000604606	0.00235054	-0.81241	on vs.pre	S100A82
-0.823943	11.4829	-6.38027	1.15205e-09	5.80215e-08	11.6797	on vs.pre	CTGF2
-0.822097	8.5746	-6.14326	4.12789e-09	1.49028e-07	10.4528	on vs.pre	CDCA52
-0.818604	8.32013	-5.76821	2.91609e-08	5.7697e-07	8.57705	on vs.pre	NEK22
0.810349	8.78744	3.61902	0.000372395	0.00158089	-0.36526	on vs.pre	THRSP2
-0.795367	9.30475	-4.45229	1.39356e-05	9.65042e-05	2.70608	on vs.pre	COMP2
-0.78963	10.2958	-5.75187	3.16943e-08	6.16093e-07	8.49725	on vs.pre	CKS22
0.780586	8.83076	3.48736	0.000596604	0.0023276	-0.800143	on vs.pre	COL17A12
-0.77384	8.41799	-5.9156	1.36558e-08	3.36236e-07	9.30431	on vs.pre	PTTG3P2
-0.76847	8.24499	-6.0103	8.33151e-09	2.37442e-07	9.77841	on vs.pre	MELK2
-0.766907	8.1784	-4.57408	8.26466e-06	6.0644e-05	3.19921	on vs.pre	CXCL132
-0.7659	8.77705	-5.77677	2.79134e-08	5.62329e-07	8.61894	on vs.pre	UBE2T2
-0.754146	8.0324	-6.3972	1.05048e-09	5.54256e-08	11.7685	on vs.pre	NCAPG2
0.744285	8.75092	4.4208	1.59242e-05	0.000106182	2.58035	on vs.pre	CCL152
-0.741888	8.25184	-5.95787	1.09604e-08	2.89145e-07	9.51524	on vs.pre	CDC22
-0.732399	8.21477	-6.09604	5.30321e-09	1.72822e-07	10.2121	on vs.pre	CENPF2
-0.729405	8.02256	-6.59763	3.48127e-10	2.41078e-08	12.8318	on vs.pre	KIFC12
0.728419	8.52009	3.74133	0.000237502	0.00108293	0.051396	on vs.pre	TF2
-0.71867	8.06024	-6.00971	8.35763e-09	2.37442e-07	9.7754	on vs.pre	CEP552
0.700565	8.02991	3.73258	0.00024536	0.00110512	0.0211913	on vs.pre	C2orf402
-0.698678	10.1292	-4.70802	4.59729e-06	3.7181e-05	3.75395	on vs.pre	SULF12
0.693465	9.56317	4.78239	3.30181e-06	2.73015e-05	4.0675	on vs.pre	MFAP42
-0.690582	7.983	-5.69506	4.22933e-08	7.68213e-07	8.22096	on vs.pre	CDC45L2
-0.687591	7.93698	-6.05568	6.56331e-09	1.96545e-07	10.0074	on vs.pre	KIF20A2
-0.686555	9.504	-3.16282	0.00179931	0.00571243	-1.81058	on vs.pre	PITX12
-0.684307	10.6951	-5.13818	6.43704e-07	7.50762e-06	5.6209	on vs.pre	TFRC2
-0.684141	8.23399	-7.11201	1.86433e-11	2.5821e-09	15.6547	on vs.pre	RACGAP12
-0.682579	7.75443	-3.816	0.000179464	0.000860807	0.311689	on vs.pre	CST12
-0.682252	8.33762	-5.01657	1.13631e-06	1.15508e-05	5.08016	on vs.pre	TK12
-0.674761	12.5615	-3.48036	0.000611508	0.0023608	-0.822859	on vs.pre	IGLL12
0.670386	8.5374	6.93737	5.10969e-11	5.0573e-09	14.6816	on vs.pre	CPXM12
-0.66745	8.11992	-6.39873	1.04176e-09	5.54256e-08	11.7765	on vs.pre	OIP52
-0.664913	9.63188	-6.56163	4.25169e-10	2.7711e-08	12.6392	on vs.pre	HMGB22
0.664778	8.82692	2.73755	0.00673307	0.0172691	-2.99841	on vs.pre	KRT6B2
-0.663265	7.91242	-5.52025	1.01497e-07	1.52665e-06	7.38344	on vs.pre	BIRC52
-0.654682	8.86832	-3.60876	0.000386501	0.00162076	-0.399633	on vs.pre	LOC6517512
-0.653991	8.96652	-5.59464	7.00891e-08	1.13743e-06	7.73752	on vs.pre	ECT22
-0.653842	7.79332	-6.34657	1.38389e-09	6.13342e-08	11.5033	on vs.pre	DLGAP52
-0.65156	8.13434	-6.26883	2.10737e-09	8.33917e-08	11.0989	on vs.pre	CCNB12
0.645436	9.43752	3.19243	0.00163253	0.00525825	-1.72206	on vs.pre	CD362
-0.641766	8.50793	-4.58546	7.8668e-06	5.84995e-05	3.24582	on vs.pre	AURKA2
-0.641069	7.88968	-6.06705	6.18126e-09	1.95681e-07	10.065	on vs.pre	CDKN32
-0.614472	9.18013	-4.43614	1.4924e-05	0.000101447	2.64148	on vs.pre	LYZ2
-0.61446	8.43682	-5.51933	1.0196e-07	1.52665e-06	7.37908	on vs.pre	RGS12
-0.613396	7.73739	-7.24762	8.43809e-12	1.33563e-09	16.4202	on vs.pre	KIF112
0.612588	9.08842	3.19484	0.00161964	0.00523194	-1.71485	on vs.pre	DARC2
0.610151	8.94691	4.59155	7.66166e-06	5.75123e-05	3.27079	on vs.pre	ALPL2
-0.60748	8.45802	-6.27903	1.9946e-09	8.18523e-08	11.1518	on vs.pre	STMN12
0.606369	9.54615	5.7884	2.63019e-08	5.41383e-07	8.67592	on vs.pre	COL16A12
-0.602012	7.75539	-5.36933	2.12871e-07	2.98559e-06	6.6759	on vs.pre	ANLN2
-0.600574	7.65298	-6.05751	6.50017e-09	1.96545e-07	10.0167	on vs.pre	EXO12
0.599831	7.72156	8.78959	6.04733e-16	3.35022e-13	25.658	on vs.pre	IGDCC42
0.597439	7.95502	4.31549	2.47487e-05	0.000154924	2.16524	on vs.pre	GDF152
-0.594526	11.2083	-5.07785	8.5435e-07	9.28058e-06	5.35143	on vs.pre	LOC6533812
0.594201	8.90113	3.4569	0.000664052	0.00251984	-0.898708	on vs.pre	GPAM2
-0.589055	9.48625	-3.27842	0.00122594	0.00416669	-1.46082	on vs.pre	CXCL102
-0.588989	8.37553	-5.86034	1.81761e-08	4.17123e-07	9.03011	on vs.pre	NOX42
-0.584376	7.97213	-5.23311	4.10317e-07	5.10822e-06	6.0499	on vs.pre	CCNA22
-0.582358	7.64136	-5.97201	1.01802e-08	2.75115e-07	9.58609	on vs.pre	BUB12
-0.580803	10.1085	-4.96943	1.41264e-06	1.38514e-05	4.87326	on vs.pre	DDIT42
-0.580221	9.59903	-5.54547	8.95542e-08	1.37814e-06	7.50312	on vs.pre	FEN12
-0.579544	7.62669	-5.39473	1.88108e-07	2.67209e-06	6.79397	on vs.pre	PBK2
0.576314	8.80206	3.94611	0.000109042	0.000564573	0.77579	on vs.pre	LRRC172
0.576272	9.37544	5.72357	3.66017e-08	6.99218e-07	8.35937	on vs.pre	CD2482
-0.575625	9.93501	-4.96673	1.43025e-06	1.3901e-05	4.86149	on vs.pre	LOC1001336782
-0.574916	7.54208	-6.12153	4.63303e-09	1.60419e-07	10.3419	on vs.pre	CENPA2
-0.574475	8.0556	-6.92524	5.47721e-11	5.0573e-09	14.6146	on vs.pre	SPC242
0.572908	8.85457	3.66034	0.000320309	0.00140277	-0.225854	on vs.pre	CLDN112
-0.571066	12.8094	-7.05672	2.56938e-11	2.84687e-09	15.345	on vs.pre	HIST1H4C2
-0.570606	8.3553	-4.98163	1.33543e-06	1.32112e-05	4.92667	on vs.pre	MAD2L12
-0.569833	7.96766	-5.2956	3.04086e-07	3.96385e-06	6.3356	on vs.pre	ATAD22
-0.568669	10.0599	-5.82366	2.19526e-08	4.67759e-07	8.84915	on vs.pre	MCM62
-0.56441	9.52421	-5.26015	3.60539e-07	4.59169e-06	6.1732	on vs.pre	HLA-DQA12
-0.55812	9.4752	-4.33715	2.26178e-05	0.000142389	2.24993	on vs.pre	MFAP52
0.554606	8.39849	2.85371	0.00476387	0.0129056	-2.6896	on vs.pre	LOC6513972
0.550437	8.53184	3.84386	0.000161476	0.000788175	0.409939	on vs.pre	THRA2
0.548137	9.24414	4.38739	1.83306e-05	0.000118774	2.44777	on vs.pre	SPON12
0.546789	7.60203	3.55084	0.00047613	0.00191837	-0.592239	on vs.pre	CALML32
0.545512	8.11506	3.92504	0.000118307	0.000606871	0.699725	on vs.pre	MME2
-0.544023	8.2299	-4.28935	2.75775e-05	0.000168817	2.06347	on vs.pre	CD79A2
-0.543273	7.93814	-4.94466	1.58283e-06	1.49895e-05	4.76518	on vs.pre	TTK2
0.54241	7.37672	3.4773	0.000618126	0.00237807	-0.832767	on vs.pre	PI32
-0.539342	10.2468	-4.66981	5.44168e-06	4.3067e-05	3.59434	on vs.pre	CKS1B2
-0.535202	7.76051	-5.06978	8.87194e-07	9.5438e-06	5.31554	on vs.pre	MCM102
-0.530182	10.9094	-5.63061	5.85291e-08	9.97695e-07	7.90997	on vs.pre	TSC22D32
-0.525547	8.70725	-5.78779	2.63851e-08	5.41383e-07	8.6729	on vs.pre	LOC7313142
-0.524753	8.60325	-5.94118	1.19555e-08	3.08064e-07	9.43186	on vs.pre	TIMELESS2
-0.522227	11.1036	-4.56016	8.77794e-06	6.31556e-05	3.14229	on vs.pre	MT2A2
0.522222	8.4581	6.36696	1.23867e-09	5.96715e-08	11.61	on vs.pre	PHLDA32
0.521654	9.91238	2.27947	0.0236668	0.0483529	-4.0989	on vs.pre	S100A92
-0.521164	8.51117	-3.50924	0.000552165	0.00218499	-0.728845	on vs.pre	PDK42
-0.520564	8.73231	-2.91922	0.00390054	0.0109969	-2.51022	on vs.pre	COL10A12
0.520077	8.03423	3.32286	0.00105483	0.00372215	-1.32334	on vs.pre	TUBB2B2
-0.519441	8.29693	-3.34765	0.000969346	0.00348713	-1.24595	on vs.pre	CCL192
-0.518341	9.68912	-4.54842	9.2346e-06	6.60125e-05	3.09438	on vs.pre	TMEM972
-0.51736	9.12966	-2.73985	0.00668785	0.0171929	-2.99242	on vs.pre	IGJ2
0.517052	8.29327	2.61652	0.00954338	0.0229871	-3.30748	on vs.pre	KRT142
-0.514728	7.66051	-3.98571	9.34621e-05	0.000488472	0.919707	on vs.pre	ZBTB162
0.513576	9.72452	5.06143	9.22443e-07	9.82757e-06	5.27847	on vs.pre	PCOLCE2
-0.512914	8.1802	-4.7218	4.32512e-06	3.5237e-05	3.81173	on vs.pre	E2F22
-0.512907	8.57365	-4.88066	2.11984e-06	1.92523e-05	4.4878	on vs.pre	LOC7298162
-0.511957	7.4891	-6.11186	4.87687e-09	1.63745e-07	10.2926	on vs.pre	CKAP2L2
-0.510658	8.78133	-4.60515	7.22155e-06	5.48159e-05	3.32671	on vs.pre	DHCR72
-0.509288	9.63878	-3.98047	9.53932e-05	0.000496224	0.90061	on vs.pre	LOC7310492
0.508872	9.47982	2.38417	0.0180282	0.0388623	-3.86407	on vs.pre	KRT172
0.508556	10.6546	3.74266	0.000236332	0.00108205	0.0559778	on vs.pre	APOC12
-0.50605	8.1795	-5.85699	1.84924e-08	4.17123e-07	9.01357	on vs.pre	WDR51A2
0.504826	8.21705	5.04301	1.00504e-06	1.04887e-05	5.19689	on vs.pre	FLNC2
-0.504644	8.22121	-4.28597	2.79647e-05	0.000169943	2.05037	on vs.pre	TRIP132
-0.503796	8.10462	-6.26143	2.19309e-09	8.37913e-08	11.0606	on vs.pre	NAPSB2
0.503664	8.59279	5.15043	6.07558e-07	7.16143e-06	5.67593	on vs.pre	TUBB2A2
-0.501707	8.51898	-3.65623	0.000325164	0.00141843	-0.239783	on vs.pre	HES62
-0.501339	8.34605	-5.69667	4.19497e-08	7.68213e-07	8.22877	on vs.pre	FBXO52
-0.501053	8.19551	-3.4367	0.000712661	0.00265868	-0.963664	on vs.pre	MMP32
0.501029	8.238	4.54055	9.55312e-06	6.78516e-05	3.06236	on vs.pre	ODZ32
