# Supplementary material for: Longitudinal molecular profiling elucidates immunometabolism dynamics in breast cancer
Source: Nat Commun. 2024 May 7;15:3837. doi: 10.1038/s41467-024-47932-y (PMC11076527; doi:10.1038/s41467-024-47932-y)
Supplement: Supplementary file 10 — Supplementary Data 7 [file 41467_2024_47932_MOESM10_ESM.xlsx]

## Sheet: Normal_Epithelial
NAME	GS<br> follow link to MSigDB	GS DETAILS	SIZE	ES	NES	NOM p-val	FDR q-val	FWER p-val	RANK AT MAX	LEADING EDGE
NITROGEN METABOLISM	NITROGEN METABOLISM	Details ...	16	0.864067	1.52101	0.00302419	0.0423692	0.043	115	tags=25%, list=8%, signal=27%
PHENYLALANINE METABOLISM	PHENYLALANINE METABOLISM	Details ...	17	0.866537	1.51815	0.00100705	0.0236462	0.047	72	tags=29%, list=5%, signal=31%
OXIDATIVE PHOSPHORYLATION	OXIDATIVE PHOSPHORYLATION	Details ...	102	0.796416	1.44487	0	0.0857593	0.229	252	tags=62%, list=17%, signal=69%
TYROSINE METABOLISM	TYROSINE METABOLISM	Details ...	33	0.803222	1.42569	0.002	0.0973467	0.33	76	tags=21%, list=5%, signal=22%
PENTOSE AND GLUCURONATE INTERCONVERSIONS	PENTOSE AND GLUCURONATE INTERCONVERSIONS	Details ...	21	0.797874	1.39637	0.0140281	0.136644	0.499	170	tags=38%, list=11%, signal=42%
GLYCOLYSIS / GLUCONEOGENESIS	GLYCOLYSIS / GLUCONEOGENESIS	Details ...	59	0.773475	1.3893	0.001	0.128152	0.533	171	tags=25%, list=11%, signal=28%
DRUG METABOLISM - CYTOCHROME P450	DRUG METABOLISM - CYTOCHROME P450	Details ...	49	0.756312	1.37656	0	0.14308	0.626	219	tags=29%, list=14%, signal=32%
METABOLISM OF XENOBIOTICS BY CYTOCHROME P450	METABOLISM OF XENOBIOTICS BY CYTOCHROME P450	Details ...	53	0.768574	1.3639	0.001	0.153545	0.698	255	tags=36%, list=17%, signal=42%
ARGININE BIOSYNTHESIS	ARGININE BIOSYNTHESIS	Details ...	21	0.751967	1.32194	0.055	0.267824	0.929	99	tags=14%, list=7%, signal=15%
DRUG METABOLISM - OTHER ENZYMES	DRUG METABOLISM - OTHER ENZYMES	Details ...	64	0.730426	1.31901	0.005	0.251003	0.938	152	tags=23%, list=10%, signal=25%
CYSTEINE AND METHIONINE METABOLISM	CYSTEINE AND METHIONINE METABOLISM	Details ...	44	0.727978	1.30383	0.028	0.276048	0.965	187	tags=25%, list=12%, signal=28%
GLUTATHIONE METABOLISM	GLUTATHIONE METABOLISM	Details ...	51	0.723726	1.30153	0.017	0.26044	0.967	142	tags=25%, list=9%, signal=27%
HISTIDINE METABOLISM	HISTIDINE METABOLISM	Details ...	22	0.70669	1.2422	0.125125	0.487729	0.999	257	tags=36%, list=17%, signal=43%
PYRUVATE METABOLISM	PYRUVATE METABOLISM	Details ...	37	0.700474	1.234	0.081	0.492545	1	171	tags=22%, list=11%, signal=24%
FRUCTOSE AND MANNOSE METABOLISM	FRUCTOSE AND MANNOSE METABOLISM	Details ...	31	0.675068	1.21347	0.149149	0.561658	1	102	tags=13%, list=7%, signal=14%
LINOLEIC ACID METABOLISM	LINOLEIC ACID METABOLISM	Details ...	24	0.674274	1.19516	0.194	0.622886	1	42	tags=4%, list=3%, signal=4%
ARGININE AND PROLINE METABOLISM	ARGININE AND PROLINE METABOLISM	Details ...	46	0.658573	1.18883	0.115	0.622145	1	344	tags=39%, list=23%, signal=49%
ALANINE, ASPARTATE AND GLUTAMATE METABOLISM	ALANINE, ASPARTATE AND GLUTAMATE METABOLISM	Details ...	33	0.655546	1.17109	0.2	0.677211	1	99	tags=9%, list=7%, signal=10%
NICOTINATE AND NICOTINAMIDE METABOLISM	NICOTINATE AND NICOTINAMIDE METABOLISM	Details ...	26	0.660338	1.1673	0.228228	0.661495	1	26	tags=8%, list=2%, signal=8%
ETHER LIPID METABOLISM	ETHER LIPID METABOLISM	Details ...	44	0.638592	1.14844	0.197	0.725198	1	221	tags=16%, list=15%, signal=18%
PENTOSE PHOSPHATE PATHWAY	PENTOSE PHOSPHATE PATHWAY		28	0.644196	1.14517	0.265	0.707295	1	129	tags=18%, list=9%, signal=19%
TRYPTOPHAN METABOLISM	TRYPTOPHAN METABOLISM		37	0.638985	1.14231	0.233	0.690294	1	343	tags=38%, list=23%, signal=48%
PROPANOATE METABOLISM	PROPANOATE METABOLISM		32	0.64532	1.14116	0.235	0.665724	1	11	tags=6%, list=1%, signal=6%
BETA-ALANINE METABOLISM	BETA-ALANINE METABOLISM		29	0.634166	1.12408	0.289	0.715358	1	278	tags=34%, list=18%, signal=41%
ARACHIDONIC ACID METABOLISM	ARACHIDONIC ACID METABOLISM		55	0.611871	1.10128	0.267	0.797493	1	380	tags=25%, list=25%, signal=33%
GLYOXYLATE AND DICARBOXYLATE METABOLISM	GLYOXYLATE AND DICARBOXYLATE METABOLISM		27	0.623673	1.09625	0.342	0.790262	1	229	tags=26%, list=15%, signal=30%
PORPHYRIN AND CHLOROPHYLL METABOLISM	PORPHYRIN AND CHLOROPHYLL METABOLISM		28	0.598949	1.07421	0.393	0.865835	1	230	tags=25%, list=15%, signal=29%
SPHINGOLIPID METABOLISM	SPHINGOLIPID METABOLISM		44	0.591362	1.06079	0.377	0.896325	1	321	tags=34%, list=21%, signal=42%
BIOSYNTHESIS OF UNSATURATED FATTY ACIDS	BIOSYNTHESIS OF UNSATURATED FATTY ACIDS		23	0.589453	1.05234	0.430291	0.902784	1	215	tags=22%, list=14%, signal=25%
STEROID HORMONE BIOSYNTHESIS	STEROID HORMONE BIOSYNTHESIS		37	0.580421	1.03621	0.441	0.94542	1	213	tags=16%, list=14%, signal=18%
FATTY ACID ELONGATION	FATTY ACID ELONGATION		30	0.579649	1.03433	0.452	0.922842	1	306	tags=30%, list=20%, signal=37%
BUTANOATE METABOLISM	BUTANOATE METABOLISM		25	0.584889	1.03296	0.455	0.899516	1	357	tags=32%, list=24%, signal=41%
ALPHA-LINOLENIC ACID METABOLISM	ALPHA-LINOLENIC ACID METABOLISM		23	0.575294	1.01869	0.47047	0.930889	1	215	tags=9%, list=14%, signal=10%
PURINE METABOLISM	PURINE METABOLISM		159	0.554414	1.01617	0.46	0.912465	1	440	tags=37%, list=29%, signal=47%
FATTY ACID DEGRADATION	FATTY ACID DEGRADATION		42	0.5596	0.996669	0.535	0.961272	1	405	tags=40%, list=27%, signal=54%
CITRATE CYCLE (TCA CYCLE)	CITRATE CYCLE (TCA CYCLE)		29	0.562499	0.995206	0.547	0.938596	1	484	tags=62%, list=32%, signal=90%
GLYCEROLIPID METABOLISM	GLYCEROLIPID METABOLISM		55	0.525843	0.938053	0.688	1	1	338	tags=27%, list=22%, signal=34%
PYRIMIDINE METABOLISM	PYRIMIDINE METABOLISM		98	0.508915	0.925725	0.754	1	1	400	tags=33%, list=26%, signal=42%
VALINE, LEUCINE AND ISOLEUCINE DEGRADATION	VALINE, LEUCINE AND ISOLEUCINE DEGRADATION		48	0.504951	0.910848	0.723	1	1	525	tags=52%, list=35%, signal=77%
GLYCINE, SERINE AND THREONINE METABOLISM	GLYCINE, SERINE AND THREONINE METABOLISM		36	0.509515	0.909745	0.677678	1	1	485	tags=36%, list=32%, signal=52%
STARCH AND SUCROSE METABOLISM	STARCH AND SUCROSE METABOLISM		27	0.512486	0.896009	0.700401	1	1	644	tags=56%, list=43%, signal=95%
TERPENOID BACKBONE BIOSYNTHESIS	TERPENOID BACKBONE BIOSYNTHESIS		22	0.496069	0.879384	0.715716	1	1	517	tags=50%, list=34%, signal=75%
GLYCOSAMINOGLYCAN DEGRADATION	GLYCOSAMINOGLYCAN DEGRADATION		18	0.503184	0.878572	0.689759	1	1	532	tags=39%, list=35%, signal=59%
MUCIN TYPE O-GLYCAN BIOSYNTHESIS	MUCIN TYPE O-GLYCAN BIOSYNTHESIS		29	0.487092	0.864771	0.75	1	1	591	tags=41%, list=39%, signal=67%
N-GLYCAN BIOSYNTHESIS	N-GLYCAN BIOSYNTHESIS		47	0.460478	0.829956	0.846	1	1	676	tags=62%, list=45%, signal=108%
STEROID BIOSYNTHESIS	STEROID BIOSYNTHESIS		18	0.476193	0.820495	0.763527	1	1	658	tags=67%, list=44%, signal=117%
FOLATE BIOSYNTHESIS	FOLATE BIOSYNTHESIS		22	0.462204	0.812865	0.806807	1	1	490	tags=45%, list=32%, signal=66%
AMINO SUGAR AND NUCLEOTIDE SUGAR METABOLISM	AMINO SUGAR AND NUCLEOTIDE SUGAR METABOLISM		47	0.444558	0.796863	0.89	1	1	702	tags=60%, list=46%, signal=108%
RETINOL METABOLISM	RETINOL METABOLISM		44	0.438104	0.784424	0.905	1	1	421	tags=16%, list=28%, signal=21%
GLYCEROPHOSPHOLIPID METABOLISM	GLYCEROPHOSPHOLIPID METABOLISM		91	0.430328	0.780688	0.955	1	1	654	tags=42%, list=43%, signal=69%
PANTOTHENATE AND COA BIOSYNTHESIS	PANTOTHENATE AND COA BIOSYNTHESIS		18	0.448268	0.774515	0.820926	1	1	617	tags=44%, list=41%, signal=74%
LYSINE DEGRADATION	LYSINE DEGRADATION		55	0.429908	0.767604	0.943	1	1	479	tags=35%, list=32%, signal=49%
MANNOSE TYPE O-GLYCAN BIOSYNTHESIS	MANNOSE TYPE O-GLYCAN BIOSYNTHESIS		20	0.429982	0.742447	0.859719	1	1	70	tags=5%, list=5%, signal=5%
GALACTOSE METABOLISM	GALACTOSE METABOLISM		27	0.424142	0.741679	0.885	1	1	680	tags=52%, list=45%, signal=93%
SELENOCOMPOUND METABOLISM	SELENOCOMPOUND METABOLISM		15	0.420802	0.723913	0.856137	1	1	249	tags=20%, list=16%, signal=24%
ONE CARBON POOL BY FOLATE	ONE CARBON POOL BY FOLATE		19	0.381669	0.681931	0.914915	1	1	545	tags=37%, list=36%, signal=57%
OTHER GLYCAN DEGRADATION	OTHER GLYCAN DEGRADATION		16	0.383781	0.666018	0.910841	1	1	830	tags=81%, list=55%, signal=178%
PRIMARY BILE ACID BIOSYNTHESIS	PRIMARY BILE ACID BIOSYNTHESIS		15	0.369484	0.643347	0.920651	1	1	394	tags=20%, list=26%, signal=27%
INOSITOL PHOSPHATE METABOLISM	INOSITOL PHOSPHATE METABOLISM		73	0.342993	0.615986	0.998	1	1	283	tags=10%, list=19%, signal=11%
GLYCOSYLPHOSPHATIDYLINOSITOL (GPI)-ANCHOR BIOSYNTHESIS	GLYCOSYLPHOSPHATIDYLINOSITOL (GPI)-ANCHOR BIOSYNTHESIS		24	0.344019	0.60707	0.965966	1	1	818	tags=67%, list=54%, signal=143%
OTHER TYPES OF O-GLYCAN BIOSYNTHESIS	OTHER TYPES OF O-GLYCAN BIOSYNTHESIS		22	0.341536	0.60467	0.956871	1	1	70	tags=5%, list=5%, signal=5%
GLYCOSPHINGOLIPID BIOSYNTHESIS - GANGLIO SERIES	GLYCOSPHINGOLIPID BIOSYNTHESIS - GANGLIO SERIES		15	0.332792	0.57248	0.966901	1	1	930	tags=67%, list=62%, signal=172%
GLYCOSPHINGOLIPID BIOSYNTHESIS - LACTO AND NEOLACTO SERIES	GLYCOSPHINGOLIPID BIOSYNTHESIS - LACTO AND NEOLACTO SERIES		26	0.307663	0.545216	0.987	1	1	414	tags=15%, list=27%, signal=21%
GLYCOSAMINOGLYCAN BIOSYNTHESIS - CHONDROITIN SULFATE / DERMATAN SULFATE	GLYCOSAMINOGLYCAN BIOSYNTHESIS - CHONDROITIN SULFATE / DERMATAN SULFATE		19	0.229022	0.404031	0.996988	0.999415	1	1017	tags=68%, list=67%, signal=207%

## Sheet: Cancer_LumB
NAME	GS<br> follow link to MSigDB	GS DETAILS	SIZE	ES	NES	NOM p-val	FDR q-val	FWER p-val	RANK AT MAX	LEADING EDGE
OXIDATIVE PHOSPHORYLATION	OXIDATIVE PHOSPHORYLATION	Details ...	101	0.903626	1.38339	0	0.20011	0.175	141	tags=62%, list=10%, signal=64%
PHENYLALANINE METABOLISM	PHENYLALANINE METABOLISM	Details ...	16	0.822717	1.22452	0.0990991	1	0.975	21	tags=6%, list=1%, signal=6%
PENTOSE AND GLUCURONATE INTERCONVERSIONS	PENTOSE AND GLUCURONATE INTERCONVERSIONS	Details ...	21	0.790549	1.19664	0.114	1	0.997	209	tags=24%, list=14%, signal=27%
GLYCOLYSIS / GLUCONEOGENESIS	GLYCOLYSIS / GLUCONEOGENESIS	Details ...	57	0.783468	1.18915	0.041	1	0.998	148	tags=19%, list=10%, signal=21%
METABOLISM OF XENOBIOTICS BY CYTOCHROME P450	METABOLISM OF XENOBIOTICS BY CYTOCHROME P450	Details ...	51	0.729074	1.11718	0.146	1	1	233	tags=22%, list=16%, signal=25%
GLUTATHIONE METABOLISM	GLUTATHIONE METABOLISM	Details ...	49	0.733676	1.11149	0.165	1	1	282	tags=35%, list=19%, signal=41%
PENTOSE PHOSPHATE PATHWAY	PENTOSE PHOSPHATE PATHWAY	Details ...	28	0.733673	1.11116	0.234	1	1	104	tags=14%, list=7%, signal=15%
SPHINGOLIPID METABOLISM	SPHINGOLIPID METABOLISM	Details ...	45	0.718842	1.10048	0.2	1	1	171	tags=18%, list=12%, signal=19%
DRUG METABOLISM - CYTOCHROME P450	DRUG METABOLISM - CYTOCHROME P450	Details ...	46	0.717189	1.08572	0.23	1	1	276	tags=20%, list=19%, signal=23%
LINOLEIC ACID METABOLISM	LINOLEIC ACID METABOLISM	Details ...	21	0.712593	1.07734	0.330661	1	1	263	tags=14%, list=18%, signal=17%
FRUCTOSE AND MANNOSE METABOLISM	FRUCTOSE AND MANNOSE METABOLISM	Details ...	31	0.706558	1.06904	0.327	1	1	142	tags=13%, list=10%, signal=14%
ARACHIDONIC ACID METABOLISM	ARACHIDONIC ACID METABOLISM	Details ...	52	0.7016	1.06202	0.292	1	1	263	tags=15%, list=18%, signal=18%
TYROSINE METABOLISM	TYROSINE METABOLISM	Details ...	32	0.691696	1.04935	0.364	1	1	320	tags=19%, list=22%, signal=23%
CYSTEINE AND METHIONINE METABOLISM	CYSTEINE AND METHIONINE METABOLISM	Details ...	42	0.684521	1.04407	0.372	1	1	339	tags=38%, list=23%, signal=48%
ARGININE BIOSYNTHESIS	ARGININE BIOSYNTHESIS	Details ...	18	0.690953	1.03828	0.431431	1	1	112	tags=11%, list=8%, signal=12%
ASCORBATE AND ALDARATE METABOLISM	ASCORBATE AND ALDARATE METABOLISM	Details ...	15	0.693433	1.03758	0.435743	1	1	307	tags=20%, list=21%, signal=25%
FATTY ACID ELONGATION	FATTY ACID ELONGATION	Details ...	30	0.684079	1.03047	0.42042	1	1	223	tags=27%, list=15%, signal=31%
DRUG METABOLISM - OTHER ENZYMES	DRUG METABOLISM - OTHER ENZYMES	Details ...	61	0.675514	1.02855	0.379	1	1	365	tags=36%, list=25%, signal=46%
ARGININE AND PROLINE METABOLISM	ARGININE AND PROLINE METABOLISM	Details ...	44	0.673156	1.02112	0.451	1	1	222	tags=20%, list=15%, signal=23%
ETHER LIPID METABOLISM	ETHER LIPID METABOLISM	Details ...	41	0.67008	1.0143	0.456	1	1	263	tags=17%, list=18%, signal=20%
PRIMARY BILE ACID BIOSYNTHESIS	PRIMARY BILE ACID BIOSYNTHESIS		15	0.660052	1.0006	0.495495	1	1	417	tags=33%, list=28%, signal=46%
BETA-ALANINE METABOLISM	BETA-ALANINE METABOLISM		28	0.659937	0.996442	0.518	1	1	354	tags=32%, list=24%, signal=41%
FOLATE BIOSYNTHESIS	FOLATE BIOSYNTHESIS		21	0.661069	0.994544	0.536	1	1	260	tags=24%, list=18%, signal=28%
PYRIMIDINE METABOLISM	PYRIMIDINE METABOLISM		98	0.640746	0.982303	0.562	1	1	344	tags=34%, list=23%, signal=41%
PYRUVATE METABOLISM	PYRUVATE METABOLISM		34	0.645468	0.968495	0.593	1	1	328	tags=35%, list=22%, signal=44%
CITRATE CYCLE (TCA CYCLE)	CITRATE CYCLE (TCA CYCLE)		28	0.643982	0.965118	0.602	1	1	505	tags=79%, list=34%, signal=117%
PURINE METABOLISM	PURINE METABOLISM		157	0.622904	0.956233	0.711	1	1	365	tags=31%, list=25%, signal=37%
BIOSYNTHESIS OF UNSATURATED FATTY ACIDS	BIOSYNTHESIS OF UNSATURATED FATTY ACIDS		23	0.638652	0.955524	0.608	1	1	223	tags=22%, list=15%, signal=25%
FATTY ACID DEGRADATION	FATTY ACID DEGRADATION		40	0.625114	0.947698	0.661	1	1	460	tags=48%, list=31%, signal=67%
STEROID BIOSYNTHESIS	STEROID BIOSYNTHESIS		19	0.625447	0.944813	0.633	1	1	404	tags=47%, list=27%, signal=64%
PORPHYRIN AND CHLOROPHYLL METABOLISM	PORPHYRIN AND CHLOROPHYLL METABOLISM		29	0.62282	0.936638	0.688	1	1	371	tags=28%, list=25%, signal=36%
ALPHA-LINOLENIC ACID METABOLISM	ALPHA-LINOLENIC ACID METABOLISM		21	0.614957	0.922232	0.692385	1	1	336	tags=19%, list=23%, signal=24%
GLYOXYLATE AND DICARBOXYLATE METABOLISM	GLYOXYLATE AND DICARBOXYLATE METABOLISM		26	0.611543	0.919241	0.693	1	1	551	tags=69%, list=37%, signal=108%
RETINOL METABOLISM	RETINOL METABOLISM		39	0.598778	0.90926	0.761	1	1	319	tags=13%, list=22%, signal=16%
STEROID HORMONE BIOSYNTHESIS	STEROID HORMONE BIOSYNTHESIS		37	0.597949	0.909022	0.739	1	1	421	tags=16%, list=28%, signal=22%
PANTOTHENATE AND COA BIOSYNTHESIS	PANTOTHENATE AND COA BIOSYNTHESIS		16	0.608895	0.907095	0.703815	1	1	302	tags=31%, list=20%, signal=39%
ALANINE, ASPARTATE AND GLUTAMATE METABOLISM	ALANINE, ASPARTATE AND GLUTAMATE METABOLISM		33	0.586948	0.882664	0.808	1	1	438	tags=24%, list=30%, signal=34%
N-GLYCAN BIOSYNTHESIS	N-GLYCAN BIOSYNTHESIS		48	0.580855	0.882373	0.846	1	1	467	tags=46%, list=32%, signal=65%
GLYCEROPHOSPHOLIPID METABOLISM	GLYCEROPHOSPHOLIPID METABOLISM		88	0.562324	0.861372	0.939	1	1	459	tags=28%, list=31%, signal=39%
TRYPTOPHAN METABOLISM	TRYPTOPHAN METABOLISM		35	0.570855	0.861348	0.839	1	1	460	tags=29%, list=31%, signal=40%
PROPANOATE METABOLISM	PROPANOATE METABOLISM		31	0.564463	0.85397	0.845	1	1	572	tags=58%, list=39%, signal=93%
AMINO SUGAR AND NUCLEOTIDE SUGAR METABOLISM	AMINO SUGAR AND NUCLEOTIDE SUGAR METABOLISM		46	0.560718	0.849261	0.897	1	1	392	tags=37%, list=27%, signal=49%
GLYCOSYLPHOSPHATIDYLINOSITOL (GPI)-ANCHOR BIOSYNTHESIS	GLYCOSYLPHOSPHATIDYLINOSITOL (GPI)-ANCHOR BIOSYNTHESIS		24	0.552152	0.834879	0.855	1	1	426	tags=42%, list=29%, signal=58%
GLYCOSAMINOGLYCAN DEGRADATION	GLYCOSAMINOGLYCAN DEGRADATION		18	0.546937	0.828108	0.842	1	1	524	tags=39%, list=35%, signal=60%
TERPENOID BACKBONE BIOSYNTHESIS	TERPENOID BACKBONE BIOSYNTHESIS		21	0.546511	0.825477	0.842843	1	1	558	tags=67%, list=38%, signal=106%
VALINE, LEUCINE AND ISOLEUCINE DEGRADATION	VALINE, LEUCINE AND ISOLEUCINE DEGRADATION		48	0.542476	0.822976	0.929	1	1	483	tags=46%, list=33%, signal=66%
GLYCINE, SERINE AND THREONINE METABOLISM	GLYCINE, SERINE AND THREONINE METABOLISM		36	0.544523	0.820605	0.908	1	1	538	tags=31%, list=36%, signal=47%
GLYCEROLIPID METABOLISM	GLYCEROLIPID METABOLISM		54	0.522689	0.796191	0.96	1	1	458	tags=24%, list=31%, signal=34%
STARCH AND SUCROSE METABOLISM	STARCH AND SUCROSE METABOLISM		26	0.520404	0.789239	0.909	1	1	632	tags=46%, list=43%, signal=79%
GLYCOSAMINOGLYCAN BIOSYNTHESIS - CHONDROITIN SULFATE / DERMATAN SULFATE	GLYCOSAMINOGLYCAN BIOSYNTHESIS - CHONDROITIN SULFATE / DERMATAN SULFATE		19	0.526446	0.789119	0.892893	1	1	490	tags=21%, list=33%, signal=31%
GLYCOSPHINGOLIPID BIOSYNTHESIS - GANGLIO SERIES	GLYCOSPHINGOLIPID BIOSYNTHESIS - GANGLIO SERIES		15	0.526917	0.78506	0.874749	1	1	567	tags=40%, list=38%, signal=64%
NICOTINATE AND NICOTINAMIDE METABOLISM	NICOTINATE AND NICOTINAMIDE METABOLISM		26	0.515975	0.78016	0.916	1	1	469	tags=35%, list=32%, signal=50%
OTHER GLYCAN DEGRADATION	OTHER GLYCAN DEGRADATION		17	0.507059	0.765996	0.901902	1	1	452	tags=35%, list=31%, signal=50%
GALACTOSE METABOLISM	GALACTOSE METABOLISM		27	0.50743	0.762943	0.951	1	1	639	tags=48%, list=43%, signal=83%
BUTANOATE METABOLISM	BUTANOATE METABOLISM		23	0.485381	0.73053	0.96	1	1	463	tags=30%, list=31%, signal=44%
ONE CARBON POOL BY FOLATE	ONE CARBON POOL BY FOLATE		19	0.477162	0.717451	0.936	1	1	532	tags=37%, list=36%, signal=57%
HISTIDINE METABOLISM	HISTIDINE METABOLISM		23	0.475834	0.715463	0.95996	1	1	722	tags=43%, list=49%, signal=84%
GLYCOSAMINOGLYCAN BIOSYNTHESIS - HEPARAN SULFATE / HEPARIN	GLYCOSAMINOGLYCAN BIOSYNTHESIS - HEPARAN SULFATE / HEPARIN		23	0.47954	0.711345	0.971972	1	1	122	tags=4%, list=8%, signal=5%
MUCIN TYPE O-GLYCAN BIOSYNTHESIS	MUCIN TYPE O-GLYCAN BIOSYNTHESIS		28	0.456694	0.687528	0.987	1	1	587	tags=29%, list=40%, signal=46%
INOSITOL PHOSPHATE METABOLISM	INOSITOL PHOSPHATE METABOLISM		73	0.446341	0.677317	0.999	1	1	332	tags=8%, list=22%, signal=10%
LYSINE DEGRADATION	LYSINE DEGRADATION		55	0.438821	0.668682	0.997	1	1	618	tags=44%, list=42%, signal=72%
GLYCOSPHINGOLIPID BIOSYNTHESIS - LACTO AND NEOLACTO SERIES	GLYCOSPHINGOLIPID BIOSYNTHESIS - LACTO AND NEOLACTO SERIES		26	0.43563	0.661602	0.987	1	1	680	tags=31%, list=46%, signal=56%
OTHER TYPES OF O-GLYCAN BIOSYNTHESIS	OTHER TYPES OF O-GLYCAN BIOSYNTHESIS		22	0.369997	0.555679	0.997	1	1	696	tags=41%, list=47%, signal=76%
SELENOCOMPOUND METABOLISM	SELENOCOMPOUND METABOLISM		15	0.348136	0.520739	0.996979	1	1	636	tags=33%, list=43%, signal=58%
MANNOSE TYPE O-GLYCAN BIOSYNTHESIS	MANNOSE TYPE O-GLYCAN BIOSYNTHESIS		19	0.332675	0.499141	1	0.99963	1	961	tags=68%, list=65%, signal=193%

## Sheet: Cancer_LumA
NAME	GS<br> follow link to MSigDB	GS DETAILS	SIZE	ES	NES	NOM p-val	FDR q-val	FWER p-val	RANK AT MAX	LEADING EDGE
NITROGEN METABOLISM	NITROGEN METABOLISM	Details ...	15	0.89768	1.43471	0.0251004	0.253109	0.225	65	tags=20%, list=4%, signal=21%
OXIDATIVE PHOSPHORYLATION	OXIDATIVE PHOSPHORYLATION	Details ...	102	0.871342	1.41592	0	0.205359	0.34	151	tags=58%, list=10%, signal=60%
PHENYLALANINE METABOLISM	PHENYLALANINE METABOLISM	Details ...	16	0.877332	1.38939	0.026026	0.256432	0.545	3	tags=6%, list=0%, signal=6%
ARGININE BIOSYNTHESIS	ARGININE BIOSYNTHESIS	Details ...	19	0.848835	1.34179	0.0491968	0.457863	0.846	4	tags=5%, list=0%, signal=5%
PENTOSE PHOSPHATE PATHWAY	PENTOSE PHOSPHATE PATHWAY	Details ...	27	0.823138	1.30606	0.045	0.617894	0.963	166	tags=26%, list=11%, signal=29%
PENTOSE AND GLUCURONATE INTERCONVERSIONS	PENTOSE AND GLUCURONATE INTERCONVERSIONS	Details ...	20	0.810935	1.2982	0.096	0.572531	0.974	156	tags=25%, list=10%, signal=28%
DRUG METABOLISM - CYTOCHROME P450	DRUG METABOLISM - CYTOCHROME P450	Details ...	47	0.798555	1.28551	0.036	0.572379	0.983	53	tags=11%, list=4%, signal=11%
FRUCTOSE AND MANNOSE METABOLISM	FRUCTOSE AND MANNOSE METABOLISM	Details ...	31	0.792474	1.26714	0.07	0.608588	0.995	138	tags=13%, list=9%, signal=14%
GLYCOLYSIS / GLUCONEOGENESIS	GLYCOLYSIS / GLUCONEOGENESIS	Details ...	60	0.780951	1.26176	0.035	0.570524	0.995	182	tags=20%, list=12%, signal=22%
GLUTATHIONE METABOLISM	GLUTATHIONE METABOLISM	Details ...	51	0.775556	1.25058	0.047	0.574655	0.998	176	tags=25%, list=12%, signal=28%
METABOLISM OF XENOBIOTICS BY CYTOCHROME P450	METABOLISM OF XENOBIOTICS BY CYTOCHROME P450	Details ...	50	0.778053	1.24453	0.062	0.552865	0.999	144	tags=16%, list=10%, signal=17%
DRUG METABOLISM - OTHER ENZYMES	DRUG METABOLISM - OTHER ENZYMES	Details ...	61	0.771222	1.23695	0.036	0.54505	0.999	98	tags=18%, list=7%, signal=19%
TYROSINE METABOLISM	TYROSINE METABOLISM	Details ...	31	0.765227	1.23134	0.131	0.528815	0.999	3	tags=3%, list=0%, signal=3%
ALANINE, ASPARTATE AND GLUTAMATE METABOLISM	ALANINE, ASPARTATE AND GLUTAMATE METABOLISM	Details ...	34	0.770118	1.22686	0.11	0.510533	0.999	195	tags=15%, list=13%, signal=17%
GLYOXYLATE AND DICARBOXYLATE METABOLISM	GLYOXYLATE AND DICARBOXYLATE METABOLISM	Details ...	27	0.736363	1.17979	0.176	0.700588	1	40	tags=7%, list=3%, signal=7%
ARGININE AND PROLINE METABOLISM	ARGININE AND PROLINE METABOLISM	Details ...	46	0.706999	1.13865	0.214	0.875676	1	275	tags=26%, list=18%, signal=31%
HISTIDINE METABOLISM	HISTIDINE METABOLISM	Details ...	22	0.676227	1.0801	0.312625	1	1	412	tags=41%, list=28%, signal=56%
PYRUVATE METABOLISM	PYRUVATE METABOLISM	Details ...	37	0.631526	1.01639	0.461	1	1	413	tags=49%, list=28%, signal=66%
ETHER LIPID METABOLISM	ETHER LIPID METABOLISM	Details ...	41	0.633415	1.01438	0.446	1	1	93	tags=10%, list=6%, signal=10%
CITRATE CYCLE (TCA CYCLE)	CITRATE CYCLE (TCA CYCLE)	Details ...	29	0.630279	1.00419	0.476	1	1	457	tags=69%, list=31%, signal=97%
BIOSYNTHESIS OF UNSATURATED FATTY ACIDS	BIOSYNTHESIS OF UNSATURATED FATTY ACIDS		22	0.621739	0.998463	0.486	1	1	294	tags=36%, list=20%, signal=45%
STEROID BIOSYNTHESIS	STEROID BIOSYNTHESIS		18	0.631612	0.998054	0.496489	1	1	303	tags=44%, list=20%, signal=55%
FOLATE BIOSYNTHESIS	FOLATE BIOSYNTHESIS		22	0.611374	0.974134	0.53	1	1	312	tags=27%, list=21%, signal=34%
TRYPTOPHAN METABOLISM	TRYPTOPHAN METABOLISM		35	0.601371	0.971507	0.554	1	1	412	tags=40%, list=28%, signal=54%
BETA-ALANINE METABOLISM	BETA-ALANINE METABOLISM		29	0.606217	0.966199	0.553	1	1	434	tags=41%, list=29%, signal=57%
FATTY ACID ELONGATION	FATTY ACID ELONGATION		29	0.60782	0.96166	0.579	1	1	271	tags=31%, list=18%, signal=37%
PYRIMIDINE METABOLISM	PYRIMIDINE METABOLISM		98	0.593644	0.961477	0.61	1	1	315	tags=28%, list=21%, signal=33%
SPHINGOLIPID METABOLISM	SPHINGOLIPID METABOLISM		43	0.592331	0.956653	0.571	1	1	352	tags=30%, list=24%, signal=38%
CYSTEINE AND METHIONINE METABOLISM	CYSTEINE AND METHIONINE METABOLISM		41	0.591318	0.943082	0.606	1	1	284	tags=29%, list=19%, signal=35%
MUCIN TYPE O-GLYCAN BIOSYNTHESIS	MUCIN TYPE O-GLYCAN BIOSYNTHESIS		29	0.573357	0.92062	0.655	1	1	455	tags=34%, list=30%, signal=49%
FATTY ACID DEGRADATION	FATTY ACID DEGRADATION		40	0.570303	0.919979	0.666	1	1	430	tags=43%, list=29%, signal=58%
PURINE METABOLISM	PURINE METABOLISM		159	0.564321	0.910664	0.824	1	1	387	tags=29%, list=26%, signal=35%
VALINE, LEUCINE AND ISOLEUCINE DEGRADATION	VALINE, LEUCINE AND ISOLEUCINE DEGRADATION		48	0.55731	0.890381	0.754	1	1	434	tags=50%, list=29%, signal=68%
ALPHA-LINOLENIC ACID METABOLISM	ALPHA-LINOLENIC ACID METABOLISM		22	0.550126	0.878072	0.71972	1	1	321	tags=18%, list=22%, signal=23%
ARACHIDONIC ACID METABOLISM	ARACHIDONIC ACID METABOLISM		55	0.547009	0.875172	0.784	1	1	491	tags=25%, list=33%, signal=37%
NICOTINATE AND NICOTINAMIDE METABOLISM	NICOTINATE AND NICOTINAMIDE METABOLISM		27	0.541608	0.863429	0.764	1	1	398	tags=30%, list=27%, signal=40%
STEROID HORMONE BIOSYNTHESIS	STEROID HORMONE BIOSYNTHESIS		34	0.535553	0.863097	0.773	1	1	494	tags=24%, list=33%, signal=34%
PROPANOATE METABOLISM	PROPANOATE METABOLISM		31	0.531164	0.857936	0.797798	1	1	584	tags=58%, list=39%, signal=93%
N-GLYCAN BIOSYNTHESIS	N-GLYCAN BIOSYNTHESIS		49	0.5276	0.851826	0.82	1	1	541	tags=49%, list=36%, signal=74%
GLYCOSYLPHOSPHATIDYLINOSITOL (GPI)-ANCHOR BIOSYNTHESIS	GLYCOSYLPHOSPHATIDYLINOSITOL (GPI)-ANCHOR BIOSYNTHESIS		24	0.525922	0.836134	0.802	1	1	347	tags=33%, list=23%, signal=43%
OTHER GLYCAN DEGRADATION	OTHER GLYCAN DEGRADATION		17	0.509497	0.816908	0.797798	1	1	270	tags=29%, list=18%, signal=35%
LINOLEIC ACID METABOLISM	LINOLEIC ACID METABOLISM		22	0.511688	0.814624	0.822823	1	1	321	tags=9%, list=22%, signal=11%
PANTOTHENATE AND COA BIOSYNTHESIS	PANTOTHENATE AND COA BIOSYNTHESIS		18	0.506702	0.807207	0.817724	1	1	466	tags=28%, list=31%, signal=40%
PORPHYRIN AND CHLOROPHYLL METABOLISM	PORPHYRIN AND CHLOROPHYLL METABOLISM		29	0.500052	0.804348	0.852	1	1	374	tags=24%, list=25%, signal=32%
GLYCOSAMINOGLYCAN DEGRADATION	GLYCOSAMINOGLYCAN DEGRADATION		18	0.508746	0.801339	0.822111	1	1	377	tags=28%, list=25%, signal=37%
AMINO SUGAR AND NUCLEOTIDE SUGAR METABOLISM	AMINO SUGAR AND NUCLEOTIDE SUGAR METABOLISM		46	0.494423	0.797964	0.9	1	1	554	tags=48%, list=37%, signal=74%
GLYCINE, SERINE AND THREONINE METABOLISM	GLYCINE, SERINE AND THREONINE METABOLISM		37	0.490712	0.787079	0.906	1	1	453	tags=30%, list=30%, signal=42%
BUTANOATE METABOLISM	BUTANOATE METABOLISM		25	0.495041	0.779756	0.881	1	1	629	tags=48%, list=42%, signal=82%
GLYCEROPHOSPHOLIPID METABOLISM	GLYCEROPHOSPHOLIPID METABOLISM		90	0.482349	0.778576	0.97	1	1	379	tags=21%, list=25%, signal=27%
GLYCEROLIPID METABOLISM	GLYCEROLIPID METABOLISM		55	0.481393	0.771878	0.947	1	1	272	tags=16%, list=18%, signal=19%
TERPENOID BACKBONE BIOSYNTHESIS	TERPENOID BACKBONE BIOSYNTHESIS		22	0.479336	0.76991	0.892893	1	1	343	tags=32%, list=23%, signal=41%
GLYCOSPHINGOLIPID BIOSYNTHESIS - GANGLIO SERIES	GLYCOSPHINGOLIPID BIOSYNTHESIS - GANGLIO SERIES		15	0.479714	0.751943	0.871486	1	1	666	tags=53%, list=45%, signal=95%
GLYCOSPHINGOLIPID BIOSYNTHESIS - LACTO AND NEOLACTO SERIES	GLYCOSPHINGOLIPID BIOSYNTHESIS - LACTO AND NEOLACTO SERIES		26	0.458546	0.730881	0.93	1	1	409	tags=19%, list=27%, signal=26%
STARCH AND SUCROSE METABOLISM	STARCH AND SUCROSE METABOLISM		30	0.440449	0.707707	0.948	1	1	703	tags=43%, list=47%, signal=80%
GLYCOSAMINOGLYCAN BIOSYNTHESIS - CHONDROITIN SULFATE / DERMATAN SULFATE	GLYCOSAMINOGLYCAN BIOSYNTHESIS - CHONDROITIN SULFATE / DERMATAN SULFATE		20	0.416587	0.668669	0.951952	1	1	551	tags=30%, list=37%, signal=47%
GALACTOSE METABOLISM	GALACTOSE METABOLISM		28	0.415918	0.662903	0.966	1	1	703	tags=46%, list=47%, signal=86%
RETINOL METABOLISM	RETINOL METABOLISM		39	0.401771	0.641593	0.99	1	1	806	tags=33%, list=54%, signal=71%
LYSINE DEGRADATION	LYSINE DEGRADATION		55	0.395775	0.636762	0.997	1	1	741	tags=55%, list=50%, signal=104%
MANNOSE TYPE O-GLYCAN BIOSYNTHESIS	MANNOSE TYPE O-GLYCAN BIOSYNTHESIS		20	0.385961	0.620496	0.984925	1	1	403	tags=15%, list=27%, signal=20%
ONE CARBON POOL BY FOLATE	ONE CARBON POOL BY FOLATE		19	0.388486	0.619479	0.971972	1	1	808	tags=58%, list=54%, signal=125%
OTHER TYPES OF O-GLYCAN BIOSYNTHESIS	OTHER TYPES OF O-GLYCAN BIOSYNTHESIS		22	0.339246	0.543937	0.991992	1	1	354	tags=14%, list=24%, signal=18%
SELENOCOMPOUND METABOLISM	SELENOCOMPOUND METABOLISM		15	0.334314	0.530049	0.991968	1	1	874	tags=60%, list=59%, signal=143%
INOSITOL PHOSPHATE METABOLISM	INOSITOL PHOSPHATE METABOLISM		72	0.286015	0.458796	1	0.999656	1	999	tags=71%, list=67%, signal=204%

## Sheet: Cancer_Her2_SC
NAME	GS<br> follow link to MSigDB	GS DETAILS	SIZE	ES	NES	NOM p-val	FDR q-val	FWER p-val	RANK AT MAX	LEADING EDGE
PHENYLALANINE METABOLISM	PHENYLALANINE METABOLISM	Details ...	17	0.938932	1.48022	0	0.012	0.012	4	tags=12%, list=0%, signal=12%
OXIDATIVE PHOSPHORYLATION	OXIDATIVE PHOSPHORYLATION	Details ...	102	0.849129	1.33766	0	0.112998	0.777	217	tags=65%, list=14%, signal=70%
TYROSINE METABOLISM	TYROSINE METABOLISM	Details ...	29	0.842624	1.31973	0.021	0.165738	0.861	57	tags=10%, list=4%, signal=11%
GLYCOLYSIS / GLUCONEOGENESIS	GLYCOLYSIS / GLUCONEOGENESIS	Details ...	56	0.841092	1.31835	0.002	0.513061	0.869	60	tags=18%, list=4%, signal=18%
GLUTATHIONE METABOLISM	GLUTATHIONE METABOLISM	Details ...	50	0.832001	1.30335	0.002	0.52412	0.925	116	tags=24%, list=8%, signal=25%
PENTOSE PHOSPHATE PATHWAY	PENTOSE PHOSPHATE PATHWAY	Details ...	28	0.792796	1.2509	0.097	0.914415	0.998	165	tags=25%, list=11%, signal=28%
STEROID BIOSYNTHESIS	STEROID BIOSYNTHESIS	Details ...	19	0.79621	1.2379	0.154463	0.912888	0.999	218	tags=42%, list=15%, signal=49%
DRUG METABOLISM - CYTOCHROME P450	DRUG METABOLISM - CYTOCHROME P450	Details ...	47	0.774684	1.21308	0.071	1	1	189	tags=17%, list=13%, signal=19%
ARACHIDONIC ACID METABOLISM	ARACHIDONIC ACID METABOLISM	Details ...	55	0.760743	1.19365	0.079	1	1	56	tags=5%, list=4%, signal=5%
METABOLISM OF XENOBIOTICS BY CYTOCHROME P450	METABOLISM OF XENOBIOTICS BY CYTOCHROME P450	Details ...	50	0.766196	1.18662	0.087	1	1	189	tags=20%, list=13%, signal=22%
PYRUVATE METABOLISM	PYRUVATE METABOLISM	Details ...	36	0.744699	1.16374	0.192	1	1	60	tags=14%, list=4%, signal=14%
DRUG METABOLISM - OTHER ENZYMES	DRUG METABOLISM - OTHER ENZYMES	Details ...	65	0.737726	1.15885	0.116	1	1	258	tags=28%, list=17%, signal=32%
ARGININE AND PROLINE METABOLISM	ARGININE AND PROLINE METABOLISM	Details ...	46	0.739218	1.14812	0.185	1	1	121	tags=15%, list=8%, signal=16%
FRUCTOSE AND MANNOSE METABOLISM	FRUCTOSE AND MANNOSE METABOLISM	Details ...	31	0.72799	1.14365	0.246	1	1	145	tags=13%, list=10%, signal=14%
NITROGEN METABOLISM	NITROGEN METABOLISM	Details ...	15	0.699643	1.10178	0.337702	1	1	163	tags=13%, list=11%, signal=15%
TERPENOID BACKBONE BIOSYNTHESIS	TERPENOID BACKBONE BIOSYNTHESIS	Details ...	22	0.700204	1.09843	0.332332	1	1	344	tags=59%, list=23%, signal=76%
CITRATE CYCLE (TCA CYCLE)	CITRATE CYCLE (TCA CYCLE)	Details ...	29	0.685432	1.07926	0.353	1	1	426	tags=72%, list=28%, signal=99%
PROPANOATE METABOLISM	PROPANOATE METABOLISM	Details ...	31	0.675782	1.07147	0.349	1	1	257	tags=26%, list=17%, signal=30%
CYSTEINE AND METHIONINE METABOLISM	CYSTEINE AND METHIONINE METABOLISM	Details ...	41	0.679457	1.07054	0.362	1	1	192	tags=22%, list=13%, signal=24%
LINOLEIC ACID METABOLISM	LINOLEIC ACID METABOLISM	Details ...	22	0.674646	1.05741	0.388	1	1	48	tags=5%, list=3%, signal=5%
PENTOSE AND GLUCURONATE INTERCONVERSIONS	PENTOSE AND GLUCURONATE INTERCONVERSIONS		23	0.670307	1.04583	0.416416	1	1	187	tags=17%, list=12%, signal=20%
GLYOXYLATE AND DICARBOXYLATE METABOLISM	GLYOXYLATE AND DICARBOXYLATE METABOLISM		27	0.669926	1.04356	0.42	1	1	324	tags=44%, list=22%, signal=56%
ARGININE BIOSYNTHESIS	ARGININE BIOSYNTHESIS		20	0.658544	1.02793	0.457	1	1	226	tags=20%, list=15%, signal=23%
ASCORBATE AND ALDARATE METABOLISM	ASCORBATE AND ALDARATE METABOLISM		16	0.646129	1.01577	0.465932	1	1	187	tags=19%, list=12%, signal=21%
BETA-ALANINE METABOLISM	BETA-ALANINE METABOLISM		29	0.647935	1.01492	0.459	1	1	358	tags=34%, list=24%, signal=44%
BIOSYNTHESIS OF UNSATURATED FATTY ACIDS	BIOSYNTHESIS OF UNSATURATED FATTY ACIDS		23	0.652913	1.01075	0.487976	1	1	236	tags=30%, list=16%, signal=36%
BUTANOATE METABOLISM	BUTANOATE METABOLISM		24	0.623825	0.970537	0.578	1	1	219	tags=21%, list=15%, signal=24%
ALPHA-LINOLENIC ACID METABOLISM	ALPHA-LINOLENIC ACID METABOLISM		22	0.612621	0.965068	0.562563	1	1	236	tags=14%, list=16%, signal=16%
STARCH AND SUCROSE METABOLISM	STARCH AND SUCROSE METABOLISM		29	0.60177	0.944502	0.615616	1	1	319	tags=28%, list=21%, signal=34%
FATTY ACID ELONGATION	FATTY ACID ELONGATION		29	0.598719	0.936716	0.628	1	1	370	tags=38%, list=25%, signal=49%
ALANINE, ASPARTATE AND GLUTAMATE METABOLISM	ALANINE, ASPARTATE AND GLUTAMATE METABOLISM		32	0.600447	0.93449	0.624	1	1	312	tags=25%, list=21%, signal=31%
PURINE METABOLISM	PURINE METABOLISM		158	0.595394	0.934139	0.781	1	1	316	tags=23%, list=21%, signal=27%
STEROID HORMONE BIOSYNTHESIS	STEROID HORMONE BIOSYNTHESIS		38	0.587724	0.932571	0.634	1	1	57	tags=5%, list=4%, signal=5%
PYRIMIDINE METABOLISM	PYRIMIDINE METABOLISM		98	0.583869	0.913628	0.776	1	1	269	tags=24%, list=18%, signal=28%
FATTY ACID DEGRADATION	FATTY ACID DEGRADATION		38	0.585793	0.910509	0.697	1	1	534	tags=58%, list=36%, signal=88%
VALINE, LEUCINE AND ISOLEUCINE DEGRADATION	VALINE, LEUCINE AND ISOLEUCINE DEGRADATION		47	0.573968	0.90295	0.724	1	1	499	tags=53%, list=33%, signal=77%
TRYPTOPHAN METABOLISM	TRYPTOPHAN METABOLISM		35	0.572908	0.902378	0.695	1	1	499	tags=40%, list=33%, signal=59%
ETHER LIPID METABOLISM	ETHER LIPID METABOLISM		43	0.573465	0.895289	0.724	1	1	272	tags=14%, list=18%, signal=17%
HISTIDINE METABOLISM	HISTIDINE METABOLISM		22	0.560804	0.880264	0.713427	1	1	499	tags=36%, list=33%, signal=54%
GLYCINE, SERINE AND THREONINE METABOLISM	GLYCINE, SERINE AND THREONINE METABOLISM		36	0.553476	0.87588	0.747	1	1	374	tags=28%, list=25%, signal=36%
AMINO SUGAR AND NUCLEOTIDE SUGAR METABOLISM	AMINO SUGAR AND NUCLEOTIDE SUGAR METABOLISM		46	0.550971	0.859901	0.822	1	1	483	tags=46%, list=32%, signal=65%
PORPHYRIN AND CHLOROPHYLL METABOLISM	PORPHYRIN AND CHLOROPHYLL METABOLISM		31	0.53335	0.835253	0.811	1	1	452	tags=39%, list=30%, signal=54%
GLYCEROLIPID METABOLISM	GLYCEROLIPID METABOLISM		57	0.531434	0.832162	0.87	1	1	161	tags=11%, list=11%, signal=11%
N-GLYCAN BIOSYNTHESIS	N-GLYCAN BIOSYNTHESIS		48	0.528149	0.824842	0.872	1	1	530	tags=48%, list=35%, signal=72%
SELENOCOMPOUND METABOLISM	SELENOCOMPOUND METABOLISM		15	0.519788	0.816053	0.789368	1	1	545	tags=40%, list=36%, signal=62%
PRIMARY BILE ACID BIOSYNTHESIS	PRIMARY BILE ACID BIOSYNTHESIS		16	0.494775	0.77932	0.833667	1	1	228	tags=13%, list=15%, signal=15%
FOLATE BIOSYNTHESIS	FOLATE BIOSYNTHESIS		23	0.485204	0.762379	0.887888	1	1	381	tags=26%, list=25%, signal=34%
MUCIN TYPE O-GLYCAN BIOSYNTHESIS	MUCIN TYPE O-GLYCAN BIOSYNTHESIS		27	0.489006	0.761673	0.879	1	1	659	tags=48%, list=44%, signal=84%
SPHINGOLIPID METABOLISM	SPHINGOLIPID METABOLISM		46	0.480507	0.750935	0.938	1	1	509	tags=35%, list=34%, signal=51%
NICOTINATE AND NICOTINAMIDE METABOLISM	NICOTINATE AND NICOTINAMIDE METABOLISM		25	0.47538	0.740203	0.903	1	1	548	tags=40%, list=36%, signal=62%
GALACTOSE METABOLISM	GALACTOSE METABOLISM		26	0.457284	0.722072	0.92993	1	1	725	tags=62%, list=48%, signal=117%
ONE CARBON POOL BY FOLATE	ONE CARBON POOL BY FOLATE		19	0.458421	0.719032	0.911	1	1	380	tags=21%, list=25%, signal=28%
GLYCOSPHINGOLIPID BIOSYNTHESIS - LACTO AND NEOLACTO SERIES	GLYCOSPHINGOLIPID BIOSYNTHESIS - LACTO AND NEOLACTO SERIES		24	0.446121	0.696115	0.934	1	1	668	tags=46%, list=44%, signal=81%
GLYCEROPHOSPHOLIPID METABOLISM	GLYCEROPHOSPHOLIPID METABOLISM		92	0.447066	0.694461	0.999	1	1	494	tags=26%, list=33%, signal=36%
RETINOL METABOLISM	RETINOL METABOLISM		42	0.425957	0.667785	0.984	1	1	449	tags=19%, list=30%, signal=26%
LYSINE DEGRADATION	LYSINE DEGRADATION		56	0.426848	0.66262	0.99	1	1	587	tags=41%, list=39%, signal=65%
GLYCOSYLPHOSPHATIDYLINOSITOL (GPI)-ANCHOR BIOSYNTHESIS	GLYCOSYLPHOSPHATIDYLINOSITOL (GPI)-ANCHOR BIOSYNTHESIS		24	0.41254	0.648207	0.95996	1	1	541	tags=38%, list=36%, signal=58%
GLYCOSAMINOGLYCAN DEGRADATION	GLYCOSAMINOGLYCAN DEGRADATION		18	0.398758	0.616948	0.966	1	1	729	tags=50%, list=49%, signal=96%
GLYCOSPHINGOLIPID BIOSYNTHESIS - GLOBO AND ISOGLOBO SERIES	GLYCOSPHINGOLIPID BIOSYNTHESIS - GLOBO AND ISOGLOBO SERIES		15	0.390474	0.610446	0.953722	1	1	661	tags=40%, list=44%, signal=71%
PANTOTHENATE AND COA BIOSYNTHESIS	PANTOTHENATE AND COA BIOSYNTHESIS		18	0.356405	0.554423	0.981	1	1	463	tags=22%, list=31%, signal=32%
OTHER TYPES OF O-GLYCAN BIOSYNTHESIS	OTHER TYPES OF O-GLYCAN BIOSYNTHESIS		22	0.306374	0.48471	0.998999	1	1	967	tags=68%, list=64%, signal=189%
INOSITOL PHOSPHATE METABOLISM	INOSITOL PHOSPHATE METABOLISM		71	0.297906	0.468592	0.999	1	1	39	tags=1%, list=3%, signal=1%
OTHER GLYCAN DEGRADATION	OTHER GLYCAN DEGRADATION		17	0.29433	0.461734	0.998998	1	1	781	tags=53%, list=52%, signal=109%
GLYCOSAMINOGLYCAN BIOSYNTHESIS - CHONDROITIN SULFATE / DERMATAN SULFATE	GLYCOSAMINOGLYCAN BIOSYNTHESIS - CHONDROITIN SULFATE / DERMATAN SULFATE		20	0.267847	0.420334	0.999	1	1	459	tags=15%, list=31%, signal=21%
GLYCOSAMINOGLYCAN BIOSYNTHESIS - HEPARAN SULFATE / HEPARIN	GLYCOSAMINOGLYCAN BIOSYNTHESIS - HEPARAN SULFATE / HEPARIN		22	0.246314	0.383619	1	1	1	1042	tags=59%, list=69%, signal=190%
MANNOSE TYPE O-GLYCAN BIOSYNTHESIS	MANNOSE TYPE O-GLYCAN BIOSYNTHESIS		20	0.236189	0.368575	1	0.999985	1	944	tags=45%, list=63%, signal=120%

## Sheet: Cancer_Basal_SC
NAME	GS<br> follow link to MSigDB	GS DETAILS	SIZE	ES	NES	NOM p-val	FDR q-val	FWER p-val	RANK AT MAX	LEADING EDGE					NAME	GS<br> follow link to MSigDB	GS DETAILS	SIZE	ES	NES	NOM p-val	FDR q-val	FWER p-val	RANK AT MAX	LEADING EDGE
PHENYLALANINE METABOLISM	PHENYLALANINE METABOLISM	Details ...	16	0.914867	1.46363	0.00301508	0.0350154	0.034	2	tags=6%, list=0%, signal=6%					PHENYLALANINE METABOLISM	PHENYLALANINE METABOLISM	Details ...	16	0.914867	1.46363	0.00301508	0.0350154	0.034	2	tags=6%, list=0%, signal=6%
GLYCOLYSIS / GLUCONEOGENESIS	GLYCOLYSIS / GLUCONEOGENESIS	Details ...	63	0.863879	1.40448	0	0.112538	0.208	25	tags=14%, list=2%, signal=14%					GLYCOLYSIS / GLUCONEOGENESIS	GLYCOLYSIS / GLUCONEOGENESIS	Details ...	63	0.863879	1.40448	0	0.112538	0.208	25	tags=14%, list=2%, signal=14%
OXIDATIVE PHOSPHORYLATION	OXIDATIVE PHOSPHORYLATION	Details ...	104	0.843076	1.3791	0	0.148728	0.364	219	tags=63%, list=14%, signal=69%					OXIDATIVE PHOSPHORYLATION	OXIDATIVE PHOSPHORYLATION	Details ...	104	0.843076	1.3791	0	0.148728	0.364	219	tags=63%, list=14%, signal=69%
DRUG METABOLISM - CYTOCHROME P450	DRUG METABOLISM - CYTOCHROME P450	Details ...	53	0.816712	1.32841	0.001	0.310875	0.693	82	tags=9%, list=5%, signal=10%					DRUG METABOLISM - CYTOCHROME P450	DRUG METABOLISM - CYTOCHROME P450	Details ...	53	0.816712	1.32841	0.001	0.310875	0.693	82	tags=9%, list=5%, signal=10%
METABOLISM OF XENOBIOTICS BY CYTOCHROME P450	METABOLISM OF XENOBIOTICS BY CYTOCHROME P450	Details ...	56	0.781172	1.26994	0.016	0.6149	0.951	212	tags=20%, list=14%, signal=22%					METABOLISM OF XENOBIOTICS BY CYTOCHROME P450	METABOLISM OF XENOBIOTICS BY CYTOCHROME P450	Details ...	56	0.781172	1.26994	0.016	0.6149	0.951	212	tags=20%, list=14%, signal=22%
NITROGEN METABOLISM	NITROGEN METABOLISM	Details ...	16	0.793814	1.26606	0.105	0.540927	0.957	265	tags=38%, list=17%, signal=45%					NITROGEN METABOLISM	NITROGEN METABOLISM	Details ...	16	0.793814	1.26606	0.105	0.540927	0.957	265	tags=38%, list=17%, signal=45%
TYROSINE METABOLISM	TYROSINE METABOLISM	Details ...	34	0.777072	1.25011	0.053	0.576462	0.989	84	tags=6%, list=5%, signal=6%					TYROSINE METABOLISM	TYROSINE METABOLISM	Details ...	34	0.777072	1.25011	0.053	0.576462	0.989	84	tags=6%, list=5%, signal=6%
PYRUVATE METABOLISM	PYRUVATE METABOLISM	Details ...	37	0.764421	1.23157	0.064	0.644219	0.998	53	tags=14%, list=3%, signal=14%					PYRUVATE METABOLISM	PYRUVATE METABOLISM	Details ...	37	0.764421	1.23157	0.064	0.644219	0.998	53	tags=14%, list=3%, signal=14%
ARACHIDONIC ACID METABOLISM	ARACHIDONIC ACID METABOLISM	Details ...	55	0.750187	1.22034	0.035	0.653563	1	139	tags=9%, list=9%, signal=10%					ARACHIDONIC ACID METABOLISM	ARACHIDONIC ACID METABOLISM	Details ...	55	0.750187	1.22034	0.035	0.653563	1	139	tags=9%, list=9%, signal=10%
GLUTATHIONE METABOLISM	GLUTATHIONE METABOLISM	Details ...	50	0.736755	1.20427	0.062	0.70387	1	100	tags=18%, list=7%, signal=19%					GLUTATHIONE METABOLISM	GLUTATHIONE METABOLISM	Details ...	50	0.736755	1.20427	0.062	0.70387	1	100	tags=18%, list=7%, signal=19%
PROPANOATE METABOLISM	PROPANOATE METABOLISM	Details ...	31	0.738472	1.19971	0.128	0.669536	1	193	tags=19%, list=13%, signal=22%					PROPANOATE METABOLISM	PROPANOATE METABOLISM	Details ...	31	0.738472	1.19971	0.128	0.669536	1	193	tags=19%, list=13%, signal=22%
PENTOSE PHOSPHATE PATHWAY	PENTOSE PHOSPHATE PATHWAY	Details ...	29	0.732957	1.18791	0.137	0.695856	1	237	tags=31%, list=15%, signal=36%					PENTOSE PHOSPHATE PATHWAY	PENTOSE PHOSPHATE PATHWAY	Details ...	29	0.732957	1.18791	0.137	0.695856	1	237	tags=31%, list=15%, signal=36%
DRUG METABOLISM - OTHER ENZYMES	DRUG METABOLISM - OTHER ENZYMES	Details ...	66	0.725954	1.18571	0.048	0.658178	1	201	tags=23%, list=13%, signal=25%					DRUG METABOLISM - OTHER ENZYMES	DRUG METABOLISM - OTHER ENZYMES	Details ...	66	0.725954	1.18571	0.048	0.658178	1	201	tags=23%, list=13%, signal=25%
STEROID HORMONE BIOSYNTHESIS	STEROID HORMONE BIOSYNTHESIS	Details ...	41	0.706744	1.15262	0.139	0.839337	1	182	tags=15%, list=12%, signal=16%					STEROID HORMONE BIOSYNTHESIS	STEROID HORMONE BIOSYNTHESIS	Details ...	41	0.706744	1.15262	0.139	0.839337	1	182	tags=15%, list=12%, signal=16%
CYSTEINE AND METHIONINE METABOLISM	CYSTEINE AND METHIONINE METABOLISM	Details ...	42	0.695198	1.1295	0.207	0.952199	1	91	tags=12%, list=6%, signal=12%					CYSTEINE AND METHIONINE METABOLISM	CYSTEINE AND METHIONINE METABOLISM	Details ...	42	0.695198	1.1295	0.207	0.952199	1	91	tags=12%, list=6%, signal=12%
FRUCTOSE AND MANNOSE METABOLISM	FRUCTOSE AND MANNOSE METABOLISM	Details ...	33	0.687934	1.10424	0.267	1	1	186	tags=15%, list=12%, signal=17%					FRUCTOSE AND MANNOSE METABOLISM	FRUCTOSE AND MANNOSE METABOLISM	Details ...	33	0.687934	1.10424	0.267	1	1	186	tags=15%, list=12%, signal=17%
ARGININE BIOSYNTHESIS	ARGININE BIOSYNTHESIS	Details ...	19	0.68856	1.0921	0.326	1	1	279	tags=32%, list=18%, signal=38%					ARGININE BIOSYNTHESIS	ARGININE BIOSYNTHESIS	Details ...	19	0.68856	1.0921	0.326	1	1	279	tags=32%, list=18%, signal=38%
PENTOSE AND GLUCURONATE INTERCONVERSIONS	PENTOSE AND GLUCURONATE INTERCONVERSIONS	Details ...	24	0.672384	1.08744	0.333333	1	1	419	tags=33%, list=27%, signal=45%					PENTOSE AND GLUCURONATE INTERCONVERSIONS	PENTOSE AND GLUCURONATE INTERCONVERSIONS	Details ...	24	0.672384	1.08744	0.333333	1	1	419	tags=33%, list=27%, signal=45%
ARGININE AND PROLINE METABOLISM	ARGININE AND PROLINE METABOLISM	Details ...	45	0.659652	1.06722	0.325	1	1	289	tags=29%, list=19%, signal=35%					ARGININE AND PROLINE METABOLISM	ARGININE AND PROLINE METABOLISM	Details ...	45	0.659652	1.06722	0.325	1	1	289	tags=29%, list=19%, signal=35%
CITRATE CYCLE (TCA CYCLE)	CITRATE CYCLE (TCA CYCLE)	Details ...	29	0.65806	1.05598	0.359359	1	1	449	tags=66%, list=29%, signal=91%					CITRATE CYCLE (TCA CYCLE)	CITRATE CYCLE (TCA CYCLE)	Details ...	29	0.65806	1.05598	0.359359	1	1	449	tags=66%, list=29%, signal=91%
FOLATE BIOSYNTHESIS	FOLATE BIOSYNTHESIS		24	0.664546	1.05421	0.39479	1	1	250	tags=29%, list=16%, signal=34%					FOLATE BIOSYNTHESIS	FOLATE BIOSYNTHESIS		24	0.664546	1.05421	0.39479	1	1	250	tags=29%, list=16%, signal=34%
STARCH AND SUCROSE METABOLISM	STARCH AND SUCROSE METABOLISM		33	0.650478	1.0428	0.387	1	1	325	tags=27%, list=21%, signal=34%					STARCH AND SUCROSE METABOLISM	STARCH AND SUCROSE METABOLISM		33	0.650478	1.0428	0.387	1	1	325	tags=27%, list=21%, signal=34%
GLYOXYLATE AND DICARBOXYLATE METABOLISM	GLYOXYLATE AND DICARBOXYLATE METABOLISM		27	0.635621	1.03508	0.432	1	1	425	tags=48%, list=28%, signal=65%					GLYOXYLATE AND DICARBOXYLATE METABOLISM	GLYOXYLATE AND DICARBOXYLATE METABOLISM		27	0.635621	1.03508	0.432	1	1	425	tags=48%, list=28%, signal=65%
FATTY ACID ELONGATION	FATTY ACID ELONGATION		30	0.635504	1.03025	0.442442	1	1	389	tags=47%, list=25%, signal=61%					FATTY ACID ELONGATION	FATTY ACID ELONGATION		30	0.635504	1.03025	0.442442	1	1	389	tags=47%, list=25%, signal=61%
ALANINE, ASPARTATE AND GLUTAMATE METABOLISM	ALANINE, ASPARTATE AND GLUTAMATE METABOLISM		33	0.62514	1.01578	0.465	1	1	294	tags=30%, list=19%, signal=37%					ALANINE, ASPARTATE AND GLUTAMATE METABOLISM	ALANINE, ASPARTATE AND GLUTAMATE METABOLISM		33	0.62514	1.01578	0.465	1	1	294	tags=30%, list=19%, signal=37%
PURINE METABOLISM	PURINE METABOLISM		160	0.608348	1.00824	0.48	1	1	394	tags=32%, list=26%, signal=38%					PURINE METABOLISM	PURINE METABOLISM		160	0.608348	1.00824	0.48	1	1	394	tags=32%, list=26%, signal=38%
PYRIMIDINE METABOLISM	PYRIMIDINE METABOLISM		98	0.613122	1.00427	0.484	1	1	286	tags=31%, list=19%, signal=35%					PYRIMIDINE METABOLISM	PYRIMIDINE METABOLISM		98	0.613122	1.00427	0.484	1	1	286	tags=31%, list=19%, signal=35%
BIOSYNTHESIS OF UNSATURATED FATTY ACIDS	BIOSYNTHESIS OF UNSATURATED FATTY ACIDS		23	0.626769	1.00245	0.498	1	1	431	tags=52%, list=28%, signal=71%					BIOSYNTHESIS OF UNSATURATED FATTY ACIDS	BIOSYNTHESIS OF UNSATURATED FATTY ACIDS		23	0.626769	1.00245	0.498	1	1	431	tags=52%, list=28%, signal=71%
GALACTOSE METABOLISM	GALACTOSE METABOLISM		30	0.622486	0.997038	0.51	1	1	311	tags=30%, list=20%, signal=37%					GALACTOSE METABOLISM	GALACTOSE METABOLISM		30	0.622486	0.997038	0.51	1	1	311	tags=30%, list=20%, signal=37%
GLYCINE, SERINE AND THREONINE METABOLISM	GLYCINE, SERINE AND THREONINE METABOLISM		37	0.593528	0.959733	0.599	1	1	413	tags=27%, list=27%, signal=36%					GLYCINE, SERINE AND THREONINE METABOLISM	GLYCINE, SERINE AND THREONINE METABOLISM		37	0.593528	0.959733	0.599	1	1	413	tags=27%, list=27%, signal=36%
TRYPTOPHAN METABOLISM	TRYPTOPHAN METABOLISM		36	0.582701	0.952324	0.608	1	1	389	tags=31%, list=25%, signal=40%					TRYPTOPHAN METABOLISM	TRYPTOPHAN METABOLISM		36	0.582701	0.952324	0.608	1	1	389	tags=31%, list=25%, signal=40%
ASCORBATE AND ALDARATE METABOLISM	ASCORBATE AND ALDARATE METABOLISM		17	0.59137	0.941912	0.602	1	1	568	tags=35%, list=37%, signal=55%					ASCORBATE AND ALDARATE METABOLISM	ASCORBATE AND ALDARATE METABOLISM		17	0.59137	0.941912	0.602	1	1	568	tags=35%, list=37%, signal=55%
AMINO SUGAR AND NUCLEOTIDE SUGAR METABOLISM	AMINO SUGAR AND NUCLEOTIDE SUGAR METABOLISM		48	0.577654	0.939828	0.666	1	1	366	tags=38%, list=24%, signal=48%					AMINO SUGAR AND NUCLEOTIDE SUGAR METABOLISM	AMINO SUGAR AND NUCLEOTIDE SUGAR METABOLISM		48	0.577654	0.939828	0.666	1	1	366	tags=38%, list=24%, signal=48%
NICOTINATE AND NICOTINAMIDE METABOLISM	NICOTINATE AND NICOTINAMIDE METABOLISM		25	0.576418	0.92909	0.658	1	1	436	tags=36%, list=28%, signal=49%					NICOTINATE AND NICOTINAMIDE METABOLISM	NICOTINATE AND NICOTINAMIDE METABOLISM		25	0.576418	0.92909	0.658	1	1	436	tags=36%, list=28%, signal=49%
N-GLYCAN BIOSYNTHESIS	N-GLYCAN BIOSYNTHESIS		49	0.561033	0.909245	0.751	1	1	387	tags=35%, list=25%, signal=45%					N-GLYCAN BIOSYNTHESIS	N-GLYCAN BIOSYNTHESIS		49	0.561033	0.909245	0.751	1	1	387	tags=35%, list=25%, signal=45%
PRIMARY BILE ACID BIOSYNTHESIS	PRIMARY BILE ACID BIOSYNTHESIS		16	0.561874	0.903169	0.675676	1	1	140	tags=13%, list=9%, signal=14%					PRIMARY BILE ACID BIOSYNTHESIS	PRIMARY BILE ACID BIOSYNTHESIS		16	0.561874	0.903169	0.675676	1	1	140	tags=13%, list=9%, signal=14%
TERPENOID BACKBONE BIOSYNTHESIS	TERPENOID BACKBONE BIOSYNTHESIS		22	0.551263	0.88843	0.740481	1	1	591	tags=68%, list=39%, signal=109%					TERPENOID BACKBONE BIOSYNTHESIS	TERPENOID BACKBONE BIOSYNTHESIS		22	0.551263	0.88843	0.740481	1	1	591	tags=68%, list=39%, signal=109%
FATTY ACID DEGRADATION	FATTY ACID DEGRADATION		42	0.546182	0.882326	0.78	1	1	581	tags=50%, list=38%, signal=78%					FATTY ACID DEGRADATION	FATTY ACID DEGRADATION		42	0.546182	0.882326	0.78	1	1	581	tags=50%, list=38%, signal=78%
PORPHYRIN AND CHLOROPHYLL METABOLISM	PORPHYRIN AND CHLOROPHYLL METABOLISM		32	0.544943	0.88051	0.752	1	1	603	tags=47%, list=39%, signal=76%					PORPHYRIN AND CHLOROPHYLL METABOLISM	PORPHYRIN AND CHLOROPHYLL METABOLISM		32	0.544943	0.88051	0.752	1	1	603	tags=47%, list=39%, signal=76%
ETHER LIPID METABOLISM	ETHER LIPID METABOLISM		44	0.537573	0.871953	0.821	1	1	509	tags=32%, list=33%, signal=46%					ETHER LIPID METABOLISM	ETHER LIPID METABOLISM		44	0.537573	0.871953	0.821	1	1	509	tags=32%, list=33%, signal=46%
LINOLEIC ACID METABOLISM	LINOLEIC ACID METABOLISM		25	0.522585	0.838131	0.809	1	1	353	tags=8%, list=23%, signal=10%					LINOLEIC ACID METABOLISM	LINOLEIC ACID METABOLISM		25	0.522585	0.838131	0.809	1	1	353	tags=8%, list=23%, signal=10%
INOSITOL PHOSPHATE METABOLISM	INOSITOL PHOSPHATE METABOLISM		72	0.511349	0.835488	0.918	1	1	11	tags=1%, list=1%, signal=1%					INOSITOL PHOSPHATE METABOLISM	INOSITOL PHOSPHATE METABOLISM		72	0.511349	0.835488	0.918	1	1	11	tags=1%, list=1%, signal=1%
PANTOTHENATE AND COA BIOSYNTHESIS	PANTOTHENATE AND COA BIOSYNTHESIS		19	0.510363	0.820001	0.807615	1	1	593	tags=37%, list=39%, signal=59%					PANTOTHENATE AND COA BIOSYNTHESIS	PANTOTHENATE AND COA BIOSYNTHESIS		19	0.510363	0.820001	0.807615	1	1	593	tags=37%, list=39%, signal=59%
SELENOCOMPOUND METABOLISM	SELENOCOMPOUND METABOLISM		15	0.511876	0.808804	0.807615	1	1	560	tags=47%, list=36%, signal=73%					SELENOCOMPOUND METABOLISM	SELENOCOMPOUND METABOLISM		15	0.511876	0.808804	0.807615	1	1	560	tags=47%, list=36%, signal=73%
BUTANOATE METABOLISM	BUTANOATE METABOLISM		25	0.503929	0.803209	0.878	1	1	485	tags=28%, list=32%, signal=40%					BUTANOATE METABOLISM	BUTANOATE METABOLISM		25	0.503929	0.803209	0.878	1	1	485	tags=28%, list=32%, signal=40%
BETA-ALANINE METABOLISM	BETA-ALANINE METABOLISM		30	0.494854	0.800806	0.883	1	1	568	tags=40%, list=37%, signal=62%					BETA-ALANINE METABOLISM	BETA-ALANINE METABOLISM		30	0.494854	0.800806	0.883	1	1	568	tags=40%, list=37%, signal=62%
GLYCOSAMINOGLYCAN DEGRADATION	GLYCOSAMINOGLYCAN DEGRADATION		17	0.489078	0.789164	0.837349	1	1	559	tags=47%, list=36%, signal=73%					GLYCOSAMINOGLYCAN DEGRADATION	GLYCOSAMINOGLYCAN DEGRADATION		17	0.489078	0.789164	0.837349	1	1	559	tags=47%, list=36%, signal=73%
GLYCOSAMINOGLYCAN BIOSYNTHESIS - CHONDROITIN SULFATE / DERMATAN SULFATE	GLYCOSAMINOGLYCAN BIOSYNTHESIS - CHONDROITIN SULFATE / DERMATAN SULFATE		20	0.490972	0.784827	0.87	1	1	493	tags=35%, list=32%, signal=51%					GLYCOSAMINOGLYCAN BIOSYNTHESIS - CHONDROITIN SULFATE / DERMATAN SULFATE	GLYCOSAMINOGLYCAN BIOSYNTHESIS - CHONDROITIN SULFATE / DERMATAN SULFATE		20	0.490972	0.784827	0.87	1	1	493	tags=35%, list=32%, signal=51%
RETINOL METABOLISM	RETINOL METABOLISM		50	0.483837	0.784199	0.944	1	1	479	tags=12%, list=31%, signal=17%					RETINOL METABOLISM	RETINOL METABOLISM		50	0.483837	0.784199	0.944	1	1	479	tags=12%, list=31%, signal=17%
GLYCEROLIPID METABOLISM	GLYCEROLIPID METABOLISM		57	0.478012	0.774854	0.971	1	1	582	tags=39%, list=38%, signal=60%					GLYCEROLIPID METABOLISM	GLYCEROLIPID METABOLISM		57	0.478012	0.774854	0.971	1	1	582	tags=39%, list=38%, signal=60%
VALINE, LEUCINE AND ISOLEUCINE DEGRADATION	VALINE, LEUCINE AND ISOLEUCINE DEGRADATION		47	0.469121	0.76345	0.951	1	1	692	tags=64%, list=45%, signal=113%					VALINE, LEUCINE AND ISOLEUCINE DEGRADATION	VALINE, LEUCINE AND ISOLEUCINE DEGRADATION		47	0.469121	0.76345	0.951	1	1	692	tags=64%, list=45%, signal=113%
ALPHA-LINOLENIC ACID METABOLISM	ALPHA-LINOLENIC ACID METABOLISM		23	0.457598	0.73984	0.920921	1	1	704	tags=30%, list=46%, signal=55%					ALPHA-LINOLENIC ACID METABOLISM	ALPHA-LINOLENIC ACID METABOLISM		23	0.457598	0.73984	0.920921	1	1	704	tags=30%, list=46%, signal=55%
STEROID BIOSYNTHESIS	STEROID BIOSYNTHESIS		19	0.460886	0.738176	0.90672	1	1	777	tags=74%, list=51%, signal=147%					STEROID BIOSYNTHESIS	STEROID BIOSYNTHESIS		19	0.460886	0.738176	0.90672	1	1	777	tags=74%, list=51%, signal=147%
GLYCOSPHINGOLIPID BIOSYNTHESIS - LACTO AND NEOLACTO SERIES	GLYCOSPHINGOLIPID BIOSYNTHESIS - LACTO AND NEOLACTO SERIES		26	0.457488	0.736818	0.936937	1	1	708	tags=50%, list=46%, signal=91%					GLYCOSPHINGOLIPID BIOSYNTHESIS - LACTO AND NEOLACTO SERIES	GLYCOSPHINGOLIPID BIOSYNTHESIS - LACTO AND NEOLACTO SERIES		26	0.457488	0.736818	0.936937	1	1	708	tags=50%, list=46%, signal=91%
LYSINE DEGRADATION	LYSINE DEGRADATION		57	0.44494	0.721747	0.985	1	1	693	tags=49%, list=45%, signal=86%					LYSINE DEGRADATION	LYSINE DEGRADATION		57	0.44494	0.721747	0.985	1	1	693	tags=49%, list=45%, signal=86%
OTHER TYPES OF O-GLYCAN BIOSYNTHESIS	OTHER TYPES OF O-GLYCAN BIOSYNTHESIS		22	0.446054	0.713771	0.938939	1	1	295	tags=18%, list=19%, signal=22%					OTHER TYPES OF O-GLYCAN BIOSYNTHESIS	OTHER TYPES OF O-GLYCAN BIOSYNTHESIS		22	0.446054	0.713771	0.938939	1	1	295	tags=18%, list=19%, signal=22%
SPHINGOLIPID METABOLISM	SPHINGOLIPID METABOLISM		46	0.437962	0.709764	0.985	1	1	509	tags=30%, list=33%, signal=44%					SPHINGOLIPID METABOLISM	SPHINGOLIPID METABOLISM		46	0.437962	0.709764	0.985	1	1	509	tags=30%, list=33%, signal=44%
ONE CARBON POOL BY FOLATE	ONE CARBON POOL BY FOLATE		19	0.442197	0.70292	0.936937	1	1	748	tags=63%, list=49%, signal=122%					ONE CARBON POOL BY FOLATE	ONE CARBON POOL BY FOLATE		19	0.442197	0.70292	0.936937	1	1	748	tags=63%, list=49%, signal=122%
HISTIDINE METABOLISM	HISTIDINE METABOLISM		22	0.437402	0.700369	0.953954	1	1	694	tags=41%, list=45%, signal=74%					HISTIDINE METABOLISM	HISTIDINE METABOLISM		22	0.437402	0.700369	0.953954	1	1	694	tags=41%, list=45%, signal=74%
OTHER GLYCAN DEGRADATION	OTHER GLYCAN DEGRADATION		17	0.432465	0.694367	0.934	1	1	344	tags=24%, list=22%, signal=30%					OTHER GLYCAN DEGRADATION	OTHER GLYCAN DEGRADATION		17	0.432465	0.694367	0.934	1	1	344	tags=24%, list=22%, signal=30%
GLYCEROPHOSPHOLIPID METABOLISM	GLYCEROPHOSPHOLIPID METABOLISM		92	0.423174	0.693195	0.997	1	1	663	tags=39%, list=43%, signal=65%					GLYCEROPHOSPHOLIPID METABOLISM	GLYCEROPHOSPHOLIPID METABOLISM		92	0.423174	0.693195	0.997	1	1	663	tags=39%, list=43%, signal=65%
MUCIN TYPE O-GLYCAN BIOSYNTHESIS	MUCIN TYPE O-GLYCAN BIOSYNTHESIS		28	0.417378	0.674055	0.97	1	1	787	tags=54%, list=51%, signal=108%					MUCIN TYPE O-GLYCAN BIOSYNTHESIS	MUCIN TYPE O-GLYCAN BIOSYNTHESIS		28	0.417378	0.674055	0.97	1	1	787	tags=54%, list=51%, signal=108%
GLYCOSPHINGOLIPID BIOSYNTHESIS - GANGLIO SERIES	GLYCOSPHINGOLIPID BIOSYNTHESIS - GANGLIO SERIES		15	0.411532	0.658194	0.944779	1	1	861	tags=80%, list=56%, signal=180%					GLYCOSPHINGOLIPID BIOSYNTHESIS - GANGLIO SERIES	GLYCOSPHINGOLIPID BIOSYNTHESIS - GANGLIO SERIES		15	0.411532	0.658194	0.944779	1	1	861	tags=80%, list=56%, signal=180%
GLYCOSYLPHOSPHATIDYLINOSITOL (GPI)-ANCHOR BIOSYNTHESIS	GLYCOSYLPHOSPHATIDYLINOSITOL (GPI)-ANCHOR BIOSYNTHESIS		24	0.403495	0.647095	0.983	1	1	317	tags=21%, list=21%, signal=26%					GLYCOSYLPHOSPHATIDYLINOSITOL (GPI)-ANCHOR BIOSYNTHESIS	GLYCOSYLPHOSPHATIDYLINOSITOL (GPI)-ANCHOR BIOSYNTHESIS		24	0.403495	0.647095	0.983	1	1	317	tags=21%, list=21%, signal=26%
MANNOSE TYPE O-GLYCAN BIOSYNTHESIS	MANNOSE TYPE O-GLYCAN BIOSYNTHESIS		19	0.345373	0.558076	0.992	1	1	284	tags=11%, list=19%, signal=13%					MANNOSE TYPE O-GLYCAN BIOSYNTHESIS	MANNOSE TYPE O-GLYCAN BIOSYNTHESIS		19	0.345373	0.558076	0.992	1	1	284	tags=11%, list=19%, signal=13%
GLYCOSAMINOGLYCAN BIOSYNTHESIS - HEPARAN SULFATE / HEPARIN	GLYCOSAMINOGLYCAN BIOSYNTHESIS - HEPARAN SULFATE / HEPARIN		23	0.300866	0.484122	0.999	0.999015	1	782	tags=35%, list=51%, signal=70%					GLYCOSAMINOGLYCAN BIOSYNTHESIS - HEPARAN SULFATE / HEPARIN	GLYCOSAMINOGLYCAN BIOSYNTHESIS - HEPARAN SULFATE / HEPARIN		23	0.300866	0.484122	0.999	0.999015	1	782	tags=35%, list=51%, signal=70%

## Sheet: Cancer_Cycling
NAME	GS<br> follow link to MSigDB	GS DETAILS	SIZE	ES	NES	NOM p-val	FDR q-val	FWER p-val	RANK AT MAX	LEADING EDGE
OXIDATIVE PHOSPHORYLATION	OXIDATIVE PHOSPHORYLATION	Details ...	104	0.845775	1.37862	0	0.309092	0.27	205	tags=61%, list=13%, signal=65%
PHENYLALANINE METABOLISM	PHENYLALANINE METABOLISM	Details ...	17	0.866187	1.37013	0.017	0.191054	0.325	44	tags=12%, list=3%, signal=12%
GLYCOLYSIS / GLUCONEOGENESIS	GLYCOLYSIS / GLUCONEOGENESIS	Details ...	61	0.826016	1.33879	0	0.261439	0.56	27	tags=15%, list=2%, signal=14%
DRUG METABOLISM - CYTOCHROME P450	DRUG METABOLISM - CYTOCHROME P450	Details ...	52	0.810289	1.32211	0.002	0.274106	0.691	132	tags=12%, list=9%, signal=12%
METABOLISM OF XENOBIOTICS BY CYTOCHROME P450	METABOLISM OF XENOBIOTICS BY CYTOCHROME P450	Details ...	57	0.777513	1.25855	0.011	0.636552	0.962	217	tags=21%, list=14%, signal=24%
GLUTATHIONE METABOLISM	GLUTATHIONE METABOLISM	Details ...	51	0.768787	1.25015	0.014	0.606511	0.975	160	tags=27%, list=10%, signal=30%
DRUG METABOLISM - OTHER ENZYMES	DRUG METABOLISM - OTHER ENZYMES	Details ...	67	0.749582	1.21913	0.021	0.774463	0.997	185	tags=24%, list=12%, signal=26%
PENTOSE PHOSPHATE PATHWAY	PENTOSE PHOSPHATE PATHWAY	Details ...	30	0.746988	1.19903	0.097	0.853762	1	226	tags=30%, list=15%, signal=34%
TYROSINE METABOLISM	TYROSINE METABOLISM	Details ...	32	0.74225	1.1848	0.115	0.888327	1	101	tags=9%, list=7%, signal=10%
PENTOSE AND GLUCURONATE INTERCONVERSIONS	PENTOSE AND GLUCURONATE INTERCONVERSIONS	Details ...	25	0.738911	1.1787	0.166	0.855343	1	309	tags=32%, list=20%, signal=39%
FRUCTOSE AND MANNOSE METABOLISM	FRUCTOSE AND MANNOSE METABOLISM	Details ...	33	0.717233	1.155	0.154	0.991789	1	257	tags=27%, list=17%, signal=32%
PYRUVATE METABOLISM	PYRUVATE METABOLISM	Details ...	36	0.716249	1.15417	0.158	0.916641	1	372	tags=53%, list=24%, signal=68%
NITROGEN METABOLISM	NITROGEN METABOLISM	Details ...	17	0.710248	1.12857	0.268268	1	1	312	tags=29%, list=20%, signal=36%
PROPANOATE METABOLISM	PROPANOATE METABOLISM	Details ...	32	0.708301	1.12655	0.199	1	1	174	tags=19%, list=11%, signal=21%
LINOLEIC ACID METABOLISM	LINOLEIC ACID METABOLISM	Details ...	25	0.703227	1.12525	0.241	0.964988	1	54	tags=4%, list=3%, signal=4%
CYSTEINE AND METHIONINE METABOLISM	CYSTEINE AND METHIONINE METABOLISM	Details ...	44	0.683576	1.10606	0.218	1	1	336	tags=34%, list=22%, signal=42%
CITRATE CYCLE (TCA CYCLE)	CITRATE CYCLE (TCA CYCLE)	Details ...	29	0.681446	1.09989	0.286	1	1	422	tags=66%, list=27%, signal=88%
ARGININE AND PROLINE METABOLISM	ARGININE AND PROLINE METABOLISM	Details ...	46	0.663661	1.07319	0.299	1	1	308	tags=28%, list=20%, signal=34%
STEROID HORMONE BIOSYNTHESIS	STEROID HORMONE BIOSYNTHESIS	Details ...	43	0.660963	1.0656	0.33	1	1	223	tags=14%, list=14%, signal=16%
PYRIMIDINE METABOLISM	PYRIMIDINE METABOLISM	Details ...	98	0.648356	1.05899	0.263	1	1	284	tags=34%, list=18%, signal=39%
GALACTOSE METABOLISM	GALACTOSE METABOLISM		28	0.661176	1.05793	0.373	1	1	313	tags=36%, list=20%, signal=44%
ARGININE BIOSYNTHESIS	ARGININE BIOSYNTHESIS		19	0.662993	1.05702	0.40481	1	1	406	tags=42%, list=26%, signal=56%
ASCORBATE AND ALDARATE METABOLISM	ASCORBATE AND ALDARATE METABOLISM		18	0.666083	1.05487	0.408225	1	1	372	tags=28%, list=24%, signal=36%
GLYOXYLATE AND DICARBOXYLATE METABOLISM	GLYOXYLATE AND DICARBOXYLATE METABOLISM		27	0.657391	1.05149	0.396	1	1	354	tags=44%, list=23%, signal=57%
FOLATE BIOSYNTHESIS	FOLATE BIOSYNTHESIS		24	0.656198	1.04739	0.407407	1	1	329	tags=38%, list=21%, signal=47%
STEROID BIOSYNTHESIS	STEROID BIOSYNTHESIS		19	0.652391	1.0234	0.465932	1	1	186	tags=32%, list=12%, signal=35%
ARACHIDONIC ACID METABOLISM	ARACHIDONIC ACID METABOLISM		57	0.628067	1.01986	0.45	1	1	215	tags=11%, list=14%, signal=12%
TERPENOID BACKBONE BIOSYNTHESIS	TERPENOID BACKBONE BIOSYNTHESIS		22	0.632506	1.01947	0.46046	1	1	421	tags=59%, list=27%, signal=80%
BIOSYNTHESIS OF UNSATURATED FATTY ACIDS	BIOSYNTHESIS OF UNSATURATED FATTY ACIDS		23	0.63266	0.995645	0.511512	1	1	428	tags=52%, list=28%, signal=71%
GLYCINE, SERINE AND THREONINE METABOLISM	GLYCINE, SERINE AND THREONINE METABOLISM		39	0.619124	0.993788	0.534	1	1	405	tags=26%, list=26%, signal=34%
FATTY ACID DEGRADATION	FATTY ACID DEGRADATION		40	0.613445	0.991102	0.521	1	1	434	tags=48%, list=28%, signal=64%
FATTY ACID ELONGATION	FATTY ACID ELONGATION		30	0.615862	0.989175	0.531	1	1	457	tags=50%, list=30%, signal=70%
BETA-ALANINE METABOLISM	BETA-ALANINE METABOLISM		30	0.612194	0.984111	0.554	1	1	417	tags=37%, list=27%, signal=49%
PURINE METABOLISM	PURINE METABOLISM		162	0.597183	0.978314	0.611	1	1	453	tags=37%, list=29%, signal=47%
STARCH AND SUCROSE METABOLISM	STARCH AND SUCROSE METABOLISM		30	0.606789	0.977095	0.551	1	1	395	tags=30%, list=26%, signal=40%
TRYPTOPHAN METABOLISM	TRYPTOPHAN METABOLISM		37	0.607172	0.975678	0.576	1	1	372	tags=32%, list=24%, signal=42%
ALANINE, ASPARTATE AND GLUTAMATE METABOLISM	ALANINE, ASPARTATE AND GLUTAMATE METABOLISM		34	0.609076	0.974825	0.561	1	1	433	tags=38%, list=28%, signal=52%
BUTANOATE METABOLISM	BUTANOATE METABOLISM		26	0.588687	0.951664	0.606607	1	1	474	tags=35%, list=31%, signal=49%
AMINO SUGAR AND NUCLEOTIDE SUGAR METABOLISM	AMINO SUGAR AND NUCLEOTIDE SUGAR METABOLISM		47	0.562206	0.912624	0.746	1	1	416	tags=38%, list=27%, signal=51%
ALPHA-LINOLENIC ACID METABOLISM	ALPHA-LINOLENIC ACID METABOLISM		23	0.549812	0.882005	0.747	1	1	54	tags=4%, list=3%, signal=4%
N-GLYCAN BIOSYNTHESIS	N-GLYCAN BIOSYNTHESIS		49	0.544718	0.877644	0.828	1	1	415	tags=37%, list=27%, signal=49%
VALINE, LEUCINE AND ISOLEUCINE DEGRADATION	VALINE, LEUCINE AND ISOLEUCINE DEGRADATION		48	0.530189	0.860442	0.859	1	1	438	tags=44%, list=28%, signal=59%
NICOTINATE AND NICOTINAMIDE METABOLISM	NICOTINATE AND NICOTINAMIDE METABOLISM		25	0.532544	0.851673	0.825	1	1	453	tags=36%, list=29%, signal=50%
ETHER LIPID METABOLISM	ETHER LIPID METABOLISM		43	0.519771	0.836356	0.874	1	1	529	tags=30%, list=34%, signal=45%
GLYCEROLIPID METABOLISM	GLYCEROLIPID METABOLISM		56	0.50651	0.820277	0.93	1	1	392	tags=25%, list=25%, signal=32%
ONE CARBON POOL BY FOLATE	ONE CARBON POOL BY FOLATE		19	0.508506	0.813182	0.840841	1	1	555	tags=47%, list=36%, signal=73%
SELENOCOMPOUND METABOLISM	SELENOCOMPOUND METABOLISM		15	0.504394	0.797394	0.836181	1	1	423	tags=33%, list=27%, signal=45%
HISTIDINE METABOLISM	HISTIDINE METABOLISM		22	0.490357	0.784094	0.886	1	1	672	tags=45%, list=44%, signal=79%
LYSINE DEGRADATION	LYSINE DEGRADATION		56	0.47206	0.769223	0.966	1	1	556	tags=41%, list=36%, signal=62%
PORPHYRIN AND CHLOROPHYLL METABOLISM	PORPHYRIN AND CHLOROPHYLL METABOLISM		33	0.470898	0.757687	0.937	1	1	507	tags=30%, list=33%, signal=44%
PRIMARY BILE ACID BIOSYNTHESIS	PRIMARY BILE ACID BIOSYNTHESIS		16	0.461235	0.733575	0.893467	1	1	626	tags=38%, list=41%, signal=62%
SPHINGOLIPID METABOLISM	SPHINGOLIPID METABOLISM		44	0.452057	0.73007	0.968	1	1	665	tags=48%, list=43%, signal=81%
GLYCOSPHINGOLIPID BIOSYNTHESIS - GLOBO AND ISOGLOBO SERIES	GLYCOSPHINGOLIPID BIOSYNTHESIS - GLOBO AND ISOGLOBO SERIES		15	0.455793	0.713831	0.904234	1	1	618	tags=40%, list=40%, signal=66%
INOSITOL PHOSPHATE METABOLISM	INOSITOL PHOSPHATE METABOLISM		73	0.436978	0.711148	0.994	1	1	245	tags=5%, list=16%, signal=6%
GLYCOSAMINOGLYCAN DEGRADATION	GLYCOSAMINOGLYCAN DEGRADATION		18	0.445478	0.709459	0.92993	1	1	588	tags=39%, list=38%, signal=62%
PANTOTHENATE AND COA BIOSYNTHESIS	PANTOTHENATE AND COA BIOSYNTHESIS		19	0.42608	0.677804	0.956957	1	1	654	tags=37%, list=42%, signal=63%
GLYCEROPHOSPHOLIPID METABOLISM	GLYCEROPHOSPHOLIPID METABOLISM		92	0.413324	0.677275	0.999	1	1	770	tags=47%, list=50%, signal=88%
GLYCOSPHINGOLIPID BIOSYNTHESIS - GANGLIO SERIES	GLYCOSPHINGOLIPID BIOSYNTHESIS - GANGLIO SERIES		15	0.417158	0.664902	0.947844	1	1	793	tags=67%, list=51%, signal=136%
GLYCOSYLPHOSPHATIDYLINOSITOL (GPI)-ANCHOR BIOSYNTHESIS	GLYCOSYLPHOSPHATIDYLINOSITOL (GPI)-ANCHOR BIOSYNTHESIS		24	0.409473	0.653675	0.964	1	1	619	tags=42%, list=40%, signal=68%
RETINOL METABOLISM	RETINOL METABOLISM		50	0.399414	0.645126	0.997	1	1	566	tags=14%, list=37%, signal=21%
GLYCOSPHINGOLIPID BIOSYNTHESIS - LACTO AND NEOLACTO SERIES	GLYCOSPHINGOLIPID BIOSYNTHESIS - LACTO AND NEOLACTO SERIES		26	0.400009	0.643897	0.973	1	1	666	tags=35%, list=43%, signal=60%
MUCIN TYPE O-GLYCAN BIOSYNTHESIS	MUCIN TYPE O-GLYCAN BIOSYNTHESIS		30	0.380327	0.612644	0.993	1	1	761	tags=43%, list=49%, signal=84%
OTHER TYPES OF O-GLYCAN BIOSYNTHESIS	OTHER TYPES OF O-GLYCAN BIOSYNTHESIS		22	0.374435	0.604739	0.982983	1	1	371	tags=18%, list=24%, signal=24%
OTHER GLYCAN DEGRADATION	OTHER GLYCAN DEGRADATION		17	0.356853	0.570819	0.982949	1	1	506	tags=24%, list=33%, signal=35%
GLYCOSAMINOGLYCAN BIOSYNTHESIS - CHONDROITIN SULFATE / DERMATAN SULFATE	GLYCOSAMINOGLYCAN BIOSYNTHESIS - CHONDROITIN SULFATE / DERMATAN SULFATE		20	0.325513	0.51597	0.994995	1	1	880	tags=55%, list=57%, signal=126%
MANNOSE TYPE O-GLYCAN BIOSYNTHESIS	MANNOSE TYPE O-GLYCAN BIOSYNTHESIS		20	0.315591	0.504981	0.997	1	1	337	tags=10%, list=22%, signal=13%
GLYCOSAMINOGLYCAN BIOSYNTHESIS - HEPARAN SULFATE / HEPARIN	GLYCOSAMINOGLYCAN BIOSYNTHESIS - HEPARAN SULFATE / HEPARIN		24	0.274566	0.440986	1	0.999791	1	852	tags=38%, list=55%, signal=82%
