# Supplementary material for: Longitudinal molecular profiling elucidates immunometabolism dynamics in breast cancer
Source: Nat Commun. 2024 May 7;15:3837. doi: 10.1038/s41467-024-47932-y (PMC11076527; doi:10.1038/s41467-024-47932-y)
Supplement: Supplementary file 11 — Supplementary Data 8 [file 41467_2024_47932_MOESM11_ESM.xlsx]

## Sheet: T_cells_CD4
NAME	GS<br> follow link to MSigDB	GS DETAILS	SIZE	ES	NES	NOM p-val	FDR q-val	FWER p-val	RANK AT MAX	LEADING EDGE
OXIDATIVE PHOSPHORYLATION	OXIDATIVE PHOSPHORYLATION	Details ...	100	0.789878	1.43332	0	0.004	0.004	298	tags=72%, list=20%, signal=84%
NITROGEN METABOLISM	NITROGEN METABOLISM	Details ...	15	0.750192	1.26424	0.0322256	0.385863	0.537	248	tags=20%, list=17%, signal=24%
GLYCOSPHINGOLIPID BIOSYNTHESIS - LACTO AND NEOLACTO SERIES	GLYCOSPHINGOLIPID BIOSYNTHESIS - LACTO AND NEOLACTO SERIES	Details ...	24	0.692936	1.20565	0.063	0.87745	0.935	162	tags=13%, list=11%, signal=14%
CITRATE CYCLE (TCA CYCLE)	CITRATE CYCLE (TCA CYCLE)	Details ...	27	0.670957	1.16998	0.088	1	0.992	313	tags=56%, list=21%, signal=69%
GLYCOLYSIS / GLUCONEOGENESIS	GLYCOLYSIS / GLUCONEOGENESIS	Details ...	58	0.653621	1.16789	0.031	1	0.993	364	tags=38%, list=25%, signal=48%
DRUG METABOLISM - CYTOCHROME P450	DRUG METABOLISM - CYTOCHROME P450	Details ...	44	0.661631	1.16641	0.047	0.88258	0.993	225	tags=11%, list=15%, signal=13%
BETA-ALANINE METABOLISM	BETA-ALANINE METABOLISM	Details ...	29	0.655647	1.13751	0.138	1	1	374	tags=31%, list=26%, signal=41%
PENTOSE PHOSPHATE PATHWAY	PENTOSE PHOSPHATE PATHWAY	Details ...	28	0.647994	1.12689	0.18	1	1	274	tags=36%, list=19%, signal=43%
PURINE METABOLISM	PURINE METABOLISM	Details ...	159	0.615821	1.12488	0.012	1	1	383	tags=36%, list=26%, signal=44%
METABOLISM OF XENOBIOTICS BY CYTOCHROME P450	METABOLISM OF XENOBIOTICS BY CYTOCHROME P450	Details ...	47	0.630269	1.12127	0.116	1	1	225	tags=13%, list=15%, signal=15%
PYRIMIDINE METABOLISM	PYRIMIDINE METABOLISM	Details ...	100	0.620181	1.1188	0.056	0.969288	1	262	tags=31%, list=18%, signal=35%
PENTOSE AND GLUCURONATE INTERCONVERSIONS	PENTOSE AND GLUCURONATE INTERCONVERSIONS	Details ...	17	0.654253	1.10748	0.255791	1	1	333	tags=29%, list=23%, signal=38%
GLYCEROLIPID METABOLISM	GLYCEROLIPID METABOLISM	Details ...	54	0.610254	1.09213	0.183	1	1	252	tags=22%, list=17%, signal=26%
CYSTEINE AND METHIONINE METABOLISM	CYSTEINE AND METHIONINE METABOLISM	Details ...	41	0.614156	1.08618	0.224	1	1	416	tags=49%, list=28%, signal=66%
FATTY ACID ELONGATION	FATTY ACID ELONGATION	Details ...	30	0.62346	1.08591	0.269	1	1	292	tags=33%, list=20%, signal=41%
PYRUVATE METABOLISM	PYRUVATE METABOLISM	Details ...	34	0.618954	1.0838	0.272	1	1	377	tags=44%, list=26%, signal=58%
GALACTOSE METABOLISM	GALACTOSE METABOLISM	Details ...	28	0.610868	1.06354	0.329329	1	1	266	tags=25%, list=18%, signal=30%
NICOTINATE AND NICOTINAMIDE METABOLISM	NICOTINATE AND NICOTINAMIDE METABOLISM	Details ...	26	0.6171	1.0603	0.352	1	1	187	tags=19%, list=13%, signal=22%
DRUG METABOLISM - OTHER ENZYMES	DRUG METABOLISM - OTHER ENZYMES	Details ...	57	0.592852	1.05741	0.306	1	1	378	tags=32%, list=26%, signal=41%
OTHER TYPES OF O-GLYCAN BIOSYNTHESIS	OTHER TYPES OF O-GLYCAN BIOSYNTHESIS	Details ...	22	0.605218	1.0515	0.415	1	1	162	tags=18%, list=11%, signal=20%
ALPHA-LINOLENIC ACID METABOLISM	ALPHA-LINOLENIC ACID METABOLISM		19	0.60566	1.04325	0.422422	1	1	195	tags=11%, list=13%, signal=12%
MANNOSE TYPE O-GLYCAN BIOSYNTHESIS	MANNOSE TYPE O-GLYCAN BIOSYNTHESIS		20	0.609176	1.04155	0.428141	1	1	162	tags=10%, list=11%, signal=11%
PROPANOATE METABOLISM	PROPANOATE METABOLISM		31	0.593891	1.03863	0.411	1	1	328	tags=32%, list=22%, signal=41%
N-GLYCAN BIOSYNTHESIS	N-GLYCAN BIOSYNTHESIS		47	0.587121	1.03647	0.377	1	1	345	tags=36%, list=24%, signal=46%
LYSINE DEGRADATION	LYSINE DEGRADATION		54	0.576627	1.03585	0.374	1	1	343	tags=30%, list=23%, signal=37%
ARGININE AND PROLINE METABOLISM	ARGININE AND PROLINE METABOLISM		44	0.585316	1.03283	0.401	1	1	410	tags=30%, list=28%, signal=40%
STARCH AND SUCROSE METABOLISM	STARCH AND SUCROSE METABOLISM		28	0.591688	1.02689	0.438	1	1	196	tags=14%, list=13%, signal=16%
GLUTATHIONE METABOLISM	GLUTATHIONE METABOLISM		47	0.575126	1.02552	0.417	1	1	378	tags=34%, list=26%, signal=44%
FATTY ACID DEGRADATION	FATTY ACID DEGRADATION		40	0.572836	1.00987	0.496	1	1	384	tags=33%, list=26%, signal=43%
GLYCOSAMINOGLYCAN BIOSYNTHESIS - CHONDROITIN SULFATE / DERMATAN SULFATE	GLYCOSAMINOGLYCAN BIOSYNTHESIS - CHONDROITIN SULFATE / DERMATAN SULFATE		20	0.585121	1.00383	0.522044	1	1	287	tags=25%, list=20%, signal=31%
TRYPTOPHAN METABOLISM	TRYPTOPHAN METABOLISM		35	0.564276	0.987283	0.584	1	1	328	tags=17%, list=22%, signal=22%
GLYOXYLATE AND DICARBOXYLATE METABOLISM	GLYOXYLATE AND DICARBOXYLATE METABOLISM		24	0.571202	0.982934	0.57	1	1	344	tags=38%, list=23%, signal=48%
ARGININE BIOSYNTHESIS	ARGININE BIOSYNTHESIS		20	0.566705	0.974342	0.612224	1	1	410	tags=25%, list=28%, signal=34%
ALANINE, ASPARTATE AND GLUTAMATE METABOLISM	ALANINE, ASPARTATE AND GLUTAMATE METABOLISM		31	0.556858	0.974181	0.596	1	1	248	tags=16%, list=17%, signal=19%
ONE CARBON POOL BY FOLATE	ONE CARBON POOL BY FOLATE		19	0.569005	0.971441	0.606607	1	1	327	tags=32%, list=22%, signal=40%
TERPENOID BACKBONE BIOSYNTHESIS	TERPENOID BACKBONE BIOSYNTHESIS		22	0.562037	0.969897	0.625626	1	1	191	tags=23%, list=13%, signal=26%
FRUCTOSE AND MANNOSE METABOLISM	FRUCTOSE AND MANNOSE METABOLISM		32	0.54965	0.96089	0.645	1	1	438	tags=38%, list=30%, signal=52%
SPHINGOLIPID METABOLISM	SPHINGOLIPID METABOLISM		43	0.536558	0.950304	0.698	1	1	397	tags=33%, list=27%, signal=43%
TYROSINE METABOLISM	TYROSINE METABOLISM		32	0.540067	0.945486	0.703	1	1	240	tags=9%, list=16%, signal=11%
BUTANOATE METABOLISM	BUTANOATE METABOLISM		25	0.542897	0.937885	0.691	1	1	328	tags=20%, list=22%, signal=25%
PHENYLALANINE METABOLISM	PHENYLALANINE METABOLISM		16	0.5529	0.937732	0.673367	1	1	512	tags=25%, list=35%, signal=38%
GLYCEROPHOSPHOLIPID METABOLISM	GLYCEROPHOSPHOLIPID METABOLISM		87	0.519001	0.935096	0.816	1	1	369	tags=24%, list=25%, signal=30%
VALINE, LEUCINE AND ISOLEUCINE DEGRADATION	VALINE, LEUCINE AND ISOLEUCINE DEGRADATION		47	0.520371	0.92626	0.76	1	1	170	tags=17%, list=12%, signal=19%
AMINO SUGAR AND NUCLEOTIDE SUGAR METABOLISM	AMINO SUGAR AND NUCLEOTIDE SUGAR METABOLISM		47	0.519693	0.922865	0.763	1	1	498	tags=45%, list=34%, signal=65%
MUCIN TYPE O-GLYCAN BIOSYNTHESIS	MUCIN TYPE O-GLYCAN BIOSYNTHESIS		26	0.530304	0.920468	0.732	1	1	180	tags=12%, list=12%, signal=13%
BIOSYNTHESIS OF UNSATURATED FATTY ACIDS	BIOSYNTHESIS OF UNSATURATED FATTY ACIDS		23	0.528123	0.911137	0.77	1	1	487	tags=39%, list=33%, signal=58%
HISTIDINE METABOLISM	HISTIDINE METABOLISM		22	0.52514	0.907869	0.748497	1	1	50	tags=5%, list=3%, signal=5%
PANTOTHENATE AND COA BIOSYNTHESIS	PANTOTHENATE AND COA BIOSYNTHESIS		18	0.53156	0.904732	0.745984	1	1	356	tags=22%, list=24%, signal=29%
STEROID BIOSYNTHESIS	STEROID BIOSYNTHESIS		19	0.527091	0.903658	0.746493	1	1	522	tags=47%, list=36%, signal=73%
LINOLEIC ACID METABOLISM	LINOLEIC ACID METABOLISM		22	0.520145	0.884455	0.792	1	1	195	tags=5%, list=13%, signal=5%
FOLATE BIOSYNTHESIS	FOLATE BIOSYNTHESIS		22	0.509023	0.882586	0.797798	1	1	500	tags=36%, list=34%, signal=54%
SELENOCOMPOUND METABOLISM	SELENOCOMPOUND METABOLISM		15	0.519653	0.873095	0.793555	1	1	402	tags=40%, list=27%, signal=55%
OTHER GLYCAN DEGRADATION	OTHER GLYCAN DEGRADATION		17	0.490751	0.833873	0.842211	1	1	513	tags=59%, list=35%, signal=89%
ETHER LIPID METABOLISM	ETHER LIPID METABOLISM		39	0.464735	0.818226	0.93	1	1	363	tags=15%, list=25%, signal=20%
GLYCINE, SERINE AND THREONINE METABOLISM	GLYCINE, SERINE AND THREONINE METABOLISM		35	0.455694	0.798871	0.936	1	1	373	tags=17%, list=25%, signal=22%
GLYCOSAMINOGLYCAN DEGRADATION	GLYCOSAMINOGLYCAN DEGRADATION		18	0.459789	0.792117	0.91483	1	1	497	tags=39%, list=34%, signal=58%
ARACHIDONIC ACID METABOLISM	ARACHIDONIC ACID METABOLISM		51	0.439962	0.780417	0.979	1	1	372	tags=14%, list=25%, signal=18%
GLYCOSYLPHOSPHATIDYLINOSITOL (GPI)-ANCHOR BIOSYNTHESIS	GLYCOSYLPHOSPHATIDYLINOSITOL (GPI)-ANCHOR BIOSYNTHESIS		24	0.446475	0.771137	0.941	1	1	467	tags=38%, list=32%, signal=54%
PORPHYRIN AND CHLOROPHYLL METABOLISM	PORPHYRIN AND CHLOROPHYLL METABOLISM		26	0.428505	0.743223	0.954	1	1	559	tags=38%, list=38%, signal=61%
INOSITOL PHOSPHATE METABOLISM	INOSITOL PHOSPHATE METABOLISM		72	0.411366	0.736791	0.995	1	1	447	tags=28%, list=30%, signal=38%
GLYCOSAMINOGLYCAN BIOSYNTHESIS - HEPARAN SULFATE / HEPARIN	GLYCOSAMINOGLYCAN BIOSYNTHESIS - HEPARAN SULFATE / HEPARIN		21	0.397065	0.683464	0.975	1	1	312	tags=10%, list=21%, signal=12%
RETINOL METABOLISM	RETINOL METABOLISM		38	0.380954	0.671174	0.995	1	1	531	tags=13%, list=36%, signal=20%
STEROID HORMONE BIOSYNTHESIS	STEROID HORMONE BIOSYNTHESIS		33	0.375615	0.654601	0.999	0.988216	1	400	tags=9%, list=27%, signal=12%

## Sheet: T_cells_CD8
NAME	GS<br> follow link to MSigDB	GS DETAILS	SIZE	ES	NES	NOM p-val	FDR q-val	FWER p-val	RANK AT MAX	LEADING EDGE
OXIDATIVE PHOSPHORYLATION	OXIDATIVE PHOSPHORYLATION	Details ...	101	0.833367	1.49978	0	0.0394032	0.04	242	tags=68%, list=17%, signal=76%
ARGININE BIOSYNTHESIS	ARGININE BIOSYNTHESIS	Details ...	18	0.837119	1.45925	0.00601805	0.0655405	0.127	68	tags=17%, list=5%, signal=17%
GLYCOLYSIS / GLUCONEOGENESIS	GLYCOLYSIS / GLUCONEOGENESIS	Details ...	52	0.782032	1.40835	0	0.151366	0.368	54	tags=19%, list=4%, signal=19%
GLUTATHIONE METABOLISM	GLUTATHIONE METABOLISM	Details ...	47	0.789408	1.40214	0	0.134468	0.418	144	tags=30%, list=10%, signal=32%
DRUG METABOLISM - CYTOCHROME P450	DRUG METABOLISM - CYTOCHROME P450	Details ...	37	0.767393	1.33815	0.009	0.351847	0.833	128	tags=14%, list=9%, signal=14%
PHENYLALANINE METABOLISM	PHENYLALANINE METABOLISM	Details ...	15	0.737452	1.29464	0.121335	0.545149	0.969	28	tags=7%, list=2%, signal=7%
METABOLISM OF XENOBIOTICS BY CYTOCHROME P450	METABOLISM OF XENOBIOTICS BY CYTOCHROME P450	Details ...	40	0.724665	1.27894	0.035	0.577766	0.98	128	tags=13%, list=9%, signal=13%
ALANINE, ASPARTATE AND GLUTAMATE METABOLISM	ALANINE, ASPARTATE AND GLUTAMATE METABOLISM	Details ...	32	0.703202	1.24146	0.091	0.773684	0.999	68	tags=9%, list=5%, signal=10%
ARGININE AND PROLINE METABOLISM	ARGININE AND PROLINE METABOLISM	Details ...	40	0.690788	1.22639	0.072	0.801931	1	144	tags=20%, list=10%, signal=22%
CYSTEINE AND METHIONINE METABOLISM	CYSTEINE AND METHIONINE METABOLISM	Details ...	39	0.676905	1.19851	0.106	0.944539	1	144	tags=26%, list=10%, signal=28%
PYRUVATE METABOLISM	PYRUVATE METABOLISM	Details ...	34	0.665896	1.18103	0.166	0.996048	1	107	tags=18%, list=7%, signal=19%
NICOTINATE AND NICOTINAMIDE METABOLISM	NICOTINATE AND NICOTINAMIDE METABOLISM	Details ...	26	0.671292	1.17493	0.208208	0.96264	1	94	tags=15%, list=7%, signal=16%
DRUG METABOLISM - OTHER ENZYMES	DRUG METABOLISM - OTHER ENZYMES	Details ...	53	0.651193	1.15167	0.156	1	1	210	tags=26%, list=15%, signal=30%
PENTOSE AND GLUCURONATE INTERCONVERSIONS	PENTOSE AND GLUCURONATE INTERCONVERSIONS	Details ...	18	0.656772	1.13908	0.317954	1	1	154	tags=22%, list=11%, signal=25%
ARACHIDONIC ACID METABOLISM	ARACHIDONIC ACID METABOLISM	Details ...	48	0.637451	1.13772	0.202	1	1	138	tags=8%, list=10%, signal=9%
FRUCTOSE AND MANNOSE METABOLISM	FRUCTOSE AND MANNOSE METABOLISM	Details ...	31	0.640182	1.13058	0.266	1	1	154	tags=16%, list=11%, signal=18%
PENTOSE PHOSPHATE PATHWAY	PENTOSE PHOSPHATE PATHWAY	Details ...	27	0.635255	1.12163	0.311623	1	1	270	tags=37%, list=19%, signal=45%
GLYCOSAMINOGLYCAN DEGRADATION	GLYCOSAMINOGLYCAN DEGRADATION	Details ...	16	0.646582	1.12161	0.361809	0.963144	1	92	tags=13%, list=6%, signal=13%
PYRIMIDINE METABOLISM	PYRIMIDINE METABOLISM	Details ...	96	0.617945	1.11859	0.158	0.930139	1	314	tags=43%, list=22%, signal=51%
PURINE METABOLISM	PURINE METABOLISM	Details ...	153	0.603563	1.09551	0.154	1	1	334	tags=36%, list=23%, signal=42%
CITRATE CYCLE (TCA CYCLE)	CITRATE CYCLE (TCA CYCLE)		27	0.611072	1.07359	0.392	1	1	468	tags=78%, list=33%, signal=114%
TYROSINE METABOLISM	TYROSINE METABOLISM		28	0.606524	1.06291	0.398	1	1	115	tags=7%, list=8%, signal=8%
ONE CARBON POOL BY FOLATE	ONE CARBON POOL BY FOLATE		19	0.604879	1.04298	0.474372	1	1	472	tags=58%, list=33%, signal=85%
PROPANOATE METABOLISM	PROPANOATE METABOLISM		31	0.589293	1.04282	0.451	1	1	264	tags=23%, list=19%, signal=27%
GLYOXYLATE AND DICARBOXYLATE METABOLISM	GLYOXYLATE AND DICARBOXYLATE METABOLISM		25	0.590928	1.038	0.435435	1	1	416	tags=48%, list=29%, signal=67%
OTHER GLYCAN DEGRADATION	OTHER GLYCAN DEGRADATION		17	0.591385	1.02349	0.510574	1	1	92	tags=12%, list=6%, signal=12%
LYSINE DEGRADATION	LYSINE DEGRADATION		54	0.543809	0.973666	0.607	1	1	519	tags=56%, list=36%, signal=84%
FATTY ACID ELONGATION	FATTY ACID ELONGATION		30	0.539902	0.945081	0.64965	1	1	330	tags=37%, list=23%, signal=47%
GALACTOSE METABOLISM	GALACTOSE METABOLISM		27	0.510858	0.892422	0.707	1	1	384	tags=37%, list=27%, signal=50%
BETA-ALANINE METABOLISM	BETA-ALANINE METABOLISM		27	0.504623	0.885801	0.729188	1	1	490	tags=41%, list=34%, signal=61%
TRYPTOPHAN METABOLISM	TRYPTOPHAN METABOLISM		34	0.494924	0.876781	0.754	1	1	519	tags=44%, list=36%, signal=68%
FATTY ACID DEGRADATION	FATTY ACID DEGRADATION		36	0.491558	0.873751	0.756	1	1	519	tags=56%, list=36%, signal=85%
BIOSYNTHESIS OF UNSATURATED FATTY ACIDS	BIOSYNTHESIS OF UNSATURATED FATTY ACIDS		23	0.485754	0.84818	0.74	1	1	359	tags=35%, list=25%, signal=46%
N-GLYCAN BIOSYNTHESIS	N-GLYCAN BIOSYNTHESIS		47	0.468396	0.832441	0.832	1	1	663	tags=66%, list=46%, signal=119%
GLYCOSAMINOGLYCAN BIOSYNTHESIS - CHONDROITIN SULFATE / DERMATAN SULFATE	GLYCOSAMINOGLYCAN BIOSYNTHESIS - CHONDROITIN SULFATE / DERMATAN SULFATE		20	0.477126	0.8314	0.765	1	1	404	tags=25%, list=28%, signal=34%
SPHINGOLIPID METABOLISM	SPHINGOLIPID METABOLISM		44	0.468894	0.831291	0.835	1	1	573	tags=45%, list=40%, signal=74%
PORPHYRIN AND CHLOROPHYLL METABOLISM	PORPHYRIN AND CHLOROPHYLL METABOLISM		26	0.476164	0.825562	0.793	1	1	500	tags=42%, list=35%, signal=64%
GLYCINE, SERINE AND THREONINE METABOLISM	GLYCINE, SERINE AND THREONINE METABOLISM		35	0.464064	0.823268	0.814	1	1	463	tags=29%, list=32%, signal=41%
TERPENOID BACKBONE BIOSYNTHESIS	TERPENOID BACKBONE BIOSYNTHESIS		22	0.459357	0.806055	0.778779	1	1	668	tags=68%, list=47%, signal=126%
LINOLEIC ACID METABOLISM	LINOLEIC ACID METABOLISM		18	0.465028	0.802659	0.776884	1	1	138	tags=6%, list=10%, signal=6%
FOLATE BIOSYNTHESIS	FOLATE BIOSYNTHESIS		21	0.45182	0.787997	0.808617	1	1	545	tags=43%, list=38%, signal=68%
BUTANOATE METABOLISM	BUTANOATE METABOLISM		21	0.451606	0.783537	0.819	1	1	486	tags=38%, list=34%, signal=57%
GLYCEROLIPID METABOLISM	GLYCEROLIPID METABOLISM		52	0.409956	0.731134	0.945	1	1	557	tags=40%, list=39%, signal=64%
SELENOCOMPOUND METABOLISM	SELENOCOMPOUND METABOLISM		15	0.427335	0.728359	0.86781	1	1	488	tags=47%, list=34%, signal=70%
AMINO SUGAR AND NUCLEOTIDE SUGAR METABOLISM	AMINO SUGAR AND NUCLEOTIDE SUGAR METABOLISM		47	0.403368	0.714737	0.955	1	1	633	tags=55%, list=44%, signal=96%
ETHER LIPID METABOLISM	ETHER LIPID METABOLISM		39	0.398925	0.705543	0.933	1	1	516	tags=28%, list=36%, signal=43%
STARCH AND SUCROSE METABOLISM	STARCH AND SUCROSE METABOLISM		26	0.396621	0.694278	0.917918	1	1	376	tags=23%, list=26%, signal=31%
MUCIN TYPE O-GLYCAN BIOSYNTHESIS	MUCIN TYPE O-GLYCAN BIOSYNTHESIS		27	0.385779	0.688908	0.91483	1	1	806	tags=48%, list=56%, signal=109%
OTHER TYPES OF O-GLYCAN BIOSYNTHESIS	OTHER TYPES OF O-GLYCAN BIOSYNTHESIS		22	0.390158	0.687467	0.88989	1	1	552	tags=45%, list=39%, signal=73%
VALINE, LEUCINE AND ISOLEUCINE DEGRADATION	VALINE, LEUCINE AND ISOLEUCINE DEGRADATION		47	0.386805	0.68653	0.967	1	1	558	tags=49%, list=39%, signal=78%
HISTIDINE METABOLISM	HISTIDINE METABOLISM		22	0.388762	0.680859	0.904	1	1	487	tags=27%, list=34%, signal=41%
STEROID BIOSYNTHESIS	STEROID BIOSYNTHESIS		19	0.366089	0.642445	0.918756	1	1	731	tags=58%, list=51%, signal=117%
PANTOTHENATE AND COA BIOSYNTHESIS	PANTOTHENATE AND COA BIOSYNTHESIS		18	0.349821	0.607652	0.942714	1	1	833	tags=61%, list=58%, signal=145%
GLYCOSPHINGOLIPID BIOSYNTHESIS - LACTO AND NEOLACTO SERIES	GLYCOSPHINGOLIPID BIOSYNTHESIS - LACTO AND NEOLACTO SERIES		24	0.33798	0.595713	0.967968	1	1	419	tags=17%, list=29%, signal=23%
GLYCEROPHOSPHOLIPID METABOLISM	GLYCEROPHOSPHOLIPID METABOLISM		84	0.324807	0.584619	1	1	1	730	tags=49%, list=51%, signal=94%
INOSITOL PHOSPHATE METABOLISM	INOSITOL PHOSPHATE METABOLISM		71	0.31703	0.56987	0.998	1	1	839	tags=61%, list=59%, signal=140%
GLYCOSYLPHOSPHATIDYLINOSITOL (GPI)-ANCHOR BIOSYNTHESIS	GLYCOSYLPHOSPHATIDYLINOSITOL (GPI)-ANCHOR BIOSYNTHESIS		24	0.318213	0.556665	0.982915	1	1	635	tags=50%, list=44%, signal=89%
STEROID HORMONE BIOSYNTHESIS	STEROID HORMONE BIOSYNTHESIS		27	0.313637	0.55193	0.980981	1	1	115	tags=4%, list=8%, signal=4%
ALPHA-LINOLENIC ACID METABOLISM	ALPHA-LINOLENIC ACID METABOLISM		18	0.284738	0.502769	0.988967	1	1	359	tags=11%, list=25%, signal=15%
RETINOL METABOLISM	RETINOL METABOLISM		30	0.203551	0.354188	1	1	1	931	tags=37%, list=65%, signal=103%
MANNOSE TYPE O-GLYCAN BIOSYNTHESIS	MANNOSE TYPE O-GLYCAN BIOSYNTHESIS		18	0.195497	0.343031	1	0.999952	1	482	tags=17%, list=34%, signal=25%

## Sheet: B_cells_Memory
NAME	GS<br> follow link to MSigDB	GS DETAILS	SIZE	ES	NES	NOM p-val	FDR q-val	FWER p-val	RANK AT MAX	LEADING EDGE
OXIDATIVE PHOSPHORYLATION	OXIDATIVE PHOSPHORYLATION	Details ...	96	0.776237	1.67051	0	0	0	204	tags=64%, list=15%, signal=70%
ARGININE BIOSYNTHESIS	ARGININE BIOSYNTHESIS	Details ...	16	0.680822	1.33395	0.0508647	0.776772	0.803	75	tags=19%, list=6%, signal=20%
PYRIMIDINE METABOLISM	PYRIMIDINE METABOLISM	Details ...	94	0.596919	1.29043	0.002	0.9314	0.956	263	tags=37%, list=20%, signal=43%
DRUG METABOLISM - CYTOCHROME P450	DRUG METABOLISM - CYTOCHROME P450	Details ...	31	0.627966	1.28882	0.034	0.714078	0.959	158	tags=16%, list=12%, signal=18%
GLUTATHIONE METABOLISM	GLUTATHIONE METABOLISM	Details ...	45	0.590088	1.23766	0.047	1	0.998	206	tags=29%, list=16%, signal=33%
PENTOSE AND GLUCURONATE INTERCONVERSIONS	PENTOSE AND GLUCURONATE INTERCONVERSIONS	Details ...	15	0.623677	1.22699	0.148073	0.976492	0.999	289	tags=33%, list=22%, signal=42%
NICOTINATE AND NICOTINAMIDE METABOLISM	NICOTINATE AND NICOTINAMIDE METABOLISM	Details ...	22	0.603159	1.21716	0.148893	0.928147	0.999	157	tags=23%, list=12%, signal=25%
PURINE METABOLISM	PURINE METABOLISM	Details ...	144	0.558956	1.21317	0.004	0.843936	1	386	tags=42%, list=29%, signal=53%
CITRATE CYCLE (TCA CYCLE)	CITRATE CYCLE (TCA CYCLE)	Details ...	27	0.595537	1.21204	0.133133	0.759654	1	409	tags=70%, list=31%, signal=100%
PENTOSE PHOSPHATE PATHWAY	PENTOSE PHOSPHATE PATHWAY	Details ...	28	0.587637	1.20928	0.133	0.702916	1	374	tags=46%, list=28%, signal=63%
GLYCOLYSIS / GLUCONEOGENESIS	GLYCOLYSIS / GLUCONEOGENESIS	Details ...	51	0.570545	1.2067	0.072	0.656394	1	261	tags=29%, list=20%, signal=35%
METABOLISM OF XENOBIOTICS BY CYTOCHROME P450	METABOLISM OF XENOBIOTICS BY CYTOCHROME P450	Details ...	34	0.579201	1.19835	0.126252	0.652452	1	192	tags=18%, list=14%, signal=20%
CYSTEINE AND METHIONINE METABOLISM	CYSTEINE AND METHIONINE METABOLISM	Details ...	36	0.570684	1.17837	0.134	0.727117	1	418	tags=56%, list=31%, signal=79%
ARGININE AND PROLINE METABOLISM	ARGININE AND PROLINE METABOLISM	Details ...	37	0.560906	1.16359	0.166333	0.770323	1	253	tags=30%, list=19%, signal=36%
TYROSINE METABOLISM	TYROSINE METABOLISM	Details ...	22	0.575268	1.15608	0.216298	0.768434	1	261	tags=23%, list=20%, signal=28%
PYRUVATE METABOLISM	PYRUVATE METABOLISM	Details ...	31	0.564222	1.15579	0.195	0.722717	1	481	tags=65%, list=36%, signal=99%
DRUG METABOLISM - OTHER ENZYMES	DRUG METABOLISM - OTHER ENZYMES	Details ...	48	0.518718	1.09504	0.275	1	1	386	tags=40%, list=29%, signal=54%
PROPANOATE METABOLISM	PROPANOATE METABOLISM	Details ...	29	0.527735	1.08447	0.325651	1	1	193	tags=24%, list=15%, signal=28%
N-GLYCAN BIOSYNTHESIS	N-GLYCAN BIOSYNTHESIS	Details ...	48	0.503509	1.05538	0.362	1	1	378	tags=40%, list=28%, signal=53%
FATTY ACID ELONGATION	FATTY ACID ELONGATION	Details ...	26	0.518585	1.0547	0.425	1	1	351	tags=38%, list=26%, signal=51%
ALANINE, ASPARTATE AND GLUTAMATE METABOLISM	ALANINE, ASPARTATE AND GLUTAMATE METABOLISM		27	0.521755	1.05241	0.395395	1	1	354	tags=30%, list=27%, signal=40%
GLYOXYLATE AND DICARBOXYLATE METABOLISM	GLYOXYLATE AND DICARBOXYLATE METABOLISM		24	0.517256	1.04081	0.446787	1	1	297	tags=33%, list=22%, signal=42%
BETA-ALANINE METABOLISM	BETA-ALANINE METABOLISM		26	0.501993	1.02527	0.486974	1	1	313	tags=27%, list=24%, signal=35%
OTHER TYPES OF O-GLYCAN BIOSYNTHESIS	OTHER TYPES OF O-GLYCAN BIOSYNTHESIS		21	0.509057	1.01368	0.487952	1	1	285	tags=24%, list=21%, signal=30%
LYSINE DEGRADATION	LYSINE DEGRADATION		53	0.482481	1.00362	0.508	1	1	253	tags=25%, list=19%, signal=29%
TRYPTOPHAN METABOLISM	TRYPTOPHAN METABOLISM		31	0.472818	0.979633	0.559	1	1	342	tags=26%, list=26%, signal=34%
BIOSYNTHESIS OF UNSATURATED FATTY ACIDS	BIOSYNTHESIS OF UNSATURATED FATTY ACIDS		20	0.485065	0.959768	0.616314	1	1	351	tags=30%, list=26%, signal=40%
MANNOSE TYPE O-GLYCAN BIOSYNTHESIS	MANNOSE TYPE O-GLYCAN BIOSYNTHESIS		18	0.476855	0.947372	0.607646	1	1	32	tags=6%, list=2%, signal=6%
GALACTOSE METABOLISM	GALACTOSE METABOLISM		21	0.474989	0.944002	0.624498	1	1	624	tags=76%, list=47%, signal=142%
FOLATE BIOSYNTHESIS	FOLATE BIOSYNTHESIS		20	0.463704	0.927029	0.658291	1	1	547	tags=55%, list=41%, signal=92%
FATTY ACID DEGRADATION	FATTY ACID DEGRADATION		35	0.440259	0.911851	0.699	1	1	522	tags=54%, list=39%, signal=87%
TERPENOID BACKBONE BIOSYNTHESIS	TERPENOID BACKBONE BIOSYNTHESIS		21	0.450908	0.9064	0.686432	1	1	674	tags=81%, list=51%, signal=162%
OTHER GLYCAN DEGRADATION	OTHER GLYCAN DEGRADATION		17	0.460537	0.902076	0.701523	1	1	525	tags=59%, list=40%, signal=96%
ONE CARBON POOL BY FOLATE	ONE CARBON POOL BY FOLATE		16	0.453405	0.888066	0.689655	1	1	563	tags=63%, list=42%, signal=107%
GLYCEROLIPID METABOLISM	GLYCEROLIPID METABOLISM		47	0.416564	0.877745	0.788789	1	1	486	tags=38%, list=37%, signal=58%
SPHINGOLIPID METABOLISM	SPHINGOLIPID METABOLISM		42	0.415429	0.870032	0.794	1	1	559	tags=50%, list=42%, signal=84%
FRUCTOSE AND MANNOSE METABOLISM	FRUCTOSE AND MANNOSE METABOLISM		31	0.420737	0.868299	0.76977	1	1	487	tags=42%, list=37%, signal=65%
GLYCOSAMINOGLYCAN DEGRADATION	GLYCOSAMINOGLYCAN DEGRADATION		16	0.443089	0.867882	0.724242	1	1	417	tags=38%, list=31%, signal=54%
STEROID BIOSYNTHESIS	STEROID BIOSYNTHESIS		18	0.434843	0.857164	0.742455	1	1	526	tags=50%, list=40%, signal=82%
PORPHYRIN AND CHLOROPHYLL METABOLISM	PORPHYRIN AND CHLOROPHYLL METABOLISM		22	0.423184	0.856925	0.764293	1	1	578	tags=64%, list=44%, signal=111%
GLYCOSPHINGOLIPID BIOSYNTHESIS - LACTO AND NEOLACTO SERIES	GLYCOSPHINGOLIPID BIOSYNTHESIS - LACTO AND NEOLACTO SERIES		20	0.417207	0.834536	0.792339	1	1	307	tags=15%, list=23%, signal=19%
ARACHIDONIC ACID METABOLISM	ARACHIDONIC ACID METABOLISM		41	0.398572	0.828849	0.866	1	1	154	tags=10%, list=12%, signal=11%
ETHER LIPID METABOLISM	ETHER LIPID METABOLISM		35	0.390386	0.808742	0.868	1	1	271	tags=17%, list=20%, signal=21%
INOSITOL PHOSPHATE METABOLISM	INOSITOL PHOSPHATE METABOLISM		70	0.372906	0.79611	0.945	1	1	59	tags=7%, list=4%, signal=7%
AMINO SUGAR AND NUCLEOTIDE SUGAR METABOLISM	AMINO SUGAR AND NUCLEOTIDE SUGAR METABOLISM		45	0.371843	0.783186	0.91	1	1	753	tags=76%, list=57%, signal=169%
GLYCEROPHOSPHOLIPID METABOLISM	GLYCEROPHOSPHOLIPID METABOLISM		81	0.360581	0.773875	0.969	1	1	303	tags=21%, list=23%, signal=26%
VALINE, LEUCINE AND ISOLEUCINE DEGRADATION	VALINE, LEUCINE AND ISOLEUCINE DEGRADATION		47	0.36974	0.771699	0.926	1	1	470	tags=40%, list=35%, signal=60%
PANTOTHENATE AND COA BIOSYNTHESIS	PANTOTHENATE AND COA BIOSYNTHESIS		16	0.388276	0.755355	0.87827	1	1	505	tags=44%, list=38%, signal=70%
HISTIDINE METABOLISM	HISTIDINE METABOLISM		17	0.347537	0.683827	0.926605	1	1	450	tags=24%, list=34%, signal=35%
BUTANOATE METABOLISM	BUTANOATE METABOLISM		22	0.334854	0.670929	0.93681	1	1	637	tags=45%, list=48%, signal=86%
GLYCINE, SERINE AND THREONINE METABOLISM	GLYCINE, SERINE AND THREONINE METABOLISM		33	0.319603	0.6562	0.966967	1	1	448	tags=21%, list=34%, signal=31%
STARCH AND SUCROSE METABOLISM	STARCH AND SUCROSE METABOLISM		20	0.324978	0.653631	0.946894	1	1	657	tags=55%, list=50%, signal=107%
GLYCOSAMINOGLYCAN BIOSYNTHESIS - CHONDROITIN SULFATE / DERMATAN SULFATE	GLYCOSAMINOGLYCAN BIOSYNTHESIS - CHONDROITIN SULFATE / DERMATAN SULFATE		19	0.326663	0.648912	0.942771	1	1	335	tags=26%, list=25%, signal=35%
SELENOCOMPOUND METABOLISM	SELENOCOMPOUND METABOLISM		15	0.307541	0.602277	0.966189	1	1	445	tags=33%, list=34%, signal=50%
GLYCOSYLPHOSPHATIDYLINOSITOL (GPI)-ANCHOR BIOSYNTHESIS	GLYCOSYLPHOSPHATIDYLINOSITOL (GPI)-ANCHOR BIOSYNTHESIS		24	0.291482	0.591893	0.975	1	1	373	tags=29%, list=28%, signal=40%
MUCIN TYPE O-GLYCAN BIOSYNTHESIS	MUCIN TYPE O-GLYCAN BIOSYNTHESIS		24	0.262135	0.530831	0.992979	1	1	772	tags=50%, list=58%, signal=117%
RETINOL METABOLISM	RETINOL METABOLISM		20	0.260479	0.51658	0.98995	1	1	585	tags=30%, list=44%, signal=53%
STEROID HORMONE BIOSYNTHESIS	STEROID HORMONE BIOSYNTHESIS		20	0.258956	0.515961	0.984864	0.991969	1	663	tags=30%, list=50%, signal=59%

## Sheet: Cycling_Tcells
NAME	GS<br> follow link to MSigDB	GS DETAILS	SIZE	ES	NES	NOM p-val	FDR q-val	FWER p-val	RANK AT MAX	LEADING EDGE
GLYCOLYSIS / GLUCONEOGENESIS	GLYCOLYSIS / GLUCONEOGENESIS	Details ...	47	0.881902	1.48346	0	0.0861361	0.103	24	tags=19%, list=2%, signal=19%
OXIDATIVE PHOSPHORYLATION	OXIDATIVE PHOSPHORYLATION	Details ...	95	0.844281	1.4389	0	0.0776957	0.306	175	tags=64%, list=13%, signal=69%
TYROSINE METABOLISM	TYROSINE METABOLISM	Details ...	22	0.855779	1.4253	0.01002	0.162142	0.384	1	tags=5%, list=0%, signal=4%
GLUTATHIONE METABOLISM	GLUTATHIONE METABOLISM	Details ...	46	0.800998	1.35439	0.007	0.447164	0.841	157	tags=30%, list=12%, signal=33%
PYRUVATE METABOLISM	PYRUVATE METABOLISM	Details ...	33	0.795655	1.34566	0.018	0.403765	0.88	116	tags=18%, list=9%, signal=19%
DRUG METABOLISM - CYTOCHROME P450	DRUG METABOLISM - CYTOCHROME P450	Details ...	29	0.800085	1.34165	0.026	0.35749	0.899	93	tags=10%, list=7%, signal=11%
ONE CARBON POOL BY FOLATE	ONE CARBON POOL BY FOLATE	Details ...	17	0.788582	1.32211	0.0872618	0.397771	0.946	156	tags=35%, list=12%, signal=39%
METABOLISM OF XENOBIOTICS BY CYTOCHROME P450	METABOLISM OF XENOBIOTICS BY CYTOCHROME P450	Details ...	34	0.776001	1.30671	0.031	0.415862	0.97	150	tags=15%, list=11%, signal=16%
DRUG METABOLISM - OTHER ENZYMES	DRUG METABOLISM - OTHER ENZYMES	Details ...	49	0.769719	1.30359	0.016	0.383666	0.972	93	tags=20%, list=7%, signal=21%
CYSTEINE AND METHIONINE METABOLISM	CYSTEINE AND METHIONINE METABOLISM	Details ...	36	0.725052	1.22543	0.107	0.758815	1	147	tags=28%, list=11%, signal=30%
PROPANOATE METABOLISM	PROPANOATE METABOLISM	Details ...	29	0.717786	1.20366	0.149149	0.827074	1	116	tags=14%, list=9%, signal=15%
PYRIMIDINE METABOLISM	PYRIMIDINE METABOLISM	Details ...	94	0.69168	1.18033	0.058	0.907568	1	244	tags=39%, list=18%, signal=45%
PURINE METABOLISM	PURINE METABOLISM	Details ...	147	0.671285	1.15468	0.042	1	1	246	tags=33%, list=18%, signal=36%
FRUCTOSE AND MANNOSE METABOLISM	FRUCTOSE AND MANNOSE METABOLISM	Details ...	29	0.682803	1.14594	0.246	0.995971	1	232	tags=28%, list=17%, signal=33%
ARGININE AND PROLINE METABOLISM	ARGININE AND PROLINE METABOLISM	Details ...	40	0.673853	1.13135	0.246	1	1	127	tags=15%, list=9%, signal=16%
PENTOSE AND GLUCURONATE INTERCONVERSIONS	PENTOSE AND GLUCURONATE INTERCONVERSIONS	Details ...	15	0.678622	1.12491	0.310553	0.993108	1	217	tags=33%, list=16%, signal=39%
ARACHIDONIC ACID METABOLISM	ARACHIDONIC ACID METABOLISM	Details ...	41	0.659584	1.11231	0.263	1	1	26	tags=5%, list=2%, signal=5%
PENTOSE PHOSPHATE PATHWAY	PENTOSE PHOSPHATE PATHWAY	Details ...	27	0.630082	1.06191	0.379	1	1	386	tags=52%, list=29%, signal=71%
CITRATE CYCLE (TCA CYCLE)	CITRATE CYCLE (TCA CYCLE)	Details ...	27	0.629147	1.05753	0.39	1	1	408	tags=70%, list=30%, signal=99%
GLYOXYLATE AND DICARBOXYLATE METABOLISM	GLYOXYLATE AND DICARBOXYLATE METABOLISM	Details ...	24	0.59515	0.998079	0.503	1	1	450	tags=63%, list=33%, signal=92%
FATTY ACID ELONGATION	FATTY ACID ELONGATION		28	0.598243	0.99658	0.493	1	1	328	tags=46%, list=24%, signal=60%
FOLATE BIOSYNTHESIS	FOLATE BIOSYNTHESIS		19	0.591316	0.989563	0.514544	1	1	417	tags=47%, list=31%, signal=68%
BETA-ALANINE METABOLISM	BETA-ALANINE METABOLISM		27	0.584998	0.981111	0.525	1	1	360	tags=30%, list=27%, signal=40%
NICOTINATE AND NICOTINAMIDE METABOLISM	NICOTINATE AND NICOTINAMIDE METABOLISM		23	0.591127	0.977386	0.54	1	1	231	tags=22%, list=17%, signal=26%
BUTANOATE METABOLISM	BUTANOATE METABOLISM		18	0.573925	0.969636	0.54008	1	1	264	tags=33%, list=20%, signal=41%
GALACTOSE METABOLISM	GALACTOSE METABOLISM		25	0.556947	0.935144	0.612	1	1	491	tags=52%, list=36%, signal=80%
N-GLYCAN BIOSYNTHESIS	N-GLYCAN BIOSYNTHESIS		45	0.546073	0.921223	0.664	1	1	518	tags=62%, list=38%, signal=98%
GLYCINE, SERINE AND THREONINE METABOLISM	GLYCINE, SERINE AND THREONINE METABOLISM		33	0.53665	0.906278	0.68	1	1	398	tags=24%, list=30%, signal=34%
FATTY ACID DEGRADATION	FATTY ACID DEGRADATION		34	0.518676	0.889722	0.723	1	1	241	tags=29%, list=18%, signal=35%
AMINO SUGAR AND NUCLEOTIDE SUGAR METABOLISM	AMINO SUGAR AND NUCLEOTIDE SUGAR METABOLISM		46	0.512665	0.868837	0.814	1	1	476	tags=50%, list=35%, signal=75%
BIOSYNTHESIS OF UNSATURATED FATTY ACIDS	BIOSYNTHESIS OF UNSATURATED FATTY ACIDS		21	0.510808	0.860268	0.731732	1	1	328	tags=33%, list=24%, signal=43%
INOSITOL PHOSPHATE METABOLISM	INOSITOL PHOSPHATE METABOLISM		71	0.503356	0.854528	0.866	1	1	6	tags=1%, list=0%, signal=1%
ARGININE BIOSYNTHESIS	ARGININE BIOSYNTHESIS		17	0.506718	0.846927	0.746988	1	1	403	tags=29%, list=30%, signal=41%
STARCH AND SUCROSE METABOLISM	STARCH AND SUCROSE METABOLISM		23	0.492495	0.829084	0.781	1	1	491	tags=35%, list=36%, signal=54%
TERPENOID BACKBONE BIOSYNTHESIS	TERPENOID BACKBONE BIOSYNTHESIS		21	0.491855	0.824369	0.778779	1	1	551	tags=62%, list=41%, signal=103%
TRYPTOPHAN METABOLISM	TRYPTOPHAN METABOLISM		32	0.493684	0.8226	0.832	1	1	445	tags=25%, list=33%, signal=36%
ALANINE, ASPARTATE AND GLUTAMATE METABOLISM	ALANINE, ASPARTATE AND GLUTAMATE METABOLISM		29	0.490134	0.820889	0.831	1	1	482	tags=34%, list=36%, signal=53%
GLYCOSAMINOGLYCAN BIOSYNTHESIS - CHONDROITIN SULFATE / DERMATAN SULFATE	GLYCOSAMINOGLYCAN BIOSYNTHESIS - CHONDROITIN SULFATE / DERMATAN SULFATE		20	0.47941	0.800165	0.812437	1	1	322	tags=25%, list=24%, signal=32%
STEROID HORMONE BIOSYNTHESIS	STEROID HORMONE BIOSYNTHESIS		22	0.457623	0.781876	0.843844	1	1	433	tags=23%, list=32%, signal=33%
GLYCOSPHINGOLIPID BIOSYNTHESIS - LACTO AND NEOLACTO SERIES	GLYCOSPHINGOLIPID BIOSYNTHESIS - LACTO AND NEOLACTO SERIES		21	0.469326	0.781178	0.844845	1	1	269	tags=14%, list=20%, signal=18%
LYSINE DEGRADATION	LYSINE DEGRADATION		53	0.465686	0.780979	0.919	1	1	320	tags=26%, list=24%, signal=33%
VALINE, LEUCINE AND ISOLEUCINE DEGRADATION	VALINE, LEUCINE AND ISOLEUCINE DEGRADATION		44	0.445964	0.754606	0.934	1	1	470	tags=41%, list=35%, signal=61%
GLYCOSAMINOGLYCAN DEGRADATION	GLYCOSAMINOGLYCAN DEGRADATION		16	0.452648	0.752942	0.856137	1	1	449	tags=31%, list=33%, signal=46%
PORPHYRIN AND CHLOROPHYLL METABOLISM	PORPHYRIN AND CHLOROPHYLL METABOLISM		23	0.435184	0.73013	0.893	1	1	674	tags=70%, list=50%, signal=137%
GLYCEROLIPID METABOLISM	GLYCEROLIPID METABOLISM		50	0.431236	0.727764	0.963	1	1	564	tags=42%, list=42%, signal=70%
ALPHA-LINOLENIC ACID METABOLISM	ALPHA-LINOLENIC ACID METABOLISM		16	0.429784	0.718426	0.880522	1	1	267	tags=13%, list=20%, signal=15%
PANTOTHENATE AND COA BIOSYNTHESIS	PANTOTHENATE AND COA BIOSYNTHESIS		17	0.420065	0.699594	0.89759	1	1	609	tags=47%, list=45%, signal=85%
ETHER LIPID METABOLISM	ETHER LIPID METABOLISM		36	0.397317	0.679547	0.966	1	1	267	tags=11%, list=20%, signal=13%
STEROID BIOSYNTHESIS	STEROID BIOSYNTHESIS		18	0.392039	0.649609	0.956871	1	1	700	tags=67%, list=52%, signal=137%
LINOLEIC ACID METABOLISM	LINOLEIC ACID METABOLISM		15	0.392678	0.648054	0.937563	1	1	267	tags=7%, list=20%, signal=8%
GLYCEROPHOSPHOLIPID METABOLISM	GLYCEROPHOSPHOLIPID METABOLISM		80	0.376768	0.640166	0.997	1	1	571	tags=38%, list=42%, signal=61%
SPHINGOLIPID METABOLISM	SPHINGOLIPID METABOLISM		41	0.367768	0.618443	0.995	1	1	613	tags=46%, list=46%, signal=83%
OTHER GLYCAN DEGRADATION	OTHER GLYCAN DEGRADATION		17	0.371224	0.611243	0.964824	1	1	581	tags=47%, list=43%, signal=82%
RETINOL METABOLISM	RETINOL METABOLISM		20	0.346609	0.57244	0.979	1	1	421	tags=20%, list=31%, signal=29%
GLYCOSYLPHOSPHATIDYLINOSITOL (GPI)-ANCHOR BIOSYNTHESIS	GLYCOSYLPHOSPHATIDYLINOSITOL (GPI)-ANCHOR BIOSYNTHESIS		24	0.341332	0.562563	0.992	1	1	777	tags=67%, list=58%, signal=155%
MANNOSE TYPE O-GLYCAN BIOSYNTHESIS	MANNOSE TYPE O-GLYCAN BIOSYNTHESIS		18	0.332258	0.558061	0.986987	1	1	269	tags=11%, list=20%, signal=14%
OTHER TYPES OF O-GLYCAN BIOSYNTHESIS	OTHER TYPES OF O-GLYCAN BIOSYNTHESIS		22	0.328434	0.553865	0.993988	1	1	399	tags=23%, list=30%, signal=32%
MUCIN TYPE O-GLYCAN BIOSYNTHESIS	MUCIN TYPE O-GLYCAN BIOSYNTHESIS		24	0.325266	0.546836	0.994	1	1	415	tags=21%, list=31%, signal=30%
HISTIDINE METABOLISM	HISTIDINE METABOLISM		18	0.285711	0.479036	0.994995	1	1	335	tags=11%, list=25%, signal=15%
GLYCOSAMINOGLYCAN BIOSYNTHESIS - HEPARAN SULFATE / HEPARIN	GLYCOSAMINOGLYCAN BIOSYNTHESIS - HEPARAN SULFATE / HEPARIN		19	0.213153	0.355376	1	1	1	981	tags=68%, list=73%, signal=249%

## Sheet: B_cells_Naive
NAME	GS<br> follow link to MSigDB	GS DETAILS	SIZE	ES	NES	NOM p-val	FDR q-val	FWER p-val	RANK AT MAX	LEADING EDGE
OXIDATIVE PHOSPHORYLATION	OXIDATIVE PHOSPHORYLATION	Details ...	91	0.697746	1.98999	0	0	0	288	tags=77%, list=25%, signal=95%
CITRATE CYCLE (TCA CYCLE)	CITRATE CYCLE (TCA CYCLE)	Details ...	27	0.518829	1.36213	0.0341023	0.93585	0.86	407	tags=70%, list=36%, signal=107%
GLYCOLYSIS / GLUCONEOGENESIS	GLYCOLYSIS / GLUCONEOGENESIS	Details ...	43	0.48405	1.31699	0.0440882	0.970487	0.957	199	tags=33%, list=17%, signal=38%
PENTOSE PHOSPHATE PATHWAY	PENTOSE PHOSPHATE PATHWAY	Details ...	24	0.49873	1.30102	0.0800405	0.854014	0.975	428	tags=63%, list=38%, signal=98%
PURINE METABOLISM	PURINE METABOLISM	Details ...	131	0.447497	1.29328	0.005	0.736174	0.986	410	tags=50%, list=36%, signal=69%
PYRUVATE METABOLISM	PYRUVATE METABOLISM	Details ...	29	0.488822	1.28779	0.0850851	0.648734	0.991	351	tags=52%, list=31%, signal=73%
DRUG METABOLISM - CYTOCHROME P450	DRUG METABOLISM - CYTOCHROME P450	Details ...	22	0.494832	1.26058	0.130261	0.699224	0.997	191	tags=23%, list=17%, signal=27%
PYRIMIDINE METABOLISM	PYRIMIDINE METABOLISM	Details ...	91	0.435702	1.24026	0.023	0.720564	1	368	tags=45%, list=32%, signal=61%
BIOSYNTHESIS OF UNSATURATED FATTY ACIDS	BIOSYNTHESIS OF UNSATURATED FATTY ACIDS	Details ...	18	0.48421	1.20177	0.179617	0.871891	1	254	tags=33%, list=22%, signal=42%
FATTY ACID ELONGATION	FATTY ACID ELONGATION	Details ...	22	0.459866	1.16874	0.217742	0.996089	1	318	tags=45%, list=28%, signal=62%
CYSTEINE AND METHIONINE METABOLISM	CYSTEINE AND METHIONINE METABOLISM	Details ...	36	0.436022	1.16776	0.189	0.912885	1	383	tags=44%, list=34%, signal=65%
METABOLISM OF XENOBIOTICS BY CYTOCHROME P450	METABOLISM OF XENOBIOTICS BY CYTOCHROME P450	Details ...	24	0.447576	1.15733	0.233871	0.896093	1	250	tags=25%, list=22%, signal=31%
N-GLYCAN BIOSYNTHESIS	N-GLYCAN BIOSYNTHESIS	Details ...	44	0.424964	1.15071	0.201	0.866948	1	490	tags=59%, list=43%, signal=100%
GLUTATHIONE METABOLISM	GLUTATHIONE METABOLISM	Details ...	39	0.418773	1.13486	0.247	0.895013	1	155	tags=23%, list=14%, signal=26%
STEROID BIOSYNTHESIS	STEROID BIOSYNTHESIS	Details ...	15	0.457347	1.10747	0.318602	0.982138	1	519	tags=73%, list=46%, signal=133%
BETA-ALANINE METABOLISM	BETA-ALANINE METABOLISM	Details ...	20	0.436715	1.10616	0.33232	0.927784	1	299	tags=35%, list=26%, signal=47%
TRYPTOPHAN METABOLISM	TRYPTOPHAN METABOLISM	Details ...	20	0.43305	1.08314	0.373239	0.998253	1	440	tags=50%, list=39%, signal=80%
NICOTINATE AND NICOTINAMIDE METABOLISM	NICOTINATE AND NICOTINAMIDE METABOLISM	Details ...	20	0.418633	1.06332	0.391481	1	1	236	tags=30%, list=21%, signal=37%
ARGININE AND PROLINE METABOLISM	ARGININE AND PROLINE METABOLISM	Details ...	31	0.399292	1.06221	0.38978	0.99415	1	278	tags=29%, list=24%, signal=37%
LYSINE DEGRADATION	LYSINE DEGRADATION	Details ...	48	0.380779	1.04725	0.396	1	1	441	tags=44%, list=39%, signal=68%
GLYCEROLIPID METABOLISM	GLYCEROLIPID METABOLISM		42	0.387241	1.04381	0.422	0.980683	1	249	tags=24%, list=22%, signal=29%
FATTY ACID DEGRADATION	FATTY ACID DEGRADATION		31	0.388161	1.03644	0.455	0.968167	1	440	tags=48%, list=39%, signal=77%
PROPANOATE METABOLISM	PROPANOATE METABOLISM		29	0.391214	1.03234	0.452357	0.943942	1	299	tags=34%, list=26%, signal=46%
TERPENOID BACKBONE BIOSYNTHESIS	TERPENOID BACKBONE BIOSYNTHESIS		20	0.407107	1.02301	0.47923	0.941917	1	568	tags=75%, list=50%, signal=147%
GLYOXYLATE AND DICARBOXYLATE METABOLISM	GLYOXYLATE AND DICARBOXYLATE METABOLISM		23	0.392535	1.00201	0.512563	0.985973	1	450	tags=52%, list=40%, signal=85%
GLYCOSAMINOGLYCAN DEGRADATION	GLYCOSAMINOGLYCAN DEGRADATION		16	0.407031	0.993008	0.515736	0.982318	1	380	tags=38%, list=33%, signal=55%
DRUG METABOLISM - OTHER ENZYMES	DRUG METABOLISM - OTHER ENZYMES		43	0.36416	0.98378	0.555	0.976745	1	399	tags=40%, list=35%, signal=59%
GLYCEROPHOSPHOLIPID METABOLISM	GLYCEROPHOSPHOLIPID METABOLISM		66	0.347906	0.971863	0.593	0.981985	1	340	tags=32%, list=30%, signal=43%
BUTANOATE METABOLISM	BUTANOATE METABOLISM		18	0.382061	0.954526	0.579107	1	1	482	tags=56%, list=42%, signal=95%
GALACTOSE METABOLISM	GALACTOSE METABOLISM		23	0.369473	0.949744	0.603015	0.985015	1	479	tags=48%, list=42%, signal=81%
ALANINE, ASPARTATE AND GLUTAMATE METABOLISM	ALANINE, ASPARTATE AND GLUTAMATE METABOLISM		23	0.352809	0.914927	0.643863	1	1	256	tags=26%, list=22%, signal=33%
ONE CARBON POOL BY FOLATE	ONE CARBON POOL BY FOLATE		15	0.375992	0.913307	0.629213	1	1	594	tags=73%, list=52%, signal=151%
GLYCOSYLPHOSPHATIDYLINOSITOL (GPI)-ANCHOR BIOSYNTHESIS	GLYCOSYLPHOSPHATIDYLINOSITOL (GPI)-ANCHOR BIOSYNTHESIS		22	0.334241	0.85651	0.751008	1	1	403	tags=45%, list=35%, signal=69%
AMINO SUGAR AND NUCLEOTIDE SUGAR METABOLISM	AMINO SUGAR AND NUCLEOTIDE SUGAR METABOLISM		42	0.309189	0.830229	0.834	1	1	449	tags=45%, list=39%, signal=72%
SPHINGOLIPID METABOLISM	SPHINGOLIPID METABOLISM		34	0.302874	0.816098	0.831663	1	1	649	tags=68%, list=57%, signal=153%
MUCIN TYPE O-GLYCAN BIOSYNTHESIS	MUCIN TYPE O-GLYCAN BIOSYNTHESIS		15	0.332954	0.802237	0.791967	1	1	630	tags=67%, list=55%, signal=147%
ETHER LIPID METABOLISM	ETHER LIPID METABOLISM		28	0.302887	0.794729	0.841	1	1	398	tags=29%, list=35%, signal=43%
OTHER GLYCAN DEGRADATION	OTHER GLYCAN DEGRADATION		16	0.322834	0.793061	0.816887	1	1	452	tags=50%, list=40%, signal=82%
VALINE, LEUCINE AND ISOLEUCINE DEGRADATION	VALINE, LEUCINE AND ISOLEUCINE DEGRADATION		42	0.287029	0.781868	0.884	1	1	731	tags=79%, list=64%, signal=211%
OTHER TYPES OF O-GLYCAN BIOSYNTHESIS	OTHER TYPES OF O-GLYCAN BIOSYNTHESIS		19	0.296693	0.737026	0.880446	1	1	257	tags=21%, list=23%, signal=27%
FOLATE BIOSYNTHESIS	FOLATE BIOSYNTHESIS		16	0.29776	0.727567	0.861963	1	1	578	tags=56%, list=51%, signal=113%
ARACHIDONIC ACID METABOLISM	ARACHIDONIC ACID METABOLISM		30	0.262189	0.696307	0.925	1	1	232	tags=13%, list=20%, signal=16%
PORPHYRIN AND CHLOROPHYLL METABOLISM	PORPHYRIN AND CHLOROPHYLL METABOLISM		21	0.264179	0.682214	0.927419	1	1	616	tags=62%, list=54%, signal=132%
STARCH AND SUCROSE METABOLISM	STARCH AND SUCROSE METABOLISM		20	0.263023	0.663557	0.922999	1	1	604	tags=50%, list=53%, signal=105%
FRUCTOSE AND MANNOSE METABOLISM	FRUCTOSE AND MANNOSE METABOLISM		27	0.249025	0.651931	0.958959	1	1	615	tags=52%, list=54%, signal=110%
MANNOSE TYPE O-GLYCAN BIOSYNTHESIS	MANNOSE TYPE O-GLYCAN BIOSYNTHESIS		15	0.261483	0.636092	0.937243	1	1	257	tags=13%, list=23%, signal=17%
GLYCINE, SERINE AND THREONINE METABOLISM	GLYCINE, SERINE AND THREONINE METABOLISM		23	0.234964	0.60489	0.970884	1	1	285	tags=17%, list=25%, signal=23%
GLYCOSAMINOGLYCAN BIOSYNTHESIS - CHONDROITIN SULFATE / DERMATAN SULFATE	GLYCOSAMINOGLYCAN BIOSYNTHESIS - CHONDROITIN SULFATE / DERMATAN SULFATE		18	0.231819	0.571534	0.969728	1	1	246	tags=17%, list=22%, signal=21%
INOSITOL PHOSPHATE METABOLISM	INOSITOL PHOSPHATE METABOLISM		63	0.195541	0.548328	0.997	0.985132	1	634	tags=49%, list=56%, signal=105%

## Sheet: Plasmablasts
NAME	GS<br> follow link to MSigDB	GS DETAILS	SIZE	ES	NES	NOM p-val	FDR q-val	FWER p-val	RANK AT MAX	LEADING EDGE
OXIDATIVE PHOSPHORYLATION	OXIDATIVE PHOSPHORYLATION	Details ...	99	0.810605	1.6287	0	0	0	231	tags=68%, list=17%, signal=75%
N-GLYCAN BIOSYNTHESIS	N-GLYCAN BIOSYNTHESIS	Details ...	47	0.67542	1.31822	0.001	0.580554	0.696	250	tags=45%, list=18%, signal=53%
PENTOSE AND GLUCURONATE INTERCONVERSIONS	PENTOSE AND GLUCURONATE INTERCONVERSIONS	Details ...	17	0.682173	1.27541	0.0695565	0.783806	0.914	299	tags=35%, list=22%, signal=44%
MANNOSE TYPE O-GLYCAN BIOSYNTHESIS	MANNOSE TYPE O-GLYCAN BIOSYNTHESIS	Details ...	18	0.666774	1.24651	0.10743	0.898937	0.978	36	tags=11%, list=3%, signal=11%
GLYCOSPHINGOLIPID BIOSYNTHESIS - LACTO AND NEOLACTO SERIES	GLYCOSPHINGOLIPID BIOSYNTHESIS - LACTO AND NEOLACTO SERIES	Details ...	23	0.649704	1.24449	0.0782347	0.741235	0.98	36	tags=9%, list=3%, signal=9%
OTHER TYPES OF O-GLYCAN BIOSYNTHESIS	OTHER TYPES OF O-GLYCAN BIOSYNTHESIS	Details ...	22	0.625706	1.18279	0.159319	1	1	160	tags=18%, list=12%, signal=20%
GLUTATHIONE METABOLISM	GLUTATHIONE METABOLISM	Details ...	49	0.595862	1.1806	0.09	1	1	283	tags=33%, list=20%, signal=40%
GLYCOSAMINOGLYCAN DEGRADATION	GLYCOSAMINOGLYCAN DEGRADATION	Details ...	16	0.635674	1.17753	0.185484	1	1	93	tags=19%, list=7%, signal=20%
PENTOSE PHOSPHATE PATHWAY	PENTOSE PHOSPHATE PATHWAY	Details ...	27	0.612183	1.17104	0.169339	0.98799	1	420	tags=56%, list=30%, signal=78%
GLYCOSAMINOGLYCAN BIOSYNTHESIS - CHONDROITIN SULFATE / DERMATAN SULFATE	GLYCOSAMINOGLYCAN BIOSYNTHESIS - CHONDROITIN SULFATE / DERMATAN SULFATE	Details ...	20	0.609873	1.16892	0.188755	0.909503	1	252	tags=25%, list=18%, signal=30%
GLYCOLYSIS / GLUCONEOGENESIS	GLYCOLYSIS / GLUCONEOGENESIS	Details ...	51	0.587877	1.16137	0.111	0.895822	1	414	tags=45%, list=30%, signal=62%
OTHER GLYCAN DEGRADATION	OTHER GLYCAN DEGRADATION	Details ...	17	0.608546	1.13608	0.260563	1	1	184	tags=29%, list=13%, signal=34%
FRUCTOSE AND MANNOSE METABOLISM	FRUCTOSE AND MANNOSE METABOLISM	Details ...	30	0.583628	1.13126	0.230461	1	1	286	tags=33%, list=21%, signal=41%
DRUG METABOLISM - OTHER ENZYMES	DRUG METABOLISM - OTHER ENZYMES	Details ...	52	0.574515	1.13011	0.155	0.94151	1	320	tags=35%, list=23%, signal=43%
GLYOXYLATE AND DICARBOXYLATE METABOLISM	GLYOXYLATE AND DICARBOXYLATE METABOLISM	Details ...	24	0.57693	1.09974	0.303	1	1	209	tags=33%, list=15%, signal=39%
AMINO SUGAR AND NUCLEOTIDE SUGAR METABOLISM	AMINO SUGAR AND NUCLEOTIDE SUGAR METABOLISM	Details ...	46	0.553276	1.08056	0.285	1	1	290	tags=33%, list=21%, signal=40%
METABOLISM OF XENOBIOTICS BY CYTOCHROME P450	METABOLISM OF XENOBIOTICS BY CYTOCHROME P450	Details ...	37	0.554874	1.07879	0.322	1	1	364	tags=30%, list=26%, signal=39%
PYRUVATE METABOLISM	PYRUVATE METABOLISM	Details ...	35	0.556856	1.07677	0.324	1	1	459	tags=51%, list=33%, signal=75%
PURINE METABOLISM	PURINE METABOLISM	Details ...	152	0.523822	1.07105	0.209	1	1	442	tags=40%, list=32%, signal=53%
NICOTINATE AND NICOTINAMIDE METABOLISM	NICOTINATE AND NICOTINAMIDE METABOLISM	Details ...	24	0.560099	1.0701	0.370742	1	1	377	tags=38%, list=27%, signal=51%
DRUG METABOLISM - CYTOCHROME P450	DRUG METABOLISM - CYTOCHROME P450		35	0.550937	1.06893	0.341341	1	1	283	tags=20%, list=20%, signal=25%
PYRIMIDINE METABOLISM	PYRIMIDINE METABOLISM		95	0.529426	1.06252	0.255	1	1	401	tags=41%, list=29%, signal=54%
GALACTOSE METABOLISM	GALACTOSE METABOLISM		24	0.560077	1.06163	0.384384	0.968525	1	290	tags=33%, list=21%, signal=41%
CYSTEINE AND METHIONINE METABOLISM	CYSTEINE AND METHIONINE METABOLISM		41	0.54495	1.05683	0.373	0.958275	1	350	tags=32%, list=25%, signal=41%
ARGININE AND PROLINE METABOLISM	ARGININE AND PROLINE METABOLISM		40	0.527811	1.02854	0.447	1	1	444	tags=40%, list=32%, signal=57%
CITRATE CYCLE (TCA CYCLE)	CITRATE CYCLE (TCA CYCLE)		27	0.539008	1.02391	0.46046	1	1	486	tags=67%, list=35%, signal=101%
PORPHYRIN AND CHLOROPHYLL METABOLISM	PORPHYRIN AND CHLOROPHYLL METABOLISM		25	0.530745	1.01004	0.518	1	1	344	tags=36%, list=25%, signal=47%
ONE CARBON POOL BY FOLATE	ONE CARBON POOL BY FOLATE		18	0.535488	1.00116	0.521127	1	1	27	tags=11%, list=2%, signal=11%
GLYCOSPHINGOLIPID BIOSYNTHESIS - GANGLIO SERIES	GLYCOSPHINGOLIPID BIOSYNTHESIS - GANGLIO SERIES		15	0.538687	0.992226	0.563068	1	1	93	tags=13%, list=7%, signal=14%
GLYCOSAMINOGLYCAN BIOSYNTHESIS - HEPARAN SULFATE / HEPARIN	GLYCOSAMINOGLYCAN BIOSYNTHESIS - HEPARAN SULFATE / HEPARIN		21	0.516044	0.970711	0.592593	1	1	191	tags=10%, list=14%, signal=11%
TERPENOID BACKBONE BIOSYNTHESIS	TERPENOID BACKBONE BIOSYNTHESIS		22	0.515295	0.970547	0.589357	1	1	527	tags=64%, list=38%, signal=101%
GLYCOSYLPHOSPHATIDYLINOSITOL (GPI)-ANCHOR BIOSYNTHESIS	GLYCOSYLPHOSPHATIDYLINOSITOL (GPI)-ANCHOR BIOSYNTHESIS		24	0.493736	0.936982	0.662663	1	1	445	tags=42%, list=32%, signal=60%
FOLATE BIOSYNTHESIS	FOLATE BIOSYNTHESIS		21	0.498597	0.93387	0.662	1	1	374	tags=33%, list=27%, signal=45%
STEROID HORMONE BIOSYNTHESIS	STEROID HORMONE BIOSYNTHESIS		26	0.482305	0.915149	0.706707	1	1	412	tags=19%, list=30%, signal=27%
PROPANOATE METABOLISM	PROPANOATE METABOLISM		30	0.473012	0.905208	0.738215	1	1	514	tags=50%, list=37%, signal=78%
FATTY ACID ELONGATION	FATTY ACID ELONGATION		29	0.466297	0.90056	0.742485	1	1	551	tags=48%, list=40%, signal=79%
GLYCINE, SERINE AND THREONINE METABOLISM	GLYCINE, SERINE AND THREONINE METABOLISM		33	0.463595	0.891903	0.761	1	1	211	tags=15%, list=15%, signal=17%
ALANINE, ASPARTATE AND GLUTAMATE METABOLISM	ALANINE, ASPARTATE AND GLUTAMATE METABOLISM		29	0.453378	0.868892	0.781782	1	1	461	tags=38%, list=33%, signal=56%
FATTY ACID DEGRADATION	FATTY ACID DEGRADATION		36	0.446476	0.862586	0.816	1	1	586	tags=58%, list=42%, signal=99%
ARGININE BIOSYNTHESIS	ARGININE BIOSYNTHESIS		17	0.465588	0.860781	0.75504	1	1	461	tags=35%, list=33%, signal=52%
BETA-ALANINE METABOLISM	BETA-ALANINE METABOLISM		23	0.449426	0.853435	0.807615	1	1	506	tags=43%, list=37%, signal=67%
ARACHIDONIC ACID METABOLISM	ARACHIDONIC ACID METABOLISM		42	0.437261	0.851833	0.854	1	1	530	tags=33%, list=38%, signal=52%
BIOSYNTHESIS OF UNSATURATED FATTY ACIDS	BIOSYNTHESIS OF UNSATURATED FATTY ACIDS		22	0.446248	0.8442	0.798	1	1	334	tags=27%, list=24%, signal=35%
SPHINGOLIPID METABOLISM	SPHINGOLIPID METABOLISM		42	0.419485	0.823372	0.863	1	1	386	tags=29%, list=28%, signal=38%
LYSINE DEGRADATION	LYSINE DEGRADATION		53	0.415883	0.81941	0.913	1	1	605	tags=53%, list=44%, signal=90%
ETHER LIPID METABOLISM	ETHER LIPID METABOLISM		35	0.41647	0.806539	0.89	1	1	440	tags=29%, list=32%, signal=41%
STARCH AND SUCROSE METABOLISM	STARCH AND SUCROSE METABOLISM		22	0.422954	0.797407	0.842528	1	1	290	tags=23%, list=21%, signal=28%
GLYCEROLIPID METABOLISM	GLYCEROLIPID METABOLISM		51	0.396561	0.780783	0.947	1	1	249	tags=14%, list=18%, signal=16%
VALINE, LEUCINE AND ISOLEUCINE DEGRADATION	VALINE, LEUCINE AND ISOLEUCINE DEGRADATION		45	0.398803	0.777567	0.945	1	1	710	tags=73%, list=51%, signal=146%
SELENOCOMPOUND METABOLISM	SELENOCOMPOUND METABOLISM		15	0.40252	0.745137	0.879397	1	1	680	tags=53%, list=49%, signal=104%
STEROID BIOSYNTHESIS	STEROID BIOSYNTHESIS		17	0.390858	0.731609	0.903323	1	1	811	tags=88%, list=59%, signal=211%
PANTOTHENATE AND COA BIOSYNTHESIS	PANTOTHENATE AND COA BIOSYNTHESIS		15	0.39059	0.721256	0.898888	1	1	694	tags=53%, list=50%, signal=106%
ALPHA-LINOLENIC ACID METABOLISM	ALPHA-LINOLENIC ACID METABOLISM		15	0.365759	0.673793	0.938322	1	1	730	tags=53%, list=53%, signal=112%
GLYCEROPHOSPHOLIPID METABOLISM	GLYCEROPHOSPHOLIPID METABOLISM		82	0.331146	0.661442	0.999	1	1	505	tags=30%, list=37%, signal=45%
TYROSINE METABOLISM	TYROSINE METABOLISM		21	0.342326	0.650917	0.965966	1	1	625	tags=33%, list=45%, signal=60%
TRYPTOPHAN METABOLISM	TRYPTOPHAN METABOLISM		31	0.33477	0.649667	0.967968	1	1	574	tags=35%, list=42%, signal=59%
RETINOL METABOLISM	RETINOL METABOLISM		25	0.29263	0.556792	0.988989	1	1	364	tags=16%, list=26%, signal=21%
BUTANOATE METABOLISM	BUTANOATE METABOLISM		21	0.29229	0.5556	0.984925	1	1	773	tags=57%, list=56%, signal=128%
MUCIN TYPE O-GLYCAN BIOSYNTHESIS	MUCIN TYPE O-GLYCAN BIOSYNTHESIS		23	0.251692	0.477421	0.990991	1	1	615	tags=30%, list=45%, signal=54%
INOSITOL PHOSPHATE METABOLISM	INOSITOL PHOSPHATE METABOLISM		71	0.226084	0.449087	1	0.998175	1	932	tags=66%, list=67%, signal=193%

## Sheet: NK_cells
NAME	GS<br> follow link to MSigDB	GS DETAILS	SIZE	ES	NES	NOM p-val	FDR q-val	FWER p-val	RANK AT MAX	LEADING EDGE
OXIDATIVE PHOSPHORYLATION	OXIDATIVE PHOSPHORYLATION	Details ...	98	0.693413	1.78252	0	0	0	314	tags=70%, list=24%, signal=86%
CITRATE CYCLE (TCA CYCLE)	CITRATE CYCLE (TCA CYCLE)	Details ...	26	0.562292	1.32122	0.0341023	0.926662	0.854	323	tags=62%, list=25%, signal=81%
ARGININE BIOSYNTHESIS	ARGININE BIOSYNTHESIS	Details ...	17	0.567661	1.2671	0.0817356	1	0.978	267	tags=29%, list=21%, signal=37%
PENTOSE PHOSPHATE PATHWAY	PENTOSE PHOSPHATE PATHWAY	Details ...	26	0.529587	1.24395	0.0780781	1	0.993	465	tags=65%, list=36%, signal=100%
BETA-ALANINE METABOLISM	BETA-ALANINE METABOLISM	Details ...	25	0.522484	1.2295	0.103206	1	0.995	307	tags=32%, list=24%, signal=41%
CYSTEINE AND METHIONINE METABOLISM	CYSTEINE AND METHIONINE METABOLISM	Details ...	37	0.492582	1.20967	0.093	1	0.999	434	tags=51%, list=34%, signal=75%
NICOTINATE AND NICOTINAMIDE METABOLISM	NICOTINATE AND NICOTINAMIDE METABOLISM	Details ...	22	0.518026	1.20723	0.140421	0.926309	1	88	tags=23%, list=7%, signal=24%
PYRIMIDINE METABOLISM	PYRIMIDINE METABOLISM	Details ...	93	0.46073	1.18416	0.035	1	1	238	tags=32%, list=19%, signal=37%
GLYCOLYSIS / GLUCONEOGENESIS	GLYCOLYSIS / GLUCONEOGENESIS	Details ...	50	0.474964	1.17754	0.109	0.951402	1	485	tags=50%, list=38%, signal=77%
GLYCEROLIPID METABOLISM	GLYCEROLIPID METABOLISM	Details ...	45	0.475012	1.1577	0.139	1	1	346	tags=36%, list=27%, signal=47%
FATTY ACID ELONGATION	FATTY ACID ELONGATION	Details ...	26	0.487871	1.15486	0.21	0.950348	1	380	tags=50%, list=30%, signal=70%
STEROID BIOSYNTHESIS	STEROID BIOSYNTHESIS	Details ...	15	0.510041	1.14719	0.250253	0.929679	1	473	tags=67%, list=37%, signal=104%
PURINE METABOLISM	PURINE METABOLISM	Details ...	139	0.441694	1.14613	0.077	0.865614	1	543	tags=55%, list=42%, signal=84%
PYRUVATE METABOLISM	PYRUVATE METABOLISM	Details ...	32	0.465707	1.11873	0.243	0.995536	1	485	tags=53%, list=38%, signal=83%
N-GLYCAN BIOSYNTHESIS	N-GLYCAN BIOSYNTHESIS	Details ...	45	0.442888	1.09679	0.265	1	1	419	tags=47%, list=33%, signal=67%
GLYCOSPHINGOLIPID BIOSYNTHESIS - LACTO AND NEOLACTO SERIES	GLYCOSPHINGOLIPID BIOSYNTHESIS - LACTO AND NEOLACTO SERIES	Details ...	20	0.468199	1.07908	0.349398	1	1	302	tags=20%, list=24%, signal=26%
DRUG METABOLISM - OTHER ENZYMES	DRUG METABOLISM - OTHER ENZYMES	Details ...	47	0.439835	1.07651	0.303	1	1	168	tags=26%, list=13%, signal=28%
TRYPTOPHAN METABOLISM	TRYPTOPHAN METABOLISM	Details ...	25	0.456246	1.067	0.355355	1	1	492	tags=40%, list=38%, signal=64%
ARGININE AND PROLINE METABOLISM	ARGININE AND PROLINE METABOLISM	Details ...	38	0.426878	1.04327	0.403	1	1	307	tags=26%, list=24%, signal=34%
GLUTATHIONE METABOLISM	GLUTATHIONE METABOLISM	Details ...	44	0.422072	1.04137	0.405	1	1	292	tags=30%, list=23%, signal=37%
ALANINE, ASPARTATE AND GLUTAMATE METABOLISM	ALANINE, ASPARTATE AND GLUTAMATE METABOLISM		28	0.437726	1.04052	0.417417	1	1	462	tags=36%, list=36%, signal=55%
FATTY ACID DEGRADATION	FATTY ACID DEGRADATION		35	0.422198	1.01967	0.449	1	1	511	tags=49%, list=40%, signal=78%
STARCH AND SUCROSE METABOLISM	STARCH AND SUCROSE METABOLISM		25	0.431015	1.01002	0.495495	1	1	457	tags=36%, list=36%, signal=55%
PROPANOATE METABOLISM	PROPANOATE METABOLISM		29	0.421981	1.00838	0.481482	1	1	289	tags=31%, list=23%, signal=39%
LYSINE DEGRADATION	LYSINE DEGRADATION		51	0.403666	1.0074	0.484	1	1	519	tags=47%, list=40%, signal=76%
GLYCEROPHOSPHOLIPID METABOLISM	GLYCEROPHOSPHOLIPID METABOLISM		79	0.390376	0.995435	0.515	1	1	527	tags=43%, list=41%, signal=69%
GALACTOSE METABOLISM	GALACTOSE METABOLISM		24	0.417856	0.988951	0.534673	1	1	487	tags=46%, list=38%, signal=72%
MUCIN TYPE O-GLYCAN BIOSYNTHESIS	MUCIN TYPE O-GLYCAN BIOSYNTHESIS		18	0.428316	0.973548	0.543347	1	1	596	tags=61%, list=46%, signal=112%
TERPENOID BACKBONE BIOSYNTHESIS	TERPENOID BACKBONE BIOSYNTHESIS		22	0.410283	0.964801	0.597793	1	1	520	tags=55%, list=40%, signal=90%
AMINO SUGAR AND NUCLEOTIDE SUGAR METABOLISM	AMINO SUGAR AND NUCLEOTIDE SUGAR METABOLISM		45	0.383739	0.951754	0.627	1	1	633	tags=60%, list=49%, signal=114%
ETHER LIPID METABOLISM	ETHER LIPID METABOLISM		33	0.391408	0.946087	0.621	1	1	547	tags=36%, list=43%, signal=62%
TYROSINE METABOLISM	TYROSINE METABOLISM		21	0.395786	0.921262	0.662651	1	1	427	tags=24%, list=33%, signal=35%
DRUG METABOLISM - CYTOCHROME P450	DRUG METABOLISM - CYTOCHROME P450		30	0.382728	0.919104	0.695	1	1	202	tags=13%, list=16%, signal=15%
GLYOXYLATE AND DICARBOXYLATE METABOLISM	GLYOXYLATE AND DICARBOXYLATE METABOLISM		24	0.385466	0.909866	0.686	1	1	368	tags=38%, list=29%, signal=52%
FOLATE BIOSYNTHESIS	FOLATE BIOSYNTHESIS		16	0.401882	0.907466	0.674395	1	1	425	tags=38%, list=33%, signal=55%
FRUCTOSE AND MANNOSE METABOLISM	FRUCTOSE AND MANNOSE METABOLISM		29	0.373671	0.892495	0.728729	1	1	574	tags=52%, list=45%, signal=91%
BIOSYNTHESIS OF UNSATURATED FATTY ACIDS	BIOSYNTHESIS OF UNSATURATED FATTY ACIDS		20	0.372148	0.864148	0.762287	1	1	679	tags=70%, list=53%, signal=146%
METABOLISM OF XENOBIOTICS BY CYTOCHROME P450	METABOLISM OF XENOBIOTICS BY CYTOCHROME P450		32	0.361223	0.862396	0.793794	1	1	228	tags=16%, list=18%, signal=19%
PANTOTHENATE AND COA BIOSYNTHESIS	PANTOTHENATE AND COA BIOSYNTHESIS		15	0.380856	0.848118	0.769076	1	1	682	tags=60%, list=53%, signal=126%
SPHINGOLIPID METABOLISM	SPHINGOLIPID METABOLISM		42	0.33421	0.824184	0.858	1	1	553	tags=45%, list=43%, signal=77%
ONE CARBON POOL BY FOLATE	ONE CARBON POOL BY FOLATE		16	0.368173	0.823963	0.80303	1	1	578	tags=56%, list=45%, signal=101%
PORPHYRIN AND CHLOROPHYLL METABOLISM	PORPHYRIN AND CHLOROPHYLL METABOLISM		21	0.354778	0.822006	0.807615	1	1	777	tags=86%, list=61%, signal=214%
GLYCOSAMINOGLYCAN BIOSYNTHESIS - CHONDROITIN SULFATE / DERMATAN SULFATE	GLYCOSAMINOGLYCAN BIOSYNTHESIS - CHONDROITIN SULFATE / DERMATAN SULFATE		16	0.35676	0.799054	0.836879	1	1	196	tags=19%, list=15%, signal=22%
OTHER TYPES OF O-GLYCAN BIOSYNTHESIS	OTHER TYPES OF O-GLYCAN BIOSYNTHESIS		21	0.343806	0.798111	0.846693	1	1	381	tags=29%, list=30%, signal=40%
GLYCINE, SERINE AND THREONINE METABOLISM	GLYCINE, SERINE AND THREONINE METABOLISM		30	0.333452	0.79765	0.893	1	1	368	tags=20%, list=29%, signal=27%
INOSITOL PHOSPHATE METABOLISM	INOSITOL PHOSPHATE METABOLISM		68	0.312333	0.788254	0.957	1	1	654	tags=54%, list=51%, signal=105%
OTHER GLYCAN DEGRADATION	OTHER GLYCAN DEGRADATION		17	0.340795	0.779127	0.855838	1	1	800	tags=88%, list=62%, signal=231%
VALINE, LEUCINE AND ISOLEUCINE DEGRADATION	VALINE, LEUCINE AND ISOLEUCINE DEGRADATION		45	0.316753	0.770835	0.938	1	1	362	tags=29%, list=28%, signal=39%
RETINOL METABOLISM	RETINOL METABOLISM		19	0.314944	0.725417	0.920202	1	1	663	tags=37%, list=52%, signal=75%
ARACHIDONIC ACID METABOLISM	ARACHIDONIC ACID METABOLISM		37	0.294467	0.718313	0.964	1	1	425	tags=22%, list=33%, signal=31%
BUTANOATE METABOLISM	BUTANOATE METABOLISM		20	0.30958	0.716409	0.920603	1	1	184	tags=15%, list=14%, signal=17%
GLYCOSYLPHOSPHATIDYLINOSITOL (GPI)-ANCHOR BIOSYNTHESIS	GLYCOSYLPHOSPHATIDYLINOSITOL (GPI)-ANCHOR BIOSYNTHESIS		23	0.300975	0.702297	0.940882	1	1	670	tags=61%, list=52%, signal=125%
GLYCOSAMINOGLYCAN DEGRADATION	GLYCOSAMINOGLYCAN DEGRADATION		15	0.296082	0.661836	0.944162	1	1	662	tags=53%, list=52%, signal=109%
HISTIDINE METABOLISM	HISTIDINE METABOLISM		17	0.254183	0.57717	0.98392	1	1	307	tags=12%, list=24%, signal=15%
STEROID HORMONE BIOSYNTHESIS	STEROID HORMONE BIOSYNTHESIS		20	0.242697	0.563605	0.985	1	1	380	tags=15%, list=30%, signal=21%
MANNOSE TYPE O-GLYCAN BIOSYNTHESIS	MANNOSE TYPE O-GLYCAN BIOSYNTHESIS		18	0.212244	0.486173	0.995992	0.997998	1	302	tags=11%, list=24%, signal=14%

## Sheet: NKT_cells
NAME	GS<br> follow link to MSigDB	GS DETAILS	SIZE	ES	NES	NOM p-val	FDR q-val	FWER p-val	RANK AT MAX	LEADING EDGE
OXIDATIVE PHOSPHORYLATION	OXIDATIVE PHOSPHORYLATION	Details ...	94	0.716158	2.00059	0	0	0	314	tags=79%, list=26%, signal=98%
CITRATE CYCLE (TCA CYCLE)	CITRATE CYCLE (TCA CYCLE)	Details ...	26	0.53149	1.348	0.0380762	0.959262	0.878	433	tags=73%, list=35%, signal=110%
PYRIMIDINE METABOLISM	PYRIMIDINE METABOLISM	Details ...	92	0.469009	1.30897	0.009	0.981371	0.957	187	tags=32%, list=15%, signal=34%
GLYCOLYSIS / GLUCONEOGENESIS	GLYCOLYSIS / GLUCONEOGENESIS	Details ...	44	0.487885	1.30193	0.03	0.787197	0.967	375	tags=48%, list=30%, signal=66%
PYRUVATE METABOLISM	PYRUVATE METABOLISM	Details ...	29	0.497294	1.26535	0.0720721	0.903335	0.99	465	tags=62%, list=38%, signal=97%
GLYCOSPHINGOLIPID BIOSYNTHESIS - LACTO AND NEOLACTO SERIES	GLYCOSPHINGOLIPID BIOSYNTHESIS - LACTO AND NEOLACTO SERIES	Details ...	16	0.522448	1.24676	0.136778	0.896328	0.997	240	tags=25%, list=20%, signal=31%
FATTY ACID ELONGATION	FATTY ACID ELONGATION	Details ...	26	0.488605	1.24193	0.0992979	0.800543	0.997	407	tags=54%, list=33%, signal=79%
NICOTINATE AND NICOTINAMIDE METABOLISM	NICOTINATE AND NICOTINAMIDE METABOLISM	Details ...	22	0.46998	1.17696	0.207871	1	1	215	tags=27%, list=17%, signal=32%
BETA-ALANINE METABOLISM	BETA-ALANINE METABOLISM	Details ...	22	0.473549	1.17442	0.205674	1	1	334	tags=36%, list=27%, signal=49%
PURINE METABOLISM	PURINE METABOLISM	Details ...	137	0.41442	1.17102	0.057	0.99454	1	455	tags=47%, list=37%, signal=66%
GLUTATHIONE METABOLISM	GLUTATHIONE METABOLISM	Details ...	42	0.436468	1.15083	0.186	1	1	218	tags=31%, list=18%, signal=36%
GALACTOSE METABOLISM	GALACTOSE METABOLISM	Details ...	20	0.462626	1.14863	0.259073	0.972945	1	516	tags=65%, list=42%, signal=110%
PENTOSE PHOSPHATE PATHWAY	PENTOSE PHOSPHATE PATHWAY	Details ...	26	0.447584	1.13875	0.247743	0.961827	1	375	tags=50%, list=30%, signal=70%
N-GLYCAN BIOSYNTHESIS	N-GLYCAN BIOSYNTHESIS	Details ...	43	0.429999	1.13576	0.222222	0.91493	1	567	tags=67%, list=46%, signal=121%
TERPENOID BACKBONE BIOSYNTHESIS	TERPENOID BACKBONE BIOSYNTHESIS	Details ...	22	0.452454	1.12772	0.265327	0.901597	1	468	tags=59%, list=38%, signal=94%
FOLATE BIOSYNTHESIS	FOLATE BIOSYNTHESIS	Details ...	17	0.452885	1.09641	0.336714	1	1	344	tags=41%, list=28%, signal=56%
CYSTEINE AND METHIONINE METABOLISM	CYSTEINE AND METHIONINE METABOLISM	Details ...	32	0.419665	1.09176	0.316316	0.995584	1	655	tags=78%, list=53%, signal=163%
FATTY ACID DEGRADATION	FATTY ACID DEGRADATION	Details ...	33	0.417358	1.0834	0.321643	0.985159	1	437	tags=48%, list=36%, signal=73%
STEROID BIOSYNTHESIS	STEROID BIOSYNTHESIS	Details ...	15	0.454445	1.07379	0.414709	0.987053	1	506	tags=67%, list=41%, signal=112%
DRUG METABOLISM - OTHER ENZYMES	DRUG METABOLISM - OTHER ENZYMES	Details ...	43	0.406375	1.07076	0.335335	0.954275	1	343	tags=42%, list=28%, signal=56%
PROPANOATE METABOLISM	PROPANOATE METABOLISM		28	0.411713	1.05311	0.392	0.998658	1	371	tags=43%, list=30%, signal=60%
FRUCTOSE AND MANNOSE METABOLISM	FRUCTOSE AND MANNOSE METABOLISM		27	0.391927	1.00295	0.502507	1	1	605	tags=63%, list=49%, signal=121%
DRUG METABOLISM - CYTOCHROME P450	DRUG METABOLISM - CYTOCHROME P450		23	0.394464	1.00272	0.500502	1	1	149	tags=17%, list=12%, signal=19%
TRYPTOPHAN METABOLISM	TRYPTOPHAN METABOLISM		23	0.395912	0.999173	0.494472	1	1	490	tags=39%, list=40%, signal=64%
AMINO SUGAR AND NUCLEOTIDE SUGAR METABOLISM	AMINO SUGAR AND NUCLEOTIDE SUGAR METABOLISM		44	0.366756	0.97999	0.542	1	1	560	tags=57%, list=46%, signal=101%
METABOLISM OF XENOBIOTICS BY CYTOCHROME P450	METABOLISM OF XENOBIOTICS BY CYTOCHROME P450		26	0.38259	0.966616	0.56957	1	1	340	tags=27%, list=28%, signal=36%
LYSINE DEGRADATION	LYSINE DEGRADATION		51	0.351368	0.945148	0.641	1	1	528	tags=49%, list=43%, signal=82%
OTHER GLYCAN DEGRADATION	OTHER GLYCAN DEGRADATION		17	0.382764	0.93361	0.617647	1	1	630	tags=76%, list=51%, signal=155%
GLYCEROLIPID METABOLISM	GLYCEROLIPID METABOLISM		46	0.34511	0.923794	0.684	1	1	380	tags=28%, list=31%, signal=39%
ARGININE BIOSYNTHESIS	ARGININE BIOSYNTHESIS		16	0.379807	0.910155	0.653807	1	1	598	tags=44%, list=49%, signal=84%
OTHER TYPES OF O-GLYCAN BIOSYNTHESIS	OTHER TYPES OF O-GLYCAN BIOSYNTHESIS		19	0.36162	0.898724	0.677419	1	1	381	tags=37%, list=31%, signal=53%
TYROSINE METABOLISM	TYROSINE METABOLISM		20	0.35806	0.878981	0.72379	1	1	221	tags=15%, list=18%, signal=18%
ARGININE AND PROLINE METABOLISM	ARGININE AND PROLINE METABOLISM		34	0.338031	0.878902	0.746	1	1	325	tags=26%, list=26%, signal=35%
GLYOXYLATE AND DICARBOXYLATE METABOLISM	GLYOXYLATE AND DICARBOXYLATE METABOLISM		23	0.346395	0.877505	0.719758	1	1	437	tags=43%, list=36%, signal=66%
BIOSYNTHESIS OF UNSATURATED FATTY ACIDS	BIOSYNTHESIS OF UNSATURATED FATTY ACIDS		20	0.35318	0.873184	0.69798	1	1	368	tags=35%, list=30%, signal=49%
PORPHYRIN AND CHLOROPHYLL METABOLISM	PORPHYRIN AND CHLOROPHYLL METABOLISM		20	0.35244	0.869765	0.721378	1	1	462	tags=50%, list=38%, signal=79%
ARACHIDONIC ACID METABOLISM	ARACHIDONIC ACID METABOLISM		37	0.33153	0.869359	0.798	1	1	340	tags=19%, list=28%, signal=25%
ALANINE, ASPARTATE AND GLUTAMATE METABOLISM	ALANINE, ASPARTATE AND GLUTAMATE METABOLISM		28	0.33826	0.86764	0.74	1	1	439	tags=29%, list=36%, signal=43%
STEROID HORMONE BIOSYNTHESIS	STEROID HORMONE BIOSYNTHESIS		17	0.356754	0.859299	0.743693	1	1	368	tags=24%, list=30%, signal=33%
MUCIN TYPE O-GLYCAN BIOSYNTHESIS	MUCIN TYPE O-GLYCAN BIOSYNTHESIS		19	0.339173	0.829966	0.787513	1	1	540	tags=47%, list=44%, signal=83%
STARCH AND SUCROSE METABOLISM	STARCH AND SUCROSE METABOLISM		21	0.327923	0.817573	0.788945	1	1	565	tags=43%, list=46%, signal=78%
GLYCEROPHOSPHOLIPID METABOLISM	GLYCEROPHOSPHOLIPID METABOLISM		76	0.290699	0.807445	0.919	1	1	401	tags=29%, list=33%, signal=40%
VALINE, LEUCINE AND ISOLEUCINE DEGRADATION	VALINE, LEUCINE AND ISOLEUCINE DEGRADATION		43	0.302823	0.802128	0.881	1	1	437	tags=37%, list=36%, signal=56%
BUTANOATE METABOLISM	BUTANOATE METABOLISM		20	0.318498	0.793979	0.822695	1	1	437	tags=35%, list=36%, signal=53%
SPHINGOLIPID METABOLISM	SPHINGOLIPID METABOLISM		41	0.297399	0.791916	0.896	1	1	702	tags=61%, list=57%, signal=137%
GLYCOSYLPHOSPHATIDYLINOSITOL (GPI)-ANCHOR BIOSYNTHESIS	GLYCOSYLPHOSPHATIDYLINOSITOL (GPI)-ANCHOR BIOSYNTHESIS		24	0.297773	0.754798	0.891784	1	1	418	tags=38%, list=34%, signal=56%
RETINOL METABOLISM	RETINOL METABOLISM		17	0.289086	0.698365	0.913394	1	1	476	tags=29%, list=39%, signal=47%
GLYCOSAMINOGLYCAN BIOSYNTHESIS - CHONDROITIN SULFATE / DERMATAN SULFATE	GLYCOSAMINOGLYCAN BIOSYNTHESIS - CHONDROITIN SULFATE / DERMATAN SULFATE		17	0.289346	0.695406	0.904858	1	1	312	tags=24%, list=25%, signal=31%
GLYCINE, SERINE AND THREONINE METABOLISM	GLYCINE, SERINE AND THREONINE METABOLISM		25	0.262902	0.669304	0.944	1	1	294	tags=16%, list=24%, signal=21%
ONE CARBON POOL BY FOLATE	ONE CARBON POOL BY FOLATE		16	0.274471	0.665061	0.945066	1	1	803	tags=75%, list=65%, signal=213%
ETHER LIPID METABOLISM	ETHER LIPID METABOLISM		31	0.254138	0.660328	0.962963	0.994683	1	414	tags=23%, list=34%, signal=33%
INOSITOL PHOSPHATE METABOLISM	INOSITOL PHOSPHATE METABOLISM		63	0.236443	0.641205	0.99	0.984249	1	745	tags=63%, list=61%, signal=153%
MANNOSE TYPE O-GLYCAN BIOSYNTHESIS	MANNOSE TYPE O-GLYCAN BIOSYNTHESIS		17	0.212138	0.517332	0.992929	0.992909	1	240	tags=12%, list=20%, signal=14%
