# Supplementary material for: Longitudinal molecular profiling elucidates immunometabolism dynamics in breast cancer
Source: Nat Commun. 2024 May 7;15:3837. doi: 10.1038/s41467-024-47932-y (PMC11076527; doi:10.1038/s41467-024-47932-y)
Supplement: Supplementary file 12 — Supplementary Data 9 [file 41467_2024_47932_MOESM12_ESM.xlsx]

## Sheet: Cycling_Myeloid
NAME	GS<br> follow link to MSigDB	GS DETAILS	SIZE	ES	NES	NOM p-val	FDR q-val	FWER p-val	RANK AT MAX	LEADING EDGE
GLYCOLYSIS / GLUCONEOGENESIS	GLYCOLYSIS / GLUCONEOGENESIS	Details ...	52	0.818764	1.46998	0	0.241434	0.22	61	tags=23%, list=5%, signal=23%
OXIDATIVE PHOSPHORYLATION	OXIDATIVE PHOSPHORYLATION	Details ...	97	0.788996	1.43756	0	0.250806	0.39	285	tags=75%, list=22%, signal=89%
ARGININE BIOSYNTHESIS	ARGININE BIOSYNTHESIS	Details ...	15	0.802264	1.39802	0.0362538	0.334263	0.634	94	tags=13%, list=7%, signal=14%
ARACHIDONIC ACID METABOLISM	ARACHIDONIC ACID METABOLISM	Details ...	41	0.780154	1.39717	0.004	0.254882	0.641	38	tags=10%, list=3%, signal=10%
TYROSINE METABOLISM	TYROSINE METABOLISM	Details ...	20	0.792713	1.38247	0.038191	0.262381	0.742	76	tags=15%, list=6%, signal=16%
DRUG METABOLISM - CYTOCHROME P450	DRUG METABOLISM - CYTOCHROME P450	Details ...	29	0.780733	1.38046	0.016	0.225378	0.754	98	tags=14%, list=7%, signal=15%
GLUTATHIONE METABOLISM	GLUTATHIONE METABOLISM	Details ...	44	0.766511	1.36017	0.004	0.260826	0.857	168	tags=34%, list=13%, signal=38%
DRUG METABOLISM - OTHER ENZYMES	DRUG METABOLISM - OTHER ENZYMES	Details ...	48	0.744398	1.33301	0.01	0.318691	0.941	134	tags=27%, list=10%, signal=29%
ARGININE AND PROLINE METABOLISM	ARGININE AND PROLINE METABOLISM	Details ...	39	0.731494	1.29811	0.031	0.422168	0.985	163	tags=21%, list=12%, signal=23%
ALANINE, ASPARTATE AND GLUTAMATE METABOLISM	ALANINE, ASPARTATE AND GLUTAMATE METABOLISM	Details ...	27	0.725141	1.28397	0.082	0.438957	0.993	94	tags=11%, list=7%, signal=12%
FRUCTOSE AND MANNOSE METABOLISM	FRUCTOSE AND MANNOSE METABOLISM	Details ...	29	0.695724	1.23722	0.124	0.613468	1	154	tags=21%, list=12%, signal=23%
PENTOSE PHOSPHATE PATHWAY	PENTOSE PHOSPHATE PATHWAY	Details ...	25	0.701548	1.23475	0.133	0.574493	1	202	tags=36%, list=15%, signal=42%
OTHER GLYCAN DEGRADATION	OTHER GLYCAN DEGRADATION	Details ...	17	0.690535	1.19697	0.212702	0.717774	1	177	tags=35%, list=13%, signal=40%
METABOLISM OF XENOBIOTICS BY CYTOCHROME P450	METABOLISM OF XENOBIOTICS BY CYTOCHROME P450	Details ...	33	0.668002	1.18731	0.161	0.71752	1	317	tags=33%, list=24%, signal=43%
GLYOXYLATE AND DICARBOXYLATE METABOLISM	GLYOXYLATE AND DICARBOXYLATE METABOLISM	Details ...	24	0.660017	1.16395	0.245245	0.795148	1	345	tags=54%, list=26%, signal=72%
CYSTEINE AND METHIONINE METABOLISM	CYSTEINE AND METHIONINE METABOLISM	Details ...	39	0.649291	1.15435	0.2	0.796292	1	242	tags=36%, list=18%, signal=43%
HISTIDINE METABOLISM	HISTIDINE METABOLISM	Details ...	18	0.659507	1.14991	0.274096	0.773269	1	161	tags=17%, list=12%, signal=19%
BETA-ALANINE METABOLISM	BETA-ALANINE METABOLISM	Details ...	26	0.639999	1.13874	0.266	0.783274	1	163	tags=23%, list=12%, signal=26%
PYRUVATE METABOLISM	PYRUVATE METABOLISM	Details ...	35	0.642298	1.13531	0.252	0.760036	1	267	tags=34%, list=20%, signal=42%
PYRIMIDINE METABOLISM	PYRIMIDINE METABOLISM	Details ...	95	0.62206	1.1289	0.135	0.751103	1	271	tags=33%, list=21%, signal=38%
TRYPTOPHAN METABOLISM	TRYPTOPHAN METABOLISM		29	0.617894	1.10062	0.326326	0.842801	1	178	tags=28%, list=14%, signal=31%
PROPANOATE METABOLISM	PROPANOATE METABOLISM		30	0.61635	1.09864	0.337337	0.81358	1	267	tags=27%, list=20%, signal=33%
PORPHYRIN AND CHLOROPHYLL METABOLISM	PORPHYRIN AND CHLOROPHYLL METABOLISM		21	0.621754	1.09034	0.340681	0.814101	1	133	tags=24%, list=10%, signal=26%
CITRATE CYCLE (TCA CYCLE)	CITRATE CYCLE (TCA CYCLE)		27	0.601257	1.07316	0.375752	0.854706	1	477	tags=85%, list=36%, signal=131%
FATTY ACID ELONGATION	FATTY ACID ELONGATION		29	0.585531	1.04334	0.425	0.953711	1	377	tags=45%, list=29%, signal=61%
GALACTOSE METABOLISM	GALACTOSE METABOLISM		25	0.582449	1.02973	0.443	0.974046	1	381	tags=48%, list=29%, signal=66%
ONE CARBON POOL BY FOLATE	ONE CARBON POOL BY FOLATE		18	0.58619	1.0236	0.463317	0.964381	1	309	tags=33%, list=23%, signal=43%
BIOSYNTHESIS OF UNSATURATED FATTY ACIDS	BIOSYNTHESIS OF UNSATURATED FATTY ACIDS		23	0.570037	0.990606	0.521042	1	1	377	tags=48%, list=29%, signal=66%
FATTY ACID DEGRADATION	FATTY ACID DEGRADATION		35	0.556029	0.989442	0.526	1	1	445	tags=54%, list=34%, signal=80%
GLYCEROLIPID METABOLISM	GLYCEROLIPID METABOLISM		48	0.54066	0.972008	0.587	1	1	87	tags=10%, list=7%, signal=11%
GLYCOSAMINOGLYCAN DEGRADATION	GLYCOSAMINOGLYCAN DEGRADATION		17	0.561047	0.970023	0.544177	1	1	152	tags=24%, list=12%, signal=26%
SPHINGOLIPID METABOLISM	SPHINGOLIPID METABOLISM		42	0.538542	0.968182	0.592	1	1	429	tags=38%, list=33%, signal=55%
NICOTINATE AND NICOTINAMIDE METABOLISM	NICOTINATE AND NICOTINAMIDE METABOLISM		24	0.538935	0.956282	0.589357	1	1	14	tags=4%, list=1%, signal=4%
ETHER LIPID METABOLISM	ETHER LIPID METABOLISM		36	0.519412	0.922494	0.652	1	1	387	tags=28%, list=29%, signal=38%
GLYCINE, SERINE AND THREONINE METABOLISM	GLYCINE, SERINE AND THREONINE METABOLISM		35	0.508579	0.903823	0.697	1	1	345	tags=23%, list=26%, signal=30%
PURINE METABOLISM	PURINE METABOLISM		144	0.496514	0.901536	0.837	1	1	449	tags=42%, list=34%, signal=56%
FOLATE BIOSYNTHESIS	FOLATE BIOSYNTHESIS		18	0.5055	0.87611	0.699097	1	1	269	tags=28%, list=20%, signal=34%
BUTANOATE METABOLISM	BUTANOATE METABOLISM		20	0.470177	0.836383	0.756513	1	1	305	tags=25%, list=23%, signal=32%
AMINO SUGAR AND NUCLEOTIDE SUGAR METABOLISM	AMINO SUGAR AND NUCLEOTIDE SUGAR METABOLISM		47	0.466492	0.833377	0.835	1	1	550	tags=57%, list=42%, signal=95%
VALINE, LEUCINE AND ISOLEUCINE DEGRADATION	VALINE, LEUCINE AND ISOLEUCINE DEGRADATION		46	0.459868	0.820351	0.868	1	1	216	tags=20%, list=16%, signal=23%
STEROID HORMONE BIOSYNTHESIS	STEROID HORMONE BIOSYNTHESIS		22	0.463695	0.819422	0.784353	1	1	488	tags=27%, list=37%, signal=43%
STEROID BIOSYNTHESIS	STEROID BIOSYNTHESIS		16	0.466279	0.810704	0.787513	1	1	35	tags=6%, list=3%, signal=6%
N-GLYCAN BIOSYNTHESIS	N-GLYCAN BIOSYNTHESIS		44	0.446695	0.799342	0.882	1	1	587	tags=59%, list=45%, signal=103%
TERPENOID BACKBONE BIOSYNTHESIS	TERPENOID BACKBONE BIOSYNTHESIS		21	0.430768	0.752575	0.866734	1	1	485	tags=48%, list=37%, signal=74%
LYSINE DEGRADATION	LYSINE DEGRADATION		50	0.416273	0.745286	0.951	1	1	620	tags=56%, list=47%, signal=102%
PANTOTHENATE AND COA BIOSYNTHESIS	PANTOTHENATE AND COA BIOSYNTHESIS		17	0.42075	0.740064	0.859454	1	1	360	tags=24%, list=27%, signal=32%
ALPHA-LINOLENIC ACID METABOLISM	ALPHA-LINOLENIC ACID METABOLISM		16	0.414578	0.734547	0.863911	1	1	713	tags=56%, list=54%, signal=121%
STARCH AND SUCROSE METABOLISM	STARCH AND SUCROSE METABOLISM		23	0.408784	0.723531	0.885657	1	1	550	tags=43%, list=42%, signal=73%
LINOLEIC ACID METABOLISM	LINOLEIC ACID METABOLISM		15	0.405426	0.702013	0.881339	1	1	713	tags=40%, list=54%, signal=86%
GLYCEROPHOSPHOLIPID METABOLISM	GLYCEROPHOSPHOLIPID METABOLISM		80	0.350705	0.633228	0.999	1	1	763	tags=63%, list=58%, signal=140%
MUCIN TYPE O-GLYCAN BIOSYNTHESIS	MUCIN TYPE O-GLYCAN BIOSYNTHESIS		17	0.356119	0.622893	0.943719	1	1	697	tags=59%, list=53%, signal=123%
RETINOL METABOLISM	RETINOL METABOLISM		24	0.344601	0.605137	0.968938	1	1	616	tags=33%, list=47%, signal=61%
GLYCOSAMINOGLYCAN BIOSYNTHESIS - CHONDROITIN SULFATE / DERMATAN SULFATE	GLYCOSAMINOGLYCAN BIOSYNTHESIS - CHONDROITIN SULFATE / DERMATAN SULFATE		20	0.309316	0.542242	0.977912	1	1	358	tags=15%, list=27%, signal=20%
GLYCOSYLPHOSPHATIDYLINOSITOL (GPI)-ANCHOR BIOSYNTHESIS	GLYCOSYLPHOSPHATIDYLINOSITOL (GPI)-ANCHOR BIOSYNTHESIS		23	0.266625	0.468356	0.994995	1	1	891	tags=83%, list=68%, signal=251%
INOSITOL PHOSPHATE METABOLISM	INOSITOL PHOSPHATE METABOLISM		69	0.248158	0.448697	1	1	1	27	tags=1%, list=2%, signal=1%
OTHER TYPES OF O-GLYCAN BIOSYNTHESIS	OTHER TYPES OF O-GLYCAN BIOSYNTHESIS		21	0.233169	0.409761	0.998999	1	1	739	tags=48%, list=56%, signal=107%
GLYCOSAMINOGLYCAN BIOSYNTHESIS - HEPARAN SULFATE / HEPARIN	GLYCOSAMINOGLYCAN BIOSYNTHESIS - HEPARAN SULFATE / HEPARIN		18	0.183728	0.325149	1	0.999965	1	912	tags=61%, list=69%, signal=196%

## Sheet: Monocyte
NAME	GS<br> follow link to MSigDB	GS DETAILS	SIZE	ES	NES	NOM p-val	FDR q-val	FWER p-val	RANK AT MAX	LEADING EDGE
OXIDATIVE PHOSPHORYLATION	OXIDATIVE PHOSPHORYLATION	Details ...	98	0.822338	1.46381	0	0.16071	0.151	227	tags=69%, list=17%, signal=77%
GLYCOLYSIS / GLUCONEOGENESIS	GLYCOLYSIS / GLUCONEOGENESIS	Details ...	52	0.817034	1.42726	0	0.187871	0.316	80	tags=23%, list=6%, signal=24%
DRUG METABOLISM - CYTOCHROME P450	DRUG METABOLISM - CYTOCHROME P450	Details ...	33	0.789409	1.39101	0.003003	0.266615	0.561	66	tags=12%, list=5%, signal=12%
PENTOSE PHOSPHATE PATHWAY	PENTOSE PHOSPHATE PATHWAY	Details ...	28	0.773407	1.35828	0.018018	0.366632	0.792	39	tags=18%, list=3%, signal=18%
TYROSINE METABOLISM	TYROSINE METABOLISM	Details ...	22	0.773035	1.35546	0.0320641	0.307125	0.809	97	tags=14%, list=7%, signal=14%
ARGININE BIOSYNTHESIS	ARGININE BIOSYNTHESIS	Details ...	19	0.776829	1.35212	0.0462312	0.268258	0.832	122	tags=16%, list=9%, signal=17%
GLUTATHIONE METABOLISM	GLUTATHIONE METABOLISM	Details ...	45	0.754396	1.33218	0.009	0.309656	0.909	216	tags=36%, list=16%, signal=41%
ALANINE, ASPARTATE AND GLUTAMATE METABOLISM	ALANINE, ASPARTATE AND GLUTAMATE METABOLISM	Details ...	30	0.733314	1.2919	0.055	0.474218	0.988	122	tags=13%, list=9%, signal=14%
FRUCTOSE AND MANNOSE METABOLISM	FRUCTOSE AND MANNOSE METABOLISM	Details ...	28	0.717476	1.26674	0.087	0.566841	0.998	11	tags=11%, list=1%, signal=11%
METABOLISM OF XENOBIOTICS BY CYTOCHROME P450	METABOLISM OF XENOBIOTICS BY CYTOCHROME P450	Details ...	37	0.708537	1.25495	0.062	0.578886	0.999	66	tags=11%, list=5%, signal=11%
PYRUVATE METABOLISM	PYRUVATE METABOLISM	Details ...	34	0.711367	1.24972	0.085	0.555492	1	128	tags=21%, list=9%, signal=22%
HISTIDINE METABOLISM	HISTIDINE METABOLISM	Details ...	19	0.714332	1.24566	0.158635	0.530161	1	159	tags=16%, list=12%, signal=18%
CYSTEINE AND METHIONINE METABOLISM	CYSTEINE AND METHIONINE METABOLISM	Details ...	40	0.698872	1.22927	0.072	0.579509	1	249	tags=40%, list=18%, signal=47%
OTHER GLYCAN DEGRADATION	OTHER GLYCAN DEGRADATION	Details ...	17	0.698196	1.21004	0.231695	0.643346	1	222	tags=47%, list=16%, signal=55%
ARACHIDONIC ACID METABOLISM	ARACHIDONIC ACID METABOLISM	Details ...	42	0.688767	1.20821	0.094	0.610055	1	284	tags=31%, list=21%, signal=38%
DRUG METABOLISM - OTHER ENZYMES	DRUG METABOLISM - OTHER ENZYMES	Details ...	51	0.67542	1.19276	0.102	0.650804	1	253	tags=29%, list=18%, signal=35%
TRYPTOPHAN METABOLISM	TRYPTOPHAN METABOLISM	Details ...	31	0.677444	1.19072	0.174	0.62383	1	193	tags=23%, list=14%, signal=26%
ARGININE AND PROLINE METABOLISM	ARGININE AND PROLINE METABOLISM	Details ...	42	0.671528	1.18455	0.138	0.620675	1	187	tags=21%, list=14%, signal=24%
BETA-ALANINE METABOLISM	BETA-ALANINE METABOLISM	Details ...	27	0.648263	1.13401	0.279	0.853099	1	240	tags=26%, list=18%, signal=31%
PORPHYRIN AND CHLOROPHYLL METABOLISM	PORPHYRIN AND CHLOROPHYLL METABOLISM	Details ...	23	0.641757	1.11616	0.32	0.911831	1	230	tags=26%, list=17%, signal=31%
GALACTOSE METABOLISM	GALACTOSE METABOLISM		23	0.641698	1.11588	0.311558	0.870007	1	308	tags=48%, list=23%, signal=61%
GLYCEROLIPID METABOLISM	GLYCEROLIPID METABOLISM		48	0.619117	1.08418	0.322	1	1	74	tags=8%, list=5%, signal=9%
PENTOSE AND GLUCURONATE INTERCONVERSIONS	PENTOSE AND GLUCURONATE INTERCONVERSIONS		15	0.627469	1.07515	0.411527	1	1	238	tags=33%, list=17%, signal=40%
NICOTINATE AND NICOTINAMIDE METABOLISM	NICOTINATE AND NICOTINAMIDE METABOLISM		24	0.609397	1.07042	0.397796	0.985161	1	287	tags=25%, list=21%, signal=31%
GLYCOSAMINOGLYCAN DEGRADATION	GLYCOSAMINOGLYCAN DEGRADATION		16	0.603098	1.03113	0.477387	1	1	244	tags=38%, list=18%, signal=45%
ETHER LIPID METABOLISM	ETHER LIPID METABOLISM		37	0.578246	1.01291	0.519	1	1	304	tags=24%, list=22%, signal=30%
CITRATE CYCLE (TCA CYCLE)	CITRATE CYCLE (TCA CYCLE)		27	0.583069	1.0074	0.532	1	1	443	tags=74%, list=32%, signal=107%
FATTY ACID DEGRADATION	FATTY ACID DEGRADATION		35	0.568213	0.996224	0.549	1	1	282	tags=31%, list=21%, signal=39%
GLYCOSPHINGOLIPID BIOSYNTHESIS - GANGLIO SERIES	GLYCOSPHINGOLIPID BIOSYNTHESIS - GANGLIO SERIES		15	0.568124	0.98433	0.532995	1	1	298	tags=27%, list=22%, signal=34%
PROPANOATE METABOLISM	PROPANOATE METABOLISM		31	0.563321	0.98101	0.568	1	1	123	tags=10%, list=9%, signal=10%
FATTY ACID ELONGATION	FATTY ACID ELONGATION		28	0.565914	0.980732	0.568136	1	1	337	tags=39%, list=25%, signal=51%
PYRIMIDINE METABOLISM	PYRIMIDINE METABOLISM		95	0.550404	0.979483	0.591	1	1	328	tags=31%, list=24%, signal=37%
GLYCINE, SERINE AND THREONINE METABOLISM	GLYCINE, SERINE AND THREONINE METABOLISM		35	0.544645	0.959956	0.622	1	1	192	tags=11%, list=14%, signal=13%
GLYOXYLATE AND DICARBOXYLATE METABOLISM	GLYOXYLATE AND DICARBOXYLATE METABOLISM		24	0.548743	0.954959	0.603206	1	1	164	tags=17%, list=12%, signal=19%
SPHINGOLIPID METABOLISM	SPHINGOLIPID METABOLISM		42	0.528608	0.93255	0.665	1	1	297	tags=21%, list=22%, signal=27%
BIOSYNTHESIS OF UNSATURATED FATTY ACIDS	BIOSYNTHESIS OF UNSATURATED FATTY ACIDS		22	0.531283	0.920819	0.663327	1	1	456	tags=50%, list=33%, signal=74%
VALINE, LEUCINE AND ISOLEUCINE DEGRADATION	VALINE, LEUCINE AND ISOLEUCINE DEGRADATION		46	0.513815	0.907082	0.736	1	1	193	tags=15%, list=14%, signal=17%
PURINE METABOLISM	PURINE METABOLISM		150	0.502443	0.901566	0.846	1	1	383	tags=31%, list=28%, signal=38%
AMINO SUGAR AND NUCLEOTIDE SUGAR METABOLISM	AMINO SUGAR AND NUCLEOTIDE SUGAR METABOLISM		46	0.483436	0.856625	0.802	1	1	573	tags=63%, list=42%, signal=105%
FOLATE BIOSYNTHESIS	FOLATE BIOSYNTHESIS		17	0.482906	0.836336	0.744209	1	1	560	tags=59%, list=41%, signal=98%
N-GLYCAN BIOSYNTHESIS	N-GLYCAN BIOSYNTHESIS		46	0.471776	0.828891	0.85	1	1	492	tags=46%, list=36%, signal=69%
STARCH AND SUCROSE METABOLISM	STARCH AND SUCROSE METABOLISM		23	0.453692	0.793669	0.816633	1	1	441	tags=39%, list=32%, signal=57%
LINOLEIC ACID METABOLISM	LINOLEIC ACID METABOLISM		16	0.459304	0.790202	0.785208	1	1	391	tags=19%, list=29%, signal=26%
ALPHA-LINOLENIC ACID METABOLISM	ALPHA-LINOLENIC ACID METABOLISM		17	0.450552	0.768545	0.828313	1	1	449	tags=29%, list=33%, signal=43%
STEROID BIOSYNTHESIS	STEROID BIOSYNTHESIS		17	0.440763	0.766579	0.813131	1	1	52	tags=6%, list=4%, signal=6%
LYSINE DEGRADATION	LYSINE DEGRADATION		54	0.431566	0.761296	0.935	1	1	487	tags=39%, list=36%, signal=58%
SELENOCOMPOUND METABOLISM	SELENOCOMPOUND METABOLISM		15	0.434756	0.749234	0.81992	1	1	261	tags=20%, list=19%, signal=24%
MUCIN TYPE O-GLYCAN BIOSYNTHESIS	MUCIN TYPE O-GLYCAN BIOSYNTHESIS		22	0.401063	0.707557	0.872	1	1	619	tags=45%, list=45%, signal=82%
GLYCEROPHOSPHOLIPID METABOLISM	GLYCEROPHOSPHOLIPID METABOLISM		80	0.391945	0.695713	0.985	1	1	589	tags=43%, list=43%, signal=70%
INOSITOL PHOSPHATE METABOLISM	INOSITOL PHOSPHATE METABOLISM		70	0.387639	0.693614	0.978	1	1	11	tags=1%, list=1%, signal=1%
RETINOL METABOLISM	RETINOL METABOLISM		25	0.386534	0.674306	0.92485	1	1	637	tags=40%, list=47%, signal=73%
STEROID HORMONE BIOSYNTHESIS	STEROID HORMONE BIOSYNTHESIS		26	0.383891	0.667924	0.932731	1	1	395	tags=15%, list=29%, signal=21%
ONE CARBON POOL BY FOLATE	ONE CARBON POOL BY FOLATE		18	0.379915	0.656716	0.914315	1	1	790	tags=72%, list=58%, signal=169%
GLYCOSAMINOGLYCAN BIOSYNTHESIS - CHONDROITIN SULFATE / DERMATAN SULFATE	GLYCOSAMINOGLYCAN BIOSYNTHESIS - CHONDROITIN SULFATE / DERMATAN SULFATE		20	0.362905	0.627344	0.937751	1	1	372	tags=20%, list=27%, signal=27%
TERPENOID BACKBONE BIOSYNTHESIS	TERPENOID BACKBONE BIOSYNTHESIS		21	0.350921	0.612162	0.948	1	1	553	tags=52%, list=40%, signal=87%
BUTANOATE METABOLISM	BUTANOATE METABOLISM		22	0.346324	0.596329	0.956957	1	1	654	tags=41%, list=48%, signal=77%
PANTOTHENATE AND COA BIOSYNTHESIS	PANTOTHENATE AND COA BIOSYNTHESIS		18	0.341224	0.586759	0.956522	1	1	657	tags=44%, list=48%, signal=84%
GLYCOSPHINGOLIPID BIOSYNTHESIS - LACTO AND NEOLACTO SERIES	GLYCOSPHINGOLIPID BIOSYNTHESIS - LACTO AND NEOLACTO SERIES		23	0.339746	0.585371	0.962889	1	1	406	tags=17%, list=30%, signal=24%
OTHER TYPES OF O-GLYCAN BIOSYNTHESIS	OTHER TYPES OF O-GLYCAN BIOSYNTHESIS		21	0.289999	0.502608	0.98999	1	1	500	tags=33%, list=37%, signal=52%
GLYCOSYLPHOSPHATIDYLINOSITOL (GPI)-ANCHOR BIOSYNTHESIS	GLYCOSYLPHOSPHATIDYLINOSITOL (GPI)-ANCHOR BIOSYNTHESIS		23	0.260912	0.453409	0.994	1	1	954	tags=87%, list=70%, signal=283%
MANNOSE TYPE O-GLYCAN BIOSYNTHESIS	MANNOSE TYPE O-GLYCAN BIOSYNTHESIS		16	0.247727	0.427258	0.991935	0.998124	1	190	tags=6%, list=14%, signal=7%

## Sheet: Macrophage
NAME	GS<br> follow link to MSigDB	GS DETAILS	SIZE	ES	NES	NOM p-val	FDR q-val	FWER p-val	RANK AT MAX	LEADING EDGE
ARGININE BIOSYNTHESIS	ARGININE BIOSYNTHESIS	Details ...	18	0.849254	1.35505	0.0350701	0.783401	0.532	77	tags=11%, list=5%, signal=12%
GLYCOLYSIS / GLUCONEOGENESIS	GLYCOLYSIS / GLUCONEOGENESIS	Details ...	56	0.823254	1.31497	0.001	0.871973	0.826	73	tags=20%, list=5%, signal=20%
OXIDATIVE PHOSPHORYLATION	OXIDATIVE PHOSPHORYLATION	Details ...	100	0.818206	1.31418	0	0.589988	0.827	264	tags=71%, list=18%, signal=81%
ALANINE, ASPARTATE AND GLUTAMATE METABOLISM	ALANINE, ASPARTATE AND GLUTAMATE METABOLISM	Details ...	31	0.813395	1.29462	0.019	0.616079	0.917	77	tags=10%, list=5%, signal=10%
PRIMARY BILE ACID BIOSYNTHESIS	PRIMARY BILE ACID BIOSYNTHESIS	Details ...	15	0.803843	1.27149	0.119238	0.700182	0.973	230	tags=33%, list=16%, signal=39%
PENTOSE PHOSPHATE PATHWAY	PENTOSE PHOSPHATE PATHWAY	Details ...	29	0.797099	1.26553	0.058	0.631853	0.981	81	tags=21%, list=6%, signal=21%
DRUG METABOLISM - CYTOCHROME P450	DRUG METABOLISM - CYTOCHROME P450	Details ...	40	0.788657	1.25546	0.031	0.625209	0.989	96	tags=13%, list=7%, signal=13%
GLUTATHIONE METABOLISM	GLUTATHIONE METABOLISM	Details ...	50	0.779705	1.24674	0.031	0.611101	0.991	172	tags=28%, list=12%, signal=31%
ARACHIDONIC ACID METABOLISM	ARACHIDONIC ACID METABOLISM	Details ...	46	0.768752	1.22134	0.052	0.730985	0.999	186	tags=22%, list=13%, signal=24%
STEROID BIOSYNTHESIS	STEROID BIOSYNTHESIS	Details ...	17	0.760939	1.20741	0.2	0.760345	1	12	tags=6%, list=1%, signal=6%
HISTIDINE METABOLISM	HISTIDINE METABOLISM	Details ...	23	0.755741	1.18825	0.18	0.840392	1	128	tags=13%, list=9%, signal=14%
FRUCTOSE AND MANNOSE METABOLISM	FRUCTOSE AND MANNOSE METABOLISM	Details ...	32	0.743476	1.17998	0.161	0.834971	1	70	tags=13%, list=5%, signal=13%
OTHER GLYCAN DEGRADATION	OTHER GLYCAN DEGRADATION	Details ...	17	0.737548	1.17636	0.226	0.798693	1	236	tags=47%, list=16%, signal=55%
METABOLISM OF XENOBIOTICS BY CYTOCHROME P450	METABOLISM OF XENOBIOTICS BY CYTOCHROME P450	Details ...	44	0.735705	1.17331	0.131	0.761741	1	181	tags=20%, list=12%, signal=23%
TYROSINE METABOLISM	TYROSINE METABOLISM	Details ...	26	0.742718	1.16993	0.207	0.731636	1	88	tags=12%, list=6%, signal=12%
DRUG METABOLISM - OTHER ENZYMES	DRUG METABOLISM - OTHER ENZYMES	Details ...	59	0.73444	1.1697	0.083	0.687347	1	180	tags=20%, list=12%, signal=22%
ARGININE AND PROLINE METABOLISM	ARGININE AND PROLINE METABOLISM	Details ...	46	0.733533	1.16189	0.134	0.691057	1	128	tags=13%, list=9%, signal=14%
PORPHYRIN AND CHLOROPHYLL METABOLISM	PORPHYRIN AND CHLOROPHYLL METABOLISM	Details ...	26	0.73209	1.1587	0.215	0.671567	1	199	tags=23%, list=14%, signal=26%
PENTOSE AND GLUCURONATE INTERCONVERSIONS	PENTOSE AND GLUCURONATE INTERCONVERSIONS	Details ...	19	0.730357	1.1549	0.230461	0.657446	1	278	tags=32%, list=19%, signal=38%
PYRUVATE METABOLISM	PYRUVATE METABOLISM	Details ...	36	0.705288	1.1304	0.245	0.756505	1	167	tags=22%, list=11%, signal=24%
ETHER LIPID METABOLISM	ETHER LIPID METABOLISM		39	0.700881	1.11996	0.243	0.778239	1	25	tags=5%, list=2%, signal=5%
NICOTINATE AND NICOTINAMIDE METABOLISM	NICOTINATE AND NICOTINAMIDE METABOLISM		26	0.698897	1.1115	0.293	0.787535	1	144	tags=12%, list=10%, signal=13%
TRYPTOPHAN METABOLISM	TRYPTOPHAN METABOLISM		33	0.694014	1.09946	0.288	0.81647	1	301	tags=33%, list=21%, signal=41%
GLYCEROLIPID METABOLISM	GLYCEROLIPID METABOLISM		51	0.688822	1.0984	0.265	0.78812	1	103	tags=14%, list=7%, signal=14%
CYSTEINE AND METHIONINE METABOLISM	CYSTEINE AND METHIONINE METABOLISM		42	0.684598	1.09551	0.295	0.769601	1	209	tags=29%, list=14%, signal=32%
GLYCOSPHINGOLIPID BIOSYNTHESIS - GANGLIO SERIES	GLYCOSPHINGOLIPID BIOSYNTHESIS - GANGLIO SERIES		15	0.679381	1.08173	0.372116	0.806306	1	198	tags=20%, list=14%, signal=23%
BETA-ALANINE METABOLISM	BETA-ALANINE METABOLISM		29	0.676781	1.07723	0.363	0.796607	1	284	tags=28%, list=19%, signal=34%
GALACTOSE METABOLISM	GALACTOSE METABOLISM		27	0.673589	1.07222	0.36	0.791386	1	316	tags=44%, list=22%, signal=56%
GLYOXYLATE AND DICARBOXYLATE METABOLISM	GLYOXYLATE AND DICARBOXYLATE METABOLISM		25	0.660325	1.05401	0.388	0.849594	1	305	tags=32%, list=21%, signal=40%
AMINO SUGAR AND NUCLEOTIDE SUGAR METABOLISM	AMINO SUGAR AND NUCLEOTIDE SUGAR METABOLISM		47	0.641746	1.02612	0.454	0.946515	1	286	tags=28%, list=20%, signal=33%
GLYCOSAMINOGLYCAN DEGRADATION	GLYCOSAMINOGLYCAN DEGRADATION		16	0.644075	1.01793	0.460381	0.952967	1	247	tags=38%, list=17%, signal=45%
FATTY ACID DEGRADATION	FATTY ACID DEGRADATION		37	0.628896	0.996307	0.513	1	1	368	tags=43%, list=25%, signal=56%
CITRATE CYCLE (TCA CYCLE)	CITRATE CYCLE (TCA CYCLE)		27	0.606562	0.964722	0.575	1	1	553	tags=89%, list=38%, signal=140%
PYRIMIDINE METABOLISM	PYRIMIDINE METABOLISM		97	0.59414	0.960287	0.677	1	1	318	tags=26%, list=22%, signal=31%
PROPANOATE METABOLISM	PROPANOATE METABOLISM		32	0.603798	0.956879	0.601	1	1	393	tags=34%, list=27%, signal=46%
SPHINGOLIPID METABOLISM	SPHINGOLIPID METABOLISM		45	0.593336	0.9497	0.641	1	1	399	tags=33%, list=27%, signal=44%
VALINE, LEUCINE AND ISOLEUCINE DEGRADATION	VALINE, LEUCINE AND ISOLEUCINE DEGRADATION		46	0.596079	0.944394	0.656	1	1	368	tags=33%, list=25%, signal=42%
RETINOL METABOLISM	RETINOL METABOLISM		35	0.590388	0.940925	0.623	1	1	415	tags=23%, list=28%, signal=31%
FATTY ACID ELONGATION	FATTY ACID ELONGATION		29	0.592244	0.934362	0.63964	1	1	430	tags=45%, list=29%, signal=62%
SELENOCOMPOUND METABOLISM	SELENOCOMPOUND METABOLISM		15	0.585805	0.926909	0.621106	1	1	288	tags=27%, list=20%, signal=33%
STEROID HORMONE BIOSYNTHESIS	STEROID HORMONE BIOSYNTHESIS		32	0.559291	0.893817	0.728	1	1	374	tags=16%, list=26%, signal=21%
BIOSYNTHESIS OF UNSATURATED FATTY ACIDS	BIOSYNTHESIS OF UNSATURATED FATTY ACIDS		23	0.559651	0.892792	0.697	1	1	539	tags=57%, list=37%, signal=88%
GLYCINE, SERINE AND THREONINE METABOLISM	GLYCINE, SERINE AND THREONINE METABOLISM		35	0.555524	0.882548	0.77	1	1	334	tags=17%, list=23%, signal=22%
STARCH AND SUCROSE METABOLISM	STARCH AND SUCROSE METABOLISM		28	0.54373	0.860352	0.773774	1	1	353	tags=29%, list=24%, signal=37%
FOLATE BIOSYNTHESIS	FOLATE BIOSYNTHESIS		21	0.532862	0.842716	0.790791	1	1	610	tags=52%, list=42%, signal=89%
LYSINE DEGRADATION	LYSINE DEGRADATION		54	0.517888	0.836156	0.865	1	1	504	tags=43%, list=34%, signal=63%
LINOLEIC ACID METABOLISM	LINOLEIC ACID METABOLISM		17	0.521333	0.82107	0.78335	1	1	417	tags=18%, list=29%, signal=24%
N-GLYCAN BIOSYNTHESIS	N-GLYCAN BIOSYNTHESIS		47	0.5063	0.811984	0.888	1	1	538	tags=47%, list=37%, signal=72%
GLYCOSPHINGOLIPID BIOSYNTHESIS - LACTO AND NEOLACTO SERIES	GLYCOSPHINGOLIPID BIOSYNTHESIS - LACTO AND NEOLACTO SERIES		25	0.507621	0.807706	0.827	1	1	227	tags=12%, list=16%, signal=14%
GLYCEROPHOSPHOLIPID METABOLISM	GLYCEROPHOSPHOLIPID METABOLISM		84	0.495237	0.79159	0.966	1	1	361	tags=18%, list=25%, signal=22%
PURINE METABOLISM	PURINE METABOLISM		161	0.481222	0.774867	0.996	1	1	523	tags=35%, list=36%, signal=48%
MUCIN TYPE O-GLYCAN BIOSYNTHESIS	MUCIN TYPE O-GLYCAN BIOSYNTHESIS		27	0.47564	0.757953	0.891	1	1	578	tags=37%, list=40%, signal=60%
ALPHA-LINOLENIC ACID METABOLISM	ALPHA-LINOLENIC ACID METABOLISM		18	0.469844	0.742391	0.884885	1	1	586	tags=33%, list=40%, signal=55%
BUTANOATE METABOLISM	BUTANOATE METABOLISM		25	0.468887	0.742344	0.907	1	1	554	tags=32%, list=38%, signal=51%
TERPENOID BACKBONE BIOSYNTHESIS	TERPENOID BACKBONE BIOSYNTHESIS		22	0.465645	0.730462	0.909	1	1	628	tags=64%, list=43%, signal=110%
PANTOTHENATE AND COA BIOSYNTHESIS	PANTOTHENATE AND COA BIOSYNTHESIS		18	0.44227	0.696925	0.932866	1	1	673	tags=50%, list=46%, signal=92%
MANNOSE TYPE O-GLYCAN BIOSYNTHESIS	MANNOSE TYPE O-GLYCAN BIOSYNTHESIS		18	0.427	0.685828	0.921765	1	1	157	tags=6%, list=11%, signal=6%
ONE CARBON POOL BY FOLATE	ONE CARBON POOL BY FOLATE		18	0.432046	0.685205	0.924	1	1	800	tags=78%, list=55%, signal=170%
GLYCOSAMINOGLYCAN BIOSYNTHESIS - CHONDROITIN SULFATE / DERMATAN SULFATE	GLYCOSAMINOGLYCAN BIOSYNTHESIS - CHONDROITIN SULFATE / DERMATAN SULFATE		20	0.408269	0.645113	0.952953	1	1	652	tags=45%, list=45%, signal=80%
OTHER TYPES OF O-GLYCAN BIOSYNTHESIS	OTHER TYPES OF O-GLYCAN BIOSYNTHESIS		22	0.392557	0.619978	0.982983	1	1	718	tags=50%, list=49%, signal=97%
INOSITOL PHOSPHATE METABOLISM	INOSITOL PHOSPHATE METABOLISM		72	0.335314	0.536187	0.999	1	1	853	tags=56%, list=58%, signal=127%
GLYCOSYLPHOSPHATIDYLINOSITOL (GPI)-ANCHOR BIOSYNTHESIS	GLYCOSYLPHOSPHATIDYLINOSITOL (GPI)-ANCHOR BIOSYNTHESIS		23	0.32249	0.5123	0.999	1	1	880	tags=74%, list=60%, signal=183%
GLYCOSAMINOGLYCAN BIOSYNTHESIS - HEPARAN SULFATE / HEPARIN	GLYCOSAMINOGLYCAN BIOSYNTHESIS - HEPARAN SULFATE / HEPARIN		19	0.260307	0.410219	1	0.999841	1	978	tags=68%, list=67%, signal=204%

## Sheet: DCs
NAME	GS<br> follow link to MSigDB	GS DETAILS	SIZE	ES	NES	NOM p-val	FDR q-val	FWER p-val	RANK AT MAX	LEADING EDGE
GLYCOLYSIS / GLUCONEOGENESIS	GLYCOLYSIS / GLUCONEOGENESIS	Details ...	48	0.833802	1.491	0	0.160025	0.156	76	tags=25%, list=6%, signal=26%
OXIDATIVE PHOSPHORYLATION	OXIDATIVE PHOSPHORYLATION	Details ...	94	0.8009	1.44319	0	0.216238	0.362	230	tags=68%, list=17%, signal=77%
TRYPTOPHAN METABOLISM	TRYPTOPHAN METABOLISM	Details ...	32	0.768021	1.36825	0.012	0.545987	0.844	166	tags=25%, list=13%, signal=28%
ARGININE BIOSYNTHESIS	ARGININE BIOSYNTHESIS	Details ...	18	0.767043	1.36107	0.0592369	0.453869	0.864	123	tags=17%, list=9%, signal=18%
GLUTATHIONE METABOLISM	GLUTATHIONE METABOLISM	Details ...	45	0.73703	1.3105	0.016	0.696579	0.98	158	tags=29%, list=12%, signal=32%
HISTIDINE METABOLISM	HISTIDINE METABOLISM	Details ...	17	0.734719	1.30059	0.105528	0.655622	0.986	194	tags=24%, list=15%, signal=27%
TYROSINE METABOLISM	TYROSINE METABOLISM	Details ...	20	0.747694	1.29941	0.0962889	0.569306	0.986	33	tags=10%, list=2%, signal=10%
ARACHIDONIC ACID METABOLISM	ARACHIDONIC ACID METABOLISM	Details ...	41	0.717688	1.26675	0.053	0.705021	0.999	191	tags=24%, list=14%, signal=28%
ALANINE, ASPARTATE AND GLUTAMATE METABOLISM	ALANINE, ASPARTATE AND GLUTAMATE METABOLISM	Details ...	28	0.717877	1.2659	0.084	0.630674	0.999	123	tags=14%, list=9%, signal=15%
PYRUVATE METABOLISM	PYRUVATE METABOLISM	Details ...	34	0.705065	1.26441	0.077	0.577113	0.999	39	tags=12%, list=3%, signal=12%
DRUG METABOLISM - CYTOCHROME P450	DRUG METABOLISM - CYTOCHROME P450	Details ...	29	0.71659	1.24919	0.102	0.601843	1	191	tags=21%, list=14%, signal=24%
FRUCTOSE AND MANNOSE METABOLISM	FRUCTOSE AND MANNOSE METABOLISM	Details ...	29	0.694258	1.23766	0.128	0.613341	1	70	tags=14%, list=5%, signal=14%
DRUG METABOLISM - OTHER ENZYMES	DRUG METABOLISM - OTHER ENZYMES	Details ...	50	0.697499	1.23634	0.049	0.572127	1	147	tags=24%, list=11%, signal=26%
PENTOSE PHOSPHATE PATHWAY	PENTOSE PHOSPHATE PATHWAY	Details ...	26	0.672569	1.18918	0.196	0.782207	1	67	tags=19%, list=5%, signal=20%
ARGININE AND PROLINE METABOLISM	ARGININE AND PROLINE METABOLISM	Details ...	40	0.663944	1.18832	0.139	0.733812	1	277	tags=30%, list=21%, signal=37%
METABOLISM OF XENOBIOTICS BY CYTOCHROME P450	METABOLISM OF XENOBIOTICS BY CYTOCHROME P450	Details ...	33	0.66862	1.18771	0.17017	0.691162	1	252	tags=27%, list=19%, signal=33%
FATTY ACID ELONGATION	FATTY ACID ELONGATION	Details ...	29	0.646203	1.14854	0.259	0.849364	1	283	tags=38%, list=21%, signal=47%
LINOLEIC ACID METABOLISM	LINOLEIC ACID METABOLISM	Details ...	15	0.658	1.1347	0.303644	0.875264	1	83	tags=13%, list=6%, signal=14%
NICOTINATE AND NICOTINAMIDE METABOLISM	NICOTINATE AND NICOTINAMIDE METABOLISM	Details ...	23	0.6353	1.12374	0.323323	0.885976	1	297	tags=30%, list=22%, signal=39%
GLYCEROLIPID METABOLISM	GLYCEROLIPID METABOLISM	Details ...	48	0.618368	1.10189	0.281	0.952557	1	102	tags=13%, list=8%, signal=13%
CYSTEINE AND METHIONINE METABOLISM	CYSTEINE AND METHIONINE METABOLISM		38	0.609854	1.08967	0.342	0.970133	1	349	tags=45%, list=26%, signal=59%
ALPHA-LINOLENIC ACID METABOLISM	ALPHA-LINOLENIC ACID METABOLISM		16	0.622663	1.08296	0.39257	0.958507	1	162	tags=19%, list=12%, signal=21%
PROPANOATE METABOLISM	PROPANOATE METABOLISM		30	0.591279	1.05909	0.418	1	1	166	tags=13%, list=13%, signal=15%
BETA-ALANINE METABOLISM	BETA-ALANINE METABOLISM		27	0.599491	1.05671	0.403403	0.994156	1	207	tags=19%, list=16%, signal=21%
GALACTOSE METABOLISM	GALACTOSE METABOLISM		26	0.585933	1.03498	0.444444	1	1	434	tags=46%, list=33%, signal=67%
FATTY ACID DEGRADATION	FATTY ACID DEGRADATION		34	0.577443	1.02667	0.463	1	1	329	tags=38%, list=25%, signal=50%
GLYCOSAMINOGLYCAN DEGRADATION	GLYCOSAMINOGLYCAN DEGRADATION		16	0.586127	1.02018	0.474798	1	1	356	tags=44%, list=27%, signal=59%
BIOSYNTHESIS OF UNSATURATED FATTY ACIDS	BIOSYNTHESIS OF UNSATURATED FATTY ACIDS		22	0.582846	1.01965	0.479438	0.999334	1	187	tags=27%, list=14%, signal=31%
ETHER LIPID METABOLISM	ETHER LIPID METABOLISM		35	0.575398	1.01958	0.484	0.965241	1	418	tags=40%, list=31%, signal=57%
PYRIMIDINE METABOLISM	PYRIMIDINE METABOLISM		95	0.557044	1.01095	0.479	0.965316	1	278	tags=27%, list=21%, signal=32%
OTHER GLYCAN DEGRADATION	OTHER GLYCAN DEGRADATION		17	0.564699	0.992015	0.50503	1	1	363	tags=47%, list=27%, signal=64%
PENTOSE AND GLUCURONATE INTERCONVERSIONS	PENTOSE AND GLUCURONATE INTERCONVERSIONS		16	0.567371	0.982093	0.540323	1	1	454	tags=44%, list=34%, signal=66%
SPHINGOLIPID METABOLISM	SPHINGOLIPID METABOLISM		42	0.544397	0.971403	0.577	1	1	150	tags=14%, list=11%, signal=16%
GLYOXYLATE AND DICARBOXYLATE METABOLISM	GLYOXYLATE AND DICARBOXYLATE METABOLISM		24	0.547665	0.960316	0.570571	1	1	456	tags=50%, list=34%, signal=75%
CITRATE CYCLE (TCA CYCLE)	CITRATE CYCLE (TCA CYCLE)		27	0.541152	0.960035	0.584585	0.988149	1	321	tags=48%, list=24%, signal=62%
VALINE, LEUCINE AND ISOLEUCINE DEGRADATION	VALINE, LEUCINE AND ISOLEUCINE DEGRADATION		44	0.510182	0.9143	0.702	1	1	279	tags=23%, list=21%, signal=28%
PURINE METABOLISM	PURINE METABOLISM		148	0.502555	0.914025	0.81	1	1	428	tags=36%, list=32%, signal=48%
GLYCOSPHINGOLIPID BIOSYNTHESIS - LACTO AND NEOLACTO SERIES	GLYCOSPHINGOLIPID BIOSYNTHESIS - LACTO AND NEOLACTO SERIES		22	0.515792	0.900332	0.667335	1	1	485	tags=36%, list=37%, signal=56%
SELENOCOMPOUND METABOLISM	SELENOCOMPOUND METABOLISM		15	0.488642	0.862096	0.686354	1	1	293	tags=27%, list=22%, signal=34%
AMINO SUGAR AND NUCLEOTIDE SUGAR METABOLISM	AMINO SUGAR AND NUCLEOTIDE SUGAR METABOLISM		46	0.452425	0.810821	0.862	1	1	598	tags=59%, list=45%, signal=103%
N-GLYCAN BIOSYNTHESIS	N-GLYCAN BIOSYNTHESIS		45	0.45382	0.804916	0.855	1	1	501	tags=44%, list=38%, signal=69%
LYSINE DEGRADATION	LYSINE DEGRADATION		52	0.451017	0.80481	0.903	1	1	426	tags=33%, list=32%, signal=46%
FOLATE BIOSYNTHESIS	FOLATE BIOSYNTHESIS		18	0.453936	0.797809	0.79397	1	1	393	tags=39%, list=30%, signal=54%
ONE CARBON POOL BY FOLATE	ONE CARBON POOL BY FOLATE		16	0.453287	0.787207	0.778226	1	1	610	tags=69%, list=46%, signal=126%
PORPHYRIN AND CHLOROPHYLL METABOLISM	PORPHYRIN AND CHLOROPHYLL METABOLISM		23	0.428833	0.762926	0.845846	1	1	413	tags=35%, list=31%, signal=50%
GLYCEROPHOSPHOLIPID METABOLISM	GLYCEROPHOSPHOLIPID METABOLISM		80	0.425628	0.760247	0.962	1	1	429	tags=29%, list=32%, signal=40%
RETINOL METABOLISM	RETINOL METABOLISM		20	0.411913	0.728581	0.856713	1	1	345	tags=25%, list=26%, signal=33%
GLYCINE, SERINE AND THREONINE METABOLISM	GLYCINE, SERINE AND THREONINE METABOLISM		32	0.407545	0.723576	0.925	1	1	433	tags=25%, list=33%, signal=36%
BUTANOATE METABOLISM	BUTANOATE METABOLISM		19	0.40752	0.71687	0.87827	1	1	175	tags=16%, list=13%, signal=18%
OTHER TYPES OF O-GLYCAN BIOSYNTHESIS	OTHER TYPES OF O-GLYCAN BIOSYNTHESIS		21	0.380312	0.672535	0.921765	1	1	536	tags=38%, list=40%, signal=63%
MUCIN TYPE O-GLYCAN BIOSYNTHESIS	MUCIN TYPE O-GLYCAN BIOSYNTHESIS		21	0.368121	0.65711	0.925777	1	1	771	tags=62%, list=58%, signal=145%
INOSITOL PHOSPHATE METABOLISM	INOSITOL PHOSPHATE METABOLISM		68	0.350031	0.629937	0.993	1	1	280	tags=13%, list=21%, signal=16%
PANTOTHENATE AND COA BIOSYNTHESIS	PANTOTHENATE AND COA BIOSYNTHESIS		18	0.35914	0.627819	0.945837	1	1	548	tags=44%, list=41%, signal=75%
STARCH AND SUCROSE METABOLISM	STARCH AND SUCROSE METABOLISM		24	0.347793	0.611712	0.965898	1	1	687	tags=50%, list=52%, signal=102%
GLYCOSAMINOGLYCAN BIOSYNTHESIS - CHONDROITIN SULFATE / DERMATAN SULFATE	GLYCOSAMINOGLYCAN BIOSYNTHESIS - CHONDROITIN SULFATE / DERMATAN SULFATE		18	0.34069	0.592711	0.953862	1	1	257	tags=17%, list=19%, signal=20%
TERPENOID BACKBONE BIOSYNTHESIS	TERPENOID BACKBONE BIOSYNTHESIS		21	0.335806	0.585583	0.958918	1	1	761	tags=71%, list=57%, signal=165%
STEROID BIOSYNTHESIS	STEROID BIOSYNTHESIS		16	0.330526	0.571551	0.968623	1	1	623	tags=50%, list=47%, signal=93%
STEROID HORMONE BIOSYNTHESIS	STEROID HORMONE BIOSYNTHESIS		23	0.292999	0.511197	0.98999	1	1	534	tags=22%, list=40%, signal=36%
MANNOSE TYPE O-GLYCAN BIOSYNTHESIS	MANNOSE TYPE O-GLYCAN BIOSYNTHESIS		17	0.28356	0.496604	0.9889	0.993211	1	160	tags=6%, list=12%, signal=7%

## Sheet: CAFs_MSC_iCAF_like
NAME	GS<br> follow link to MSigDB	GS DETAILS	SIZE	ES	NES	NOM p-val	FDR q-val	FWER p-val	RANK AT MAX	LEADING EDGE
OXIDATIVE PHOSPHORYLATION	OXIDATIVE PHOSPHORYLATION	Details ...	99	0.791179	1.61529	0	0.008	0.008	275	tags=71%, list=19%, signal=81%
NITROGEN METABOLISM	NITROGEN METABOLISM	Details ...	15	0.791318	1.50104	0.0101523	0.0791858	0.153	128	tags=20%, list=9%, signal=22%
METABOLISM OF XENOBIOTICS BY CYTOCHROME P450	METABOLISM OF XENOBIOTICS BY CYTOCHROME P450	Details ...	41	0.740734	1.47253	0	0.0938714	0.252	259	tags=41%, list=18%, signal=49%
DRUG METABOLISM - CYTOCHROME P450	DRUG METABOLISM - CYTOCHROME P450	Details ...	40	0.740843	1.47226	0.002	0.0709076	0.254	122	tags=25%, list=8%, signal=27%
ARACHIDONIC ACID METABOLISM	ARACHIDONIC ACID METABOLISM	Details ...	47	0.705114	1.42088	0.001	0.144385	0.528	146	tags=23%, list=10%, signal=25%
GLYCOLYSIS / GLUCONEOGENESIS	GLYCOLYSIS / GLUCONEOGENESIS	Details ...	56	0.693588	1.39062	0.001	0.200364	0.703	103	tags=21%, list=7%, signal=22%
GLUTATHIONE METABOLISM	GLUTATHIONE METABOLISM	Details ...	47	0.68709	1.38291	0.005	0.191791	0.745	146	tags=26%, list=10%, signal=27%
ARGININE BIOSYNTHESIS	ARGININE BIOSYNTHESIS	Details ...	18	0.723467	1.38093	0.0534274	0.172575	0.751	108	tags=17%, list=8%, signal=18%
PENTOSE AND GLUCURONATE INTERCONVERSIONS	PENTOSE AND GLUCURONATE INTERCONVERSIONS	Details ...	17	0.684483	1.29619	0.108761	0.446495	0.983	270	tags=35%, list=19%, signal=43%
SPHINGOLIPID METABOLISM	SPHINGOLIPID METABOLISM	Details ...	44	0.647245	1.28589	0.035	0.45271	0.987	117	tags=18%, list=8%, signal=19%
DRUG METABOLISM - OTHER ENZYMES	DRUG METABOLISM - OTHER ENZYMES	Details ...	53	0.634492	1.27081	0.035	0.482208	0.992	175	tags=25%, list=12%, signal=27%
TYROSINE METABOLISM	TYROSINE METABOLISM	Details ...	29	0.636702	1.24482	0.103103	0.572467	0.998	167	tags=17%, list=12%, signal=19%
ETHER LIPID METABOLISM	ETHER LIPID METABOLISM	Details ...	39	0.614214	1.21532	0.12	0.69251	1	99	tags=13%, list=7%, signal=13%
RETINOL METABOLISM	RETINOL METABOLISM	Details ...	36	0.591182	1.1588	0.208	1	1	56	tags=8%, list=4%, signal=8%
ARGININE AND PROLINE METABOLISM	ARGININE AND PROLINE METABOLISM	Details ...	41	0.574663	1.14584	0.226	1	1	325	tags=37%, list=23%, signal=46%
STEROID HORMONE BIOSYNTHESIS	STEROID HORMONE BIOSYNTHESIS	Details ...	30	0.574614	1.13162	0.286	1	1	402	tags=37%, list=28%, signal=50%
PYRUVATE METABOLISM	PYRUVATE METABOLISM	Details ...	34	0.567547	1.11456	0.301301	1	1	344	tags=35%, list=24%, signal=45%
TRYPTOPHAN METABOLISM	TRYPTOPHAN METABOLISM	Details ...	29	0.564149	1.11344	0.323	1	1	342	tags=38%, list=24%, signal=49%
CYSTEINE AND METHIONINE METABOLISM	CYSTEINE AND METHIONINE METABOLISM	Details ...	40	0.556431	1.11334	0.299	0.9963	1	155	tags=20%, list=11%, signal=22%
LINOLEIC ACID METABOLISM	LINOLEIC ACID METABOLISM	Details ...	18	0.575809	1.08893	0.370707	1	1	99	tags=11%, list=7%, signal=12%
ALANINE, ASPARTATE AND GLUTAMATE METABOLISM	ALANINE, ASPARTATE AND GLUTAMATE METABOLISM		33	0.540057	1.08049	0.37	1	1	142	tags=12%, list=10%, signal=13%
GALACTOSE METABOLISM	GALACTOSE METABOLISM		24	0.549039	1.06012	0.415493	1	1	62	tags=13%, list=4%, signal=13%
FATTY ACID DEGRADATION	FATTY ACID DEGRADATION		42	0.53212	1.05749	0.39	1	1	409	tags=43%, list=28%, signal=58%
OTHER GLYCAN DEGRADATION	OTHER GLYCAN DEGRADATION		17	0.55535	1.05506	0.448381	1	1	195	tags=24%, list=14%, signal=27%
FRUCTOSE AND MANNOSE METABOLISM	FRUCTOSE AND MANNOSE METABOLISM		28	0.537156	1.03872	0.449449	1	1	115	tags=11%, list=8%, signal=11%
GLYCEROLIPID METABOLISM	GLYCEROLIPID METABOLISM		55	0.515869	1.02602	0.452	1	1	296	tags=24%, list=21%, signal=29%
AMINO SUGAR AND NUCLEOTIDE SUGAR METABOLISM	AMINO SUGAR AND NUCLEOTIDE SUGAR METABOLISM		45	0.513841	1.01995	0.471	1	1	142	tags=16%, list=10%, signal=17%
N-GLYCAN BIOSYNTHESIS	N-GLYCAN BIOSYNTHESIS		48	0.506114	1.01951	0.48	1	1	473	tags=48%, list=33%, signal=69%
PROPANOATE METABOLISM	PROPANOATE METABOLISM		31	0.505225	0.999327	0.521	1	1	434	tags=35%, list=30%, signal=50%
CITRATE CYCLE (TCA CYCLE)	CITRATE CYCLE (TCA CYCLE)		27	0.503467	0.992749	0.538076	1	1	516	tags=70%, list=36%, signal=108%
GLYOXYLATE AND DICARBOXYLATE METABOLISM	GLYOXYLATE AND DICARBOXYLATE METABOLISM		26	0.511496	0.992468	0.535141	1	1	329	tags=35%, list=23%, signal=44%
GLYCOSAMINOGLYCAN DEGRADATION	GLYCOSAMINOGLYCAN DEGRADATION		17	0.513262	0.965698	0.588295	1	1	531	tags=59%, list=37%, signal=92%
FOLATE BIOSYNTHESIS	FOLATE BIOSYNTHESIS		20	0.496262	0.958539	0.603811	1	1	253	tags=25%, list=18%, signal=30%
GLYCOSPHINGOLIPID BIOSYNTHESIS - LACTO AND NEOLACTO SERIES	GLYCOSPHINGOLIPID BIOSYNTHESIS - LACTO AND NEOLACTO SERIES		24	0.489605	0.953778	0.58959	1	1	283	tags=17%, list=20%, signal=20%
GLYCOSPHINGOLIPID BIOSYNTHESIS - GANGLIO SERIES	GLYCOSPHINGOLIPID BIOSYNTHESIS - GANGLIO SERIES		15	0.503503	0.950434	0.59142	1	1	446	tags=40%, list=31%, signal=57%
PYRIMIDINE METABOLISM	PYRIMIDINE METABOLISM		96	0.463083	0.94459	0.681	1	1	321	tags=30%, list=22%, signal=36%
PENTOSE PHOSPHATE PATHWAY	PENTOSE PHOSPHATE PATHWAY		27	0.481382	0.931069	0.658659	1	1	675	tags=70%, list=47%, signal=130%
ALPHA-LINOLENIC ACID METABOLISM	ALPHA-LINOLENIC ACID METABOLISM		19	0.477962	0.925476	0.646231	1	1	566	tags=42%, list=39%, signal=69%
NICOTINATE AND NICOTINAMIDE METABOLISM	NICOTINATE AND NICOTINAMIDE METABOLISM		25	0.472677	0.915853	0.656313	1	1	149	tags=12%, list=10%, signal=13%
FATTY ACID ELONGATION	FATTY ACID ELONGATION		29	0.464064	0.91539	0.658	1	1	408	tags=41%, list=28%, signal=57%
MUCIN TYPE O-GLYCAN BIOSYNTHESIS	MUCIN TYPE O-GLYCAN BIOSYNTHESIS		28	0.456627	0.904471	0.681043	1	1	387	tags=25%, list=27%, signal=34%
BETA-ALANINE METABOLISM	BETA-ALANINE METABOLISM		31	0.437803	0.858265	0.763764	1	1	451	tags=35%, list=31%, signal=51%
STARCH AND SUCROSE METABOLISM	STARCH AND SUCROSE METABOLISM		23	0.433654	0.856157	0.729648	1	1	418	tags=35%, list=29%, signal=48%
HISTIDINE METABOLISM	HISTIDINE METABOLISM		20	0.445886	0.851244	0.730847	1	1	296	tags=25%, list=21%, signal=31%
BIOSYNTHESIS OF UNSATURATED FATTY ACIDS	BIOSYNTHESIS OF UNSATURATED FATTY ACIDS		22	0.427477	0.838435	0.751503	1	1	541	tags=50%, list=38%, signal=79%
MANNOSE TYPE O-GLYCAN BIOSYNTHESIS	MANNOSE TYPE O-GLYCAN BIOSYNTHESIS		18	0.433845	0.833321	0.736948	1	1	209	tags=11%, list=15%, signal=13%
PORPHYRIN AND CHLOROPHYLL METABOLISM	PORPHYRIN AND CHLOROPHYLL METABOLISM		24	0.425546	0.821759	0.777	1	1	363	tags=33%, list=25%, signal=44%
PURINE METABOLISM	PURINE METABOLISM		155	0.392436	0.808065	0.976	1	1	555	tags=41%, list=39%, signal=59%
GLYCOSAMINOGLYCAN BIOSYNTHESIS - CHONDROITIN SULFATE / DERMATAN SULFATE	GLYCOSAMINOGLYCAN BIOSYNTHESIS - CHONDROITIN SULFATE / DERMATAN SULFATE		19	0.41565	0.799708	0.788945	1	1	469	tags=47%, list=33%, signal=69%
GLYCEROPHOSPHOLIPID METABOLISM	GLYCEROPHOSPHOLIPID METABOLISM		87	0.379927	0.773636	0.947	1	1	137	tags=7%, list=10%, signal=7%
TERPENOID BACKBONE BIOSYNTHESIS	TERPENOID BACKBONE BIOSYNTHESIS		21	0.397538	0.768986	0.815816	1	1	481	tags=48%, list=33%, signal=71%
BUTANOATE METABOLISM	BUTANOATE METABOLISM		25	0.392269	0.765986	0.852705	1	1	312	tags=20%, list=22%, signal=25%
LYSINE DEGRADATION	LYSINE DEGRADATION		54	0.360962	0.730067	0.945	1	1	657	tags=54%, list=46%, signal=95%
SELENOCOMPOUND METABOLISM	SELENOCOMPOUND METABOLISM		15	0.382667	0.713837	0.84413	1	1	427	tags=40%, list=30%, signal=56%
OTHER TYPES OF O-GLYCAN BIOSYNTHESIS	OTHER TYPES OF O-GLYCAN BIOSYNTHESIS		22	0.359704	0.692407	0.895896	1	1	404	tags=27%, list=28%, signal=37%
VALINE, LEUCINE AND ISOLEUCINE DEGRADATION	VALINE, LEUCINE AND ISOLEUCINE DEGRADATION		47	0.339878	0.672036	0.967	1	1	623	tags=51%, list=43%, signal=87%
ONE CARBON POOL BY FOLATE	ONE CARBON POOL BY FOLATE		19	0.347951	0.664474	0.914744	1	1	578	tags=47%, list=40%, signal=78%
GLYCINE, SERINE AND THREONINE METABOLISM	GLYCINE, SERINE AND THREONINE METABOLISM		36	0.333058	0.657484	0.96	1	1	490	tags=25%, list=34%, signal=37%
GLYCOSAMINOGLYCAN BIOSYNTHESIS - HEPARAN SULFATE / HEPARIN	GLYCOSAMINOGLYCAN BIOSYNTHESIS - HEPARAN SULFATE / HEPARIN		20	0.270782	0.524576	0.983903	1	1	583	tags=40%, list=41%, signal=66%
STEROID BIOSYNTHESIS	STEROID BIOSYNTHESIS		19	0.273719	0.523389	0.972892	1	1	793	tags=58%, list=55%, signal=127%
GLYCOSYLPHOSPHATIDYLINOSITOL (GPI)-ANCHOR BIOSYNTHESIS	GLYCOSYLPHOSPHATIDYLINOSITOL (GPI)-ANCHOR BIOSYNTHESIS		24	0.263479	0.509327	0.985972	1	1	599	tags=38%, list=42%, signal=63%
PANTOTHENATE AND COA BIOSYNTHESIS	PANTOTHENATE AND COA BIOSYNTHESIS		18	0.261799	0.49816	0.984909	1	1	719	tags=44%, list=50%, signal=88%
INOSITOL PHOSPHATE METABOLISM	INOSITOL PHOSPHATE METABOLISM		73	0.225978	0.459629	1	0.995129	1	11	tags=1%, list=1%, signal=1%

## Sheet: CAFs_myCAF_like
NAME	GS<br> follow link to MSigDB	GS DETAILS	SIZE	ES	NES	NOM p-val	FDR q-val	FWER p-val	RANK AT MAX	LEADING EDGE
OXIDATIVE PHOSPHORYLATION	OXIDATIVE PHOSPHORYLATION	Details ...	101	0.799543	1.64045	0	0	0	253	tags=67%, list=17%, signal=76%
DRUG METABOLISM - CYTOCHROME P450	DRUG METABOLISM - CYTOCHROME P450	Details ...	40	0.736658	1.46594	0	0.0821861	0.149	135	tags=25%, list=9%, signal=27%
METABOLISM OF XENOBIOTICS BY CYTOCHROME P450	METABOLISM OF XENOBIOTICS BY CYTOCHROME P450	Details ...	44	0.726003	1.44597	0.001	0.0855003	0.224	189	tags=30%, list=13%, signal=33%
GLUTATHIONE METABOLISM	GLUTATHIONE METABOLISM	Details ...	47	0.682689	1.37296	0.007	0.234198	0.61	170	tags=32%, list=12%, signal=35%
GLYCOLYSIS / GLUCONEOGENESIS	GLYCOLYSIS / GLUCONEOGENESIS	Details ...	57	0.669611	1.35536	0.004	0.2481	0.715	227	tags=30%, list=16%, signal=34%
ARACHIDONIC ACID METABOLISM	ARACHIDONIC ACID METABOLISM	Details ...	46	0.667541	1.34872	0.006	0.235132	0.764	237	tags=26%, list=16%, signal=30%
ARGININE AND PROLINE METABOLISM	ARGININE AND PROLINE METABOLISM	Details ...	40	0.643867	1.2858	0.033	0.475562	0.969	211	tags=35%, list=14%, signal=40%
DRUG METABOLISM - OTHER ENZYMES	DRUG METABOLISM - OTHER ENZYMES	Details ...	53	0.634194	1.27157	0.022	0.493567	0.986	142	tags=23%, list=10%, signal=24%
PENTOSE AND GLUCURONATE INTERCONVERSIONS	PENTOSE AND GLUCURONATE INTERCONVERSIONS	Details ...	17	0.670541	1.26068	0.108543	0.499614	0.993	175	tags=24%, list=12%, signal=26%
NITROGEN METABOLISM	NITROGEN METABOLISM	Details ...	16	0.659695	1.25688	0.120812	0.469491	0.994	130	tags=13%, list=9%, signal=14%
ARGININE BIOSYNTHESIS	ARGININE BIOSYNTHESIS	Details ...	19	0.663366	1.25341	0.12173	0.44165	0.995	130	tags=16%, list=9%, signal=17%
TYROSINE METABOLISM	TYROSINE METABOLISM	Details ...	30	0.633981	1.24516	0.0711423	0.444012	0.997	189	tags=17%, list=13%, signal=19%
HISTIDINE METABOLISM	HISTIDINE METABOLISM	Details ...	19	0.639171	1.23521	0.14343	0.459335	0.998	211	tags=26%, list=14%, signal=30%
ETHER LIPID METABOLISM	ETHER LIPID METABOLISM	Details ...	37	0.608236	1.21644	0.111	0.516779	0.999	171	tags=16%, list=12%, signal=18%
SPHINGOLIPID METABOLISM	SPHINGOLIPID METABOLISM	Details ...	44	0.571337	1.13757	0.195	0.968041	1	161	tags=18%, list=11%, signal=20%
PYRUVATE METABOLISM	PYRUVATE METABOLISM	Details ...	34	0.569265	1.13656	0.228	0.914796	1	287	tags=32%, list=20%, signal=39%
TRYPTOPHAN METABOLISM	TRYPTOPHAN METABOLISM	Details ...	34	0.571134	1.13221	0.232	0.890455	1	211	tags=24%, list=14%, signal=27%
CYSTEINE AND METHIONINE METABOLISM	CYSTEINE AND METHIONINE METABOLISM	Details ...	41	0.561248	1.1197	0.236	0.926164	1	144	tags=22%, list=10%, signal=24%
GLYCOSAMINOGLYCAN DEGRADATION	GLYCOSAMINOGLYCAN DEGRADATION	Details ...	17	0.579798	1.10092	0.354839	0.996062	1	410	tags=53%, list=28%, signal=73%
N-GLYCAN BIOSYNTHESIS	N-GLYCAN BIOSYNTHESIS	Details ...	48	0.547755	1.09351	0.276	0.994052	1	404	tags=46%, list=28%, signal=61%
GALACTOSE METABOLISM	GALACTOSE METABOLISM		24	0.548569	1.0704	0.384	1	1	481	tags=54%, list=33%, signal=80%
GLYCOSPHINGOLIPID BIOSYNTHESIS - LACTO AND NEOLACTO SERIES	GLYCOSPHINGOLIPID BIOSYNTHESIS - LACTO AND NEOLACTO SERIES		25	0.542898	1.0598	0.41	1	1	364	tags=24%, list=25%, signal=31%
BETA-ALANINE METABOLISM	BETA-ALANINE METABOLISM		28	0.538053	1.05174	0.439	1	1	423	tags=39%, list=29%, signal=54%
AMINO SUGAR AND NUCLEOTIDE SUGAR METABOLISM	AMINO SUGAR AND NUCLEOTIDE SUGAR METABOLISM		46	0.518771	1.0438	0.4	1	1	508	tags=50%, list=35%, signal=74%
MUCIN TYPE O-GLYCAN BIOSYNTHESIS	MUCIN TYPE O-GLYCAN BIOSYNTHESIS		27	0.532644	1.04244	0.442	1	1	429	tags=41%, list=29%, signal=57%
STEROID HORMONE BIOSYNTHESIS	STEROID HORMONE BIOSYNTHESIS		34	0.51888	1.02848	0.454	1	1	168	tags=12%, list=12%, signal=13%
GLYCEROLIPID METABOLISM	GLYCEROLIPID METABOLISM		54	0.506786	1.01949	0.464	1	1	276	tags=22%, list=19%, signal=26%
LINOLEIC ACID METABOLISM	LINOLEIC ACID METABOLISM		18	0.531975	1.01653	0.490433	1	1	171	tags=11%, list=12%, signal=12%
PYRIMIDINE METABOLISM	PYRIMIDINE METABOLISM		97	0.489928	1.00518	0.505	1	1	379	tags=34%, list=26%, signal=43%
CITRATE CYCLE (TCA CYCLE)	CITRATE CYCLE (TCA CYCLE)		29	0.510623	1.00384	0.513513	1	1	548	tags=69%, list=38%, signal=108%
OTHER GLYCAN DEGRADATION	OTHER GLYCAN DEGRADATION		17	0.526581	1.00252	0.521565	1	1	221	tags=24%, list=15%, signal=27%
LYSINE DEGRADATION	LYSINE DEGRADATION		55	0.469089	0.94678	0.661	1	1	377	tags=35%, list=26%, signal=45%
GLYOXYLATE AND DICARBOXYLATE METABOLISM	GLYOXYLATE AND DICARBOXYLATE METABOLISM		26	0.481236	0.945453	0.619	1	1	458	tags=42%, list=31%, signal=61%
STARCH AND SUCROSE METABOLISM	STARCH AND SUCROSE METABOLISM		26	0.487176	0.943513	0.642643	1	1	481	tags=38%, list=33%, signal=56%
FATTY ACID DEGRADATION	FATTY ACID DEGRADATION		41	0.469663	0.942713	0.659	1	1	442	tags=41%, list=30%, signal=58%
GLYCOSPHINGOLIPID BIOSYNTHESIS - GANGLIO SERIES	GLYCOSPHINGOLIPID BIOSYNTHESIS - GANGLIO SERIES		15	0.501366	0.937464	0.636272	1	1	674	tags=73%, list=46%, signal=135%
ALANINE, ASPARTATE AND GLUTAMATE METABOLISM	ALANINE, ASPARTATE AND GLUTAMATE METABOLISM		34	0.472346	0.93044	0.67	1	1	229	tags=15%, list=16%, signal=17%
GLYCOSAMINOGLYCAN BIOSYNTHESIS - CHONDROITIN SULFATE / DERMATAN SULFATE	GLYCOSAMINOGLYCAN BIOSYNTHESIS - CHONDROITIN SULFATE / DERMATAN SULFATE		19	0.484824	0.928037	0.648241	1	1	522	tags=58%, list=36%, signal=89%
FATTY ACID ELONGATION	FATTY ACID ELONGATION		30	0.470244	0.921055	0.665	1	1	401	tags=40%, list=28%, signal=54%
FRUCTOSE AND MANNOSE METABOLISM	FRUCTOSE AND MANNOSE METABOLISM		31	0.467134	0.916013	0.692	1	1	508	tags=39%, list=35%, signal=58%
PENTOSE PHOSPHATE PATHWAY	PENTOSE PHOSPHATE PATHWAY		27	0.450962	0.882618	0.732465	1	1	496	tags=41%, list=34%, signal=61%
PURINE METABOLISM	PURINE METABOLISM		157	0.424715	0.881912	0.902	1	1	541	tags=40%, list=37%, signal=57%
NICOTINATE AND NICOTINAMIDE METABOLISM	NICOTINATE AND NICOTINAMIDE METABOLISM		25	0.444232	0.87066	0.756513	1	1	241	tags=24%, list=17%, signal=28%
RETINOL METABOLISM	RETINOL METABOLISM		38	0.434784	0.870078	0.777	1	1	189	tags=13%, list=13%, signal=15%
OTHER TYPES OF O-GLYCAN BIOSYNTHESIS	OTHER TYPES OF O-GLYCAN BIOSYNTHESIS		22	0.453457	0.870007	0.741968	1	1	579	tags=55%, list=40%, signal=89%
PROPANOATE METABOLISM	PROPANOATE METABOLISM		30	0.420335	0.836675	0.797798	1	1	442	tags=30%, list=30%, signal=42%
FOLATE BIOSYNTHESIS	FOLATE BIOSYNTHESIS		21	0.429648	0.826291	0.805806	1	1	628	tags=52%, list=43%, signal=91%
PANTOTHENATE AND COA BIOSYNTHESIS	PANTOTHENATE AND COA BIOSYNTHESIS		17	0.43708	0.820924	0.791541	1	1	588	tags=47%, list=40%, signal=78%
TERPENOID BACKBONE BIOSYNTHESIS	TERPENOID BACKBONE BIOSYNTHESIS		22	0.423601	0.816176	0.813814	1	1	791	tags=82%, list=54%, signal=176%
ALPHA-LINOLENIC ACID METABOLISM	ALPHA-LINOLENIC ACID METABOLISM		17	0.422605	0.798747	0.81571	1	1	573	tags=35%, list=39%, signal=57%
GLYCINE, SERINE AND THREONINE METABOLISM	GLYCINE, SERINE AND THREONINE METABOLISM		37	0.390109	0.766055	0.902	1	1	243	tags=11%, list=17%, signal=13%
GLYCOSAMINOGLYCAN BIOSYNTHESIS - HEPARAN SULFATE / HEPARIN	GLYCOSAMINOGLYCAN BIOSYNTHESIS - HEPARAN SULFATE / HEPARIN		22	0.375003	0.727702	0.907908	1	1	640	tags=50%, list=44%, signal=88%
BIOSYNTHESIS OF UNSATURATED FATTY ACIDS	BIOSYNTHESIS OF UNSATURATED FATTY ACIDS		22	0.374731	0.714505	0.911469	1	1	502	tags=41%, list=34%, signal=61%
PORPHYRIN AND CHLOROPHYLL METABOLISM	PORPHYRIN AND CHLOROPHYLL METABOLISM		24	0.363349	0.707366	0.913	1	1	398	tags=33%, list=27%, signal=45%
GLYCEROPHOSPHOLIPID METABOLISM	GLYCEROPHOSPHOLIPID METABOLISM		84	0.334588	0.686102	0.996	1	1	604	tags=35%, list=41%, signal=56%
MANNOSE TYPE O-GLYCAN BIOSYNTHESIS	MANNOSE TYPE O-GLYCAN BIOSYNTHESIS		19	0.352919	0.678895	0.920523	1	1	77	tags=5%, list=5%, signal=5%
BUTANOATE METABOLISM	BUTANOATE METABOLISM		24	0.350874	0.677952	0.933934	1	1	673	tags=38%, list=46%, signal=69%
VALINE, LEUCINE AND ISOLEUCINE DEGRADATION	VALINE, LEUCINE AND ISOLEUCINE DEGRADATION		47	0.332893	0.665288	0.981	1	1	767	tags=62%, list=53%, signal=126%
ONE CARBON POOL BY FOLATE	ONE CARBON POOL BY FOLATE		19	0.297926	0.564486	0.962814	1	1	913	tags=68%, list=63%, signal=181%
SELENOCOMPOUND METABOLISM	SELENOCOMPOUND METABOLISM		15	0.301676	0.562614	0.967611	1	1	708	tags=53%, list=49%, signal=103%
GLYCOSYLPHOSPHATIDYLINOSITOL (GPI)-ANCHOR BIOSYNTHESIS	GLYCOSYLPHOSPHATIDYLINOSITOL (GPI)-ANCHOR BIOSYNTHESIS		24	0.2746	0.530308	0.993	1	1	1017	tags=88%, list=70%, signal=285%
INOSITOL PHOSPHATE METABOLISM	INOSITOL PHOSPHATE METABOLISM		72	0.248022	0.502819	0.999	1	1	807	tags=49%, list=55%, signal=104%
STEROID BIOSYNTHESIS	STEROID BIOSYNTHESIS		19	0.23753	0.458034	0.99499	0.997313	1	896	tags=58%, list=61%, signal=148%

## Sheet: Endothelial
NAME	GS<br> follow link to MSigDB	GS DETAILS	SIZE	ES	NES	NOM p-val	FDR q-val	FWER p-val	RANK AT MAX	LEADING EDGE
OXIDATIVE PHOSPHORYLATION	OXIDATIVE PHOSPHORYLATION	Details ...	101	0.819379	1.5534	0	0.0100799	0.01	220	tags=63%, list=15%, signal=69%
METABOLISM OF XENOBIOTICS BY CYTOCHROME P450	METABOLISM OF XENOBIOTICS BY CYTOCHROME P450	Details ...	47	0.773395	1.43282	0.001	0.105804	0.187	110	tags=17%, list=7%, signal=18%
DRUG METABOLISM - CYTOCHROME P450	DRUG METABOLISM - CYTOCHROME P450	Details ...	44	0.756607	1.40941	0	0.116615	0.293	53	tags=11%, list=4%, signal=11%
ARACHIDONIC ACID METABOLISM	ARACHIDONIC ACID METABOLISM	Details ...	50	0.755678	1.40841	0.001	0.0907116	0.302	123	tags=18%, list=8%, signal=19%
STEROID HORMONE BIOSYNTHESIS	STEROID HORMONE BIOSYNTHESIS	Details ...	34	0.767583	1.40082	0.003003	0.0832042	0.336	111	tags=15%, list=7%, signal=16%
GLUTATHIONE METABOLISM	GLUTATHIONE METABOLISM	Details ...	49	0.745794	1.38316	0	0.0982233	0.444	98	tags=22%, list=7%, signal=23%
ARGININE BIOSYNTHESIS	ARGININE BIOSYNTHESIS	Details ...	20	0.725257	1.31894	0.062249	0.263634	0.844	191	tags=25%, list=13%, signal=28%
DRUG METABOLISM - OTHER ENZYMES	DRUG METABOLISM - OTHER ENZYMES	Details ...	56	0.692699	1.29754	0.007	0.319831	0.919	160	tags=23%, list=11%, signal=25%
GLYCOLYSIS / GLUCONEOGENESIS	GLYCOLYSIS / GLUCONEOGENESIS	Details ...	64	0.677938	1.27092	0.019	0.417174	0.978	92	tags=14%, list=6%, signal=14%
NICOTINATE AND NICOTINAMIDE METABOLISM	NICOTINATE AND NICOTINAMIDE METABOLISM	Details ...	25	0.649756	1.17813	0.183183	1	1	71	tags=12%, list=5%, signal=12%
ETHER LIPID METABOLISM	ETHER LIPID METABOLISM	Details ...	40	0.626005	1.15897	0.154	1	1	221	tags=20%, list=15%, signal=23%
GLYCOSAMINOGLYCAN DEGRADATION	GLYCOSAMINOGLYCAN DEGRADATION	Details ...	18	0.637216	1.13959	0.286861	1	1	263	tags=33%, list=18%, signal=40%
PHENYLALANINE METABOLISM	PHENYLALANINE METABOLISM	Details ...	16	0.640618	1.13795	0.305051	1	1	176	tags=13%, list=12%, signal=14%
PYRIMIDINE METABOLISM	PYRIMIDINE METABOLISM	Details ...	97	0.601068	1.13252	0.112	1	1	296	tags=32%, list=20%, signal=37%
SPHINGOLIPID METABOLISM	SPHINGOLIPID METABOLISM	Details ...	46	0.611462	1.13048	0.202	1	1	280	tags=26%, list=19%, signal=31%
FATTY ACID ELONGATION	FATTY ACID ELONGATION	Details ...	30	0.615001	1.1246	0.283	1	1	253	tags=37%, list=17%, signal=43%
PENTOSE AND GLUCURONATE INTERCONVERSIONS	PENTOSE AND GLUCURONATE INTERCONVERSIONS	Details ...	18	0.614531	1.1059	0.347083	1	1	315	tags=33%, list=21%, signal=42%
ALANINE, ASPARTATE AND GLUTAMATE METABOLISM	ALANINE, ASPARTATE AND GLUTAMATE METABOLISM	Details ...	32	0.602714	1.10303	0.305305	1	1	145	tags=13%, list=10%, signal=14%
ARGININE AND PROLINE METABOLISM	ARGININE AND PROLINE METABOLISM	Details ...	45	0.589336	1.0924	0.309	1	1	299	tags=27%, list=20%, signal=32%
PYRUVATE METABOLISM	PYRUVATE METABOLISM	Details ...	37	0.578688	1.06954	0.359	1	1	307	tags=30%, list=21%, signal=37%
CYSTEINE AND METHIONINE METABOLISM	CYSTEINE AND METHIONINE METABOLISM		42	0.564501	1.03976	0.425	1	1	329	tags=29%, list=22%, signal=36%
PENTOSE PHOSPHATE PATHWAY	PENTOSE PHOSPHATE PATHWAY		28	0.5666	1.03607	0.454	1	1	218	tags=21%, list=15%, signal=25%
GLYCEROLIPID METABOLISM	GLYCEROLIPID METABOLISM		55	0.547357	1.02372	0.456	1	1	358	tags=31%, list=24%, signal=39%
TRYPTOPHAN METABOLISM	TRYPTOPHAN METABOLISM		37	0.54842	1.00436	0.509	1	1	317	tags=24%, list=21%, signal=30%
FRUCTOSE AND MANNOSE METABOLISM	FRUCTOSE AND MANNOSE METABOLISM		32	0.540916	0.993312	0.538	1	1	354	tags=25%, list=24%, signal=32%
TYROSINE METABOLISM	TYROSINE METABOLISM		32	0.53807	0.983571	0.58	1	1	260	tags=13%, list=17%, signal=15%
PURINE METABOLISM	PURINE METABOLISM		160	0.513686	0.976379	0.619	1	1	341	tags=28%, list=23%, signal=32%
FOLATE BIOSYNTHESIS	FOLATE BIOSYNTHESIS		23	0.535525	0.971507	0.574724	1	1	449	tags=39%, list=30%, signal=55%
PRIMARY BILE ACID BIOSYNTHESIS	PRIMARY BILE ACID BIOSYNTHESIS		16	0.544006	0.969617	0.590313	1	1	144	tags=13%, list=10%, signal=14%
CITRATE CYCLE (TCA CYCLE)	CITRATE CYCLE (TCA CYCLE)		29	0.526984	0.966471	0.608609	1	1	667	tags=83%, list=45%, signal=147%
N-GLYCAN BIOSYNTHESIS	N-GLYCAN BIOSYNTHESIS		48	0.520501	0.966295	0.61	1	1	364	tags=40%, list=24%, signal=51%
LINOLEIC ACID METABOLISM	LINOLEIC ACID METABOLISM		20	0.536565	0.962858	0.593781	1	1	93	tags=5%, list=6%, signal=5%
PROPANOATE METABOLISM	PROPANOATE METABOLISM		32	0.508228	0.938421	0.648	1	1	107	tags=9%, list=7%, signal=10%
TERPENOID BACKBONE BIOSYNTHESIS	TERPENOID BACKBONE BIOSYNTHESIS		22	0.510577	0.9354	0.623	1	1	370	tags=36%, list=25%, signal=48%
BIOSYNTHESIS OF UNSATURATED FATTY ACIDS	BIOSYNTHESIS OF UNSATURATED FATTY ACIDS		23	0.506757	0.931294	0.633902	1	1	424	tags=35%, list=28%, signal=48%
GLYOXYLATE AND DICARBOXYLATE METABOLISM	GLYOXYLATE AND DICARBOXYLATE METABOLISM		25	0.506581	0.922642	0.674	1	1	486	tags=48%, list=33%, signal=70%
BETA-ALANINE METABOLISM	BETA-ALANINE METABOLISM		30	0.488983	0.902724	0.714715	1	1	299	tags=27%, list=20%, signal=33%
FATTY ACID DEGRADATION	FATTY ACID DEGRADATION		40	0.471089	0.869273	0.794	1	1	589	tags=52%, list=39%, signal=84%
INOSITOL PHOSPHATE METABOLISM	INOSITOL PHOSPHATE METABOLISM		72	0.461613	0.861427	0.871	1	1	200	tags=15%, list=13%, signal=17%
PORPHYRIN AND CHLOROPHYLL METABOLISM	PORPHYRIN AND CHLOROPHYLL METABOLISM		26	0.478394	0.857666	0.782783	1	1	605	tags=50%, list=41%, signal=83%
LYSINE DEGRADATION	LYSINE DEGRADATION		55	0.451326	0.844993	0.862	1	1	693	tags=62%, list=46%, signal=111%
STARCH AND SUCROSE METABOLISM	STARCH AND SUCROSE METABOLISM		28	0.460266	0.84307	0.797	1	1	507	tags=32%, list=34%, signal=48%
RETINOL METABOLISM	RETINOL METABOLISM		39	0.451644	0.838535	0.835	1	1	517	tags=26%, list=35%, signal=38%
GALACTOSE METABOLISM	GALACTOSE METABOLISM		28	0.451567	0.833447	0.798	1	1	514	tags=39%, list=34%, signal=59%
GLYCEROPHOSPHOLIPID METABOLISM	GLYCEROPHOSPHOLIPID METABOLISM		87	0.420327	0.78927	0.964	1	1	609	tags=44%, list=41%, signal=69%
MUCIN TYPE O-GLYCAN BIOSYNTHESIS	MUCIN TYPE O-GLYCAN BIOSYNTHESIS		28	0.419065	0.765405	0.884	1	1	723	tags=50%, list=48%, signal=95%
BUTANOATE METABOLISM	BUTANOATE METABOLISM		26	0.423159	0.764923	0.891892	1	1	345	tags=19%, list=23%, signal=25%
ALPHA-LINOLENIC ACID METABOLISM	ALPHA-LINOLENIC ACID METABOLISM		19	0.41643	0.747084	0.863591	1	1	93	tags=5%, list=6%, signal=6%
GLYCOSPHINGOLIPID BIOSYNTHESIS - GANGLIO SERIES	GLYCOSPHINGOLIPID BIOSYNTHESIS - GANGLIO SERIES		15	0.421045	0.740423	0.855116	1	1	789	tags=67%, list=53%, signal=140%
SELENOCOMPOUND METABOLISM	SELENOCOMPOUND METABOLISM		15	0.407857	0.733048	0.844444	1	1	696	tags=60%, list=47%, signal=111%
AMINO SUGAR AND NUCLEOTIDE SUGAR METABOLISM	AMINO SUGAR AND NUCLEOTIDE SUGAR METABOLISM		47	0.392947	0.731392	0.954	1	1	557	tags=36%, list=37%, signal=56%
OTHER TYPES OF O-GLYCAN BIOSYNTHESIS	OTHER TYPES OF O-GLYCAN BIOSYNTHESIS		22	0.405183	0.730645	0.884654	1	1	730	tags=64%, list=49%, signal=123%
OTHER GLYCAN DEGRADATION	OTHER GLYCAN DEGRADATION		17	0.379827	0.683347	0.90433	1	1	831	tags=76%, list=56%, signal=171%
GLYCOSAMINOGLYCAN BIOSYNTHESIS - CHONDROITIN SULFATE / DERMATAN SULFATE	GLYCOSAMINOGLYCAN BIOSYNTHESIS - CHONDROITIN SULFATE / DERMATAN SULFATE		20	0.3741	0.668088	0.923695	1	1	289	tags=25%, list=19%, signal=31%
PANTOTHENATE AND COA BIOSYNTHESIS	PANTOTHENATE AND COA BIOSYNTHESIS		19	0.373129	0.664656	0.933868	1	1	608	tags=37%, list=41%, signal=61%
STEROID BIOSYNTHESIS	STEROID BIOSYNTHESIS		19	0.367966	0.657828	0.926559	1	1	362	tags=26%, list=24%, signal=34%
HISTIDINE METABOLISM	HISTIDINE METABOLISM		23	0.362493	0.657201	0.935	1	1	613	tags=30%, list=41%, signal=51%
GLYCOSPHINGOLIPID BIOSYNTHESIS - LACTO AND NEOLACTO SERIES	GLYCOSPHINGOLIPID BIOSYNTHESIS - LACTO AND NEOLACTO SERIES		25	0.352994	0.643567	0.953862	1	1	468	tags=28%, list=31%, signal=40%
GLYCINE, SERINE AND THREONINE METABOLISM	GLYCINE, SERINE AND THREONINE METABOLISM		35	0.345712	0.633217	0.974975	1	1	530	tags=23%, list=36%, signal=35%
ONE CARBON POOL BY FOLATE	ONE CARBON POOL BY FOLATE		19	0.347723	0.617394	0.951759	1	1	848	tags=63%, list=57%, signal=144%
GLYCOSAMINOGLYCAN BIOSYNTHESIS - HEPARAN SULFATE / HEPARIN	GLYCOSAMINOGLYCAN BIOSYNTHESIS - HEPARAN SULFATE / HEPARIN		23	0.335473	0.607112	0.960922	1	1	660	tags=39%, list=44%, signal=69%
VALINE, LEUCINE AND ISOLEUCINE DEGRADATION	VALINE, LEUCINE AND ISOLEUCINE DEGRADATION		47	0.31877	0.595426	0.991	1	1	791	tags=60%, list=53%, signal=123%
GLYCOSYLPHOSPHATIDYLINOSITOL (GPI)-ANCHOR BIOSYNTHESIS	GLYCOSYLPHOSPHATIDYLINOSITOL (GPI)-ANCHOR BIOSYNTHESIS		24	0.312043	0.568068	0.975976	0.99861	1	1028	tags=96%, list=69%, signal=303%
MANNOSE TYPE O-GLYCAN BIOSYNTHESIS	MANNOSE TYPE O-GLYCAN BIOSYNTHESIS		19	0.187736	0.337812	1	0.999984	1	1134	tags=79%, list=76%, signal=325%
