# Supplementary material for: Longitudinal molecular profiling elucidates immunometabolism dynamics in breast cancer
Source: Nat Commun. 2024 May 7;15:3837. doi: 10.1038/s41467-024-47932-y (PMC11076527; doi:10.1038/s41467-024-47932-y)
Supplement: Supplementary file 14 — Supplementary Data 11 [file 41467_2024_47932_MOESM14_ESM.xlsx]

## Sheet: setSources
Source	SetName
Senbabaoglu	Angiogenesis
Senbabaoglu	APM1
Senbabaoglu	APM2
Wolf	ICS5_score
Wolf	LIexpression_score
Wolf	Chemokine12_score
Wolf	NHI_5gene_score
Wolf	CD68
Wolf	CD8A
Wolf	PD1_data
Wolf	PDL1_data
Wolf	PD1_PDL1_score
Wolf	CTLA4_data
Wolf	Bcell_mg_IGJ
Wolf	Bcell_receptors_score
Wolf	STAT1_score
Wolf	CSF1_response
Wolf	TcClassII_score
Wolf	IL12_score_21050467
Wolf	IL4_score_21050467
Wolf	IL2_score_21050467
Wolf	IL13_score_21050467
Wolf	IFNG_score_21050467
Wolf	TGFB_score_21050467
Wolf	TREM1_data
Wolf	DAP12_data
Wolf	Tcell_receptors_score
Wolf	IL8_21978456
Wolf	IFN_21978456
Wolf	MHC1_21978456
Wolf	MHC2_21978456
Wolf	Bcell_21978456
Wolf	Tcell_21978456
Wolf	CD103pos_mean_25446897
Wolf	CD103neg_mean_25446897
Wolf	IgG_19272155
Wolf	Interferon_19272155
Wolf	LCK_19272155
Wolf	MHC.I_19272155
Wolf	MHC.II_19272155
Wolf	STAT1_19272155
Wolf	Troester_WoundSig_19887484
Wolf	MDACC.FNA.1_20805453
Wolf	IGG_Cluster_21214954
Wolf	Minterferon_Cluster_21214954
Wolf	Immune_cell_Cluster_21214954
Wolf	MCD3_CD8_21214954
Wolf	Interferon_Cluster_21214954
Wolf	B_cell_PCA_16704732
Wolf	CD8_PCA_16704732
Wolf	GRANS_PCA_16704732
Wolf	LYMPHS_PCA_16704732
Wolf	T_cell_PCA_16704732
Wolf	TGFB_PCA_17349583
Wolf	Rotterdam_ERneg_PCA_15721472
Wolf	HER2_Immune_PCA_18006808
Wolf	IR7_score
Wolf	Buck14_score
Wolf	TAMsurr_score
Wolf	Immune_NSCLC_score
Wolf	Module3_IFN_score
Wolf	Module4_TcellBcell_score
Wolf	Module5_TcellBcell_score
Wolf	Module11_Prolif_score
Wolf	GP11_Immune_IFN
Wolf	KEGG_HEMATOPOIETIC_CELL_LINEAGE
Wolf	CD8_CD68_ratio
Wolf	TAMsurr_TcClassII_ratio
Wolf	CHANG_CORE_SERUM_RESPONSE_UP
Wolf	CSR_Activated_15701700
Wolf	CD103pos_CD103neg_ratio_25446897
Attractors	LYM
Attractors	IFIT3
Attractors	G_GIMAP4
Attractors	G_HLA-DPA1
Attractors	G_SLAMF6
Attractors	G_LILRB4
Attractors	G_SIGLEC9
Attractors	G_CYTH4
Attractors	G_CD3E
ICR	ICR_SCORE
ICR	ICR_INHIB_SCORE
ICR	ICR_ACT_SCORE
c7atoms	C7_Atom_1
c7atoms	C7_Atom_2
c7atoms	C7_Atom_3
c7atoms	C7_Atom_4
c7atoms	C7_Atom_5
c7atoms	C7_Atom_6
c7atoms	C7_Atom_7
c7atoms	C7_Atom_8
c7atoms	C7_Atom_9
c7atoms	C7_Atom_10
c7atoms	C7_Atom_11
c7atoms	C7_Atom_12
c7atoms	C7_Atom_13
c7atoms	C7_Atom_14
c7atoms	C7_Atom_15
c7atoms	C7_Atom_16
c7atoms	C7_Atom_17
c7atoms	C7_Atom_18
c7atoms	C7_Atom_19
c7atoms	C7_Atom_20
c7atoms	C7_Atom_21
c7atoms	C7_Atom_22
c7atoms	C7_Atom_23
c7atoms	C7_Atom_24
c7atoms	C7_Atom_25
c7atoms	C7_Atom_26
c7atoms	C7_Atom_27
c7atoms	C7_Atom_28
c7atoms	C7_Atom_29
c7atoms	C7_Atom_30
c7atoms	C7_Atom_31
c7atoms	C7_Atom_32
Bindea	aDC
Bindea	B cells
Bindea	CD8 T cells
Bindea	Cytotoxic cells
Bindea	DC
Bindea	Eosinophils
Bindea	iDC
Bindea	Lymph vessels
Bindea	Macrophages
Bindea	Mast cells
Bindea	Neutrophils
Bindea	NK CD56bright cells
Bindea	NK CD56dim cells
Bindea	NK cells
Bindea	pDC
Bindea	T cells
Bindea	T helper cells
Bindea	Tcm cells
Bindea	Tem cells
Bindea	Tfh cells
Bindea	Tgd cells
Bindea	Th1 cells
Bindea	Th17 cells
Bindea	Th2 cells
Bindea	Treg cells
Cibersort	B.cells.naive
Cibersort	B.cells.memory
Cibersort	Plasma.cells
Cibersort	T.cells.CD8
Cibersort	T.cells.CD4.naive
Cibersort	T.cells.CD4.memory.resting
Cibersort	T.cells.CD4.memory.activated
Cibersort	T.cells.follicular.helper
Cibersort	T.cells.regulatory..Tregs.
Cibersort	T.cells.gamma.delta
Cibersort	NK.cells.resting
Cibersort	NK.cells.activated
Cibersort	Monocytes
Cibersort	Macrophages.M0
Cibersort	Macrophages.M1
Cibersort	Macrophages.M2
Cibersort	Dendritic.cells.resting
Cibersort	Dendritic.cells.activated
Cibersort	Mast.cells.resting
Cibersort	Mast.cells.activated

## Sheet: Genes
SetName	Gene
IR7_score	C1QA
IR7_score	IGLC2
IR7_score	LY9
IR7_score	TNFRSF17
IR7_score	SPP1
IR7_score	XCL2
IR7_score	HLA-F
Buck14_score	CXCL13
Buck14_score	CLIC5
Buck14_score	RGS4
Buck14_score	RPS28
Buck14_score	RFX7
Buck14_score	EXOC7
Buck14_score	HAPLN1
Buck14_score	ZNF3
Buck14_score	SSX3
Buck14_score	HRBL
Buck14_score	PRRG3
Buck14_score	ABO
Buck14_score	PRTN3
Buck14_score	MATN1
ICS5_score	CXCL13
ICS5_score	CLIC5
ICS5_score	HLA-F
ICS5_score	TNFRSF17
ICS5_score	XCL2
LIexpression_score	CCL5
LIexpression_score	CD19
LIexpression_score	CD37
LIexpression_score	CD3D
LIexpression_score	CD3E
LIexpression_score	CD3G
LIexpression_score	CD3Z
LIexpression_score	CD79A
LIexpression_score	CD79B
LIexpression_score	CD8A
LIexpression_score	CD8B1
LIexpression_score	IGHG3
LIexpression_score	IGJ
LIexpression_score	IGLC1
LIexpression_score	CD14
LIexpression_score	LCK
LIexpression_score	LTB
LIexpression_score	MS4A1
Chemokine12_score	CCL2
Chemokine12_score	CCL3
Chemokine12_score	CCL4
Chemokine12_score	CCL5
Chemokine12_score	CCL8
Chemokine12_score	CCL18
Chemokine12_score	CCL19
Chemokine12_score	CCL21
Chemokine12_score	CXCL9
Chemokine12_score	CXCL10
Chemokine12_score	CXCL11
Chemokine12_score	CXCL13
NHI_5gene_score	IGK@
NHI_5gene_score	GBP1
NHI_5gene_score	STAT1
NHI_5gene_score	IGLL5
NHI_5gene_score	OCLN
CD68	CD68
CD8A	CD8A
CD8_CD68_ratio	CD8A
CD8_CD68_ratio	CD68
PD1_data	PDCD1
PDL1_data	CD274
PD1_PDL1_score	PDCD1
PD1_PDL1_score	CD274
CTLA4_data	CTLA4
Bcell_mg_IGJ	IGL@
Bcell_mg_IGJ	IGHM
Bcell_mg_IGJ	IGHG3
Bcell_mg_IGJ	IGHV1-69
Bcell_mg_IGJ	LOC652128
Bcell_mg_IGJ	IGKC
Bcell_mg_IGJ	IGLJ3
Bcell_mg_IGJ	IGJ
Bcell_mg_IGJ	IL8
Bcell_mg_IGJ	NTN2L
Bcell_mg_IGJ	CTA-246H3.1
Bcell_mg_IGJ	IGKV1D-13
Bcell_mg_IGJ	IFI6
Bcell_mg_IGJ	IGHA1
Bcell_mg_IGJ	IGKV1OR2-108
Bcell_mg_IGJ	IGKV1OR15-118
Bcell_receptors_score	CD19
Bcell_receptors_score	CD1C
Bcell_receptors_score	CD1D
Bcell_receptors_score	CD20
Bcell_receptors_score	CD200
Bcell_receptors_score	CD22
Bcell_receptors_score	CD24
Bcell_receptors_score	CD38
Bcell_receptors_score	CD72
Bcell_receptors_score	CD74
Bcell_receptors_score	CD79A
Bcell_receptors_score	CD79B
Bcell_receptors_score	CD83
Bcell_receptors_score	CD86
Bcell_receptors_score	FCGR2B
STAT1_score	STAT1
STAT1_score	CXCL10
STAT1_score	TAP1
STAT1_score	CXCL11
STAT1_score	INDO
STAT1_score	CXCL9
STAT1_score	MX1
STAT1_score	LAMP3
STAT1_score	ISG15
STAT1_score	RTP4
STAT1_score	HERC6
STAT1_score	IFI44L
STAT1_score	MX2
STAT1_score	IFIT3
STAT1_score	HERC5
STAT1_score	RSAD2
STAT1_score	DDX58
STAT1_score	CCL5
STAT1_score	ADAMDEC1
STAT1_score	CD2
STAT1_score	HCP5
STAT1_score	NMI
STAT1_score	SPOCK2
STAT1_score	CCL8
STAT1_score	TRIM22
STAT1_score	LYZ
STAT1_score	IRF1
STAT1_score	LAG3
STAT1_score	PSCDBP
STAT1_score	TFEC
STAT1_score	UBD
STAT1_score	SP140
STAT1_score	CTSC
STAT1_score	IFI6
STAT1_score	PLA2G7
STAT1_score	CD3G
STAT1_score	ECGF1
STAT1_score	PLAC8
STAT1_score	FGL2
STAT1_score	GZMK
STAT1_score	CD48
STAT1_score	STAT4
STAT1_score	GPR18
STAT1_score	P2RX5
STAT1_score	IFI30
STAT1_score	SH2D1A
STAT1_score	LAPTM5
STAT1_score	CD69
STAT1_score	PTPN7
STAT1_score	IRF8
STAT1_score	PIM2
STAT1_score	ETV7
STAT1_score	GPR171
STAT1_score	PSME1
STAT1_score	BIRC3
STAT1_score	FASLG
STAT1_score	IFITM1
STAT1_score	IFIT5
STAT1_score	ITGB2
STAT1_score	BTN3A2
STAT1_score	HCLS1
STAT1_score	SECTM1
STAT1_score	ARHGAP15
STAT1_score	KLRK1
STAT1_score	IGSF6
STAT1_score	EBI2
STAT1_score	SNX10
STAT1_score	BST2
STAT1_score	APOC1
STAT1_score	ZC3HAV1
STAT1_score	DDAH2
STAT1_score	LILRA4
STAT1_score	EBI3
STAT1_score	KLRC3
STAT1_score	CLEC4A
STAT1_score	CD40LG
STAT1_score	VAV1
STAT1_score	GLRX
STAT1_score	ACP5
STAT1_score	RFX5
STAT1_score	CECR1
STAT1_score	TRAF3
STAT1_score	RAB8A
STAT1_score	IL18
STAT1_score	EFNA1
STAT1_score	RASGRP1
STAT1_score	REC8L1
STAT1_score	CCRL2
STAT1_score	DNAL4
CSF1_response	CORO1A
CSF1_response	MNDA
CSF1_response	CCRL2
CSF1_response	SLC7A7
CSF1_response	HLA-DMA
CSF1_response	FYB
CSF1_response	RNASE6
CSF1_response	TLR2
CSF1_response	CTSC
CSF1_response	LILRB4
CSF1_response	PSCDBP
CSF1_response	CTSS
CSF1_response	RASSF4
CSF1_response	MSN
CSF1_response	CYBB
CSF1_response	LAPTM5
CSF1_response	DOCK2
CSF1_response	FCGR1A
CSF1_response	EVI2B
CSF1_response	ADCY7
CSF1_response	CD48
CSF1_response	ARHGAP15
CSF1_response	ARRB2
CSF1_response	SYK
CSF1_response	BTK
CSF1_response	TNFAIP3
CSF1_response	FCGR2A
CSF1_response	VSIG4
CSF1_response	FPRL2
CSF1_response	IL10RA
CSF1_response	IFI16
CSF1_response	ITGB2
CSF1_response	IL7R
CSF1_response	TBXAS1
CSF1_response	FMNL1
CSF1_response	FLI1
CSF1_response	RASSF2
CSF1_response	LYZ
CSF1_response	CD163
CSF1_response	CD97
CSF1_response	CCL2
CSF1_response	FCGR2B
CSF1_response	MERTK
CSF1_response	CD84
CSF1_response	CD53
CSF1_response	CD86
CSF1_response	HMHA1
CSF1_response	CTSL
CSF1_response	EVI2A
CSF1_response	TNFRSF1B
CSF1_response	CXCR4
CSF1_response	LCP1
CSF1_response	SAMHD1
CSF1_response	CPVL
CSF1_response	HLA-DRB1
CSF1_response	C13orf18
CSF1_response	GIMAP4
CSF1_response	SAMSN1
CSF1_response	PLCG2
CSF1_response	OSBPL3
CSF1_response	CD8A
CSF1_response	RUNX3
CSF1_response	FCGR3A
CSF1_response	AMPD3
CSF1_response	MYO1F
CSF1_response	CECR1
CSF1_response	LYN
CSF1_response	MPP1
CSF1_response	LRMP
CSF1_response	FGL2
CSF1_response	NCKAP1L
CSF1_response	HCLS1
CSF1_response	SELL
CSF1_response	CASP1
CSF1_response	SELPLG
CSF1_response	CD33
CSF1_response	GPNMB
CSF1_response	NCF2
CSF1_response	FNBP1
CSF1_response	IL18
CSF1_response	B2M
CSF1_response	SP140
CSF1_response	FCER1G
CSF1_response	LCP2
CSF1_response	LY86
CSF1_response	LAIR1
CSF1_response	IFI30
CSF1_response	TNFSF13B
CSF1_response	LST1
CSF1_response	FGR
CSF1_response	NPL
CSF1_response	PLEK
CSF1_response	CCL5
CSF1_response	PTPRC
CSF1_response	GNPTAB
CSF1_response	SLC1A3
CSF1_response	HCK
CSF1_response	NPC2
CSF1_response	C3AR1
CSF1_response	PIK3CG
CSF1_response	DAPK1
CSF1_response	ALOX5AP
CSF1_response	CSF1R
CSF1_response	CUGBP2
CSF1_response	APOE
CSF1_response	APOC1
CSF1_response	CD52
CSF1_response	LHFPL2
CSF1_response	C1orf54
CSF1_response	IKZF1
CSF1_response	SH2B3
CSF1_response	WIPF1
Module3_IFN_score	IFI44
Module3_IFN_score	IFI44L
Module3_IFN_score	DDX58
Module3_IFN_score	IFI6
Module3_IFN_score	IFI27
Module3_IFN_score	IFIT2
Module3_IFN_score	IFIT1
Module3_IFN_score	IFIT3
Module3_IFN_score	CXCL10
Module3_IFN_score	MX1
Module3_IFN_score	OAS1
Module3_IFN_score	OAS2
Module3_IFN_score	OAS3
Module3_IFN_score	HERC5
Module3_IFN_score	SAMD9
Module3_IFN_score	HERC6
Module3_IFN_score	DDX60
Module3_IFN_score	RTP4
Module3_IFN_score	IFIH1
Module3_IFN_score	STAT1
Module3_IFN_score	TAP1
Module3_IFN_score	OASL
Module3_IFN_score	RSAD2
Module3_IFN_score	ISG15
Module4_TcellBcell_score	CD96
Module4_TcellBcell_score	CD52
Module4_TcellBcell_score	SEMA4D
Module4_TcellBcell_score	CXCL13
Module4_TcellBcell_score	SP140
Module4_TcellBcell_score	CCR7
Module4_TcellBcell_score	CTSW
Module4_TcellBcell_score	DOCK2
Module4_TcellBcell_score	EVI2B
Module4_TcellBcell_score	FCN1
Module4_TcellBcell_score	KLRK1
Module4_TcellBcell_score	FLI1
Module4_TcellBcell_score	PLCL2
Module4_TcellBcell_score	FYB
Module4_TcellBcell_score	IPCEF1
Module4_TcellBcell_score	PPP1R16B
Module4_TcellBcell_score	CCDC69
Module4_TcellBcell_score	STAP1
Module4_TcellBcell_score	GPR18
Module4_TcellBcell_score	ICOS
Module4_TcellBcell_score	GPR171
Module4_TcellBcell_score	GZMA
Module4_TcellBcell_score	GZMB
Module4_TcellBcell_score	GZMK
Module4_TcellBcell_score	IGJ
Module4_TcellBcell_score	IL2RB
Module4_TcellBcell_score	IL2RG
Module4_TcellBcell_score	IL7R
Module4_TcellBcell_score	ITGA4
Module4_TcellBcell_score	ITK
Module4_TcellBcell_score	KLRB1
Module4_TcellBcell_score	LCK
Module4_TcellBcell_score	LGALS2
Module4_TcellBcell_score	LRMP
Module4_TcellBcell_score	LTB
Module4_TcellBcell_score	SH2D1A
Module4_TcellBcell_score	CXCL9
Module4_TcellBcell_score	NCF4
Module4_TcellBcell_score	GIMAP6
Module4_TcellBcell_score	IL21R
Module4_TcellBcell_score	TRAT1
Module4_TcellBcell_score	PLAC8
Module4_TcellBcell_score	UBASH3A
Module4_TcellBcell_score	POU2AF1
Module4_TcellBcell_score	RHOF
Module4_TcellBcell_score	LAX1
Module4_TcellBcell_score	BANK1
Module4_TcellBcell_score	SIRPG
Module4_TcellBcell_score	PRF1
Module4_TcellBcell_score	DOCK10
Module4_TcellBcell_score	PRKCB
Module4_TcellBcell_score	CRTAM
Module4_TcellBcell_score	PTGDS
Module4_TcellBcell_score	PTPRC
Module4_TcellBcell_score	PTPRCAP
Module4_TcellBcell_score	TNFRSF17
Module4_TcellBcell_score	CCL19
Module4_TcellBcell_score	SELL
Module4_TcellBcell_score	BCL11B
Module4_TcellBcell_score	SLAMF1
Module4_TcellBcell_score	TNFRSF1B
Module4_TcellBcell_score	CCR2
Module4_TcellBcell_score	TRAF3IP3
Module4_TcellBcell_score	TCL1A
Module4_TcellBcell_score	VNN2
Module4_TcellBcell_score	PSTPIP1
Module4_TcellBcell_score	CD2
Module4_TcellBcell_score	CD3G
Module4_TcellBcell_score	CD247
Module4_TcellBcell_score	CD7
Module4_TcellBcell_score	CD8A
Module4_TcellBcell_score	CD19
Module4_TcellBcell_score	MS4A1
Module4_TcellBcell_score	CD27
Module4_TcellBcell_score	AIM2
Module4_TcellBcell_score	CD37
Module4_TcellBcell_score	CYTIP
Module4_TcellBcell_score	CD69
Module4_TcellBcell_score	CD79A
Module4_TcellBcell_score	FAM65B
Module4_TcellBcell_score	KIAA0125
Module4_TcellBcell_score	P2RY14
Module5_TcellBcell_score	IGSF6
Module5_TcellBcell_score	LILRB2
Module5_TcellBcell_score	BTN3A3
Module5_TcellBcell_score	UBD
Module5_TcellBcell_score	CXCL13
Module5_TcellBcell_score	GNLY
Module5_TcellBcell_score	CXCR6
Module5_TcellBcell_score	CTSC
Module5_TcellBcell_score	HCP5
Module5_TcellBcell_score	PIM2
Module5_TcellBcell_score	SP140
Module5_TcellBcell_score	CCR7
Module5_TcellBcell_score	CTSS
Module5_TcellBcell_score	CYBB
Module5_TcellBcell_score	FCN1
Module5_TcellBcell_score	TFEC
Module5_TcellBcell_score	SEL1L3
Module5_TcellBcell_score	FYB
Module5_TcellBcell_score	GBP1
Module5_TcellBcell_score	LAMP3
Module5_TcellBcell_score	ADAMDEC1
Module5_TcellBcell_score	GPR18
Module5_TcellBcell_score	ICOS
Module5_TcellBcell_score	GPR171
Module5_TcellBcell_score	GZMH
Module5_TcellBcell_score	GZMB
Module5_TcellBcell_score	GZMK
Module5_TcellBcell_score	BIRC3
Module5_TcellBcell_score	IFNG
Module5_TcellBcell_score	IL2RG
Module5_TcellBcell_score	IL15
Module5_TcellBcell_score	IDO1
Module5_TcellBcell_score	CXCL10
Module5_TcellBcell_score	IRF1
Module5_TcellBcell_score	ISG20
Module5_TcellBcell_score	ITK
Module5_TcellBcell_score	LAG3
Module5_TcellBcell_score	LCK
Module5_TcellBcell_score	LYN
Module5_TcellBcell_score	CXCL9
Module5_TcellBcell_score	NKG7
Module5_TcellBcell_score	TRAT1
Module5_TcellBcell_score	MGC29506
Module5_TcellBcell_score	PLAC8
Module5_TcellBcell_score	POU2AF1
Module5_TcellBcell_score	CRTAM
Module5_TcellBcell_score	SLAMF8
Module5_TcellBcell_score	PSMB9
Module5_TcellBcell_score	PTPN7
Module5_TcellBcell_score	SLAMF7
Module5_TcellBcell_score	BCL2A1
Module5_TcellBcell_score	TNFRSF17
Module5_TcellBcell_score	CCL5
Module5_TcellBcell_score	CCL8
Module5_TcellBcell_score	CCL13
Module5_TcellBcell_score	CCL18
Module5_TcellBcell_score	CCL19
Module5_TcellBcell_score	CXCL11
Module5_TcellBcell_score	SELL
Module5_TcellBcell_score	SAMSN1
Module5_TcellBcell_score	RTP4
Module5_TcellBcell_score	CLEC7A
Module5_TcellBcell_score	TAP1
Module5_TcellBcell_score	WARS
Module5_TcellBcell_score	PLA2G7
Module5_TcellBcell_score	ZBED2
Module5_TcellBcell_score	NPL
Module5_TcellBcell_score	RUNX3
Module5_TcellBcell_score	VNN2
Module5_TcellBcell_score	CD3G
Module5_TcellBcell_score	IL32
Module5_TcellBcell_score	CD8B
Module5_TcellBcell_score	CD19
Module5_TcellBcell_score	CD86
Module5_TcellBcell_score	AIM2
Module5_TcellBcell_score	CD38
Module5_TcellBcell_score	CYTIP
Module5_TcellBcell_score	LOC96610
Module5_TcellBcell_score	CD69
Module5_TcellBcell_score	CD79A
Module11_Prolif_score	CDKN3
Module11_Prolif_score	NDC80
Module11_Prolif_score	RNASEH2A
Module11_Prolif_score	CENPA
Module11_Prolif_score	SMC2
Module11_Prolif_score	CENPE
Module11_Prolif_score	RAD51AP1
Module11_Prolif_score	PLK4
Module11_Prolif_score	NMU
Module11_Prolif_score	KIF2C
Module11_Prolif_score	TMSB15A
Module11_Prolif_score	UBE2C
Module11_Prolif_score	CHEK1
Module11_Prolif_score	ZWINT
Module11_Prolif_score	OIP5
Module11_Prolif_score	CRABP1
Module11_Prolif_score	ECT2
Module11_Prolif_score	EIF4EBP1
Module11_Prolif_score	EZH2
Module11_Prolif_score	FEN1
Module11_Prolif_score	HSPA4L
Module11_Prolif_score	TPX2
Module11_Prolif_score	FOXM1
Module11_Prolif_score	NCAPH
Module11_Prolif_score	PRAME
Module11_Prolif_score	PDSS1
Module11_Prolif_score	KIF4A
Module11_Prolif_score	RAD54B
Module11_Prolif_score	ASPM
Module11_Prolif_score	FBXO5
Module11_Prolif_score	ATAD2
Module11_Prolif_score	RACGAP1
Module11_Prolif_score	GPSM2
Module11_Prolif_score	DONSON
Module11_Prolif_score	HMMR
Module11_Prolif_score	BIRC5
Module11_Prolif_score	KIF11
Module11_Prolif_score	LMNB1
Module11_Prolif_score	MAD2L1
Module11_Prolif_score	MCM4
Module11_Prolif_score	MCM5
Module11_Prolif_score	MKI67
Module11_Prolif_score	MMP1
Module11_Prolif_score	MYBL1
Module11_Prolif_score	MYBL2
Module11_Prolif_score	NEK2
Module11_Prolif_score	NUSAP1
Module11_Prolif_score	GTSE1
Module11_Prolif_score	GINS2
Module11_Prolif_score	PLK1
Module11_Prolif_score	FAM64A
Module11_Prolif_score	ERCC6L
Module11_Prolif_score	NCAPG2
Module11_Prolif_score	CEP55
Module11_Prolif_score	FANCI
Module11_Prolif_score	HJURP
Module11_Prolif_score	MCM10
Module11_Prolif_score	DEPDC1
Module11_Prolif_score	C1orf112
Module11_Prolif_score	CENPN
Module11_Prolif_score	PBK
Module11_Prolif_score	KIF15
Module11_Prolif_score	CIAPIN1
Module11_Prolif_score	ACTR3B
Module11_Prolif_score	GPR126
Module11_Prolif_score	SPC25
Module11_Prolif_score	RAD21
Module11_Prolif_score	RFC3
Module11_Prolif_score	RFC4
Module11_Prolif_score	RRM2
Module11_Prolif_score	NCAPG
Module11_Prolif_score	STIL
Module11_Prolif_score	SKP2
Module11_Prolif_score	SOX11
Module11_Prolif_score	SQLE
Module11_Prolif_score	AURKA
Module11_Prolif_score	TAF2
Module11_Prolif_score	TARS
Module11_Prolif_score	BUB1B
Module11_Prolif_score	TK1
Module11_Prolif_score	TMPO
Module11_Prolif_score	TOP2A
Module11_Prolif_score	PHLDA2
Module11_Prolif_score	TTK
Module11_Prolif_score	LRP8
Module11_Prolif_score	DSCC1
Module11_Prolif_score	MLF1IP
Module11_Prolif_score	E2F8
Module11_Prolif_score	SHCBP1
Module11_Prolif_score	SLC7A5
Module11_Prolif_score	ANP32E
Module11_Prolif_score	KIF18A
Module11_Prolif_score	CDC7
Module11_Prolif_score	CDC45
Module11_Prolif_score	RAD54L
Module11_Prolif_score	TTF2
Module11_Prolif_score	PIR
Module11_Prolif_score	ACTL6A
Module11_Prolif_score	GGH
Module11_Prolif_score	CCNA2
Module11_Prolif_score	CCNB1
Module11_Prolif_score	PRC1
Module11_Prolif_score	CCNB2
Module11_Prolif_score	CCNE2
Module11_Prolif_score	EXO1
Module11_Prolif_score	AURKB
Module11_Prolif_score	PTTG1
Module11_Prolif_score	TRIP13
Module11_Prolif_score	KIF23
Module11_Prolif_score	APOBEC3B
Module11_Prolif_score	MTFR1
Module11_Prolif_score	ESPL1
Module11_Prolif_score	DLGAP5
Module11_Prolif_score	CDK1
Module11_Prolif_score	MELK
Module11_Prolif_score	GINS1
Module11_Prolif_score	CDC6
Module11_Prolif_score	CDC20
Module11_Prolif_score	NCAPD2
Module11_Prolif_score	KIF14
TAMsurr_score	CXCL10
TAMsurr_score	CXCL11
TAMsurr_score	CCL8
TAMsurr_score	LAMP3
TcClassII_score	CD2
TcClassII_score	CD3G
TcClassII_score	CD8A
TcClassII_score	IFNG
TcClassII_score	TNF
TcClassII_score	GZMB
TcClassII_score	GZMH
TcClassII_score	PRF1
TcClassII_score	ZAP70
TcClassII_score	HLA-DMA
TcClassII_score	HLA-DOA
TcClassII_score	HLA-DOB
TcClassII_score	HLA-DPA1
TcClassII_score	HLA-DPB1
TcClassII_score	HLA-DQA1
TcClassII_score	HLA-DQB1
TcClassII_score	HLA-DQB2
TcClassII_score	HLA-DRA
TcClassII_score	HLA-DRB1
TcClassII_score	HLA-DRB2
TcClassII_score	HLA-DRB3
TcClassII_score	HLA-DRB4
TcClassII_score	HLA-DRB5
TcClassII_score	HLA-DRB6
TcClassII_score	CIITA
TcClassII_score	CD74
TAMsurr_TcClassII_ratio	CXCL10
TAMsurr_TcClassII_ratio	CXCL11
TAMsurr_TcClassII_ratio	CCL8
TAMsurr_TcClassII_ratio	LAMP3
TAMsurr_TcClassII_ratio	CD2
TAMsurr_TcClassII_ratio	CD3G
TAMsurr_TcClassII_ratio	CD8A
TAMsurr_TcClassII_ratio	IFNG
TAMsurr_TcClassII_ratio	TNF
TAMsurr_TcClassII_ratio	GZMB
TAMsurr_TcClassII_ratio	GZMH
TAMsurr_TcClassII_ratio	PRF1
TAMsurr_TcClassII_ratio	ZAP70
TAMsurr_TcClassII_ratio	HLA-DMA
TAMsurr_TcClassII_ratio	HLA-DOA
TAMsurr_TcClassII_ratio	HLA-DOB
TAMsurr_TcClassII_ratio	HLA-DPA1
TAMsurr_TcClassII_ratio	HLA-DPB1
TAMsurr_TcClassII_ratio	HLA-DQA1
TAMsurr_TcClassII_ratio	HLA-DQB1
TAMsurr_TcClassII_ratio	HLA-DQB2
TAMsurr_TcClassII_ratio	HLA-DRA
TAMsurr_TcClassII_ratio	HLA-DRB1
TAMsurr_TcClassII_ratio	HLA-DRB2
TAMsurr_TcClassII_ratio	HLA-DRB3
TAMsurr_TcClassII_ratio	HLA-DRB4
TAMsurr_TcClassII_ratio	HLA-DRB5
TAMsurr_TcClassII_ratio	HLA-DRB6
TAMsurr_TcClassII_ratio	CIITA
TAMsurr_TcClassII_ratio	CD74
IL12_score_21050467	CD3E
IL12_score_21050467	TRB@
IL12_score_21050467	IL12B
IL12_score_21050467	CD3Z
IL12_score_21050467	STAT4
IL12_score_21050467	IFNG
IL12_score_21050467	JAK2
IL12_score_21050467	IL12RB1
IL12_score_21050467	IL12RB2
IL12_score_21050467	MAPK14
IL12_score_21050467	TRA@
IL12_score_21050467	IL12A
IL12_score_21050467	MAP2K6
IL12_score_21050467	TYK2
IL12_score_21050467	JUN
IL12_score_21050467	IL18
IL12_score_21050467	CXCR3
IL12_score_21050467	CD3G
IL12_score_21050467	ETV5
IL12_score_21050467	CCR5
IL12_score_21050467	CD3D
IL12_score_21050467	MAPK8
IL12_score_21050467	IL18R1
IL4_score_21050467	JAK3
IL4_score_21050467	GRB2
IL4_score_21050467	STAT6
IL4_score_21050467	SHC1
IL4_score_21050467	IL4
IL4_score_21050467	IL4R
IL4_score_21050467	AKT1
IL4_score_21050467	IRS1
IL4_score_21050467	IL2RG
IL4_score_21050467	JAK1
IL4_score_21050467	RPS6KB1
IL2_score_21050467	RAF1
IL2_score_21050467	IL2
IL2_score_21050467	STAT5A
IL2_score_21050467	IL2RB
IL2_score_21050467	SOS1
IL2_score_21050467	GRB2
IL2_score_21050467	STAT5B
IL2_score_21050467	HRAS
IL2_score_21050467	LCK
IL2_score_21050467	JUN
IL2_score_21050467	MAPK3
IL2_score_21050467	IL2RG
IL2_score_21050467	JAK1
IL2_score_21050467	JAK3
IL2_score_21050467	CSNK2A1
IL2_score_21050467	MAP2K1
IL2_score_21050467	FOS
IL2_score_21050467	SHC1
IL2_score_21050467	SYK
IL2_score_21050467	ELK1
IL2_score_21050467	IL2RA
IL2_score_21050467	MAPK8
IL13_score_21050467	IL13
IL13_score_21050467	IL13RA2
IL13_score_21050467	JAK2
IL13_score_21050467	IL13RA1
IL13_score_21050467	TYK2
IL13_score_21050467	IL4R
IL13_score_21050467	JAK1
IFNG_score_21050467	MAP3K10
IFNG_score_21050467	CSRP3
IFNG_score_21050467	FOSL1
IFNG_score_21050467	SKP1A
IFNG_score_21050467	HLA-B
IFNG_score_21050467	SF3A1
IFNG_score_21050467	XRCC6
IFNG_score_21050467	CEBPD
IFNG_score_21050467	HLA-A
IFNG_score_21050467	NMI
IFNG_score_21050467	IFI35
IFNG_score_21050467	HIF3A
IFNG_score_21050467	TAS2R5
IFNG_score_21050467	C1S
IFNG_score_21050467	SHFM1
IFNG_score_21050467	COL16A1
IFNG_score_21050467	PSME1
IFNG_score_21050467	IFITM1
IFNG_score_21050467	CYCS
IFNG_score_21050467	BAK1
IFNG_score_21050467	EPS15
IFNG_score_21050467	GBP1
IFNG_score_21050467	FAS
IFNG_score_21050467	PML
IFNG_score_21050467	HADH
IFNG_score_21050467	EIF2B1
IFNG_score_21050467	HLA-E
IFNG_score_21050467	HADHB
IFNG_score_21050467	IRF1
IFNG_score_21050467	ADAR
IFNG_score_21050467	IFIT3
IFNG_score_21050467	SDCBP
IFNG_score_21050467	ATP6V0B
IFNG_score_21050467	ZFP36L2
IFNG_score_21050467	TRIM21
IFNG_score_21050467	PRAME
IFNG_score_21050467	ELK4
IFNG_score_21050467	BBC3
IFNG_score_21050467	PSMB10
IFNG_score_21050467	CASP8
IFNG_score_21050467	PHLDA1
IFNG_score_21050467	PPP3CA
IFNG_score_21050467	BTG1
IFNG_score_21050467	RBBP4
IFNG_score_21050467	PMAIP1
IFNG_score_21050467	TEAD4
IFNG_score_21050467	SRP9
IFNG_score_21050467	ISG15
IFNG_score_21050467	BST2
IFNG_score_21050467	PYHIN1
IFNG_score_21050467	IL15RA
IFNG_score_21050467	VEGFC
IFNG_score_21050467	RHOC
IFNG_score_21050467	PLOD2
IFNG_score_21050467	NULL
IFNG_score_21050467	STAT1
IFNG_score_21050467	PSMB8
IFNG_score_21050467	SFRS2
IFNG_score_21050467	VAT1
IFNG_score_21050467	PARP1
IFNG_score_21050467	ICAM1
IFNG_score_21050467	TAP1
IFNG_score_21050467	IL6
IFNG_score_21050467	BAG1
TGFB_score_21050467	MMP3
TGFB_score_21050467	MARCKSL1
TGFB_score_21050467	IGF2R
TGFB_score_21050467	LAMB1
TGFB_score_21050467	SPARC
TGFB_score_21050467	FN1
TGFB_score_21050467	ITGA4
TGFB_score_21050467	SMO
TGFB_score_21050467	MMP19
TGFB_score_21050467	ITGB8
TGFB_score_21050467	ITGA5
TGFB_score_21050467	NID1
TGFB_score_21050467	TIMP1
TGFB_score_21050467	SEMA3F
TGFB_score_21050467	RHOQ
TGFB_score_21050467	CTNNB1
TGFB_score_21050467	MMP2
TGFB_score_21050467	SERPINE1
TGFB_score_21050467	EPHB2
TGFB_score_21050467	COL16A1
TGFB_score_21050467	EPHA2
TGFB_score_21050467	TNC
TGFB_score_21050467	JUP
TGFB_score_21050467	ITGA3
TGFB_score_21050467	TCF7L2
TGFB_score_21050467	COL3A1
TGFB_score_21050467	CDH6
TGFB_score_21050467	WNT2B
TGFB_score_21050467	ADAM9
TGFB_score_21050467	DSP
TGFB_score_21050467	HSPG2
TGFB_score_21050467	ARHGAP1
TGFB_score_21050467	ITGB5
TGFB_score_21050467	IGFBP5
TGFB_score_21050467	ARHGDIA
TGFB_score_21050467	LRP1
TGFB_score_21050467	IGFBP2
TGFB_score_21050467	CTNNA1
TGFB_score_21050467	LRRC17
TGFB_score_21050467	MMP14
TGFB_score_21050467	NEO1
TGFB_score_21050467	EFNA5
TGFB_score_21050467	ITGB3
TGFB_score_21050467	EPHB3
TGFB_score_21050467	CD44
TGFB_score_21050467	IGFBP4
TGFB_score_21050467	TNFRSF1A
TGFB_score_21050467	RAC1
TGFB_score_21050467	PXN
TGFB_score_21050467	PLAT
TGFB_score_21050467	COL8A1
TGFB_score_21050467	WNT8B
TGFB_score_21050467	IGFBP3
TGFB_score_21050467	RHOA
TGFB_score_21050467	EPHB4
TGFB_score_21050467	MMP1
TGFB_score_21050467	PAK1
TGFB_score_21050467	MTA1
TGFB_score_21050467	THBS2
TGFB_score_21050467	CSPG2
TGFB_score_21050467	MMP17
TGFB_score_21050467	CD59
TGFB_score_21050467	DVL3
TGFB_score_21050467	RHOB
TGFB_score_21050467	COL6A3
TGFB_score_21050467	NOTCH2
TGFB_score_21050467	BSG
TGFB_score_21050467	MMP11
TGFB_score_21050467	COL1A2
TGFB_score_21050467	ZYX
TGFB_score_21050467	RND3
TGFB_score_21050467	THBS1
TGFB_score_21050467	RHOG
TGFB_score_21050467	ICAM1
TGFB_score_21050467	LAMA4
TGFB_score_21050467	DVL1
TGFB_score_21050467	PAK2
TGFB_score_21050467	ITGB2
TGFB_score_21050467	COL6A1
TGFB_score_21050467	FGD1
TREM1_data	TREM1
DAP12_data	TYROBP
Immune_NSCLC_score	C3orf41
Immune_NSCLC_score	C1orf24
Immune_NSCLC_score	PLEK
Immune_NSCLC_score	RHOH
Immune_NSCLC_score	PSCDBP
Immune_NSCLC_score	TCEA2
Immune_NSCLC_score	FLJ21963
Immune_NSCLC_score	CLEC4E
Immune_NSCLC_score	USP51
Immune_NSCLC_score	WFDC10B
Immune_NSCLC_score	IGH@
Immune_NSCLC_score	SLC4A3
Immune_NSCLC_score	CD53
Immune_NSCLC_score	LOC401431
Immune_NSCLC_score	SCFV
Immune_NSCLC_score	THRAP2
Immune_NSCLC_score	PRDM13
Immune_NSCLC_score	OBSL1
Immune_NSCLC_score	C7orf40
Immune_NSCLC_score	TAGAP
Immune_NSCLC_score	MGC11271
Immune_NSCLC_score	IGLV6-57
Immune_NSCLC_score	CD38
Immune_NSCLC_score	FKBP9
Immune_NSCLC_score	ADAMTSL2
Immune_NSCLC_score	CD48
Immune_NSCLC_score	GNPTAB
Immune_NSCLC_score	DHRS8
Immune_NSCLC_score	LOC388886
Immune_NSCLC_score	CNIH3
Immune_NSCLC_score	PSMA6
Immune_NSCLC_score	CCRK
Immune_NSCLC_score	SHROOM1
Immune_NSCLC_score	GPSM1
Immune_NSCLC_score	TRO
Immune_NSCLC_score	GSTT2
Immune_NSCLC_score	NQO2
Immune_NSCLC_score	EAF2
Immune_NSCLC_score	MUM1L1
Immune_NSCLC_score	MUC4
Immune_NSCLC_score	C13orf21
Immune_NSCLC_score	PABPC1
Immune_NSCLC_score	PLA2G7
Immune_NSCLC_score	PARK2
Immune_NSCLC_score	AOAH
Immune_NSCLC_score	IGL@
Immune_NSCLC_score	LOC642480
Immune_NSCLC_score	TMSB4X
Immune_NSCLC_score	LOC390712
Immune_NSCLC_score	ACOT8
Immune_NSCLC_score	GIMAP7
Immune_NSCLC_score	LOC375010
Immune_NSCLC_score	ASAH1
Immune_NSCLC_score	TRIM45
Immune_NSCLC_score	C2orf30
Immune_NSCLC_score	EXT2
Immune_NSCLC_score	IFI6
Immune_NSCLC_score	KCNE3
Immune_NSCLC_score	CTSF
Immune_NSCLC_score	SULT1C1
Immune_NSCLC_score	RASL11B
Immune_NSCLC_score	LOC148898
Immune_NSCLC_score	HMGCL
Immune_NSCLC_score	IGHA1
Immune_NSCLC_score	C1QTNF3
Immune_NSCLC_score	C20orf46
Immune_NSCLC_score	IL11RA
Immune_NSCLC_score	ADRA2C
Immune_NSCLC_score	IGKC
Immune_NSCLC_score	CEACAM5
Immune_NSCLC_score	PURB
Immune_NSCLC_score	TPD52
Tcell_receptors_score	CD3D
Tcell_receptors_score	CD3E
Tcell_receptors_score	CD3G
Tcell_receptors_score	CD3Z
CHANG_CORE_SERUM_RESPONSE_UP	CEP78
CHANG_CORE_SERUM_RESPONSE_UP	LSM3
CHANG_CORE_SERUM_RESPONSE_UP	LRRC40
CHANG_CORE_SERUM_RESPONSE_UP	STK17A
CHANG_CORE_SERUM_RESPONSE_UP	RPN1
CHANG_CORE_SERUM_RESPONSE_UP	JUNB
CHANG_CORE_SERUM_RESPONSE_UP	NUP85
CHANG_CORE_SERUM_RESPONSE_UP	FLNC
CHANG_CORE_SERUM_RESPONSE_UP	HMGN2
CHANG_CORE_SERUM_RESPONSE_UP	RPP40
CHANG_CORE_SERUM_RESPONSE_UP	UQCR10
CHANG_CORE_SERUM_RESPONSE_UP	AIMP2
CHANG_CORE_SERUM_RESPONSE_UP	CHEK1
CHANG_CORE_SERUM_RESPONSE_UP	VTA1
CHANG_CORE_SERUM_RESPONSE_UP	EXOSC8
CHANG_CORE_SERUM_RESPONSE_UP	CENPO
CHANG_CORE_SERUM_RESPONSE_UP	PNO1
CHANG_CORE_SERUM_RESPONSE_UP	SLC16A1
CHANG_CORE_SERUM_RESPONSE_UP	WDR77
CHANG_CORE_SERUM_RESPONSE_UP	UBE2J1
CHANG_CORE_SERUM_RESPONSE_UP	NOP16
CHANG_CORE_SERUM_RESPONSE_UP	NUDT1
CHANG_CORE_SERUM_RESPONSE_UP	SMC2
CHANG_CORE_SERUM_RESPONSE_UP	SLC25A5
CHANG_CORE_SERUM_RESPONSE_UP	NUPL1
CHANG_CORE_SERUM_RESPONSE_UP	DLEU2
CHANG_CORE_SERUM_RESPONSE_UP	PDAP1
CHANG_CORE_SERUM_RESPONSE_UP	CCBL2
CHANG_CORE_SERUM_RESPONSE_UP	COX17
CHANG_CORE_SERUM_RESPONSE_UP	BCCIP
CHANG_CORE_SERUM_RESPONSE_UP	PLG
CHANG_CORE_SERUM_RESPONSE_UP	RGS8
CHANG_CORE_SERUM_RESPONSE_UP	SNRPC
CHANG_CORE_SERUM_RESPONSE_UP	PLK4
CHANG_CORE_SERUM_RESPONSE_UP	NUTF2
CHANG_CORE_SERUM_RESPONSE_UP	LSM4
CHANG_CORE_SERUM_RESPONSE_UP	SMS
CHANG_CORE_SERUM_RESPONSE_UP	EBNA1BP2
CHANG_CORE_SERUM_RESPONSE_UP	C13orf27
CHANG_CORE_SERUM_RESPONSE_UP	VDAC1
CHANG_CORE_SERUM_RESPONSE_UP	PSMD14
CHANG_CORE_SERUM_RESPONSE_UP	MYCBP
CHANG_CORE_SERUM_RESPONSE_UP	SMURF2
CHANG_CORE_SERUM_RESPONSE_UP	GNG11
CHANG_CORE_SERUM_RESPONSE_UP	F3
CHANG_CORE_SERUM_RESPONSE_UP	IL7R
CHANG_CORE_SERUM_RESPONSE_UP	BRIP1
CHANG_CORE_SERUM_RESPONSE_UP	HNRNPA2B1
CHANG_CORE_SERUM_RESPONSE_UP	DCK
CHANG_CORE_SERUM_RESPONSE_UP	ALKBH7
CHANG_CORE_SERUM_RESPONSE_UP	HN1L
CHANG_CORE_SERUM_RESPONSE_UP	MSN
CHANG_CORE_SERUM_RESPONSE_UP	TPM1
CHANG_CORE_SERUM_RESPONSE_UP	HYLS1
CHANG_CORE_SERUM_RESPONSE_UP	HAUS1
CHANG_CORE_SERUM_RESPONSE_UP	NUP93
CHANG_CORE_SERUM_RESPONSE_UP	SNRPE
CHANG_CORE_SERUM_RESPONSE_UP	ITGA6
CHANG_CORE_SERUM_RESPONSE_UP	CENPN
CHANG_CORE_SERUM_RESPONSE_UP	C11orf24
CHANG_CORE_SERUM_RESPONSE_UP	GGH
CHANG_CORE_SERUM_RESPONSE_UP	PFKP
CHANG_CORE_SERUM_RESPONSE_UP	FARSA
CHANG_CORE_SERUM_RESPONSE_UP	EIF2AK1
CHANG_CORE_SERUM_RESPONSE_UP	CENPW
CHANG_CORE_SERUM_RESPONSE_UP	TUBA4A
CHANG_CORE_SERUM_RESPONSE_UP	TRA2B
CHANG_CORE_SERUM_RESPONSE_UP	UMPS
CHANG_CORE_SERUM_RESPONSE_UP	MRTO4
CHANG_CORE_SERUM_RESPONSE_UP	NUDT15
CHANG_CORE_SERUM_RESPONSE_UP	PGM2
CHANG_CORE_SERUM_RESPONSE_UP	DBNDD1
CHANG_CORE_SERUM_RESPONSE_UP	SNRPB
CHANG_CORE_SERUM_RESPONSE_UP	MNAT1
CHANG_CORE_SERUM_RESPONSE_UP	NUP35
CHANG_CORE_SERUM_RESPONSE_UP	TCEB1
CHANG_CORE_SERUM_RESPONSE_UP	HSPB11
CHANG_CORE_SERUM_RESPONSE_UP	C19orf48
CHANG_CORE_SERUM_RESPONSE_UP	ID3
CHANG_CORE_SERUM_RESPONSE_UP	IPO4
CHANG_CORE_SERUM_RESPONSE_UP	FARSB
CHANG_CORE_SERUM_RESPONSE_UP	EIF4G1
CHANG_CORE_SERUM_RESPONSE_UP	SKA1
CHANG_CORE_SERUM_RESPONSE_UP	MFSD11
CHANG_CORE_SERUM_RESPONSE_UP	PLAUR
CHANG_CORE_SERUM_RESPONSE_UP	MARVELD2
CHANG_CORE_SERUM_RESPONSE_UP	MCM3
CHANG_CORE_SERUM_RESPONSE_UP	DHFR
CHANG_CORE_SERUM_RESPONSE_UP	RNF41
CHANG_CORE_SERUM_RESPONSE_UP	ID2
CHANG_CORE_SERUM_RESPONSE_UP	H2AFZ
CHANG_CORE_SERUM_RESPONSE_UP	CDK2
CHANG_CORE_SERUM_RESPONSE_UP	NCLN
CHANG_CORE_SERUM_RESPONSE_UP	ZWILCH
CHANG_CORE_SERUM_RESPONSE_UP	DYNLT1
CHANG_CORE_SERUM_RESPONSE_UP	C16orf61
CHANG_CORE_SERUM_RESPONSE_UP	SLC25A40
CHANG_CORE_SERUM_RESPONSE_UP	RHOC
CHANG_CORE_SERUM_RESPONSE_UP	CCT5
CHANG_CORE_SERUM_RESPONSE_UP	PDIA4
CHANG_CORE_SERUM_RESPONSE_UP	SNRPA
CHANG_CORE_SERUM_RESPONSE_UP	RBM14
CHANG_CORE_SERUM_RESPONSE_UP	PDLIM7
CHANG_CORE_SERUM_RESPONSE_UP	PITPNC1
CHANG_CORE_SERUM_RESPONSE_UP	TPM3
CHANG_CORE_SERUM_RESPONSE_UP	CORO1C
CHANG_CORE_SERUM_RESPONSE_UP	ERLIN1
CHANG_CORE_SERUM_RESPONSE_UP	PAICS
CHANG_CORE_SERUM_RESPONSE_UP	TPRKB
CHANG_CORE_SERUM_RESPONSE_UP	SKA2
CHANG_CORE_SERUM_RESPONSE_UP	MYBL1
CHANG_CORE_SERUM_RESPONSE_UP	SH3BP5L
CHANG_CORE_SERUM_RESPONSE_UP	BRCA2
CHANG_CORE_SERUM_RESPONSE_UP	SAR1A
CHANG_CORE_SERUM_RESPONSE_UP	POLR3K
CHANG_CORE_SERUM_RESPONSE_UP	MRPS28
CHANG_CORE_SERUM_RESPONSE_UP	NUP107
CHANG_CORE_SERUM_RESPONSE_UP	TUBG1
CHANG_CORE_SERUM_RESPONSE_UP	PNN
CHANG_CORE_SERUM_RESPONSE_UP	FAM167A
CHANG_CORE_SERUM_RESPONSE_UP	RFC3
CHANG_CORE_SERUM_RESPONSE_UP	MYL6
CHANG_CORE_SERUM_RESPONSE_UP	MCM7
CHANG_CORE_SERUM_RESPONSE_UP	MAGOHB
CHANG_CORE_SERUM_RESPONSE_UP	FAM89B
CHANG_CORE_SERUM_RESPONSE_UP	TOMM40
CHANG_CORE_SERUM_RESPONSE_UP	CDCA4
CHANG_CORE_SERUM_RESPONSE_UP	MT3
CHANG_CORE_SERUM_RESPONSE_UP	MTHFD1
CHANG_CORE_SERUM_RESPONSE_UP	PSMD12
CHANG_CORE_SERUM_RESPONSE_UP	MYBL2
CHANG_CORE_SERUM_RESPONSE_UP	CKLF
CHANG_CORE_SERUM_RESPONSE_UP	NRIP3
CHANG_CORE_SERUM_RESPONSE_UP	EZR
CHANG_CORE_SERUM_RESPONSE_UP	C12orf24
CHANG_CORE_SERUM_RESPONSE_UP	GPLD1
CHANG_CORE_SERUM_RESPONSE_UP	SRM
CHANG_CORE_SERUM_RESPONSE_UP	RAB3B
CHANG_CORE_SERUM_RESPONSE_UP	NLN
CHANG_CORE_SERUM_RESPONSE_UP	MT1F
CHANG_CORE_SERUM_RESPONSE_UP	TNFRSF12A
CHANG_CORE_SERUM_RESPONSE_UP	TPI1
CHANG_CORE_SERUM_RESPONSE_UP	HAS2
CHANG_CORE_SERUM_RESPONSE_UP	APOO
CHANG_CORE_SERUM_RESPONSE_UP	FBXO41
CHANG_CORE_SERUM_RESPONSE_UP	MRPL37
CHANG_CORE_SERUM_RESPONSE_UP	GSTCD
CHANG_CORE_SERUM_RESPONSE_UP	SDC1
CHANG_CORE_SERUM_RESPONSE_UP	WDR54
CHANG_CORE_SERUM_RESPONSE_UP	RNF138
CHANG_CORE_SERUM_RESPONSE_UP	APITD1
CHANG_CORE_SERUM_RESPONSE_UP	RMND5B
CHANG_CORE_SERUM_RESPONSE_UP	ENO1
CHANG_CORE_SERUM_RESPONSE_UP	MAP3K8
CHANG_CORE_SERUM_RESPONSE_UP	TMEM130
CHANG_CORE_SERUM_RESPONSE_UP	SNX17
CHANG_CORE_SERUM_RESPONSE_UP	KRR1
CHANG_CORE_SERUM_RESPONSE_UP	TAGLN
CHANG_CORE_SERUM_RESPONSE_UP	PA2G4
CHANG_CORE_SERUM_RESPONSE_UP	RUVBL1
CHANG_CORE_SERUM_RESPONSE_UP	SNRPD1
CHANG_CORE_SERUM_RESPONSE_UP	LOXL2
CHANG_CORE_SERUM_RESPONSE_UP	POLE2
CHANG_CORE_SERUM_RESPONSE_UP	MAPRE1
CHANG_CORE_SERUM_RESPONSE_UP	IMP4
CHANG_CORE_SERUM_RESPONSE_UP	EMP2
CHANG_CORE_SERUM_RESPONSE_UP	PSMD2
CHANG_CORE_SERUM_RESPONSE_UP	MET
CHANG_CORE_SERUM_RESPONSE_UP	IFRD2
CHANG_CORE_SERUM_RESPONSE_UP	LMNB2
CHANG_CORE_SERUM_RESPONSE_UP	PLOD2
CHANG_CORE_SERUM_RESPONSE_UP	NCEH1
CHANG_CORE_SERUM_RESPONSE_UP	NME1
CHANG_CORE_SERUM_RESPONSE_UP	STRA13
CHANG_CORE_SERUM_RESPONSE_UP	ACTL6A
CHANG_CORE_SERUM_RESPONSE_UP	DLEU1
CHANG_CORE_SERUM_RESPONSE_UP	SNRPA1
CHANG_CORE_SERUM_RESPONSE_UP	CBX1
CHANG_CORE_SERUM_RESPONSE_UP	LYAR
CHANG_CORE_SERUM_RESPONSE_UP	PTPLB
CHANG_CORE_SERUM_RESPONSE_UP	PFN1
CHANG_CORE_SERUM_RESPONSE_UP	CENPJ
CHANG_CORE_SERUM_RESPONSE_UP	COTL1
CHANG_CORE_SERUM_RESPONSE_UP	SPRYD7
CHANG_CORE_SERUM_RESPONSE_UP	USPL1
CHANG_CORE_SERUM_RESPONSE_UP	MRPL12
CHANG_CORE_SERUM_RESPONSE_UP	ADAMTS1
CHANG_CORE_SERUM_RESPONSE_UP	GLRX3
CHANG_CORE_SERUM_RESPONSE_UP	WSB2
CHANG_CORE_SERUM_RESPONSE_UP	MRPS16
CHANG_CORE_SERUM_RESPONSE_UP	DCLRE1B
CHANG_CORE_SERUM_RESPONSE_UP	MKKS
CHANG_CORE_SERUM_RESPONSE_UP	C3orf26
CHANG_CORE_SERUM_RESPONSE_UP	CPEB4
CHANG_CORE_SERUM_RESPONSE_UP	SPAG17
CHANG_CORE_SERUM_RESPONSE_UP	MLF1IP
CHANG_CORE_SERUM_RESPONSE_UP	UAP1
CHANG_CORE_SERUM_RESPONSE_UP	COQ2
CHANG_CORE_SERUM_RESPONSE_UP	WDHD1
CHANG_CORE_SERUM_RESPONSE_UP	DCBLD2
CHANG_CORE_SERUM_RESPONSE_UP	KIAA0090
CHANG_CORE_SERUM_RESPONSE_UP	SAR1B
CHANG_CORE_SERUM_RESPONSE_UP	PSMA7
CHANG_CORE_SERUM_RESPONSE_UP	PSMC3
CHANG_CORE_SERUM_RESPONSE_UP	COPS6
CHANG_CORE_SERUM_RESPONSE_UP	DUT
CHANG_CORE_SERUM_RESPONSE_UP	PPIH
CHANG_CORE_SERUM_RESPONSE_UP	PHF19
CHANG_CORE_SERUM_RESPONSE_UP	TPM2
CHANG_CORE_SERUM_RESPONSE_UP	MCTS1
CHANG_CORE_SERUM_RESPONSE_UP	EIF4EBP1
CHANG_CORE_SERUM_RESPONSE_UP	HNRNPR
CSR_Activated_15701700	ACAS2
CSR_Activated_15701700	ACINUS
CSR_Activated_15701700	ADAMTS1
CSR_Activated_15701700	ADD3
CSR_Activated_15701700	AIP1
CSR_Activated_15701700	ALEX3
CSR_Activated_15701700	APOD
CSR_Activated_15701700	APP
CSR_Activated_15701700	ARHC
CSR_Activated_15701700	ARHGAP12
CSR_Activated_15701700	ARHGEF3
CSR_Activated_15701700	ATP6V0A1
CSR_Activated_15701700	AXIN2
CSR_Activated_15701700	BAF53A
CSR_Activated_15701700	BBC3
CSR_Activated_15701700	BCCIP
CSR_Activated_15701700	BCL6
CSR_Activated_15701700	BF
CSR_Activated_15701700	BHC80
CSR_Activated_15701700	BHLHB2
CSR_Activated_15701700	BM039
CSR_Activated_15701700	BOCT
CSR_Activated_15701700	BRCA2
CSR_Activated_15701700	BRIP1
CSR_Activated_15701700	C11ORF14
CSR_Activated_15701700	C11ORF24
CSR_Activated_15701700	C13ORF1
CSR_Activated_15701700	C1ORF33
CSR_Activated_15701700	C1S
CSR_Activated_15701700	C20ORF108
CSR_Activated_15701700	C5ORF4
CSR_Activated_15701700	C6ORF55
CSR_Activated_15701700	C8ORF13
CSR_Activated_15701700	CAMLG
CSR_Activated_15701700	CBX1
CSR_Activated_15701700	CCNG2
CSR_Activated_15701700	CCNL2
CSR_Activated_15701700	CCT5
CSR_Activated_15701700	CDC14B
CSR_Activated_15701700	CDCA4
CSR_Activated_15701700	CDK2
CSR_Activated_15701700	CDKN1A
CSR_Activated_15701700	CDKN1C
CSR_Activated_15701700	CENPJ
CSR_Activated_15701700	CGI-121
CSR_Activated_15701700	CHEK1
CSR_Activated_15701700	CKLF
CSR_Activated_15701700	CL640
CSR_Activated_15701700	CLCN6
CSR_Activated_15701700	CLIC2
CSR_Activated_15701700	CNTNAP1
CSR_Activated_15701700	COPS6
CSR_Activated_15701700	CORO1C
CSR_Activated_15701700	COTL1
CSR_Activated_15701700	COX17
CSR_Activated_15701700	CPR8
CSR_Activated_15701700	CRTAP
CSR_Activated_15701700	CSF1
CSR_Activated_15701700	CST3
CSR_Activated_15701700	CTNS
CSR_Activated_15701700	CTSF
CSR_Activated_15701700	CYP27A1
CSR_Activated_15701700	DC13
CSR_Activated_15701700	DCK
CSR_Activated_15701700	DCLRE1B
CSR_Activated_15701700	DEPP
CSR_Activated_15701700	DHFR
CSR_Activated_15701700	DHRS6
CSR_Activated_15701700	DKFZP434B103
CSR_Activated_15701700	DKFZP434L142
CSR_Activated_15701700	DKFZP434O1427
CSR_Activated_15701700	DKFZP586A0522
CSR_Activated_15701700	DKFZP727G051
CSR_Activated_15701700	DKFZP761L1417
CSR_Activated_15701700	DKFZP762H185
CSR_Activated_15701700	DLEU1
CSR_Activated_15701700	DLEU2
CSR_Activated_15701700	DNM1
CSR_Activated_15701700	DPP7
CSR_Activated_15701700	DPYSL2
CSR_Activated_15701700	DUSP22
CSR_Activated_15701700	DUT
CSR_Activated_15701700	EBNA1BP2
CSR_Activated_15701700	EEF1E1
CSR_Activated_15701700	EIF4EBP1
CSR_Activated_15701700	EIF4G1
CSR_Activated_15701700	EMP2
CSR_Activated_15701700	ENIGMA
CSR_Activated_15701700	ENO1
CSR_Activated_15701700	EPHB1
CSR_Activated_15701700	ERP70
CSR_Activated_15701700	ESDN
CSR_Activated_15701700	F10
CSR_Activated_15701700	F3
CSR_Activated_15701700	FABP3
CSR_Activated_15701700	FACL3
CSR_Activated_15701700	FADS1
CSR_Activated_15701700	FADS2
CSR_Activated_15701700	FARSL
CSR_Activated_15701700	FCGRT
CSR_Activated_15701700	FDPS
CSR_Activated_15701700	FLJ10036
CSR_Activated_15701700	FLJ10292
CSR_Activated_15701700	FLJ10407
CSR_Activated_15701700	FLJ10618
CSR_Activated_15701700	FLJ10849
CSR_Activated_15701700	FLJ10948
CSR_Activated_15701700	FLJ10983
CSR_Activated_15701700	FLJ11286
CSR_Activated_15701700	FLJ12643
CSR_Activated_15701700	FLJ12953
CSR_Activated_15701700	FLJ14525
CSR_Activated_15701700	FLJ20059
CSR_Activated_15701700	FLJ20154
CSR_Activated_15701700	FLJ20331
CSR_Activated_15701700	FLJ21016
CSR_Activated_15701700	FLJ21986
CSR_Activated_15701700	FLJ23462
CSR_Activated_15701700	FLJ23468
CSR_Activated_15701700	FLJ30532
CSR_Activated_15701700	FLJ30574
CSR_Activated_15701700	FLJ31033
CSR_Activated_15701700	FLJ32731
CSR_Activated_15701700	FLJ32915
CSR_Activated_15701700	FLJ90754
CSR_Activated_15701700	FLJ90798
CSR_Activated_15701700	FLNC
CSR_Activated_15701700	FRSB
CSR_Activated_15701700	FYCO1
CSR_Activated_15701700	GABARAPL1
CSR_Activated_15701700	GABBR1
CSR_Activated_15701700	GATM
CSR_Activated_15701700	GG2-1
CSR_Activated_15701700	GGH
CSR_Activated_15701700	GLS
CSR_Activated_15701700	GNG11
CSR_Activated_15701700	GPLD1
CSR_Activated_15701700	GPR124
CSR_Activated_15701700	GSN
CSR_Activated_15701700	H2AFZ
CSR_Activated_15701700	H2AV
CSR_Activated_15701700	HAS2
CSR_Activated_15701700	HDAC5
CSR_Activated_15701700	HECA
CSR_Activated_15701700	HMGB1
CSR_Activated_15701700	HMGCS1
CSR_Activated_15701700	HMGN2
CSR_Activated_15701700	HN1L
CSR_Activated_15701700	HNRPA2B1
CSR_Activated_15701700	HNRPR
CSR_Activated_15701700	HRB2
CSR_Activated_15701700	HRI
CSR_Activated_15701700	HSPC111
CSR_Activated_15701700	HSU79274
CSR_Activated_15701700	ID2
CSR_Activated_15701700	ID3
CSR_Activated_15701700	IDI1
CSR_Activated_15701700	IFRD2
CSR_Activated_15701700	IGBP1
CSR_Activated_15701700	IL1R1
CSR_Activated_15701700	IL6ST
CSR_Activated_15701700	IL7R
CSR_Activated_15701700	IMP4
CSR_Activated_15701700	INSIG1
CSR_Activated_15701700	IPO4
CSR_Activated_15701700	ITGA6
CSR_Activated_15701700	ITPKB
CSR_Activated_15701700	JAG1
CSR_Activated_15701700	JTV1
CSR_Activated_15701700	KAI1
CSR_Activated_15701700	KEO4
CSR_Activated_15701700	KIAA0090
CSR_Activated_15701700	KIAA0095
CSR_Activated_15701700	KIAA0323
CSR_Activated_15701700	KIAA0342
CSR_Activated_15701700	KIAA0367
CSR_Activated_15701700	KIAA0874
CSR_Activated_15701700	KIAA1036
CSR_Activated_15701700	KIAA1109
CSR_Activated_15701700	KIAA1228
CSR_Activated_15701700	KIAA1268
CSR_Activated_15701700	KIAA1305
CSR_Activated_15701700	KIAA1363
CSR_Activated_15701700	KIAA1536
CSR_Activated_15701700	KIAA1554
CSR_Activated_15701700	KIAA1720
CSR_Activated_15701700	KIAA1946
CSR_Activated_15701700	KIT
CSR_Activated_15701700	KLHL5
CSR_Activated_15701700	LDB1
CSR_Activated_15701700	LDLR
CSR_Activated_15701700	LIPA
CSR_Activated_15701700	LMNB2
CSR_Activated_15701700	LOC115106
CSR_Activated_15701700	LOC115294
CSR_Activated_15701700	LOC129401
CSR_Activated_15701700	LOC153222
CSR_Activated_15701700	LOC169611
CSR_Activated_15701700	LOC201562
CSR_Activated_15701700	LOC201895
CSR_Activated_15701700	LOC221810
CSR_Activated_15701700	LOC253263
CSR_Activated_15701700	LOC284018
CSR_Activated_15701700	LOC284436
CSR_Activated_15701700	LOC285362
CSR_Activated_15701700	LOC339924
CSR_Activated_15701700	LOC51128
CSR_Activated_15701700	LOC51279
CSR_Activated_15701700	LOC51668
CSR_Activated_15701700	LOC56757
CSR_Activated_15701700	LOC56902
CSR_Activated_15701700	LOC56926
CSR_Activated_15701700	LOC93081
CSR_Activated_15701700	LOXL2
CSR_Activated_15701700	LPIN1
CSR_Activated_15701700	LRIG2
CSR_Activated_15701700	LRP1
CSR_Activated_15701700	LSM3
CSR_Activated_15701700	LSM4
CSR_Activated_15701700	LSS
CSR_Activated_15701700	LUM
CSR_Activated_15701700	LYAR
CSR_Activated_15701700	MAF
CSR_Activated_15701700	MAN1A1
CSR_Activated_15701700	MAP3K8
CSR_Activated_15701700	MAPRE1
CSR_Activated_15701700	MBP
CSR_Activated_15701700	MCM3
CSR_Activated_15701700	MCM7
CSR_Activated_15701700	MCP
CSR_Activated_15701700	MCT-1
CSR_Activated_15701700	MEF2D
CSR_Activated_15701700	MEP50
CSR_Activated_15701700	MET
CSR_Activated_15701700	MFGE8
CSR_Activated_15701700	MGC10200
CSR_Activated_15701700	MGC10500
CSR_Activated_15701700	MGC10974
CSR_Activated_15701700	MGC11266
CSR_Activated_15701700	MGC13047
CSR_Activated_15701700	MGC13170
CSR_Activated_15701700	MGC14480
CSR_Activated_15701700	MGC15429
CSR_Activated_15701700	MGC17330
CSR_Activated_15701700	MGC3101
CSR_Activated_15701700	MGC39820
CSR_Activated_15701700	MGC4170
CSR_Activated_15701700	MGC4308
CSR_Activated_15701700	MGC4825
CSR_Activated_15701700	MIG-6
CSR_Activated_15701700	MKKS
CSR_Activated_15701700	MNAT1
CSR_Activated_15701700	MRF2
CSR_Activated_15701700	MRPL12
CSR_Activated_15701700	MRPL37
CSR_Activated_15701700	MRPS16
CSR_Activated_15701700	MRPS28
CSR_Activated_15701700	MSN
CSR_Activated_15701700	MT1F
CSR_Activated_15701700	MT3
CSR_Activated_15701700	MTH2
CSR_Activated_15701700	MTHFD1
CSR_Activated_15701700	MVD
CSR_Activated_15701700	MXI1
CSR_Activated_15701700	MYBL1
CSR_Activated_15701700	MYBL2
CSR_Activated_15701700	MYCBP
CSR_Activated_15701700	MYL6
CSR_Activated_15701700	NCOA3
CSR_Activated_15701700	NIFU
CSR_Activated_15701700	NLN
CSR_Activated_15701700	NME1
CSR_Activated_15701700	NOLA2
CSR_Activated_15701700	NUDT1
CSR_Activated_15701700	NUP107
CSR_Activated_15701700	NUPL1
CSR_Activated_15701700	NUTF2
CSR_Activated_15701700	OIP2
CSR_Activated_15701700	OSBPL8
CSR_Activated_15701700	P8
CSR_Activated_15701700	PA26
CSR_Activated_15701700	PA2G4
CSR_Activated_15701700	PAICS
CSR_Activated_15701700	PBXIP1
CSR_Activated_15701700	PCNT1
CSR_Activated_15701700	PCSK7
CSR_Activated_15701700	PDAP1
CSR_Activated_15701700	PDK2
CSR_Activated_15701700	PFKP
CSR_Activated_15701700	PFN1
CSR_Activated_15701700	PGCP
CSR_Activated_15701700	PHACS
CSR_Activated_15701700	PITPNC1
CSR_Activated_15701700	PKIG
CSR_Activated_15701700	PLA2R1
CSR_Activated_15701700	PLAUR
CSR_Activated_15701700	PLD3
CSR_Activated_15701700	PLG
CSR_Activated_15701700	PLOD2
CSR_Activated_15701700	PLU-1
CSR_Activated_15701700	PLXNB1
CSR_Activated_15701700	PNN
CSR_Activated_15701700	POLE2
CSR_Activated_15701700	POLR3K
CSR_Activated_15701700	POR
CSR_Activated_15701700	PPIH
CSR_Activated_15701700	PROL2
CSR_Activated_15701700	PSMA7
CSR_Activated_15701700	PSMC3
CSR_Activated_15701700	PSMD12
CSR_Activated_15701700	PSMD14
CSR_Activated_15701700	PSMD2
CSR_Activated_15701700	PTPRU
CSR_Activated_15701700	PTS
CSR_Activated_15701700	RAB11-FIP2
CSR_Activated_15701700	RARRES3
CSR_Activated_15701700	RBM14
CSR_Activated_15701700	RBMX
CSR_Activated_15701700	REV3L
CSR_Activated_15701700	RFC3
CSR_Activated_15701700	RNASEH2A
CSR_Activated_15701700	RNASEP1
CSR_Activated_15701700	RNF138
CSR_Activated_15701700	RNF41
CSR_Activated_15701700	RPN1
CSR_Activated_15701700	RRM2B
CSR_Activated_15701700	RUVBL1
CSR_Activated_15701700	SATB1
CSR_Activated_15701700	SBP1
CSR_Activated_15701700	SC4MOL
CSR_Activated_15701700	SCD
CSR_Activated_15701700	SDC1
CSR_Activated_15701700	SDFR1
CSR_Activated_15701700	SELENBP1
CSR_Activated_15701700	SEMACAP3
CSR_Activated_15701700	SERPING1
CSR_Activated_15701700	SES2
CSR_Activated_15701700	SFRS10
CSR_Activated_15701700	SFRS2
CSR_Activated_15701700	SFTPB
CSR_Activated_15701700	SLC16A1
CSR_Activated_15701700	SLC25A5
CSR_Activated_15701700	SLC35E2
CSR_Activated_15701700	SLC40A1
CSR_Activated_15701700	SLC5A3
CSR_Activated_15701700	SLPI
CSR_Activated_15701700	SMC2L1
CSR_Activated_15701700	SMS
CSR_Activated_15701700	SMURF2
CSR_Activated_15701700	SNRP70
CSR_Activated_15701700	SNRPA
CSR_Activated_15701700	SNRPA1
CSR_Activated_15701700	SNRPB
CSR_Activated_15701700	SNRPC
CSR_Activated_15701700	SNRPD1
CSR_Activated_15701700	SNRPE
CSR_Activated_15701700	SQLE
CSR_Activated_15701700	SQRDL
CSR_Activated_15701700	SRM
CSR_Activated_15701700	SSR3
CSR_Activated_15701700	SSSCA1
CSR_Activated_15701700	STK17A
CSR_Activated_15701700	STK18
CSR_Activated_15701700	SVIL
CSR_Activated_15701700	TAGLN
CSR_Activated_15701700	TBRG1
CSR_Activated_15701700	TCEB1
CSR_Activated_15701700	TCTEL1
CSR_Activated_15701700	TFPI2
CSR_Activated_15701700	TIM50L
CSR_Activated_15701700	TIMP2
CSR_Activated_15701700	TNFAIP2
CSR_Activated_15701700	TNFRSF12A
CSR_Activated_15701700	TNFSF12
CSR_Activated_15701700	TNXB
CSR_Activated_15701700	TOMM40
CSR_Activated_15701700	TP53INP1
CSR_Activated_15701700	TPI1
CSR_Activated_15701700	TPM1
CSR_Activated_15701700	TPM2
CSR_Activated_15701700	TRIM22
CSR_Activated_15701700	TSC22
CSR_Activated_15701700	TUBA1
CSR_Activated_15701700	TUBG1
CSR_Activated_15701700	TXNL2
CSR_Activated_15701700	UAP1
CSR_Activated_15701700	UBE2J1
CSR_Activated_15701700	UMPK
CSR_Activated_15701700	UMPS
CSR_Activated_15701700	VAMP4
CSR_Activated_15701700	VDAC1
CSR_Activated_15701700	VIL2
CSR_Activated_15701700	WBP2
CSR_Activated_15701700	WDHD1
CSR_Activated_15701700	WSB1
CSR_Activated_15701700	WSB2
CSR_Activated_15701700	WTAP
CSR_Activated_15701700	ZFP106
CSR_Activated_15701700	ZNF151
CSR_Activated_15701700	ZNF219
CSR_Activated_15701700	ZNF36
CSR_Activated_15701700	ZNF83
KEGG_HEMATOPOIETIC_CELL_LINEAGE	ANPEP
KEGG_HEMATOPOIETIC_CELL_LINEAGE	CD14
KEGG_HEMATOPOIETIC_CELL_LINEAGE	CD19
KEGG_HEMATOPOIETIC_CELL_LINEAGE	CD1A
KEGG_HEMATOPOIETIC_CELL_LINEAGE	CD1B
KEGG_HEMATOPOIETIC_CELL_LINEAGE	CD1C
KEGG_HEMATOPOIETIC_CELL_LINEAGE	CD1D
KEGG_HEMATOPOIETIC_CELL_LINEAGE	CD1E
KEGG_HEMATOPOIETIC_CELL_LINEAGE	CD2
KEGG_HEMATOPOIETIC_CELL_LINEAGE	CD22
KEGG_HEMATOPOIETIC_CELL_LINEAGE	CD33
KEGG_HEMATOPOIETIC_CELL_LINEAGE	CD34
KEGG_HEMATOPOIETIC_CELL_LINEAGE	CD36
KEGG_HEMATOPOIETIC_CELL_LINEAGE	CD37
KEGG_HEMATOPOIETIC_CELL_LINEAGE	CD38
KEGG_HEMATOPOIETIC_CELL_LINEAGE	CD3D
KEGG_HEMATOPOIETIC_CELL_LINEAGE	CD3E
KEGG_HEMATOPOIETIC_CELL_LINEAGE	CD3G
KEGG_HEMATOPOIETIC_CELL_LINEAGE	CD4
KEGG_HEMATOPOIETIC_CELL_LINEAGE	CD44
KEGG_HEMATOPOIETIC_CELL_LINEAGE	CD5
KEGG_HEMATOPOIETIC_CELL_LINEAGE	CD55
KEGG_HEMATOPOIETIC_CELL_LINEAGE	CD59
KEGG_HEMATOPOIETIC_CELL_LINEAGE	CD7
KEGG_HEMATOPOIETIC_CELL_LINEAGE	CD8A
KEGG_HEMATOPOIETIC_CELL_LINEAGE	CD8B
KEGG_HEMATOPOIETIC_CELL_LINEAGE	CD9
KEGG_HEMATOPOIETIC_CELL_LINEAGE	CR1
KEGG_HEMATOPOIETIC_CELL_LINEAGE	CR2
KEGG_HEMATOPOIETIC_CELL_LINEAGE	CSF1
KEGG_HEMATOPOIETIC_CELL_LINEAGE	CSF1R
KEGG_HEMATOPOIETIC_CELL_LINEAGE	CSF2
KEGG_HEMATOPOIETIC_CELL_LINEAGE	CSF2RA
KEGG_HEMATOPOIETIC_CELL_LINEAGE	CSF3
KEGG_HEMATOPOIETIC_CELL_LINEAGE	CSF3R
KEGG_HEMATOPOIETIC_CELL_LINEAGE	DNTT
KEGG_HEMATOPOIETIC_CELL_LINEAGE	EPO
KEGG_HEMATOPOIETIC_CELL_LINEAGE	EPOR
KEGG_HEMATOPOIETIC_CELL_LINEAGE	FCER2
KEGG_HEMATOPOIETIC_CELL_LINEAGE	FCGR1A
KEGG_HEMATOPOIETIC_CELL_LINEAGE	FLT3
KEGG_HEMATOPOIETIC_CELL_LINEAGE	FLT3LG
KEGG_HEMATOPOIETIC_CELL_LINEAGE	GP1BA
KEGG_HEMATOPOIETIC_CELL_LINEAGE	GP1BB
KEGG_HEMATOPOIETIC_CELL_LINEAGE	GP5
KEGG_HEMATOPOIETIC_CELL_LINEAGE	GP9
KEGG_HEMATOPOIETIC_CELL_LINEAGE	GYPA
KEGG_HEMATOPOIETIC_CELL_LINEAGE	HLA-DRA
KEGG_HEMATOPOIETIC_CELL_LINEAGE	HLA-DRB1
KEGG_HEMATOPOIETIC_CELL_LINEAGE	HLA-DRB3
KEGG_HEMATOPOIETIC_CELL_LINEAGE	HLA-DRB4
KEGG_HEMATOPOIETIC_CELL_LINEAGE	HLA-DRB5
KEGG_HEMATOPOIETIC_CELL_LINEAGE	IL11
KEGG_HEMATOPOIETIC_CELL_LINEAGE	IL11RA
KEGG_HEMATOPOIETIC_CELL_LINEAGE	IL1A
KEGG_HEMATOPOIETIC_CELL_LINEAGE	IL1B
KEGG_HEMATOPOIETIC_CELL_LINEAGE	IL1R1
KEGG_HEMATOPOIETIC_CELL_LINEAGE	IL1R2
KEGG_HEMATOPOIETIC_CELL_LINEAGE	IL2RA
KEGG_HEMATOPOIETIC_CELL_LINEAGE	IL3
KEGG_HEMATOPOIETIC_CELL_LINEAGE	IL3RA
KEGG_HEMATOPOIETIC_CELL_LINEAGE	IL4
KEGG_HEMATOPOIETIC_CELL_LINEAGE	IL4R
KEGG_HEMATOPOIETIC_CELL_LINEAGE	IL5
KEGG_HEMATOPOIETIC_CELL_LINEAGE	IL5RA
KEGG_HEMATOPOIETIC_CELL_LINEAGE	IL6
KEGG_HEMATOPOIETIC_CELL_LINEAGE	IL6R
KEGG_HEMATOPOIETIC_CELL_LINEAGE	IL7
KEGG_HEMATOPOIETIC_CELL_LINEAGE	IL7R
KEGG_HEMATOPOIETIC_CELL_LINEAGE	IL9R
KEGG_HEMATOPOIETIC_CELL_LINEAGE	ITGA1
KEGG_HEMATOPOIETIC_CELL_LINEAGE	ITGA2
KEGG_HEMATOPOIETIC_CELL_LINEAGE	ITGA2B
KEGG_HEMATOPOIETIC_CELL_LINEAGE	ITGA3
KEGG_HEMATOPOIETIC_CELL_LINEAGE	ITGA4
KEGG_HEMATOPOIETIC_CELL_LINEAGE	ITGA5
KEGG_HEMATOPOIETIC_CELL_LINEAGE	ITGA6
KEGG_HEMATOPOIETIC_CELL_LINEAGE	ITGAM
KEGG_HEMATOPOIETIC_CELL_LINEAGE	ITGB3
KEGG_HEMATOPOIETIC_CELL_LINEAGE	KIT
KEGG_HEMATOPOIETIC_CELL_LINEAGE	KITLG
KEGG_HEMATOPOIETIC_CELL_LINEAGE	MME
KEGG_HEMATOPOIETIC_CELL_LINEAGE	MS4A1
KEGG_HEMATOPOIETIC_CELL_LINEAGE	TFRC
KEGG_HEMATOPOIETIC_CELL_LINEAGE	THPO
KEGG_HEMATOPOIETIC_CELL_LINEAGE	TNF
KEGG_HEMATOPOIETIC_CELL_LINEAGE	TPO
GP11_Immune_IFN	Minterferon_Cluster_21214954
GP11_Immune_IFN	ZHANG_INTERFERON_RESPONSE
IgG_19272155	LOC96610
IgG_19272155	IGKV1OR2-118
IgG_19272155	IGKV1D-13
IgG_19272155	IGLL3P
IgG_19272155	IGKV1-5
IgG_19272155	IGHV1-69
IgG_19272155	POU2AF1
IgG_19272155	IGLJ3
IgG_19272155	GUSBP11
IgG_19272155	IGLC2
IgG_19272155	IGLV3-25
IgG_19272155	IGKC
IgG_19272155	IGLV2-14
IgG_19272155	IGHG1
IgG_19272155	IGHM
IgG_19272155	IGLV4-3
IgG_19272155	IGHD
IgG_19272155	IGHA1
IgG_19272155	IGL
IgG_19272155	IGH
IgG_19272155	IGLC1
Interferon_19272155	RSAD2
Interferon_19272155	OAS3
Interferon_19272155	IFI44
Interferon_19272155	ISG15
Interferon_19272155	DDX60
Interferon_19272155	IFI44L
Interferon_19272155	IFI6
Interferon_19272155	MX1
Interferon_19272155	IFIT3
Interferon_19272155	IFI27
Interferon_19272155	IFIT1
Interferon_19272155	OAS1
Interferon_19272155	OAS2
LCK_19272155	ARHGAP15
LCK_19272155	KLRK1
LCK_19272155	SASH3
LCK_19272155	ARHGAP25
LCK_19272155	SLAMF1
LCK_19272155	GIMAP5
LCK_19272155	SH2D1A
LCK_19272155	CCR7
LCK_19272155	ITK
LCK_19272155	TRBV19
LCK_19272155	RAC2
LCK_19272155	CORO1A
LCK_19272155	PIK3CD
LCK_19272155	LPXN
LCK_19272155	PRKCB
LCK_19272155	STAT4
LCK_19272155	GMFG
LCK_19272155	SELPLG
LCK_19272155	FGL2
LCK_19272155	EVI2B
LCK_19272155	CSF2RB
LCK_19272155	GZMK
LCK_19272155	SAMSN1
LCK_19272155	GIMAP4
LCK_19272155	IRF8
LCK_19272155	NCKAP1L
LCK_19272155	IL10RA
LCK_19272155	TRAC
LCK_19272155	INPP5D
LCK_19272155	PLAC8
LCK_19272155	CCL5
LCK_19272155	CD247
LCK_19272155	LTB
LCK_19272155	IL2RG
LCK_19272155	HCLS1
LCK_19272155	IL7R
LCK_19272155	CD53
LCK_19272155	LCK
LCK_19272155	CD3D
LCK_19272155	CD27
LCK_19272155	GZMA
LCK_19272155	SELL
LCK_19272155	TRBV21-1
LCK_19272155	CD2
LCK_19272155	CD48
LCK_19272155	SLA
LCK_19272155	LCP2
LCK_19272155	SRGN
LCK_19272155	PTPRC
MHC.I_19272155	HLA-G
MHC.I_19272155	HLA-A
MHC.I_19272155	HLA-B
MHC.I_19272155	HLA-C
MHC.I_19272155	HLA-F
MHC.II_19272155	CTSS
MHC.II_19272155	CD74
MHC.II_19272155	HLA-DRB1
MHC.II_19272155	HLA-DQA1
MHC.II_19272155	HLA-DMB
MHC.II_19272155	HLA-DPA1
MHC.II_19272155	HLA-DPB1
MHC.II_19272155	HLA-DMA
MHC.II_19272155	HLA-DRA
MHC.II_19272155	LCP2
MHC.II_19272155	SRGN
MHC.II_19272155	PTPRC
STAT1_19272155	TAP1
STAT1_19272155	GBP1
STAT1_19272155	IFIH1
STAT1_19272155	PSMB9
STAT1_19272155	CXCL9
STAT1_19272155	IRF1
STAT1_19272155	CXCL11
STAT1_19272155	CXCL10
STAT1_19272155	IDO1
STAT1_19272155	STAT1
Troester_WoundSig_19887484	ADH1A
Troester_WoundSig_19887484	APOH
Troester_WoundSig_19887484	BMPR1B
Troester_WoundSig_19887484	DST
Troester_WoundSig_19887484	CAPN6
Troester_WoundSig_19887484	CD86
Troester_WoundSig_19887484	CDK4
Troester_WoundSig_19887484	COL17A1
Troester_WoundSig_19887484	COX7B
Troester_WoundSig_19887484	CSF3
Troester_WoundSig_19887484	CTGF
Troester_WoundSig_19887484	CTSK
Troester_WoundSig_19887484	DMBT1
Troester_WoundSig_19887484	ARID3A
Troester_WoundSig_19887484	DSC3
Troester_WoundSig_19887484	ELANE
Troester_WoundSig_19887484	EYA4
Troester_WoundSig_19887484	F3
Troester_WoundSig_19887484	FABP4
Troester_WoundSig_19887484	FAP
Troester_WoundSig_19887484	FBLN1
Troester_WoundSig_19887484	EFEMP1
Troester_WoundSig_19887484	FPR1
Troester_WoundSig_19887484	FRZB
Troester_WoundSig_19887484	GJB5
Troester_WoundSig_19887484	HBB
Troester_WoundSig_19887484	HDC
Troester_WoundSig_19887484	HMGA1
Troester_WoundSig_19887484	HPCAL1
Troester_WoundSig_19887484	CYR61
Troester_WoundSig_19887484	IL1B
Troester_WoundSig_19887484	IL13RA2
Troester_WoundSig_19887484	IDO1
Troester_WoundSig_19887484	INHBA
Troester_WoundSig_19887484	KRT6A
Troester_WoundSig_19887484	KRT6B
Troester_WoundSig_19887484	KRT34
Troester_WoundSig_19887484	AFF3
Troester_WoundSig_19887484	LAMA3
Troester_WoundSig_19887484	LAMC2
Troester_WoundSig_19887484	LTBP2
Troester_WoundSig_19887484	LUM
Troester_WoundSig_19887484	MSMB
Troester_WoundSig_19887484	ND4
Troester_WoundSig_19887484	NODAL
Troester_WoundSig_19887484	OGN
Troester_WoundSig_19887484	PCDH8
Troester_WoundSig_19887484	PDGFRL
Troester_WoundSig_19887484	PER1
Troester_WoundSig_19887484	PFKFB3
Troester_WoundSig_19887484	PITX1
Troester_WoundSig_19887484	PML
Troester_WoundSig_19887484	PNLIPRP2
Troester_WoundSig_19887484	S100A8
Troester_WoundSig_19887484	SAA4
Troester_WoundSig_19887484	CCL2
Troester_WoundSig_19887484	TGFB2
Troester_WoundSig_19887484	THBS1
Troester_WoundSig_19887484	TLR2
Troester_WoundSig_19887484	UGT2B17
Troester_WoundSig_19887484	ZIC2
Troester_WoundSig_19887484	TFPI2
Troester_WoundSig_19887484	NR4A3
Troester_WoundSig_19887484	SPARCL1
Troester_WoundSig_19887484	TP63
Troester_WoundSig_19887484	PER2
Troester_WoundSig_19887484	SPAG9
Troester_WoundSig_19887484	CXCL14
Troester_WoundSig_19887484	TMCC2
Troester_WoundSig_19887484	TNFSF15
Troester_WoundSig_19887484	CLEC4M
Troester_WoundSig_19887484	NPM2
Troester_WoundSig_19887484	HOXB13
Troester_WoundSig_19887484	PPP6R1
Troester_WoundSig_19887484	SULF1
Troester_WoundSig_19887484	DICER1
Troester_WoundSig_19887484	ABI3BP
Troester_WoundSig_19887484	EGFL6
Troester_WoundSig_19887484	TIPARP
Troester_WoundSig_19887484	RGS22
Troester_WoundSig_19887484	IGLV2-14
Troester_WoundSig_19887484	A1CF
Troester_WoundSig_19887484	TREM1
Troester_WoundSig_19887484	PGPEP1
Troester_WoundSig_19887484	RGMA
Troester_WoundSig_19887484	ADAMTS9
Troester_WoundSig_19887484	TENM2
Troester_WoundSig_19887484	MKL2
Troester_WoundSig_19887484	VPS18
Troester_WoundSig_19887484	CACHD1
Troester_WoundSig_19887484	GUF1
Troester_WoundSig_19887484	ELSPBP1
Troester_WoundSig_19887484	ZBED2
Troester_WoundSig_19887484	LRRC2
Troester_WoundSig_19887484	CHPF
Troester_WoundSig_19887484	HMBOX1
Troester_WoundSig_19887484	TMC5
Troester_WoundSig_19887484	BAALC
Troester_WoundSig_19887484	APOLD1
Troester_WoundSig_19887484	VMP1
Troester_WoundSig_19887484	SPACA1
Troester_WoundSig_19887484	FRMD8P1
Troester_WoundSig_19887484	FAM71F1
Troester_WoundSig_19887484	TNS4
Troester_WoundSig_19887484	KIAA1751
Troester_WoundSig_19887484	CROCCP3
Troester_WoundSig_19887484	OSR2
Troester_WoundSig_19887484	LRR1
Troester_WoundSig_19887484	TMEM139
Troester_WoundSig_19887484	CCBE1
Troester_WoundSig_19887484	FAM19A4
Troester_WoundSig_19887484	BMPER
Troester_WoundSig_19887484	YPEL4
Troester_WoundSig_19887484	JAKMIP3
Troester_WoundSig_19887484	LOC284454
Troester_WoundSig_19887484	KRT6C
Troester_WoundSig_19887484	ZNF713
Troester_WoundSig_19887484	SIMC1
Troester_WoundSig_19887484	LOC389332
Troester_WoundSig_19887484	SPDYE8P
Troester_WoundSig_19887484	LOC440934
Troester_WoundSig_19887484	MUC5B
Troester_WoundSig_19887484	C13orf45
Troester_WoundSig_19887484	KRT17P3
Troester_WoundSig_19887484	LOC100131138
MDACC.FNA.1_20805453	TMEM176B
MDACC.FNA.1_20805453	SLCO2B1
MDACC.FNA.1_20805453	CKAP2
MDACC.FNA.1_20805453	CD74
MDACC.FNA.1_20805453	VCAM1
MDACC.FNA.1_20805453	IGLL1
MDACC.FNA.1_20805453	CCL2
MDACC.FNA.1_20805453	GPNMB
MDACC.FNA.1_20805453	PTGDS
MDACC.FNA.1_20805453	CD163
MDACC.FNA.1_20805453	MAFB
MDACC.FNA.1_20805453	HLA-DRB1
MDACC.FNA.1_20805453	PLTP
MDACC.FNA.1_20805453	APOE
MDACC.FNA.1_20805453	C1QB
MDACC.FNA.1_20805453	NTN3
MDACC.FNA.1_20805453	PECAM1
MDACC.FNA.1_20805453	IGKV1D-13
MDACC.FNA.1_20805453	IGKV1OR2-108
MDACC.FNA.1_20805453	IGLJ3
MDACC.FNA.1_20805453	IGKC
MDACC.FNA.1_20805453	IGL
MDACC.FNA.1_20805453	IGHG3
MDACC.FNA.1_20805453	IGHM
MDACC.FNA.1_20805453	HLA-DPA1
MDACC.FNA.1_20805453	HLA-DQB1
MDACC.FNA.1_20805453	HLA-DQA1
MDACC.FNA.1_20805453	IGHG1
MDACC.FNA.1_20805453	IGJ
MDACC.FNA.1_20805453	C1QA
MDACC.FNA.1_20805453	HLA-DRA
IGG_Cluster_21214954	CD27
IGG_Cluster_21214954	IL2RG
IGG_Cluster_21214954	CD79A
IGG_Cluster_21214954	PIM2
IGG_Cluster_21214954	POU2AF1
IGG_Cluster_21214954	IGKC
IGG_Cluster_21214954	IGLV3-25
IGG_Cluster_21214954	IGL
IGG_Cluster_21214954	IGJ
IGG_Cluster_21214954	TNFRSF17
IGG_Cluster_21214954	NTN3
IGG_Cluster_21214954	IL8
IGG_Cluster_21214954	HLA-C
IGG_Cluster_21214954	LAX1
Minterferon_Cluster_21214954	STAT1
Minterferon_Cluster_21214954	IL18BP
Minterferon_Cluster_21214954	XAF1
Minterferon_Cluster_21214954	B2M
Minterferon_Cluster_21214954	RSAD2
Minterferon_Cluster_21214954	EPSTI1
Minterferon_Cluster_21214954	PSMB8
Minterferon_Cluster_21214954	PSMB9
Minterferon_Cluster_21214954	ZC3HAV1
Minterferon_Cluster_21214954	IFI35
Minterferon_Cluster_21214954	DDX58
Minterferon_Cluster_21214954	GBP7
Minterferon_Cluster_21214954	CXCL10
Minterferon_Cluster_21214954	CCL5
Minterferon_Cluster_21214954	GBP6
Minterferon_Cluster_21214954	CXCL9
Minterferon_Cluster_21214954	CD274
Minterferon_Cluster_21214954	HELZ2
Minterferon_Cluster_21214954	UBA7
Minterferon_Cluster_21214954	LGALS3BP
Minterferon_Cluster_21214954	PARP9
Minterferon_Cluster_21214954	IRF9
Minterferon_Cluster_21214954	ADAR
Minterferon_Cluster_21214954	IFIT2
Minterferon_Cluster_21214954	OASL
Minterferon_Cluster_21214954	DDX60
Minterferon_Cluster_21214954	IFIH1
Minterferon_Cluster_21214954	RTP4
Minterferon_Cluster_21214954	GBP4
Minterferon_Cluster_21214954	IFI44
Minterferon_Cluster_21214954	MX1
Minterferon_Cluster_21214954	ISG15
Minterferon_Cluster_21214954	BST2
Minterferon_Cluster_21214954	USP18
Minterferon_Cluster_21214954	IFIT1
Minterferon_Cluster_21214954	OAS2
Minterferon_Cluster_21214954	ZBP1
Minterferon_Cluster_21214954	PARP14
Minterferon_Cluster_21214954	IRGM
Minterferon_Cluster_21214954	STAT2
Minterferon_Cluster_21214954	PARP12
Minterferon_Cluster_21214954	SP100
Minterferon_Cluster_21214954	GBP1
Minterferon_Cluster_21214954	BATF2
Minterferon_Cluster_21214954	NMI
Minterferon_Cluster_21214954	SLFN13
Minterferon_Cluster_21214954	GVINP1
Minterferon_Cluster_21214954	IRF1
ZHANG_INTERFERON_RESPONSE	IRF1
ZHANG_INTERFERON_RESPONSE	IFI27
ZHANG_INTERFERON_RESPONSE	IFRD1
ZHANG_INTERFERON_RESPONSE	STAT1
ZHANG_INTERFERON_RESPONSE	MX2
ZHANG_INTERFERON_RESPONSE	OAS1
ZHANG_INTERFERON_RESPONSE	OASL
ZHANG_INTERFERON_RESPONSE	ISG15
ZHANG_INTERFERON_RESPONSE	MX1
ZHANG_INTERFERON_RESPONSE	IFIT2
ZHANG_INTERFERON_RESPONSE	SP110
ZHANG_INTERFERON_RESPONSE	IFITM3
ZHANG_INTERFERON_RESPONSE	OAS2
ZHANG_INTERFERON_RESPONSE	IFNB1
ZHANG_INTERFERON_RESPONSE	IRF9
[truncated: 2,726 more rows]

## Sheet: Notes
Notes:
For cibersort genes, see the LM22 matrix at https://cibersort.stanford.edu/.
The C7 dictionary atoms were generated by applying ssGSEA to all C7 gene sets (available at MSigDB) and usign the MODL software: https://github.com/arthurmensch/modl
The Five signatures used in clustering to derive the Immune Subtypes
LIexpression_score			leukocyte infiltration
CSF1_response			macrophages
TGFB_score_21050467			TGF-beta
Module3_IFN_score			IFN-gamma
CHANG_CORE_SERUM_RESPONSE_UP			Wound healing
Accounting:
160 signatures on the setSources tab
Genes for 109 Genesets in the Genes tab (excludes C7 Atoms and CIBERSORT)
83 signature scores used for Figure 1A heatmap (excludes C7 Atoms, CIBERSORT,Bindea)
setSources tab			Genes tab			Figure 1A heatmap
Source	Count		Source	Count		Source	Count
Attractors	9		Attractors	9		Attractors	9
Bindea	25		Bindea	25		ICR	3
c7atoms	32		ICR	3		Senbabaoglu	3
Cibersort	20		Senbabaoglu	3		Wolf	68
ICR	3		Wolf	69		Total	83
Senbabaoglu	3		Total	109
Wolf	68
Total	160
In Genes tab, gene set is provide for Wolf ZHANG_INTERFERON_RESPONSE , hence one higher count (see below)
Version Updates: https://www.synapse.org/#!Synapse:syn12976464
Version 3
In file Versions 1 and 2 GP2_ImmuneTcellBcell_score listed as union of KEGG_HEMATOPOIETIC_CELL_LINEAGE and REACTOME_SIGNALING_IN_IMMUNE_SYSTEM, but latter turned out to not contribute to gene list so former is used as label in Version3
GP11_Immune_IFN signature score is the average of the score for Minterferon_Cluster_21214954 and for ZHANG_INTERFERON_RESPONSE
Minterferon_Cluster_21214954 is also reported individually as a gene set score
STAT1 IL18BP XAF1 B2M RSAD2 EPSTI1 PSMB8 PSMB9 ZC3HAV1 IFI35 DDX58 GBP7 CXCL10 CCL5 GBP6 CXCL9 CD274 HELZ2 UBA7 LGALS3BP PARP9 IRF9 ADAR IFIT2 OASL DDX60 IFIH1 RTP4 GBP4 IFI44 MX1 ISG15 BST2 USP18 IFIT1 OAS2 ZBP1 PARP14 IRGM STAT2 PARP12 SP100 GBP1 BATF2 NMI SLFN13 GVINP1 IRF1
ZHANG_INTERFERON_RESPONSE is not reported individually as a gene set score
ZHANG_INTERFERON_RESPONSE IRF1 IFI27 IFRD1 STAT1 MX2 OAS1 OASL ISG15 MX1 IFIT2 SP110 IFITM3 OAS2 IFNB1 IRF9 IFI44 IFITM1 ISG20 IFI16 OAS3 IFI30 IRF3 RTP4
The signature CD103pos_CD103neg_ratio_25446897 is a scaled logarithmic ration of CD103pos_mean_25446897 and CD103neg_mean_25446897. Details can be seen at https://github.com/Gibbsdavidl/Immune-Subtype-Clustering/blob/master/Scripts/ImmuneSigs68_function.R (search for corresponding labels). Scores are reported for CD103pos_mean_25446897, CD103neg_mean_25446897 and CD103pos_CD103neg_ratio_25446897.
Version 4
Additional notes provided on Notes page with some of the details above (these notes)
ZHANG_INTERFERON_RESPONSE genes added to Genes tab
