# Supplementary material for: Longitudinal molecular profiling elucidates immunometabolism dynamics in breast cancer
Source: Nat Commun. 2024 May 7;15:3837. doi: 10.1038/s41467-024-47932-y (PMC11076527; doi:10.1038/s41467-024-47932-y)
Supplement: Supplementary file 17 — Source Data [file 41467_2024_47932_MOESM17_ESM.xlsx]

## Sheet: Fig.2a-b
Meta data								Immune Cell Fraction										Adaptive immune signatures															Innate immune signatures
tpt	purity	Cellularity	TIL	pCR.or.not	IHC_subtype	PAM50	subtype_immunity	CD4T	CD8T	Treg	Bcell	Monocyte	M1	M2	NK	Dentritic	Neutrophils.x	B_cell_PCA_16704732	Bcell_receptors_score	T.cells	CD8.T.cells	Treg.cells	Tcell_receptors_score	T.helper.cells	Tcm.cells	Tgd.cells	Th1.cells	Th17.cells	Th2.cells	MHC.I_19272155	MHC.II_19272155	IgG_19272155	Macrophages	TAMsurr_score	TAMsurr_TcClassII_ratio	DAP12_data	aDC	DC	pDC	iDC	CD68	CD8_CD68_ratio	CSF1_response	Eosinophils	Mast.cells	Neutrophils.y	NK.cells	NK.CD56bright.cells	NK.CD56dim.cells
Baseline	0.665959	NA	NA	non-pCR	TNBC	Her2	IFN-γ dominant	0.00208312	0.112644	0	0.0679202	0	0.330147	0.252006	0.0351116	0.120371	0.0797166	0.233529	0.201184	0.197068	0.236539	-0.106643	0.186423	0.295386	0.198888	0.0460932	0.128597	0.0999173	0.178847	0.441252	0.375519	0.0563265	0.232806	0.297788	0.320335	0.440051	0.203132	-0.0305474	0.0648399	0.206508	0.471308	0.398483	0.272233	0.162139	0.0651849	0.0862269	0.100193	0.0119097	0.0268615
Cycle 2	0.439379	NA	NA	non-pCR	TNBC	Normal	IFN-γ dominant	0	0.129637	0.0764052	0.076392	0	0.145183	0.293413	0.0427608	0.109923	0.126287	0.249578	0.268785	0.295502	0.260488	0.0918273	0.273822	0.310877	0.209313	0.145521	0.117299	0.0868402	0.112161	0.414296	0.392548	0.117566	0.234909	0.297395	0.320561	0.474558	0.162503	-0.0258152	0.120822	0.247417	0.484722	0.454331	0.324051	0.163205	0.111675	0.127946	0.0775953	-0.0331919	-0.0172095
Surgery	0.790605	NA	NA	non-pCR	TNBC	Normal	Inflammatory	0	0.111083	0	0.0916971	0	0.034386	0.476834	0.0475956	0.0826907	0.155714	0.205345	0.142593	0.14121	0.236763	0.0510116	0.0836464	0.286386	0.202312	0.0821142	0.0610296	0.114475	0.0796998	0.358107	0.297509	0.0493422	0.187006	0.0598646	0.177516	0.387956	-0.00116712	0.00754482	0.0150709	0.193322	0.433774	0.334114	0.19962	0.160533	0.0916876	0.109747	0.0840193	0.0305436	-0.118194
Baseline	0.556993	3	2	pCR	TNBC	Basal	IFN-γ dominant	0	0.256016	0	0.0639195	0	0.213113	0.249015	0	0.13445	0.0834859	0.230124	0.235978	0.259495	0.23474	0.0423132	0.240516	0.305907	0.203492	0.00426327	0.11071	-0.0244423	0.13388	0.401267	0.332259	0.109065	0.206831	0.348687	0.282076	0.439955	0.206469	0.0139815	0.17537	0.167951	0.473156	0.423297	0.290088	0.155653	0.0195167	0.0984068	0.0855118	-0.0402414	0.0517677
Surgery	0	NA	NA	pCR	TNBC	Normal	Inflammatory	0	0.179509	0	0.121245	0	0.0204753	0.117114	0.185898	0.230301	0.145457	0.189968	0.10076	0.174985	0.249558	-0.115246	0.0912496	0.2707	0.202307	0.10749	0.0322354	0.116491	0.103182	0.37582	0.244859	0.0941263	0.136786	0.104204	0.144107	0.352015	-0.0523064	-0.0458309	0.0762148	0.159868	0.389804	0.360141	0.17949	0.171276	0.0475351	0.0800217	0.0950223	0.0109675	-0.148207
Baseline	0.742511	3	1	non-pCR	Lum	LumB	Lymphocyte depleted	0.170146	0.0671327	0.0473715	0.0583466	0	0.00600961	0.50427	0.015192	0.0810549	0.0504761	0.207462	0.11816	0.101709	0.210386	-0.108937	0.017895	0.293267	0.18423	-0.0752173	0.0431685	0.196237	0.169888	0.427734	0.284495	0.0068272	0.194175	0.193121	0.16977	0.458213	0.0459717	-0.00460313	0.10779	0.1784	0.475163	0.325219	0.239767	0.133505	0.0176018	0.0740451	0.0905263	0.0757904	-0.0982626
Surgery	0.684313	NA	NA	non-pCR	Lum	LumA	Inflammatory	0	0.0247494	0.0685752	0.0775313	0	0.0619626	0.461376	0.0916755	0.1128	0.10133	0.210574	0.159732	0.151035	0.240481	-0.166513	0.0585988	0.287443	0.190168	-0.0154856	0.0596217	0.169331	0.110786	0.364799	0.287274	0.0436008	0.219041	0.157113	0.200235	0.438203	0.0156166	0.0896159	0.125793	0.245754	0.471977	0.374298	0.240544	0.170559	0.0990134	0.0994017	0.08455	0.00156989	-0.069549
Cycle 2	0.677349	NA	NA	non-pCR	Lum	LumA	IFN-γ dominant	0	0.169947	0.0458229	0.0662057	0	0.0564672	0.331699	0.114055	0.126169	0.0896344	0.210713	0.162283	0.119993	0.238261	0.0974032	0.029283	0.282642	0.207181	-0.07254	0.0912937	0.0921457	0.129482	0.388439	0.289443	-0.0479388	0.204985	0.134132	0.16992	0.426159	0.0399257	-0.0497475	0.0503425	0.228814	0.457161	0.334212	0.225991	0.15224	0.161531	0.139041	0.0954694	0.0219254	-0.0325246
Surgery	0.55716	NA	NA	non-pCR	Lum	LumA	IFN-γ dominant	0	0.255225	0	0.0909743	0	0.140527	0.207086	0.0943591	0.122155	0.0896734	0.245596	0.267203	0.241023	0.263527	-0.260443	0.179263	0.302377	0.214287	0.0421893	0.109925	0.122694	0.11205	0.403279	0.321845	0.125047	0.218233	0.226677	0.245787	0.430588	0.0901453	0.13742	0.115883	0.263623	0.468823	0.40757	0.268633	0.164278	0.164259	0.12116	0.0757901	-0.0147592	-0.0336627
Cycle 2	0.447497	3	2	non-pCR	TNBC	Normal	IFN-γ dominant	0.0118999	0.248471	0	0.0543123	0	0.113314	0.292407	0.0515132	0.100212	0.12787	0.243914	0.257163	0.283234	0.264405	-0.212331	0.283343	0.305937	0.205192	0.0815841	0.131441	0.0705688	0.119737	0.399856	0.381462	0.0845042	0.253372	0.311318	0.31391	0.468154	0.205185	0.124522	0.191748	0.255215	0.481727	0.431057	0.313618	0.156998	0.16017	0.162612	0.0897224	0.0339591	0.0669305
Surgery	0.261111	NA	NA	non-pCR	TNBC	Basal	Inflammatory	0.11777	0.221129	0.0113909	0.0968393	0.0180061	0.0658658	0.266891	0.00613322	0.107783	0.0881909	0.287059	0.339001	0.369231	0.281844	-0.103585	0.375341	0.315525	0.235703	0.166777	0.16781	0.126266	0.101485	0.433497	0.43818	0.208801	0.299384	0.396577	0.385165	0.489724	0.284846	0.244482	0.201848	0.287986	0.494313	0.476156	0.390403	0.143156	0.14461	0.153389	0.086871	-0.042692	0.100589
Baseline	0.560483	NA	NA	non-pCR	Lum	LumB	IFN-γ dominant	0	0.104892	0.00131578	0.0632555	0	0.189929	0.254572	0.184506	0.11282	0.0887096	0.242026	0.245805	0.213817	0.249347	0.0150709	0.201304	0.300837	0.215639	-0.0307431	0.121372	0.028744	0.164688	0.413668	0.384399	0.161084	0.234832	0.36947	0.328336	0.465286	0.173265	0.0959075	0.0714991	0.204583	0.477521	0.403832	0.304862	0.159094	0.12466	0.101696	0.105372	-0.0191781	-0.0317791
Baseline	0.846327	3	1	non-pCR	Lum	LumB	Wound healing	0.115722	0.0773457	0.0304504	0.0725221	0	0.0453727	0.515056	0.00536616	0.0841869	0.0539781	0.190238	0.0811793	0.040983	0.216714	-0.119197	-0.0243233	0.296252	0.193939	-0.160944	0.0556059	0.0666651	0.192687	0.304746	0.247669	-0.062472	0.160569	0.0420285	0.126134	0.350836	-0.106138	-0.0151106	0.049068	0.172388	0.422081	0.226797	0.164251	0.168338	0.0431213	0.0740141	0.0858218	0.0134788	-0.0914736
Cycle 2	0.817819	3	1	non-pCR	Lum	LumA	Inflammatory	0.0764662	0.198302	0	0.0786551	0	0.0307612	0.385762	0.0692569	0.0960192	0.0647768	0.193965	0.112205	0.113586	0.242315	-0.171133	0.0359926	0.309072	0.214283	-0.124115	0.0773529	0.180847	0.143038	0.31474	0.27556	-0.056714	0.169565	-0.0291024	0.150104	0.374638	-0.10046	-0.0737383	0.0664967	0.179747	0.447539	0.320142	0.189175	0.15807	0.073306	0.085457	0.0867952	-0.0224827	-0.108909
Surgery	0.693864	NA	NA	non-pCR	Lum	LumA	Inflammatory	0	0.141505	0	0.0677193	0	0.0630855	0.524645	0.00142257	0.123572	0.0780513	0.207928	0.146416	0.160514	0.256769	-0.0310021	0.100633	0.302414	0.200776	0.0255498	0.0876342	0.0985459	0.0890902	0.354664	0.354505	0.0381826	0.217788	0.104325	0.233037	0.449578	0.059409	0.0632041	0.10642	0.23396	0.476788	0.375494	0.258145	0.154776	0.0881025	0.130083	0.0944151	-0.00431672	-0.0552923
Baseline	0.487298	2	3	non-pCR	Lum	Normal	IFN-γ dominant	0.027834	0.143826	0.108839	0.0713893	0	0.254988	0.13095	0.0660042	0.106792	0.0893768	0.244271	0.260844	0.280077	0.243408	-0.305751	0.281335	0.292899	0.207362	0.0485615	0.120038	0.0331254	0.165802	0.430086	0.338687	0.132918	0.218378	0.364275	0.297379	0.443333	0.195903	0.107484	0.135574	0.221997	0.470352	0.428799	0.289413	0.167791	0.10712	0.14084	0.0811378	-0.026525	-0.043726
Surgery	0.549826	NA	NA	non-pCR	Lum	LumB	Inflammatory	0.0754062	0.250185	0	0.0828846	0	0.110337	0.236347	0.0554173	0.111993	0.0774295	0.246066	0.254316	0.246813	0.252609	0.0105783	0.224153	0.298825	0.21769	0.0890587	0.109051	0.140948	0.138183	0.41169	0.340221	0.111085	0.210386	0.262328	0.278742	0.441931	0.1687	0.135395	0.177059	0.237953	0.471945	0.415213	0.28518	0.161947	0.11942	0.0988412	0.0796624	-0.0347215	-0.0452146
Baseline	0.835706	3	2	non-pCR	Lum	LumB	IFN-γ dominant	0.0260979	0.0804053	0	0.0536142	0	0.121411	0.484812	0.0597648	0.0980339	0.0758607	0.197689	0.102724	0.0587145	0.210364	-0.310244	-0.067902	0.276781	0.206862	-0.147244	0.0519553	0.124497	0.143573	0.4081	0.222211	-0.0950103	0.179479	0.245787	0.161811	0.406627	0.0713558	-0.0570413	0.0548988	0.202068	0.458149	0.306009	0.189459	0.15048	0.0483634	0.0924886	0.0843572	0.0283221	-0.0757344
Surgery	0.506356	NA	NA	non-pCR	Lum	Normal	IFN-γ dominant	0	0.221172	0	0.0656117	0	0.142647	0.284088	0.0570949	0.124755	0.104631	0.240396	0.233843	0.250681	0.258309	-0.0935479	0.213689	0.279156	0.196333	0.166141	0.0928365	0.113425	0.116545	0.433487	0.38176	0.104225	0.235612	0.282954	0.309508	0.465955	0.16965	0.120988	0.174892	0.255475	0.477043	0.429196	0.297996	0.166195	0.152389	0.115969	0.0939136	0.00379936	-0.00460668
Baseline	0.664557	NA	NA	non-pCR	TNBC	Basal	IFN-γ dominant	0.00518635	0.179432	0.00646775	0.0954781	0	0.254708	0.199036	0.0219252	0.153604	0.0841635	0.228246	0.203644	0.203544	0.233874	-0.423483	0.189021	0.281912	0.187251	-0.0295199	0.0972195	0.137113	0.152961	0.381355	0.297949	0.11286	0.216216	0.280755	0.224554	0.429409	0.176812	0.0480076	0.080102	0.194488	0.465668	0.386817	0.276114	0.143704	0.00929741	0.0961783	0.0641181	-0.0812432	0.0173129
Cycle 2	0.67658	NA	NA	non-pCR	TNBC	Basal	IFN-γ dominant	0.0185262	0.113969	0.0230281	0.0564168	0	0.0638385	0.444817	0.0836832	0.128123	0.0675979	0.216941	0.162512	0.158118	0.218876	-0.156731	0.0622317	0.259403	0.188806	-0.152486	0.0923069	0.173949	0.106933	0.378823	0.272269	0.0488073	0.227225	0.269769	0.192924	0.442377	0.113595	-0.0350932	0.114959	0.200001	0.472328	0.352773	0.253868	0.142186	0.00942352	0.132707	0.096937	-0.0506019	0.0159089
Baseline	0.671383	2	1	non-pCR	Lum	LumA	IFN-γ dominant	0.00229059	0.191968	0.00352929	0.0469532	0	0.0942762	0.409561	0.0386093	0.143089	0.0697228	0.211985	0.163687	0.128108	0.235949	-0.163677	0.0391472	0.277593	0.198508	-0.0529111	0.0652993	0.0803201	0.12077	0.352571	0.294144	0.00399037	0.205143	0.057566	0.177538	0.426573	-0.0529081	0.0145164	0.157719	0.202374	0.45407	0.342122	0.226587	0.187535	0.108221	0.111235	0.0874124	-0.0753817	-0.062755
Surgery	0.740085	NA	NA	non-pCR	Lum	LumA	Inflammatory	0	0.116186	0	0.0535569	0	0.0835945	0.48349	0.0718421	0.10548	0.0858504	0.204887	0.119014	0.145053	0.25233	-0.185471	0.0745306	0.284379	0.203459	0.107422	0.0905338	0.165245	0.0912045	0.364453	0.299231	0.0376512	0.207543	0.105986	0.202607	0.397069	0.00390977	0.0665564	0.136785	0.212038	0.450661	0.366397	0.215156	0.172736	0.0867093	0.102013	0.110312	-0.0155698	-0.0889022
Baseline	0.63117	NA	NA	non-pCR	Lum	LumA	IFN-γ dominant	0	0.0771804	0.0587687	0.0842233	0	0.256697	0.296794	0.0501042	0.0601069	0.116126	0.240928	0.257478	0.228332	0.246121	0.000254899	0.204646	0.28778	0.217054	-0.06954	0.0967279	0.108853	0.16234	0.39412	0.359087	0.191084	0.193206	0.308187	0.286046	0.424566	0.178094	0.0865233	0.0904891	0.198131	0.474877	0.388364	0.279774	0.165816	0.0570132	0.107787	0.0765503	-0.106124	0.0108879
Baseline	0.583147	3	2	non-pCR	Lum	Basal	IFN-γ dominant	0.0320924	0.12711	0.0875901	0.0422743	0	0.1107	0.285152	0.0825589	0.13776	0.0947627	0.23211	0.187736	0.145187	0.2368	0.0470288	0.0690841	0.28162	0.200558	0.0089298	0.130963	0.0734331	0.168105	0.434371	0.339682	0.037551	0.245745	0.274127	0.259871	0.454007	0.127164	0.0278933	0.127322	0.192747	0.488259	0.355902	0.284635	0.149704	0.0517191	0.147155	0.100085	-0.0172747	0.0293717
Cycle 2	0.521907	2	2	non-pCR	Lum	Basal	IFN-γ dominant	0.00583413	0.155659	0	0.0399932	0	0.165762	0.38758	0.041684	0.118547	0.0849401	0.235304	0.197853	0.169682	0.238067	-0.0544209	0.176284	0.289313	0.194017	0.0341284	0.113026	0.0451693	0.174837	0.429616	0.326255	-0.065239	0.279411	0.307106	0.266953	0.461877	0.127886	0.0268937	0.0963199	0.234627	0.49033	0.380508	0.297271	0.161001	0.0517706	0.163096	0.090078	0.0197997	-0.0327802
Surgery	0.591702	NA	NA	non-pCR	Lum	Normal	Inflammatory	0	0.0727942	0	0.0736724	0	0.11911	0.46001	0.0110369	0.147874	0.115502	0.227581	0.205536	0.179766	0.246231	-0.0272423	0.114918	0.286778	0.21338	0.130617	0.0802154	0.102941	0.11803	0.41045	0.339617	0.0960597	0.255193	0.221761	0.248577	0.45082	0.0970637	0.152066	0.118369	0.23898	0.47921	0.407881	0.277419	0.156981	0.133965	0.145837	0.0933085	0.0376487	-0.0594244
Baseline	0.732609	1	1	non-pCR	Lum	LumA	IFN-γ dominant	0.00588471	0.175053	0.0637807	0.0690993	0	0.211565	0.208355	0.116685	0.0829647	0.0666133	0.2157	0.151992	0.134272	0.242759	-0.00385534	0.113944	0.269659	0.193641	-0.0188062	0.0709661	0.0874304	0.153299	0.432177	0.28217	0.0436431	0.169354	0.354829	0.231416	0.42635	0.146061	-0.0013796	0.079624	0.181067	0.46331	0.367829	0.232621	0.177036	0.127652	0.0710343	0.0926092	-0.0904311	-0.0435777
Cycle 2	0.746169	3	1	non-pCR	Lum	LumA	IFN-γ dominant	0.0246923	0.13069	0.0559788	0.0532324	0	0.105627	0.358873	0.0988392	0.110596	0.0614709	0.208619	0.13984	0.123968	0.238361	0.0439063	0.0908961	0.270144	0.194548	-0.0355215	0.0779738	0.117423	0.117423	0.410239	0.282202	-0.0677307	0.19587	0.282889	0.213719	0.437821	0.0495686	0.0487281	0.0763422	0.187492	0.465859	0.345125	0.224527	0.150491	0.0886663	0.0905164	0.0734096	-0.0492027	-0.0384429
Surgery	0.660721	1	1	non-pCR	Lum	LumB	IFN-γ dominant	0.0205767	0.048648	0.0114796	0.0724969	0	0.161991	0.410226	0.0457016	0.144498	0.0843819	0.219961	0.178719	0.163764	0.23968	0.00630875	0.106508	0.28311	0.199988	-0.0254484	0.104234	0.0788735	0.111232	0.405669	0.324599	0.0451995	0.216436	0.307293	0.235345	0.44123	0.162324	0.0727901	-0.0021985	0.231132	0.469619	0.379896	0.258344	0.165183	0.155936	0.0760405	0.0888045	-0.00399224	-0.0625624
Baseline	0.453338	2	3	pCR	Lum	LumA	IFN-γ dominant	0.017926	0.338862	0.0327273	0.14765	0	0.13754	0.134275	0.0312674	0.0707566	0.0889956	0.27307	0.323729	0.339993	0.274434	-0.113876	0.351731	0.327069	0.235528	0.128899	0.135738	0.113227	0.152418	0.416338	0.371217	0.181803	0.213701	0.292659	0.33002	0.461303	0.21595	0.154508	0.0856779	0.22008	0.482555	0.471878	0.340368	0.165662	0.0889466	0.104324	0.0844601	0.0240642	0.0719793
Surgery	0	2	1	pCR	Lum	Normal	Inflammatory	0	0.213427	0.00335398	0.106542	0	0.118691	0.265074	0	0.184907	0.108006	0.229415	0.211356	0.260251	0.2525	-0.0496734	0.253323	0.301875	0.211511	0.147498	0.0965823	0.118948	0.124425	0.399363	0.284675	0.130307	0.180562	0.251295	0.250168	0.395157	0.101161	0.032834	0.0829377	0.198885	0.446774	0.420123	0.245755	0.153447	0.124982	0.0754369	0.0862546	-0.0836151	-0.0701395
Baseline	0.756381	1	1	non-pCR	Lum	LumB	IFN-γ dominant	0.0671718	0.122037	0.0141267	0.0539019	0.0290909	0.22616	0.236699	0.121156	0.0512787	0.0783773	0.208716	0.141228	0.107802	0.227943	-0.264043	0.101079	0.274524	0.190376	-0.0718862	0.0943443	0.066458	0.169973	0.449341	0.272035	0.0128309	0.186951	0.209665	0.180307	0.395794	0.10994	0.0120991	0.0355903	0.17858	0.465923	0.351633	0.214178	0.169293	0.0593965	0.0866569	0.0963116	-0.0948472	-0.0402743
Cycle 2	0.665895	1	1	non-pCR	Lum	LumA	Inflammatory	0	0.406609	0.11432	0.077455	0	0.0689012	0.0984325	0.0471228	0.0867932	0.100366	0.235211	0.211948	0.24174	0.24453	-0.0826828	0.184509	0.30427	0.224531	0.0947176	0.102989	0.168321	0.107484	0.414135	0.289688	0.0722699	0.185099	0.174335	0.203687	0.369603	0.0697316	0.0624275	0.129584	0.207986	0.45834	0.383422	0.23935	0.176701	0.13662	0.100171	0.0708987	0.0286773	-0.00514265
Baseline	0.623028	2	2	non-pCR	Lum	LumA	IFN-γ dominant	0	0.173672	0	0.0518244	0	0.216869	0.268585	0.101264	0.112967	0.0748186	0.2297	0.20491	0.208489	0.238288	-0.195476	0.175289	0.305402	0.216859	0.0555732	0.0862785	0.146298	0.152345	0.409225	0.362598	0.0824477	0.20945	0.327487	0.273188	0.449737	0.176	0.0931688	0.101864	0.225069	0.472423	0.373009	0.271962	0.170554	0.106149	0.108985	0.0836735	-0.000367948	-0.0623217
Baseline	0.587621	3	3	non-pCR	TNBC	Basal	IFN-γ dominant	0.00841157	0.174939	0.0558652	0.0554783	0	0.21363	0.231955	0.0579074	0.131037	0.0707758	0.231295	0.213787	0.216063	0.240051	-0.115533	0.226439	0.301882	0.199273	0.0136194	0.130226	0.0408311	0.183623	0.405125	0.34529	0.085603	0.227464	0.29595	0.288928	0.454771	0.198847	0.120148	0.160523	0.221253	0.477043	0.411392	0.299044	0.137174	0.0393497	0.112088	0.0841572	-0.062556	0.0446925
Cycle 2	0.63356	3	2	non-pCR	TNBC	Basal	IFN-γ dominant	0.0233879	0.119035	0.0366427	0.0467695	0	0.164486	0.291281	0.118851	0.127611	0.0719347	0.223146	0.193692	0.164061	0.228881	-0.215581	0.0750772	0.292522	0.181261	-0.0446256	0.122114	0.0772436	0.162768	0.393286	0.30966	-0.0212188	0.239633	0.28483	0.234786	0.451267	0.136325	0.0612558	0.147905	0.19276	0.4787	0.379668	0.272358	0.146247	0.0946536	0.109069	0.0764747	-0.0978663	-0.0254673
Surgery	0.780829	NA	NA	non-pCR	TNBC	Basal	IFN-γ dominant	0.0237401	0.108502	0	0.0879974	0.0353404	0.0931765	0.306118	0.101747	0.155888	0.0874904	0.198782	0.149667	0.127813	0.2353	0.0789231	0.10068	0.289119	0.187201	-0.0520944	0.0938738	0.01154	0.157834	0.359017	0.276889	-0.0605767	0.196583	0.204037	0.196759	0.412809	0.0634739	0.00222232	0.0526047	0.166596	0.465923	0.357081	0.228741	0.140727	0.025651	0.0895975	0.0852487	-0.0722958	0.0102204
Baseline	0.542439	3	2	pCR	TNBC	Basal	IFN-γ dominant	0.0403721	0.0477048	0.068805	0.059194	0	0.278684	0.217585	0.0951707	0.120609	0.0718763	0.244198	0.223795	0.25264	0.226177	-0.429759	0.235422	0.31407	0.195649	-0.0038408	0.154471	0.121981	0.163247	0.453471	0.364049	0.113051	0.263658	0.424811	0.341408	0.460029	0.268254	0.133786	0.115565	0.252536	0.480644	0.433321	0.299973	0.137996	0.0519715	0.102865	0.0937474	-0.0382508	0.0205149
Cycle 2	0.401618	2	2	pCR	TNBC	Basal	IFN-γ dominant	0	0.261338	0.0410725	0.0511037	0	0.155015	0.183376	0.124252	0.105117	0.0787264	0.258694	0.278173	0.347377	0.265364	-0.0264776	0.34835	0.323767	0.227656	0.178381	0.158743	0.1186	0.149171	0.448129	0.374251	0.119445	0.265494	0.42583	0.365376	0.473921	0.250774	0.219191	0.156412	0.249578	0.489374	0.479901	0.342168	0.14131	0.0990741	0.118592	0.0997059	-0.014487	0.0937441
Baseline	0.510465	NA	NA	non-pCR	Lum	LumB	IFN-γ dominant	0	0.202778	0.0456066	0.0902027	0	0.140594	0.246008	0.0847553	0.101665	0.0883909	0.245649	0.272614	0.282318	0.254801	-0.139525	0.286539	0.316859	0.193779	-0.0515174	0.142274	0.0649743	0.17338	0.441528	0.362607	0.142526	0.241964	0.268306	0.316804	0.464362	0.228247	0.19948	0.101004	0.269883	0.482747	0.434291	0.312093	0.154909	0.126778	0.0789164	0.0901997	-0.0813584	0.0189196
Surgery	0.632301	NA	NA	non-pCR	Lum	Normal	Inflammatory	0	0.102462	0.0105707	0.074137	0	0.0367292	0.487654	0.0131021	0.138626	0.136719	0.217747	0.17123	0.193256	0.263081	0.00710531	0.152071	0.28258	0.200439	0.138837	0.0937958	0.0746838	0.10989	0.400989	0.279637	0.116644	0.223509	0.0507519	0.189066	0.430747	-0.0255192	0.131569	0.099315	0.220959	0.476502	0.383828	0.244201	0.145855	0.107156	0.118745	0.0941551	0.00792901	-0.0573261
Baseline	0.747586	3	2	non-pCR	Lum	LumA	IFN-γ dominant	0	0.171601	0	0.0857052	0	0.0869982	0.429276	0.0355206	0.0937531	0.0971463	0.205745	0.117038	0.0624193	0.227535	-0.157145	-0.00156514	0.282892	0.201427	-0.0669653	0.0488958	0.134874	0.131038	0.366848	0.24704	0.0261707	0.196799	0.0555832	0.155836	0.395603	-0.00203652	-0.0441399	0.0892146	0.199187	0.453784	0.307625	0.202831	0.144609	0.136782	0.0731571	0.0795656	-0.00657074	-0.102853
Cycle 2	0.730016	2	1	non-pCR	Lum	LumA	IFN-γ dominant	0	0.243983	0.0510051	0.0689623	0	0.0608562	0.284952	0.114495	0.0996355	0.0761112	0.207767	0.140825	0.115452	0.22077	-0.0291859	0.0200573	0.292205	0.198879	-0.107596	0.0785135	0.154808	0.123356	0.36589	0.262706	-0.0383612	0.199961	0.124439	0.156496	0.409877	-0.0324556	-1.36499e-05	0.00662737	0.202194	0.455918	0.329279	0.199655	0.15882	0.14404	0.0833425	0.0822942	0.0481635	-0.0632155
Baseline	0.680265	3	2	non-pCR	Lum	LumB	IFN-γ dominant	0.0208649	0.234742	0.0194319	0.0501698	0	0.167479	0.276252	0.0980821	0.0723577	0.060621	0.223977	0.192165	0.163494	0.236588	-0.0258085	0.134753	0.279976	0.193885	-0.0254752	0.126026	0.054431	0.177905	0.387328	0.331615	0.0146746	0.224629	0.2321	0.270157	0.437056	0.164188	0.0322506	0.057639	0.214031	0.475705	0.387065	0.259577	0.131517	0.0483229	0.0785018	0.110039	-0.018287	0.0198773
Cycle 2	0.597563	2	2	non-pCR	Lum	LumB	IFN-γ dominant	0.0180334	0.206505	0.0609261	0.0458886	0	0.0882625	0.32352	0.107429	0.0790033	0.0704328	0.231386	0.214217	0.20883	0.241362	-0.340258	0.16565	0.269786	0.188563	-0.0206685	0.12227	0.0810677	0.165566	0.381136	0.357693	0.0656445	0.228571	0.233257	0.259447	0.455727	0.104361	-0.0154039	0.139653	0.216276	0.47972	0.417578	0.280804	0.142461	0.0998741	0.104297	0.0995442	-0.0707904	-0.00257437
Baseline	0.557101	1	1	non-pCR	Lum	LumA	IFN-γ dominant	0	0.21058	0.0886576	0.068162	0	0.255995	0.167492	0	0.107971	0.101142	0.23408	0.194152	0.24492	0.248472	-0.095141	0.231912	0.28628	0.197561	-0.00595187	0.101928	0.122109	0.144911	0.425506	0.328354	0.0871465	0.226028	0.309648	0.281571	0.426127	0.162133	0.146037	0.131177	0.231038	0.472551	0.412646	0.262261	0.174719	0.138923	0.126572	0.0837489	0.0423236	-0.00228113
Baseline	0.767707	1	1	non-pCR	Lum	Normal	Inflammatory	0	0.1576	0	0.0794143	0	0.109938	0.342431	0.0865058	0.133494	0.0906158	0.213642	0.132047	0.171865	0.239981	-0.0830014	0.0386724	0.295625	0.19174	0.0244063	0.0570694	0.0947112	0.0920873	0.383463	0.32267	0.0358144	0.205764	0.211777	0.214577	0.391525	0.0402517	0.0845348	0.0496097	0.197765	0.444894	0.345624	0.218196	0.16412	0.0784756	0.0828014	0.0890144	-0.013151	-0.132012
Cycle 2	0.742038	1	1	non-pCR	Lum	Normal	Inflammatory	0	0.242602	0	0.0642342	0	0.0299786	0.333318	0.10561	0.128317	0.0959402	0.205921	0.140763	0.162667	0.232732	-0.38837	0.0641486	0.278761	0.188404	0.0192741	0.0699635	0.10993	0.0953189	0.374079	0.322806	0.0221057	0.222293	0.0728562	0.190238	0.375816	-0.00107738	0.049845	0.0879082	0.206212	0.446392	0.355819	0.213557	0.174451	0.118842	0.105098	0.0851519	-0.0215474	-0.145952
Surgery	0.676995	2	1	non-pCR	Lum	Normal	Inflammatory	0	0.20147	0	0.0743985	0	0.0290775	0.39545	0.0492213	0.151136	0.0992473	0.218558	0.185778	0.16513	0.243307	-0.186204	0.0540443	0.289486	0.196472	0.0409286	0.0868275	0.165141	0.120694	0.382076	0.344075	0.0761624	0.248547	0.149304	0.222952	0.446264	0.0477295	0.124375	0.0530508	0.229978	0.464362	0.362473	0.249525	0.165777	0.152978	0.109393	0.0832152	0.0194943	-0.0717629
Baseline	0.658393	2	3	non-pCR	Lum	LumA	IFN-γ dominant	0	0.0744687	0.10745	0.0643609	0	0.18519	0.371685	0.0412618	0.0925223	0.0630609	0.226173	0.181958	0.188523	0.240035	-0.203218	0.129618	0.311263	0.200311	0.00635359	0.084781	0.118428	0.132969	0.428981	0.336618	0.0580946	0.194639	0.332379	0.253603	0.440178	0.143299	-0.0648564	0.0693006	0.20786	0.472073	0.390298	0.261049	0.168219	0.0822775	0.0838755	0.0797181	-0.0451957	-0.0602136
Cycle 2	0.61275	1	1	non-pCR	Lum	LumA	IFN-γ dominant	0.0354883	0.103387	0.0604775	0.0620117	0	0.136765	0.380367	0.0436284	0.102092	0.0757838	0.224665	0.191266	0.221979	0.244898	-0.211311	0.17049	0.294594	0.20431	0.053104	0.100852	0.0615617	0.125911	0.413074	0.346607	0.0909604	0.225986	0.216276	0.243003	0.444416	0.100082	0.0811486	0.132484	0.230674	0.473698	0.378797	0.258818	0.168653	0.0997664	0.123939	0.0896854	0.0257108	-0.0699769
Surgery	0.555635	NA	NA	non-pCR	Lum	Normal	Inflammatory	0	0.20033	0	0.0657043	0	0.093991	0.274043	0.0967691	0.157308	0.111855	0.234508	0.218403	0.218083	0.259228	-0.159503	0.15211	0.285271	0.179758	0.108278	0.109968	0.0956838	0.110902	0.406658	0.352482	0.091483	0.23705	0.222772	0.237108	0.450151	0.0991336	0.165841	0.119101	0.243752	0.479146	0.377813	0.274602	0.173138	0.173662	0.116587	0.106277	0.0360502	-0.0624872
Baseline	0.672641	3	2	non-pCR	Lum	LumA	IFN-γ dominant	0	0.173324	0.0702503	0.0556144	0	0.103911	0.399597	0.0215909	0.0887156	0.0869972	0.220528	0.1583	0.151769	0.241522	-0.120089	0.0610706	0.302171	0.197698	-0.0577582	0.0927531	0.142198	0.133895	0.382759	0.34059	0.0518718	0.193049	0.207612	0.248585	0.425362	0.0959714	0.0244712	0.0929744	0.211997	0.46108	0.352555	0.241988	0.166471	0.0943996	0.101793	0.0865106	-0.0382417	-0.0757459
Cycle 2	0.516649	1	1	non-pCR	Lum	LumA	IFN-γ dominant	0.167954	0.000498225	0.0487224	0.0924835	0	0.0361991	0.305302	0.0468262	0.166023	0.135991	0.244713	0.25865	0.177458	0.243001	-0.215485	0.0956479	0.277579	0.198709	0.0266476	0.0974123	0.175208	0.140296	0.425916	0.36177	0.0962755	0.299627	0.232746	0.233091	0.487398	0.0413944	0.147471	0.123562	0.27403	0.49444	0.393547	0.32492	0.159657	0.14021	0.151535	0.0718275	0.00504849	-0.0629642
Baseline	0.723629	2	1	non-pCR	Lum	Her2	IFN-γ dominant	0	0.161997	0.0667791	0.0410205	0	0.1582	0.252502	0.151646	0.0843879	0.0834676	0.223527	0.170806	0.159737	0.229751	-0.358037	0.0611941	0.296879	0.192405	0.00478861	0.141297	0.150588	0.168493	0.415396	0.321329	0.0585232	0.210913	0.352002	0.279367	0.437916	0.190686	0.0911329	0.102533	0.233386	0.476884	0.360626	0.258242	0.158645	0.114479	0.0800248	0.0867686	-0.0499073	0.0365335
Surgery	0.424672	2	1	non-pCR	Lum	Her2	IFN-γ dominant	0	0.0857483	0.091008	0.0557876	0	0.228573	0.227707	0.0493838	0.175399	0.0863932	0.255824	0.269377	0.25314	0.249411	-0.023833	0.260145	0.294795	0.185611	0.00520227	0.142404	0.0379155	0.176274	0.462401	0.377739	0.160678	0.291032	0.424776	0.334495	0.483894	0.244601	0.136581	0.0859646	0.267503	0.494281	0.427212	0.335632	0.158976	0.18258	0.10665	0.125642	-0.107861	0.0609002
Baseline	0.560039	3	3	non-pCR	TNBC	Basal	IFN-γ dominant	0	0.189276	0.00596479	0.0805885	0.0159721	0.234668	0.237443	0.0284843	0.10936	0.0982431	0.24806	0.256998	0.239313	0.234976	0.0681854	0.213593	0.300122	0.194196	-0.0476016	0.136628	0.102033	0.137074	0.403847	0.37832	0.149551	0.253602	0.385928	0.313415	0.466369	0.244145	-0.0107899	0.0829058	0.188363	0.479783	0.416889	0.318051	0.181515	0.042623	0.124142	0.10573	-0.035424	-0.0115033
Baseline	0.862843	NA	NA	non-pCR	Lum	LumB	IFN-γ dominant	0	0.190563	0	0.108217	0.00147571	0.0947744	0.385029	0.038331	0.0896291	0.0919812	0.198668	0.101488	0.0822422	0.202968	-0.00860284	0.0775618	0.286927	0.181445	-0.182819	0.0703607	0.175337	0.18605	0.357775	0.268942	-0.0830627	0.153464	0.135	0.164566	0.400159	0.0622578	-0.069944	0.0745898	0.148114	0.460634	0.311385	0.195258	0.169726	0.056129	0.0649066	0.0773845	-0.0222725	-0.0946002
Baseline	0.563724	NA	NA	non-pCR	Lum	LumB	IFN-γ dominant	0.00544571	0.231749	0.0480181	0.0468306	0	0.171032	0.272637	0.0519897	0.0998121	0.0724861	0.235068	0.2093	0.229356	0.226718	-0.0365143	0.206318	0.290439	0.196507	0.0507962	0.130679	0.161971	0.173772	0.450664	0.380317	0.0886302	0.233476	0.382279	0.344899	0.464489	0.216765	0.0824288	0.0834156	0.209797	0.486411	0.422189	0.297565	0.142458	0.0805311	0.106079	0.0910906	-0.0362773	0.0212587
Cycle 2	0.445619	NA	NA	non-pCR	Lum	LumB	IFN-γ dominant	0	0.139548	0.0178442	0.0627976	0	0.118425	0.236238	0.0263795	0.24493	0.153838	0.249156	0.227175	0.244571	0.236682	0.0394775	0.210998	0.298184	0.195197	0.101938	0.119171	0.132549	0.155674	0.446099	0.40068	-0.000372821	0.301551	0.379571	0.343495	0.487494	0.16962	0.12558	0.0751952	0.253026	0.495842	0.440029	0.344932	0.124994	0.128882	0.139377	0.0759639	-0.00990252	0.0430113
Surgery	0.475249	NA	NA	non-pCR	Lum	LumB	IFN-γ dominant	0.00719314	0.234247	0.00399776	0.0457775	0	0.220456	0.230117	0.0844465	0.101146	0.0726196	0.245279	0.237348	0.250941	0.256532	-0.231639	0.234159	0.293483	0.203087	0.0797406	0.125482	0.127437	0.165213	0.443503	0.402256	0.0908975	0.254457	0.376684	0.345254	0.470352	0.221876	0.177202	0.129457	0.243872	0.486506	0.435678	0.316411	0.152914	0.137348	0.117703	0.0774649	-0.00312729	0.0554911
Cycle 2	0.641971	2	2	non-pCR	Lum	LumA	IFN-γ dominant	0	0.0708779	0.0815154	0.0600463	0	0.080794	0.450702	0.0809271	0.0865839	0.0885531	0.224669	0.176991	0.162493	0.236641	-0.142106	0.0631983	0.278841	0.218085	0.0332973	0.0972283	0.0591017	0.114665	0.421732	0.306163	0.0771166	0.218794	0.243906	0.225756	0.433105	0.127988	0.0115399	0.143667	0.22548	0.469842	0.38167	0.243529	0.160309	0.0746451	0.110258	0.0714687	0.0141123	-0.0235049
Surgery	0.676962	NA	NA	non-pCR	Lum	LumA	IFN-γ dominant	0	0.249693	0	0.0729652	0	0.0476554	0.36322	0.0651565	0.109988	0.0913214	0.216119	0.14255	0.151764	0.245424	-0.186076	0.035006	0.291243	0.212613	-0.00694403	0.0667637	0.198528	0.10912	0.411259	0.304057	0.0652519	0.233692	0.148743	0.201548	0.440656	-0.0318231	-0.0155593	0.0589772	0.217476	0.470543	0.371987	0.23797	0.185847	0.108959	0.0975221	0.0835969	-0.0215382	-0.0500109
Baseline	0.707486	3	3	non-pCR	Lum	LumB	IFN-γ dominant	0	0.0810386	0.0722613	0.058268	0	0.0621904	0.489086	0.0778858	0.0907917	0.0684781	0.22081	0.185183	0.128867	0.222206	-0.0194042	0.0901636	0.278339	0.208857	-0.134603	0.0642393	0.102504	0.184196	0.396262	0.355945	0.0882177	0.223324	0.248558	0.256525	0.434061	0.110625	-0.0522996	0.116075	0.185008	0.472232	0.352209	0.257771	0.164234	0.0959701	0.0705637	0.086635	0.00661318	-0.0722939
Cycle 2	0.8285	2	2	non-pCR	Lum	LumB	IFN-γ dominant	0	0.193104	0	0.0794224	0	0.154748	0.26011	0.123096	0.0990999	0.0904195	0.194473	0.0813253	0.0592559	0.214238	0.0136371	0.0114363	0.277563	0.20744	-0.138177	0.0145397	0.141433	0.163862	0.370018	0.276931	0.0146485	0.195213	0.139793	0.162134	0.350709	0.0125103	-0.178766	0.0530508	0.168793	0.434316	0.298524	0.177482	0.158704	0.0621178	0.0543406	0.0862327	0.0268094	-0.079094
Baseline	0.822791	3	1	non-pCR	Lum	LumA	IFN-γ dominant	0	0.318876	0	0.0490917	0	0.0817125	0.33151	0.0502075	0.100767	0.0678352	0.195543	0.076609	0.0722378	0.222069	0.0787637	-0.0391992	0.279234	0.197628	-0.0544789	0.0465256	0.192749	0.108132	0.278291	0.218831	-0.0239648	0.172349	0.0485193	0.112808	0.332356	-0.0237998	-0.0427008	0.109798	0.199956	0.403569	0.289202	0.166694	0.172594	0.0495161	0.075607	0.0854441	-0.0652637	-0.0940151
Surgery	0.591927	NA	NA	non-pCR	Lum	LumA	TGF-Î² dominant	0	0.196157	0	0.0657312	0	0.144334	0.373692	0	0.121677	0.0984093	0.220524	0.179809	0.184331	0.243158	-0.174191	0.152679	0.283893	0.203094	0.0112369	0.0832279	0.135507	0.132391	0.348464	0.304051	0.0501451	0.252896	0.18323	0.20602	0.454612	0.0377805	0.0794299	0.0682492	0.244137	0.478445	0.376787	0.26211	0.156287	0.126534	0.0838236	0.102009	-0.0359274	-0.0809543
Baseline	0.724935	3	1	non-pCR	Lum	LumA	IFN-γ dominant	0	0.16683	0	0.076247	0	0.24902	0.311206	0.0551029	0.0592581	0.0823353	0.210945	0.1504	0.160257	0.242724	-0.0342202	0.100122	0.2997	0.212401	0.0633014	0.0750862	0.0655023	0.146175	0.39838	0.272529	-0.0121039	0.194915	0.126198	0.17156	0.392958	0.110317	0.0705869	0.0542935	0.21039	0.464617	0.357987	0.222377	0.177446	0.100296	0.0869131	0.0778009	-0.0693955	-0.0460606
Surgery	0.412095	NA	NA	non-pCR	Lum	Basal	IFN-γ dominant	0	0.214093	0	0.072929	0	0.175955	0.213629	0.0791144	0.143123	0.101156	0.257617	0.286825	0.291337	0.264862	-0.0299506	0.274835	0.287279	0.212626	0.142433	0.135695	0.069694	0.132243	0.447488	0.396245	0.154331	0.252492	0.379439	0.34787	0.47032	0.228937	0.220415	0.162084	0.27981	0.484212	0.442108	0.323902	0.16739	0.175526	0.10778	0.0716632	-0.00115705	0.0589864
Baseline	0.551923	1	1	non-pCR	Lum	LumB	IFN-γ dominant	0.00934833	0.197777	0	0.0455371	0	0.246533	0.264531	0.073813	0.0963451	0.0661158	0.221973	0.188643	0.225018	0.243217	-0.045372	0.201243	0.3087	0.194304	0.0402245	0.13119	0.159218	0.182158	0.468561	0.384476	-0.0769849	0.215697	0.375927	0.341541	0.458021	0.235598	0.127027	0.117253	0.218681	0.480261	0.435221	0.294805	0.164014	0.081016	0.102733	0.0870588	0.00875923	0.0643945
Cycle 2	0.635115	3	2	non-pCR	Lum	LumA	IFN-γ dominant	0	0.279356	0	0.0472777	0	0.238955	0.182621	0.0676238	0.102986	0.0811814	0.210085	0.128243	0.188014	0.250977	-0.0406564	0.17214	0.288949	0.198029	0.112929	0.116552	0.179439	0.128375	0.438096	0.35023	-0.0562507	0.221847	0.270107	0.26783	0.445181	0.0835576	0.0521504	-0.0156444	0.213312	0.472073	0.42398	0.256943	0.141379	0.109577	0.101469	0.0791149	0.0132415	0.0389851
Surgery	0.7505	NA	NA	non-pCR	Lum	LumA	Inflammatory	0	0.0760416	0	0.0778689	0	0.0664848	0.45702	0.0661925	0.133706	0.122686	0.205794	0.151742	0.167441	0.252826	-0.198821	0.0581967	0.298485	0.196897	-0.00256595	0.0989592	0.158066	0.112332	0.372003	0.296298	0.0475075	0.206326	0.0997631	0.177064	0.362753	0.0293409	0.0880202	0.110371	0.226689	0.412841	0.342265	0.197249	0.167572	0.129336	0.112921	0.0991491	-0.000534022	-0.1135
Baseline	0.818695	3	1	non-pCR	Lum	LumB	Lymphocyte depleted	0.0898461	0.0317413	0.013744	0.0810415	0	0.0816831	0.533618	0.0159654	0.0821649	0.0701962	0.203582	0.135011	0.0699479	0.227855	-0.0734427	-0.0440458	0.27865	0.197831	-0.0401589	0.0634773	0.126937	0.136406	0.3887	0.25736	-0.0595037	0.16699	0.30713	0.167731	0.413191	0.10616	-0.0330913	0.085423	0.159979	0.462291	0.336396	0.222599	0.162678	0.0029526	0.044636	0.0915288	-0.0461552	-0.0994431
Cycle 2	0.651222	3	3	non-pCR	Lum	LumA	IFN-γ dominant	0	0.0589438	0.0209843	0.0523917	0	0.142898	0.410834	0.10265	0.139362	0.0719365	0.224771	0.200309	0.155056	0.239817	-0.181329	0.115444	0.281887	0.197448	0.00901799	0.0989474	0.144841	0.0947828	0.420594	0.328371	-0.131811	0.238376	0.405344	0.244695	0.466911	0.151142	0.0854785	0.104381	0.195782	0.486634	0.397061	0.286198	0.166595	0.0762684	0.0949163	0.0852877	-0.0783702	-0.00517995
Surgery	0.787874	1	1	non-pCR	Lum	Basal	Inflammatory	0.00561158	0.0383031	0	0.0553738	0.0117528	0.0279924	0.652028	0.0603661	0.0543607	0.0942114	0.21129	0.132695	0.154097	0.235077	-0.198471	0.0978142	0.285886	0.206364	-0.0602813	0.0301149	0.129173	0.110902	0.396474	0.302152	0.00855845	0.23025	0.0772413	0.183996	0.447029	0.0324561	-0.0335616	0.00799745	0.206477	0.483224	0.352861	0.252071	0.140172	0.0263776	0.110674	0.0889528	0.0449388	-0.0744015
Baseline	0.485046	NA	NA	pCR	Lum	Her2	IFN-γ dominant	0	0.22079	0.0299356	0.0849683	0	0.189558	0.156109	0.101645	0.119094	0.0979004	0.256871	0.28565	0.292729	0.255169	-0.232085	0.280747	0.318017	0.200223	0.0360084	0.150646	0.147855	0.155916	0.419728	0.348493	0.14572	0.259297	0.331633	0.318316	0.467357	0.218344	0.160632	0.158228	0.239249	0.485136	0.455419	0.317614	0.171252	0.104331	0.124741	0.0724087	-0.00637947	0.0256829
Cycle 2	0.319051	NA	NA	pCR	Lum	LumA	IFN-γ dominant	0	0.228784	0	0.0429514	0	0.173341	0.257696	0.037575	0.156787	0.102866	0.24724	0.288411	0.305455	0.252075	0.0983272	0.286669	0.291795	0.201736	0.156486	0.149883	0.072824	0.12098	0.439026	0.34979	0.103381	0.288459	0.42001	0.328593	0.480548	0.22644	0.128184	0.129202	0.257044	0.491509	0.4731	0.337311	0.165444	0.171804	0.186618	0.0826554	-0.0305219	0.0218805
Baseline	0.825509	3	2	non-pCR	Lum	LumA	IFN-γ dominant	0	0.290518	0.0117365	0.0585618	0	0.141945	0.240698	0.0736592	0.107871	0.0750099	0.198467	0.107199	0.135952	0.23594	-0.0606659	0.00240513	0.295065	0.197496	-0.055914	0.0534245	0.216298	0.0824402	0.384595	0.214726	0.0435057	0.145077	0.0848089	0.120116	0.293038	-0.0444961	-0.0298802	0.0785726	0.182557	0.396623	0.305923	0.150375	0.17256	0.0681791	0.0833191	0.0707902	-0.0201987	-0.0559997
Cycle 2	0.705887	3	2	non-pCR	Lum	Normal	Inflammatory	0	0.362062	0.0175644	0.0477078	0	0.0612208	0.300928	0.0332323	0.0871366	0.0901489	0.202751	0.132816	0.178907	0.237136	0.00952684	0.0458199	0.276044	0.198984	0.0954208	0.0679095	0.136242	0.0793283	0.404241	0.24791	0.0122435	0.207267	0.126705	0.177981	0.382762	0.0456023	0.13763	0.0982954	0.203099	0.467007	0.363351	0.224926	0.152873	0.139308	0.150791	0.110682	-0.0340532	-0.115352
Baseline	0.705393	3	3	non-pCR	Lum	LumA	IFN-γ dominant	0.0545645	0.109165	0	0.0556811	0	0.139416	0.40932	0.0781454	0.0942655	0.0594424	0.209488	0.131457	0.109143	0.221642	-0.130508	-0.00346051	0.284662	0.203641	0.00618871	0.0739649	0.123066	0.129499	0.390573	0.306341	0.0215629	0.20131	0.19583	0.181287	0.425745	0.0553643	-0.0408933	0.0139238	0.197906	0.462705	0.33422	0.235875	0.16034	0.0869409	0.0981587	0.0981022	-0.00357508	-0.0478923
Surgery	0.702259	NA	NA	non-pCR	Lum	LumB	Inflammatory	0.0515807	0.0824928	0	0.110225	0	0.0474816	0.418055	0.00911132	0.15527	0.125783	0.206709	0.141757	0.113982	0.23229	-0.134395	0.0369134	0.268647	0.209621	-0.0969421	0.0939758	0.0730712	0.105465	0.382802	0.292002	0.0824665	0.21092	0.0677176	0.168915	0.406213	-0.0245996	0.0372806	0.103808	0.20484	0.458627	0.324037	0.208456	0.172524	0.122983	0.101937	0.0944999	0.0222471	-0.0604683
Baseline	0.608685	NA	NA	non-pCR	Lum	LumB	IFN-γ dominant	0	0.115408	0.10947	0.0680499	0	0.217024	0.235769	0.104779	0.0769965	0.072503	0.244937	0.242469	0.245903	0.246898	-0.0431098	0.245615	0.311047	0.20171	0.0628735	0.109598	0.0937089	0.156861	0.411439	0.37928	0.09697	0.209528	0.311966	0.313914	0.441166	0.172991	0.0800565	0.10231	0.210941	0.471881	0.404308	0.281056	0.16675	0.0810314	0.0718833	0.071655	-0.0724631	-0.0437321
Baseline	0.720794	3	1	non-pCR	Lum	LumB	IFN-γ dominant	0	0.167339	0.0672022	0.0555104	0	0.140519	0.32972	0.0959064	0.0772732	0.0665302	0.2216	0.199621	0.141975	0.238274	-0.152684	0.0855804	0.283713	0.188754	-0.11106	0.0884021	0.0758568	0.166382	0.399498	0.313527	0.116523	0.196385	0.326617	0.237315	0.434507	0.11508	0.0786518	0.0239924	0.213552	0.476438	0.367757	0.255298	0.1528	-0.00242851	0.0822142	0.0928146	-0.0824005	-0.045466
Baseline	0.696871	NA	NA	non-pCR	Lum	LumA	IFN-γ dominant	0.000638049	0.100167	0	0.0757723	0	0.0333594	0.570949	0	0.127082	0.0920326	0.20734	0.132297	0.120018	0.226141	-0.0208698	-0.0122565	0.285838	0.202195	0.0744759	0.0983157	0.138701	0.137439	0.363128	0.310017	0.0505251	0.218666	0.113345	0.154656	0.414179	0.0479678	0.0838733	0.0702565	0.187574	0.466337	0.316224	0.233309	0.173734	0.158126	0.0813536	0.0861901	-0.0623404	-0.0462638
Cycle 2	0.728995	NA	NA	non-pCR	Lum	LumA	IFN-γ dominant	0	0.0537689	0.0177472	0.090297	0	0.0184481	0.482469	0.0813249	0.148601	0.107344	0.210804	0.144182	0.0786558	0.228112	-0.0549307	-0.0948617	0.275648	0.195622	0.0215648	0.105339	0.156029	0.132432	0.372864	0.310696	-0.0306058	0.212148	0.199181	0.155562	0.407328	0.00392515	0.0202294	0.114481	0.198734	0.465668	0.302956	0.214496	0.161141	0.151222	0.0926384	0.0886271	-0.0834992	-0.119112
Surgery	0.848303	NA	NA	non-pCR	Lum	LumA	Lymphocyte depleted	0	0.116269	0	0.0933131	0	0.0301351	0.494028	0.0628215	0.106238	0.0971954	0.198544	0.0993018	0.0792457	0.229575	-0.236196	-0.0880659	0.282866	0.192703	0.0143409	0.0374392	0.163943	0.12209	0.383019	0.282335	-0.060951	0.186743	0.101971	0.139851	0.389135	0.0643391	0.0119264	0.0439063	0.196079	0.460889	0.30659	0.186171	0.168956	0.148724	0.0562584	0.0899331	-0.00379774	-0.1063
Baseline	0.664427	2	1	non-pCR	Lum	LumB	Lymphocyte depleted	0	0.0510889	0	0.0510311	0	0.0555101	0.674599	0.0430567	0.0620912	0.0626231	0.20975	0.157128	0.0798663	0.232981	-0.0876533	0.0260114	0.276579	0.200339	-0.121084	0.0821841	0.14065	0.130466	0.402234	0.320876	-0.0872276	0.21474	0.166014	0.201368	0.467198	0.0132473	0.0413106	0.044671	0.203256	0.475323	0.309507	0.261878	0.175032	0.0631747	0.0813387	0.0929471	-0.0147453	-0.0469691
Cycle 2	0.480386	3	1	non-pCR	Lum	LumB	IFN-γ dominant	0	0.171794	0.0491109	0.0430539	0	0.00974756	0.502888	0.0410137	0.1039	0.0784918	0.228597	0.173243	0.192311	0.235172	-0.0828103	0.140033	0.290187	0.215884	-0.041311	0.101076	0.158814	0.147539	0.425992	0.34886	-0.0150391	0.242715	0.305379	0.259472	0.476438	0.135726	0.107259	0.128915	0.223802	0.489342	0.414276	0.316441	0.1653	0.108271	0.116085	0.0872813	0.00109517	-0.00307445
Surgery	0.360268	1	2	non-pCR	Lum	LumB	Inflammatory	0	0.107668	0.0440934	0.0548277	0	0.0427139	0.40126	0.024048	0.20182	0.123569	0.238351	0.242567	0.268477	0.251158	0.0577346	0.235274	0.288357	0.199949	0.105563	0.117055	0.133347	0.135007	0.423444	0.372998	-0.0126476	0.280919	0.27129	0.280495	0.483575	0.11113	0.178228	0.143699	0.278621	0.491795	0.448583	0.342646	0.159656	0.181341	0.117992	0.0936687	-0.0455866	-0.0017981
Baseline	0.512728	NA	NA	pCR	Lum	Basal	IFN-γ dominant	0	0.275312	0	0.118436	0	0.140239	0.245697	0	0.121478	0.0988386	0.261293	0.309194	0.311236	0.25466	-0.304317	0.313273	0.312881	0.209379	0.101456	0.140189	0.117348	0.159798	0.439256	0.383944	0.207245	0.272209	0.278784	0.347028	0.468536	0.262836	0.23808	0.0915087	0.235413	0.482046	0.459918	0.336259	0.139242	0.0567271	0.10987	0.0746501	-0.0868245	-0.000663468
Cycle 2	0.416068	NA	NA	pCR	Lum	Normal	IFN-γ dominant	0	0.176366	0.0943156	0.114465	0	0.167225	0.120839	0.0528783	0.164175	0.109736	0.271294	0.304194	0.356892	0.282621	-0.0302692	0.340967	0.318462	0.226233	0.194522	0.154687	0.156175	0.103547	0.44073	0.378471	0.201516	0.241464	0.302699	0.349361	0.461144	0.2392	0.184753	0.130795	0.243864	0.480102	0.471264	0.337448	0.150719	0.0888368	0.151889	0.0840764	-0.0218279	0.0543916
Baseline	0.715341	2	1	non-pCR	Lum	LumB	IFN-γ dominant	0.020863	0.173692	0	0.062766	0	0.130092	0.325477	0.119292	0.103976	0.063842	0.211426	0.131696	0.147197	0.223266	-0.0234507	0.0358594	0.279616	0.186904	-0.00689211	0.0755142	0.0881445	0.174452	0.390285	0.302196	0.0513794	0.194039	0.0882479	0.166316	0.388625	0.0294146	0.0346356	0.152525	0.183783	0.468345	0.344161	0.21546	0.176316	0.043031	0.110158	0.105869	0.0379013	-0.0803108
Baseline	0.697639	NA	NA	non-pCR	Lum	LumA	Inflammatory	0	0.0950318	0.0506919	0.0627809	0	0.0592962	0.510937	0.023081	0.121147	0.077034	0.215957	0.167455	0.138523	0.231051	-0.224693	0.0363883	0.282661	0.210891	-0.0696017	0.0489224	0.155943	0.140221	0.361973	0.326429	0.0345203	0.207918	0.123612	0.221688	0.416951	-0.0056809	0.00592363	0.0825235	0.203714	0.462418	0.345499	0.225392	0.179565	0.0935663	0.104604	0.105325	0.00579733	-0.0898261
Cycle 2	0.71695	NA	NA	non-pCR	Lum	LumA	Inflammatory	0.0339781	0.108712	0.108649	0.0980701	0	0.0459716	0.281318	0.0136013	0.179197	0.130503	0.205335	0.152218	0.175729	0.246304	-0.356954	0.128276	0.281075	0.201763	0.010253	0.0531766	0.179549	0.113222	0.356954	0.313812	-0.0935637	0.253556	0.170452	0.21638	0.462323	-0.0233002	0.124079	0.0314163	0.229695	0.484372	0.383796	0.262014	0.167643	0.100873	0.151575	0.0708406	0.0194819	-0.0308191
Surgery	0.639274	NA	NA	non-pCR	Lum	LumA	Inflammatory	0	0.0934831	0.00393843	0.0871254	0	0.0664116	0.449762	0.00301233	0.19957	0.0966964	0.227299	0.179693	0.212269	0.252335	0.00920822	0.181851	0.281495	0.192234	0.0551192	0.0795434	0.146216	0.118919	0.384442	0.330664	0.0700966	0.244811	0.151326	0.255048	0.44961	0.0479319	0.103649	0.126876	0.218437	0.474335	0.411693	0.258108	0.147224	0.132499	0.103644	0.100235	0.0396411	-0.0741526
Baseline	0.582494	NA	NA	non-pCR	Lum	Basal	IFN-γ dominant	0	0.143747	0.0264811	0.0535218	0	0.154567	0.45377	0	0.0999564	0.0679567	0.220265	0.202729	0.177787	0.23926	-0.226063	0.131262	0.277712	0.178301	-0.0496334	0.129196	0.0688195	0.154385	0.409085	0.301241	0.0852347	0.23795	0.231097	0.201526	0.448017	0.0515673	0.170168	0.133471	0.22343	0.481504	0.34585	0.266129	0.154766	0.119099	0.142429	0.074088	-0.0552213	0.00994471
Cycle 2	0.680012	3	2	non-pCR	Lum	Basal	IFN-γ dominant	0	0.0800364	0.0328973	0.0696619	0	0.234416	0.246662	0.0926358	0.158048	0.0856426	0.21416	0.194832	0.169229	0.220196	0.0522224	0.164514	0.29078	0.19465	0.0308171	0.117018	0.102183	0.152474	0.368974	0.294337	0.0327647	0.209532	0.305832	0.195296	0.447379	0.0955751	0.0570619	0.129266	0.180813	0.485423	0.344651	0.259256	0.139671	0.0623082	0.0938725	0.0774094	-0.0810727	-0.0538584
Surgery	0.477994	3	2	non-pCR	Lum	Basal	IFN-γ dominant	0.0601507	0.242162	0.0229358	0.0798324	0	0.218191	0.120952	0.0601023	0.124877	0.0707977	0.254541	0.280442	0.320634	0.265284	-0.117477	0.325099	0.314661	0.221431	0.0534623	0.132879	0.122517	0.148966	0.418958	0.359941	0.108662	0.218627	0.416159	0.311093	0.456651	0.214552	0.23251	0.187988	0.242701	0.477234	0.428906	0.316111	0.150282	0.101346	0.113265	0.0724362	-0.0529124	0.0078147
Baseline	0.68858	2	1	non-pCR	Lum	LumA	IFN-γ dominant	0.245672	0.0313134	0.100825	0.0635063	0.00513085	0.183947	0.253396	0	0.0590522	0.0571573	0.207095	0.185209	0.18293	0.236135	-0.137614	0.149593	0.297017	0.195354	-0.0634009	0.0812452	0.18667	0.161656	0.401009	0.295139	-0.0317877	0.193298	0.152741	0.212109	0.410769	0.087219	-0.0146846	0.0795922	0.19473	0.467453	0.371613	0.237114	0.145425	0.0537586	0.0761125	0.0595579	-0.0655482	-0.0184462
Surgery	0.606548	NA	NA	non-pCR	Lum	LumA	Inflammatory	0	0.0815568	0	0.0830016	0	0.125711	0.372847	0.0901509	0.150411	0.0963226	0.232189	0.221201	0.233257	0.262547	-0.100112	0.21115	0.2945	0.213136	0.171704	0.0891503	0.144816	0.116252	0.402032	0.33903	0.116577	0.234172	0.224017	0.244096	0.454325	0.088668	0.0911461	0.149594	0.23084	0.47494	0.417188	0.272296	0.1537	0.1198	0.105273	0.0793309	-0.0010423	-0.0457
Baseline	0.766149	3	3	non-pCR	Lum	LumB	IFN-γ dominant	0	0.170188	6.25422e-05	0.0764943	0	0.203352	0.371957	0	0.0827652	0.0951807	0.204838	0.149421	0.157035	0.231516	-0.0941851	0.127738	0.28161	0.196949	-0.132	0.0864494	0.0626193	0.165805	0.415737	0.285346	0.0210659	0.175227	0.059077	0.155875	0.363677	0.0617259	-0.0145665	0.11394	0.205773	0.4556	0.335202	0.210263	0.190621	0.0976985	0.107599	0.070733	-0.061688	-0.0714316
Surgery	0.383068	NA	NA	non-pCR	Lum	LumB	IFN-γ dominant	0.0252629	0.313165	0	0.0743906	0	0.155365	0.150563	0.0550877	0.117297	0.108868	0.251189	0.252942	0.325746	0.274077	-0.324964	0.338892	0.304322	0.225864	0.0997735	0.155726	0.0912597	0.121314	0.428778	0.390289	0.07599	0.254355	0.25201	0.304379	0.462195	0.215051	0.191224	0.253146	0.267855	0.483734	0.453673	0.329762	0.183651	0.171074	0.134728	0.0865076	-0.00041256	0.00953042
Baseline	0.741543	NA	NA	non-pCR	Lum	Basal	IFN-γ dominant	0	0.173646	0.00890707	0.0590193	0	0.245499	0.26436	0.103011	0.0768028	0.068754	0.206651	0.177072	0.130125	0.228195	-0.274526	0.0246112	0.298574	0.188936	-0.0625169	0.110577	0.120154	0.154749	0.427299	0.335705	-0.00156058	0.226343	0.228373	0.267449	0.402453	0.153836	0.0933956	0.051394	0.183157	0.46022	0.343929	0.236197	0.142827	0.0568557	0.126536	0.0936361	-0.0202343	-0.0129023
Cycle 2	0.589284	NA	NA	non-pCR	Lum	Basal	IFN-γ dominant	0.0305027	0.230743	0	0.0557502	0	0.0573693	0.355726	0.0784608	0.0920719	0.0993757	0.224378	0.197537	0.164078	0.233746	-0.15928	0.133931	0.29269	0.182902	-0.0495972	0.127489	0.0258774	0.161	0.441139	0.370735	-0.0124983	0.278656	0.341723	0.319409	0.454102	0.164776	0.208708	0.0675482	0.220073	0.487335	0.380063	0.286534	0.13202	0.0978176	0.149751	0.0963313	-0.0428488	0.0343475
Baseline	0.618299	3	1	non-pCR	Lum	LumA	IFN-γ dominant	0	0.062516	0.0606933	0.054552	0	0.0955101	0.513681	0.0543598	0.0918028	0.0668847	0.216894	0.143866	0.127303	0.219403	-0.00261271	0.0289205	0.275169	0.177623	-0.0576685	0.0818963	0.137054	0.144685	0.4142	0.333484	-0.0556676	0.228229	0.196168	0.213651	0.461176	0.146377	-0.0428365	-0.176294	0.238298	0.472869	0.318528	0.272852	0.160206	0.103247	0.0733193	0.0814211	-0.0430854	-0.0838956
Cycle 2	0.742834	NA	NA	non-pCR	Lum	LumA	IFN-γ dominant	0.0277707	0.209182	0.0770975	0.0589022	0	0.119046	0.25629	0.113017	0.0752396	0.0634549	0.205124	0.0998128	0.114471	0.212729	-0.365334	0.0386132	0.277936	0.186341	-0.116498	0.0566736	0.167966	0.153435	0.389453	0.277982	-0.071971	0.194848	0.163178	0.201639	0.418512	0.131552	-0.0835687	0.0869842	0.205665	0.463183	0.336424	0.218592	0.153533	0.0657257	0.0677374	0.0935264	0.0411785	-0.0655545
Surgery	0.73626	NA	NA	non-pCR	Lum	Normal	Inflammatory	0	0.0651333	0	0.104457	0	0.0340335	0.366522	0.106217	0.174863	0.148773	0.204793	0.137032	0.162341	0.246669	-0.124168	0.0659562	0.277021	0.210477	0.10918	0.0886498	0.0897904	0.0894452	0.385899	0.272346	0.0747206	0.182714	0.0819922	0.168177	0.342297	-0.10392	0.0254264	0.0297594	0.191911	0.448048	0.353709	0.205136	0.184724	0.112841	0.0809946	0.0890772	0.0253786	-0.0440334
Baseline	0.765049	3	2	non-pCR	Lum	LumA	IFN-γ dominant	0	0.153112	0	0.049591	0	0.0981438	0.488908	0.0574412	0.0865452	0.0662593	0.20715	0.139784	0.128861	0.225608	-0.231544	0.0505682	0.281567	0.180006	-0.0271344	0.0624491	0.119361	0.184846	0.440857	0.249145	0.0363061	0.192088	0.237071	0.166753	0.415836	0.0777024	-0.0656156	0.0793373	0.191934	0.460985	0.332032	0.219692	0.177416	0.111186	0.0919024	0.0907239	-0.0672653	-0.0486547
Cycle 2	0.764226	1	1	non-pCR	Lum	LumA	IFN-γ dominant	0	0.0504179	0	0.0670664	0	0.115971	0.482022	0.0644173	0.129794	0.0903112	0.201969	0.139746	0.125068	0.232991	0.0456269	0.00491129	0.262731	0.185624	-0.00117404	0.0668093	0.117957	0.155009	0.44026	0.239464	0.0704974	0.195015	0.210848	0.148832	0.397451	0.0429638	-0.0224073	0.0942488	0.18614	0.461845	0.354871	0.202139	0.172206	0.132334	0.0991485	0.077465	-0.0204997	-0.0985947
Surgery	0.709407	NA	NA	non-pCR	Lum	Normal	Inflammatory	0	0.0572077	0	0.125629	0	0.00766422	0.360642	0.03915	0.207482	0.202225	0.213712	0.15156	0.137553	0.246646	-0.0938346	0.0782052	0.279256	0.202589	0.118871	0.0887511	0.134791	0.109839	0.390739	0.282475	0.0746074	0.214984	0.0653528	0.156038	0.379481	-0.0291295	0.0953466	0.0560777	0.20609	0.437056	0.36955	0.213317	0.161574	0.134652	0.099498	0.11778	-0.00952867	-0.0833998
Baseline	0.379849	1	1	non-pCR	TNBC	Basal	IFN-γ dominant	0.0849213	0.313375	0.0360981	0.144617	0	0.103481	0.0480566	0.0496006	0.13641	0.0834396	0.290318	0.348551	0.371353	0.259135	-0.312633	0.379354	0.326369	0.223426	0.140659	0.169479	0.0697915	0.165435	0.452871	0.434208	0.230241	0.270187	0.396629	0.39803	0.483479	0.291215	0.149412	0.196654	0.232478	0.492624	0.480632	0.385567	0.130699	0.0347894	0.11519	0.0701921	0.0630154	0.0999815
Cycle 2	0.258734	1	2	non-pCR	TNBC	Basal	IFN-γ dominant	0.00548806	0.217262	0.0651184	0.100877	0	0.140003	0.112805	0.116346	0.153423	0.0886783	0.285947	0.348177	0.36638	0.28284	-0.314545	0.376459	0.317831	0.219579	0.196397	0.172117	0.012101	0.110787	0.455096	0.428028	0.196175	0.285967	0.450498	0.393976	0.483639	0.270708	0.127825	0.134491	0.244539	0.493006	0.484057	0.386551	0.142542	0.0735185	0.160177	0.0748361	-0.0455053	0.143646
Cycle 2	0.653009	2	1	non-pCR	TNBC	Basal	IFN-γ dominant	0	0.163731	0.0620733	0.0460939	0	0.134192	0.346575	0.0596174	0.0681269	0.119589	0.212365	0.141241	0.128995	0.215376	-0.266433	0.0810067	0.279818	0.191535	0.0120545	0.0930061	0.160352	0.104803	0.40686	0.303585	0.0905834	0.219192	0.304515	0.242715	0.446838	0.133701	0.0730016	0.0202326	0.193611	0.487398	0.374644	0.255858	0.114357	0.0790416	0.124108	0.081686	-0.0302497	0.0375416
Surgery	0.550661	NA	NA	non-pCR	TNBC	Basal	IFN-γ dominant	0	0.295007	0.015339	0.0558746	0	0.199894	0.160553	0.0663084	0.0975104	0.109513	0.233736	0.203955	0.216861	0.232659	-0.38152	0.235875	0.27383	0.187796	-0.0443341	0.108155	0.138798	0.125539	0.41738	0.351608	0.140445	0.242565	0.388578	0.306526	0.458117	0.209619	0.101346	0.137805	0.230951	0.489246	0.428447	0.299239	0.126333	0.125383	0.115262	0.0755714	-0.0180894	0.115183
Baseline	0.710536	NA	NA	non-pCR	Lum	LumB	IFN-γ dominant	0.04244	0.0591618	0.117617	0.0560843	0	0.118718	0.309046	0.137935	0.0955347	0.0634627	0.20753	0.141691	0.131506	0.218985	-0.000159312	0.0768503	0.290414	0.196816	-0.092017	0.085511	0.160128	0.182485	0.382264	0.306056	0.0194823	0.201092	0.187485	0.199365	0.414115	0.118681	-0.100272	0.154596	0.185628	0.467484	0.327934	0.221554	0.148207	0.0455343	0.0745514	0.0856466	-0.0172242	-0.0670962
Surgery	0.838109	3	1	non-pCR	Lum	Normal	Inflammatory	0	0.0663991	0	0.100311	0	0.005983	0.337917	0.218995	0.137453	0.132942	0.196975	0.115572	0.18851	0.25607	-0.100143	0.148289	0.292226	0.198398	0.0339585	0.0557074	0.144252	0.118393	0.36262	0.27047	0.0407044	0.135328	0.0542689	0.150389	0.269715	0.00465364	-0.0455531	0.0733471	0.174544	0.403377	0.347716	0.185502	0.183313	0.0543648	0.0689478	0.0975929	0.00276897	-0.136742
Baseline	0.729558	2	2	non-pCR	Lum	LumB	IFN-γ dominant	0.0644184	0.250042	0.0433778	0.0602069	0	0.0832192	0.292772	0.0825771	0.0742574	0.0491289	0.219139	0.178838	0.145023	0.240372	-0.294727	0.113872	0.286489	0.206437	-0.112136	0.116463	0.140772	0.146039	0.414657	0.262493	0.0837061	0.180607	0.294696	0.217274	0.407743	0.0975155	0.0436771	0.0799745	0.190105	0.467134	0.369083	0.221737	0.147062	0.0498472	0.0800156	0.0889827	-0.0211182	-0.0727734
Cycle 2	0.706137	1	1	non-pCR	Lum	LumB	IFN-γ dominant	0.0856646	0.184364	0.0775327	0.0544486	0	0.0808914	0.30666	0.0914639	0.071872	0.0471023	0.215264	0.165864	0.156883	0.238559	-0.248909	0.143569	0.274612	0.202311	-0.0217608	0.0876425	0.153956	0.133727	0.421814	0.27045	-0.0984125	0.208677	0.329529	0.218139	0.432404	0.0617542	0.0379113	0.0985821	0.194282	0.470798	0.368587	0.233446	0.158861	0.0766871	0.0971352	0.109206	0.0369737	-0.0589191
Surgery	0.610093	2	1	non-pCR	Lum	LumB	IFN-γ dominant	0.0915445	0.125501	0	0.0837728	0	0.0399837	0.407823	0.0367959	0.130537	0.0840414	0.233068	0.211914	0.162579	0.240375	-0.371834	0.147654	0.292801	0.20979	-0.0461925	0.0961426	0.183172	0.130962	0.413032	0.327248	0.111408	0.259711	0.269383	0.226936	0.476756	0.0834219	0.08155	0.0573841	0.24399	0.491349	0.383616	0.289756	0.156609	0.114254	0.120434	0.0852262	-0.0167014	-0.0428857
Baseline	0.709449	2	1	pCR	Lum	LumB	IFN-γ dominant	0.262695	0.00839976	0.0144577	0.0710971	0	0.185792	0.192911	0.0961556	0.0961119	0.0723791	0.212497	0.16356	0.128378	0.23424	-0.476916	0.128378	0.291087	0.200848	-0.0561665	0.104771	0.098376	0.176313	0.384263	0.342375	-0.0583508	0.188013	0.30347	0.253286	0.433137	0.149941	0.00980977	0.149148	0.196712	0.473793	0.354524	0.249922	0.172844	0.0791936	0.109004	0.0702571	-0.0292545	0.00118296
Cycle 2	0.487317	1	1	pCR	Lum	LumB	IFN-γ dominant	0.18218	0.0698582	0.0512104	0.0443521	0	0.113283	0.309288	0.0812598	0.0795584	0.0690108	0.233458	0.205995	0.188692	0.252896	-0.0700653	0.157336	0.278232	0.197517	0.0282005	0.134443	0.0983234	0.143937	0.414136	0.375937	0.00881924	0.266582	0.357902	0.292051	0.48246	0.191937	0.0293428	0.0922734	0.232779	0.492337	0.40746	0.325343	0.145567	0.133934	0.117909	0.0846316	-0.0649377	0.00933942
Surgery	0	NA	NA	pCR	Lum	Normal	Inflammatory	0	0.352618	0.00980185	0.0753416	0	0	0.352272	0.00382759	0.125451	0.0806882	0.204715	0.128588	0.173897	0.249896	-0.155807	0.127684	0.29092	0.204569	0.024584	0.0475697	0.145557	0.0711107	0.363571	0.306205	0.0861179	0.160304	-0.000135354	0.172561	0.358133	-0.130227	-0.0348515	0.0808029	0.171362	0.425649	0.351948	0.196901	0.157443	0.0723763	0.0781777	0.0893795	0.00165303	-0.161946
Baseline	0.544379	1	1	pCR	TNBC	Basal	IFN-γ dominant	0	0.328181	0.0348585	0.0851559	0	0.162748	0.0739466	0.0807104	0.131275	0.103123	0.244975	0.26401	0.280504	0.258694	-0.465222	0.283644	0.306592	0.216381	-0.016191	0.124997	0.120248	0.142207	0.416787	0.345914	0.115501	0.260084	0.21137	0.275756	0.464681	0.215165	0.090245	0.10094	0.230359	0.482046	0.437641	0.310825	0.140349	0.0467678	0.09416	0.0882823	-0.0555616	0.0547074
Cycle 2	0.702242	1	1	pCR	TNBC	Normal	IFN-γ dominant	0	0.106297	0.0417679	0.0619769	0	0.134549	0.302892	0.088968	0.156286	0.107264	0.212224	0.151089	0.182934	0.250641	-0.370527	0.145162	0.281792	0.199643	0.125244	0.0862556	0.0894039	0.101903	0.378967	0.293936	0.0679995	0.221603	0.106089	0.191362	0.391015	0.0137437	-0.00789238	0.09769	0.176931	0.424916	0.372052	0.214574	0.158235	0.0567298	0.118583	0.0894464	-0.0477127	-0.0531319
Baseline	0.783457	NA	NA	non-pCR	Lum	LumB	IFN-γ dominant	0	0.129909	0.0322647	0.062632	0	0.173811	0.377893	0.0472782	0.0822213	0.0939901	0.210813	0.149778	0.121384	0.231018	-0.0315756	0.0918782	0.291076	0.205052	-0.0693808	0.0533165	0.0828869	0.167661	0.395923	0.2573	-0.0712707	0.157439	0.2166	0.177416	0.416568	0.0373629	-0.1189	0.0356858	0.177952	0.467166	0.349972	0.220757	0.148472	0.0215195	0.0745179	0.0894409	-0.0663219	-0.0590766
Surgery	0.471071	NA	NA	non-pCR	Lum	LumA	IFN-γ dominant	0	0.0654618	0.066843	0.0601495	0	0.252652	0.248185	0.108922	0.1036	0.0941875	0.248705	0.239204	0.28516	0.258237	-0.0821093	0.271891	0.296303	0.202542	0.0297131	0.131686	0.061357	0.137118	0.43872	0.353889	0.103873	0.246634	0.364489	0.305189	0.470225	0.216134	0.152371	0.200701	0.254908	0.484849	0.434703	0.310953	0.154606	0.101443	0.100097	0.0911191	-0.0912227	0.0483095
Cycle 2	0.744208	1	1	non-pCR	Lum	LumA	Inflammatory	0	0.172667	0	0.0824546	0	0	0.418793	0.0747188	0.143608	0.107758	0.204329	0.133202	0.0714359	0.225647	-0.236928	-0.0407367	0.284268	0.190761	-0.104746	0.0799896	0.117917	0.0827183	0.351737	0.277664	0.00233546	0.214156	-0.042696	0.124933	0.411917	-0.0969306	0.0129114	-0.377792	0.221809	0.467962	0.33078	0.197493	0.143288	0.167919	0.0945821	0.096469	-0.0291421	-0.0939735
Surgery	0.669839	NA	NA	non-pCR	Lum	LumA	Inflammatory	0	0.170121	0	0.131273	0	0.107591	0.0841182	0.14867	0.204803	0.153425	0.227037	0.1788	0.147437	0.251959	-0.47322	0.14399	0.288276	0.198207	0.0155925	0.0701619	0.155881	0.108825	0.375349	0.331821	0.0570919	0.234679	0.189047	0.233792	0.4361	0.0420243	0.0411061	0.0570336	0.251	0.475418	0.373875	0.246817	0.156396	0.214237	0.109371	0.0725753	-0.00195144	-0.0268078
Baseline	0.670911	2	1	non-pCR	Lum	LumB	Lymphocyte depleted	0.0427953	0.195285	0	0.0613365	0.0129589	0.0215353	0.443371	0.00586584	0.0896504	0.127202	0.203725	0.160806	0.0510677	0.222393	0.068759	-0.00767719	0.276168	0.186846	-0.0443673	0.0882988	0.0603612	0.164042	0.365079	0.282812	-0.0110948	0.238296	0.0120595	0.140455	0.444767	-0.0831412	-0.0277074	0.0383941	0.233578	0.473666	0.274515	0.241517	0.149953	0.0678988	0.0864377	0.0870178	-0.0915871	-0.0786715
Cycle 2	0.484388	NA	NA	non-pCR	Lum	Basal	IFN-γ dominant	0.030201	0.0618798	0.0208436	0.0589762	0	0.043908	0.390828	0.0371663	0.170861	0.185336	0.226967	0.205385	0.18383	0.237736	-0.0462641	0.0829636	0.28421	0.194054	0.070087	0.121071	0.120879	0.148957	0.40215	0.323686	-0.0646096	0.289141	0.271826	0.224895	0.469332	0.0779251	0.0889415	0.135925	0.271749	0.486506	0.369891	0.291999	0.171957	0.168071	0.174661	0.0982745	-0.0537066	-0.024033
Surgery	0.545759	3	1	non-pCR	Lum	Basal	TGF-Î² dominant	0.027357	0.0740486	0.0072181	0.055386	0.0174338	0.0312141	0.458446	0.05819	0.159212	0.111495	0.220722	0.181381	0.21773	0.242735	-0.0840848	0.190257	0.275927	0.196394	0.076939	0.0992049	0.165414	0.140062	0.399127	0.332047	0.00747235	0.25506	0.270529	0.249827	0.464266	0.118093	0.148831	0.151505	0.29056	0.483543	0.379438	0.290586	0.144795	0.150025	0.11089	0.0931466	-0.0408344	-0.0241143
Baseline	0.681461	3	1	non-pCR	Lum	LumA	IFN-γ dominant	0	0.175742	0.106196	0.0497124	0	0.124857	0.276608	0.125818	0.0686746	0.0723915	0.211997	0.149829	0.160313	0.228946	-0.0881631	0.165156	0.290937	0.184418	0.108685	0.0890099	0.19169	0.141666	0.397016	0.299114	0.0463513	0.196219	0.250174	0.231254	0.395476	0.0634301	0.0574061	0.114067	0.21521	0.472041	0.357456	0.224251	0.146702	0.139069	0.0871076	0.0898836	-0.0795596	-0.014831
Cycle 2	0.801403	2	2	non-pCR	Lum	LumA	IFN-γ dominant	0.0467778	0.244785	0	0.0658403	0	0.0486121	0.179828	0.211025	0.093406	0.109726	0.193146	0.137798	0.107741	0.23027	-0.4361	0.0419881	0.289881	0.183628	0.00333127	0.0356467	0.109293	0.121802	0.375399	0.263765	-0.0981575	0.16359	0.0595135	0.137282	0.322033	-0.0579228	-0.00248746	0.102501	0.191134	0.463119	0.321527	0.175123	0.148653	0.109214	0.0743483	0.0792221	-0.0642934	0.0109238
Baseline	0.639136	3	1	non-pCR	Lum	LumB	IFN-γ dominant	0.0129122	0.203616	0.0228541	0.0567081	0	0.0889562	0.404606	0.0352969	0.10444	0.0706104	0.220376	0.193124	0.167508	0.230579	0.0539748	0.138413	0.288285	0.194907	-0.042744	0.068708	0.126468	0.167361	0.392215	0.364073	0.00509396	0.229088	0.286541	0.267562	0.452382	0.112108	0.0388601	0.0790186	0.214838	0.478413	0.394355	0.274406	0.153286	0.136904	0.092153	0.0725564	-0.0622073	0.0601041
Cycle 2	0.546326	2	2	non-pCR	Lum	LumB	IFN-γ dominant	0	0.225762	0.0100876	0.0531031	0	0.237382	0.211368	0.0619413	0.113687	0.0866694	0.229587	0.190237	0.234085	0.248139	-0.129616	0.22947	0.293347	0.202491	0.0405364	0.107716	0.105164	0.167536	0.447709	0.38051	0.00137215	0.246199	0.354228	0.327712	0.458436	0.187386	0.0728413	0.0871435	0.225694	0.480452	0.432696	0.295209	0.164402	0.15313	0.108477	0.0703368	0.0302951	0.0747629
Baseline	0.527882	1	1	non-pCR	Lum	LumA	IFN-γ dominant	0.111961	0.214393	0.0636062	0.141214	0	0.145276	0.0988949	0.0264879	0.0998672	0.0982997	0.266951	0.296444	0.30807	0.258733	-0.0343158	0.292363	0.303789	0.22329	0.106335	0.121717	0.117043	0.161673	0.421785	0.374634	0.138854	0.217296	0.317237	0.305865	0.438808	0.198879	0.126118	0.13242	0.232732	0.474877	0.430523	0.301478	0.156017	0.130104	0.0738456	0.0902953	-0.0842974	0.0218078
Surgery	0.579576	NA	NA	non-pCR	Lum	LumB	IFN-γ dominant	0	0.0804041	0.0626914	0.070245	0	0.195723	0.348906	0.0373658	0.118076	0.086588	0.238259	0.224944	0.223533	0.241848	-0.314896	0.202269	0.281914	0.198171	0.0158534	0.102111	0.0589319	0.129656	0.409967	0.358729	0.0765767	0.234146	0.36623	0.276444	0.462227	0.189399	0.0510954	0.107217	0.270466	0.48606	0.400926	0.285494	0.170948	0.105151	0.106472	0.0998992	-0.0300586	-0.00666586
Baseline	0.68764	3	1	non-pCR	TNBC	Basal	IFN-γ dominant	0	0.160321	0	0.0632048	0	0.264039	0.0966237	0.195198	0.117644	0.102969	0.224713	0.205518	0.21392	0.231839	-0.0860602	0.203833	0.31112	0.180383	-0.0760266	0.165042	0.0231101	0.166324	0.439144	0.364638	0.137962	0.218641	0.393681	0.338171	0.435973	0.196303	0.0740897	0.0496415	0.201786	0.472073	0.416589	0.280657	0.119918	-0.0109618	0.101372	0.100304	-0.0148434	-0.00509742
Cycle 2	0.453772	3	2	non-pCR	TNBC	Basal	IFN-γ dominant	0	0.220711	0.000963633	0.0442875	0	0.126339	0.251989	0.158819	0.108292	0.0885999	0.248463	0.253603	0.268969	0.248352	-0.0806118	0.291236	0.309379	0.195198	-0.00805189	0.190553	0.0783707	0.150476	0.446602	0.393705	0.166921	0.288303	0.435229	0.375835	0.482492	0.25627	0.196396	0.0716266	0.254972	0.491286	0.455682	0.350552	0.125804	0.0581679	0.152992	0.0979528	-0.0138333	0.0787016
Surgery	0.608265	NA	NA	non-pCR	TNBC	Normal	Inflammatory	0	0.0653589	0	0.109519	0	0.149722	0.288655	0	0.217701	0.169044	0.220453	0.173628	0.255664	0.268226	-0.0627688	0.256981	0.297484	0.203847	0.155451	0.0853801	0.135335	0.110391	0.405114	0.363959	0.0770934	0.226059	0.26965	0.283584	0.436323	0.138783	0.106964	0.101099	0.229414	0.457703	0.422313	0.265816	0.159435	0.121127	0.11548	0.109351	0.0283836	-0.0428965
Baseline	0.751494	3	1	non-pCR	TNBC	Normal	Inflammatory	0	0.246434	0	0.0683289	0	0.0671315	0.345624	0.0709616	0.0765275	0.124992	0.208924	0.161228	0.177637	0.240739	-0.288673	0.037608	0.290158	0.199257	0.0228575	0.0596194	0.105607	0.0781009	0.376286	0.331679	0.081456	0.206239	0.117779	0.191313	0.403346	0.0139926	0.0578091	0.11531	0.19936	0.435017	0.35493	0.218804	0.151022	0.0693151	0.103114	0.102533	-0.0582495	-0.0851537
Cycle 2	0.692898	3	1	non-pCR	TNBC	Normal	Inflammatory	0	0.305501	0.0204349	0.058931	0	0.031101	0.284432	0.0989805	0.0876584	0.112961	0.214452	0.151046	0.200135	0.245428	-0.212108	0.143047	0.282497	0.199554	0.0611235	0.0774308	0.0845889	0.106222	0.388732	0.311483	0.0906713	0.213811	0.186874	0.221976	0.392289	-0.000202158	0.130701	0.0973714	0.202019	0.453784	0.392687	0.230725	0.153601	0.0554209	0.129587	0.112493	-0.01875	-0.0759638
Surgery	0.85279	3	2	non-pCR	TNBC	Basal	Lymphocyte depleted	0.000276893	0.133846	0	0.074803	0.0190922	0.0852042	0.387571	0.105069	0.122803	0.071335	0.197781	0.0810611	0.0766646	0.216924	-0.288004	-0.0186486	0.283871	0.162335	0.0142992	0.108456	0.112778	0.160706	0.376301	0.280106	0.0293298	0.206602	0.205632	0.191859	0.382794	0.00502723	-0.0035108	0.100653	0.166022	0.460698	0.332967	0.20855	0.139833	0.0126438	0.0954813	0.0962502	-0.0204162	-0.0368313
Baseline	0.720489	NA	NA	non-pCR	TNBC	Basal	IFN-γ dominant	0.0138456	0.0956666	0	0.059573	0	0.110376	0.369903	0.0783497	0.156819	0.115467	0.207911	0.189057	0.0831708	0.226389	-0.112729	0.000317653	0.262149	0.186326	-0.0972671	0.0786342	0.100022	0.153175	0.397582	0.270751	-0.0485381	0.206675	0.376175	0.196663	0.430429	0.155432	-0.124273	0.129361	0.17064	0.476247	0.322181	0.245207	0.158568	0.0142291	0.116548	0.0817151	-0.130732	-0.0552055
Baseline	0.773441	NA	NA	non-pCR	Lum	LumA	Lymphocyte depleted	0	0.112939	0	0.0564193	0	0.0784775	0.575295	0.0181395	0.0756744	0.0830561	0.201604	0.10183	0.0813017	0.218482	-0.273793	-0.000114822	0.275836	0.190752	-0.132127	0.037453	0.214446	0.133723	0.317602	0.281162	-0.0305436	0.192891	0.0679331	0.127141	0.389581	-0.0613591	0.0060524	0.0938346	0.178482	0.454771	0.309727	0.196642	0.159327	0.0457102	0.0564852	0.0924744	0.0365956	-0.0705466
Cycle 2	0.735573	NA	NA	non-pCR	Lum	LumA	Lymphocyte depleted	0	0.134139	0.0605278	0.0399587	0	0.0452996	0.549441	0.0357503	0.0633331	0.071551	0.202045	0.110443	0.103666	0.226104	-0.110307	0.00911346	0.283112	0.189622	-0.0557906	0.0682764	0.139069	0.146103	0.33236	0.296794	-0.0613424	0.212465	0.117865	0.146947	0.40924	-0.0194116	0.0313199	-0.00978174	0.195637	0.462737	0.32777	0.21799	0.16567	0.0916051	0.116968	0.0742527	0.0448725	-0.0706879
Baseline	0.628185	1	1	non-pCR	Lum	Normal	IFN-γ dominant	0	0.217573	0	0.0834716	0	0.112201	0.202397	0.129745	0.137963	0.116649	0.226919	0.214549	0.227643	0.253436	-0.0949817	0.195852	0.294465	0.202053	0.0472013	0.102814	0.122956	0.126056	0.399769	0.34494	0.106446	0.191642	0.217838	0.275185	0.416282	0.0550906	-0.0243424	0.0826191	0.191504	0.449801	0.393445	0.245932	0.153334	0.108105	0.112342	0.0969204	-0.00919207	-0.0172209
Baseline	0.673754	1	3	non-pCR	Lum	LumA	IFN-γ dominant	0.00760203	0.109673	0.00888244	0.0859469	0	0.123914	0.367337	0.047102	0.101806	0.147737	0.224347	0.175366	0.164331	0.233521	-0.0939302	0.119409	0.295388	0.203297	-0.144221	0.0883051	0.180687	0.111625	0.412842	0.295421	0.02997	0.228946	0.18285	0.189357	0.421603	0.0687907	-0.00516843	0.126525	0.19632	0.451776	0.309268	0.24015	0.162895	0.106545	0.125071	0.0839769	-0.0229621	-0.080695
Baseline	0.653429	3	1	pCR	Lum	LumB	IFN-γ dominant	0.00225674	0.200686	0.0919585	0.0611352	0	0.164678	0.260732	0.0280456	0.108531	0.0819767	0.220811	0.179613	0.113316	0.236089	-0.149084	0.102084	0.284523	0.199797	-0.0658453	0.0808967	0.0975037	0.157833	0.388418	0.319176	0.0728334	0.20081	0.249533	0.235134	0.431703	0.077905	0.0200446	0.0895651	0.235902	0.465477	0.340859	0.234069	0.16297	0.153867	0.0861011	0.106439	-0.0154206	-0.0390402
Cycle 2	0.415764	1	1	pCR	Lum	Basal	TGF-Î² dominant	0.126543	0.0336476	0.0308634	0.0656511	0	0.0241913	0.418736	0.0179211	0.1432	0.139247	0.234341	0.231129	0.209436	0.235894	-0.0212203	0.188217	0.280793	0.190971	0.0736081	0.113911	0.117167	0.119331	0.410107	0.384528	-0.000859179	0.314755	0.244862	0.282194	0.490935	0.0694779	0.0997036	0.149084	0.308911	0.494313	0.41343	0.340618	0.167751	0.137054	0.147164	0.0960871	-0.0634228	-0.0244585
Surgery	0	1	1	pCR	Lum	Normal	Inflammatory	0	0.316283	0	0.06392	0	0.0317604	0.286124	0.0439546	0.147298	0.11066	0.221385	0.188095	0.222266	0.260514	-0.100112	0.18182	0.277372	0.193837	0.174748	0.123017	0.114333	0.112312	0.399508	0.352293	0.125228	0.211926	0.174903	0.270854	0.434571	0.0384922	0.165757	0.179353	0.240867	0.467548	0.416239	0.254246	0.15094	0.1422	0.121254	0.0959723	0.0298891	-0.0651689
Baseline	0.680199	1	2	pCR	TNBC	LumA	Inflammatory	0	0.0481626	0.0984829	0.0876471	0	0.14755	0.330483	0.0728334	0.0994793	0.115362	0.23178	0.209688	0.203909	0.240594	-0.457543	0.194886	0.284903	0.207463	-0.0121209	0.0937801	0.147814	0.107587	0.413108	0.283288	0.08056	0.20235	0.161752	0.201427	0.409622	0.136669	0.0469487	0.155616	0.229164	0.466242	0.330989	0.243725	0.190799	0.133095	0.0926605	0.0806651	0.00101797	-0.0390195
Cycle 2	0.587808	2	1	pCR	TNBC	Normal	Inflammatory	0	0.27311	0	0.0498244	0	0.0941402	0.367794	0.00691069	0.1049	0.103321	0.220957	0.176552	0.196236	0.270162	-0.321332	0.169952	0.281007	0.188146	0.133833	0.107081	0.099432	0.109812	0.390344	0.333384	0.0888178	0.226753	0.149393	0.265363	0.428931	0.114325	0.12889	0.168297	0.19648	0.471818	0.420845	0.254333	0.15401	0.126834	0.134863	0.0993508	-0.0863878	-0.086427
Surgery	0	1	3	pCR	TNBC	Normal	Inflammatory	0	0.293496	0.140203	0.0953448	0	0.0677517	0.152706	0	0.159698	0.0908013	0.244999	0.244366	0.29285	0.268902	-0.490808	0.283097	0.292604	0.200897	0.204305	0.113151	0.0913093	0.109915	0.4148	0.37281	0.135198	0.210329	0.278914	0.322206	0.427752	0.134292	0.0955594	0.165366	0.233526	0.461271	0.445263	0.28228	0.158916	0.102459	0.0978965	0.102342	0.0168639	-0.00671214
Baseline	0.669278	3	2	non-pCR	Lum	LumA	IFN-γ dominant	0	0.193497	0	0.0778015	0	0.21908	0.266091	0.0759802	0.0984099	0.0691405	0.232396	0.241253	0.200423	0.247855	-0.0860921	0.207227	0.285058	0.200514	-0.076738	0.0635181	0.150397	0.123929	0.414401	0.316144	0.127472	0.193571	0.29713	0.251186	0.415071	0.158407	0.102474	0.058563	0.223057	0.465891	0.381892	0.252538	0.172932	0.102304	0.0797202	0.0815863	-0.0264452	-0.0285387
Surgery	0.812364	NA	NA	non-pCR	Lum	LumA	IFN-γ dominant	0	0.29226	0	0.0658465	0	0.0268361	0.358271	0.090665	0.0832569	0.0828651	0.20114	0.128262	0.148324	0.233798	-0.308682	0.0947784	0.29162	0.198337	0.00549911	0.0497843	0.161131	0.109905	0.381783	0.271656	0.0691192	0.174916	0.086563	0.177466	0.379194	0.0352728	0.0408895	0.0882906	0.197009	0.433009	0.330041	0.175749	0.149211	0.0821238	0.0656559	0.111292	0.0696719	-0.0998119
Baseline	0.806151	NA	NA	non-pCR	TNBC	Basal	IFN-γ dominant	0	0.330934	0	0.0562503	0	0.168862	0.186945	0.105445	0.094419	0.0571449	0.210644	0.111487	0.127591	0.225819	-0.0495141	0.0874112	0.286685	0.180634	-0.147237	0.0882477	-0.134478	0.136912	0.410007	0.253709	-0.0607088	0.206995	0.2839	0.196475	0.423196	0.128383	-0.0402365	0.11155	0.173978	0.472678	0.378156	0.225804	0.124868	-0.0160142	0.083587	0.0720641	-0.061913	-0.0514281
Cycle 2	0.42902	NA	NA	non-pCR	TNBC	Basal	IFN-γ dominant	0	0.212049	0	0.0538371	0	0.101036	0.317446	0.0680021	0.144668	0.102962	0.241816	0.246177	0.241194	0.249822	-0.116457	0.233629	0.286282	0.19505	0.0883719	0.145545	0.108012	0.123557	0.435858	0.352099	0.145232	0.273986	0.306507	0.272697	0.470957	0.189457	0.120391	0.148765	0.219806	0.483352	0.417462	0.309502	0.145799	0.133729	0.14258	0.0801376	-0.0434239	0.0163389
Baseline	0.711092	NA	NA	non-pCR	TNBC	Basal	IFN-γ dominant	0.0287822	0.154572	0	0.0623917	0	0.244308	0.231996	0.0731854	0.136161	0.068604	0.234372	0.2111	0.160209	0.206176	-0.141246	0.128334	0.302209	0.170308	-0.0546939	0.0871429	0.119959	0.152834	0.39298	0.296417	0.0964517	0.221277	0.337808	0.221811	0.418066	0.152447	0.058558	0.0953322	0.183226	0.465573	0.342574	0.265495	0.133238	0.0529523	0.12303	0.0910198	-0.0412401	-0.0549119
Cycle 2	0.671393	NA	NA	non-pCR	TNBC	Basal	IFN-γ dominant	0	0.0957679	0.0238919	0.082632	0	0.148316	0.241783	0.064302	0.231867	0.11144	0.225877	0.178787	0.186834	0.220289	-0.0144974	0.167291	0.292864	0.170776	-0.0359867	0.0967417	0.171035	0.163845	0.385447	0.299096	0.0260078	0.256328	0.370733	0.23632	0.461749	0.167543	0.106739	0.0945993	0.175209	0.481631	0.389484	0.289474	0.151461	0.0561263	0.160501	0.0724178	-0.0847341	-0.0240762
Surgery	0.775355	NA	NA	non-pCR	TNBC	Basal	IFN-γ dominant	0	0.254701	0	0.0601655	0.085694	0.216066	0.173671	0.0877893	0.063405	0.0585078	0.217346	0.145399	0.159483	0.223812	0.0100366	0.138591	0.303422	0.168226	-0.0994844	0.0952936	0.0970692	0.168024	0.367781	0.292351	0.0315303	0.206434	0.32564	0.221177	0.407105	0.185687	0.0601386	0.0924327	0.157969	0.463725	0.36291	0.238538	0.155403	0.035151	0.123256	0.0780125	-0.108058	-0.072773
Baseline	0.534955	3	2	non-pCR	TNBC	Normal	IFN-γ dominant	0	0.400531	0.00532188	0.0885325	0	0.102842	0.183212	0.0130358	0.085677	0.120848	0.247567	0.281991	0.290282	0.259884	-0.235718	0.2842	0.306694	0.203173	0.113306	0.0848131	0.0909309	0.112285	0.419088	0.366433	0.224843	0.218667	0.286633	0.310593	0.44671	0.172292	0.165839	0.149403	0.224424	0.472965	0.432205	0.295851	0.169059	0.136786	0.112078	0.101599	-0.0213708	-0.0629766
Cycle 2	0.549212	1	1	non-pCR	TNBC	Basal	IFN-γ dominant	0	0.162108	0.0525778	0.0478546	0.0263307	0.135658	0.213058	0.195166	0.105104	0.0621428	0.244138	0.214457	0.262278	0.252425	-0.117381	0.264539	0.311101	0.201806	0.0133472	0.176641	0.157983	0.14716	0.429659	0.372302	0.145918	0.253745	0.455779	0.350181	0.466656	0.248223	0.15297	0.0884499	0.21106	0.486443	0.436605	0.317902	0.136697	0.0502791	0.122593	0.0902923	-0.0416531	0.0310342
Cycle 2	0.793553	1	1	non-pCR	Lum	LumB	Inflammatory	0.124008	0.0431684	0	0.0741298	0	0.0626531	0.346458	0.1647	0.0828647	0.102018	0.200091	0.103979	0.106787	0.234657	0.0635017	-0.00886595	0.280463	0.18222	-0.0266599	0.0326414	0.104308	0.137684	0.325704	0.268157	-0.0173922	0.162933	0.0682528	0.148766	0.376709	-0.0828679	-0.0412024	0.0723594	0.177894	0.457002	0.285743	0.187846	0.17559	0.181494	0.0672064	0.065616	0.0390304	-0.0741966
Surgery	0.593581	1	1	non-pCR	Lum	Normal	Inflammatory	0	0.0843589	0	0.0917015	0	0.100469	0.245761	0.104249	0.246493	0.126967	0.228397	0.198942	0.198934	0.258392	-0.0413255	0.167599	0.278401	0.204481	0.136772	0.08675	0.13514	0.118724	0.419235	0.359707	0.143887	0.225324	0.222081	0.264298	0.441931	0.0612111	0.116368	0.101227	0.219321	0.463342	0.372029	0.262809	0.160367	0.180244	0.105795	0.104343	-0.0380289	-0.0494993
Baseline	0.756845	3	2	non-pCR	Lum	LumB	IFN-γ dominant	0.111421	0.184613	0.061295	0.059099	0	0.0891281	0.334271	0.0573842	0.061799	0.0409894	0.205348	0.13592	0.163842	0.223764	-0.296384	0.0804002	0.292197	0.192813	-0.0471356	0.101433	0.0224598	0.15038	0.40297	0.305098	0.0089728	0.164591	0.229399	0.228027	0.418894	0.12957	0.0238545	0.0802294	0.187633	0.46535	0.373265	0.218283	0.158378	0.0412128	0.0565043	0.0815992	-0.11834	-0.021425
Cycle 2	0.705877	2	2	non-pCR	Lum	LumA	IFN-γ dominant	0.112539	0.00310952	0	0.0724423	0	0.175985	0.276829	0.183499	0.110034	0.0655612	0.209261	0.139694	0.179924	0.236983	-0.472232	0.144322	0.281527	0.20835	0.0433802	0.0703539	0.0528599	0.0861387	0.396018	0.272929	0.0364904	0.189476	0.200053	0.196556	0.380182	0.03846	-0.0053902	0.120344	0.182096	0.454516	0.357748	0.215894	0.169056	0.10105	0.132263	0.0771222	-0.0710734	-0.0698133
Baseline	0.53023	3	3	non-pCR	TNBC	Basal	IFN-γ dominant	0	0.239463	0.056606	0.0566038	0.0232761	0.124736	0.297385	0.0407651	0.0789103	0.0822545	0.232851	0.224907	0.226829	0.24048	-0.0411024	0.220546	0.280864	0.190451	-0.0324621	0.125047	0.0667741	0.129038	0.419266	0.348221	0.0957418	0.248111	0.284027	0.28434	0.457289	0.143428	0.101248	0.0767245	0.222889	0.48297	0.402232	0.300478	0.154352	0.0621554	0.127691	0.0892226	-0.116588	0.0554261
Surgery	0.823023	NA	NA	non-pCR	TNBC	Basal	Inflammatory	0	0.12149	0	0.11064	0	0.032424	0.326035	0.0645258	0.193559	0.151325	0.201961	0.151524	0.155193	0.25617	-0.344751	0.10366	0.283422	0.210809	0.100263	0.0354791	0.159463	0.111812	0.384288	0.238678	0.0815803	0.137085	0.0933258	0.170606	0.325856	-0.0743721	0.006992	0.033105	0.132274	0.396718	0.332329	0.176635	0.141027	0.0486045	0.0690304	0.100684	0.0394217	-0.129182
Cycle 2	0.800923	2	1	non-pCR	TNBC	Basal	IFN-γ dominant	0	0.0400835	0	0.0939935	0	0.123593	0.299185	0.108276	0.219212	0.115656	0.214167	0.126714	0.0938614	0.216663	0.0464235	-0.0210192	0.273725	0.198669	-0.0809877	0.131709	-0.0351739	0.124905	0.445559	0.269541	-0.0074694	0.221263	0.35978	0.21836	0.366321	0.145773	0.0745048	0.102119	0.184238	0.457926	0.331361	0.208389	0.127222	0.0639008	0.124972	0.0939524	-0.00909546	-0.0302306
Baseline	0.484975	NA	NA	non-pCR	Lum	LumB	IFN-γ dominant	0.0247825	0.140182	0.045582	0.0441863	0	0.168649	0.295561	0.104972	0.109159	0.066926	0.231449	0.202522	0.227505	0.23324	0.0123945	0.227159	0.279725	0.207179	-0.0402465	0.134846	0.175515	0.16822	0.436539	0.365997	-0.0954506	0.234838	0.395725	0.316544	0.476693	0.213367	0.086436	0.114322	0.215799	0.486251	0.42137	0.317589	0.168008	0.0863972	0.130795	0.0983336	-0.0429552	0.0119077
Cycle 2	0.563701	NA	NA	non-pCR	Lum	LumB	IFN-γ dominant	0	0.263985	0.00898685	0.04287	0	0.0816466	0.354889	0.0728381	0.109307	0.0654777	0.227692	0.182753	0.183618	0.23681	0.100876	0.182585	0.267339	0.202424	-0.0163632	0.141991	0.166027	0.167823	0.440972	0.340989	-0.0979362	0.226659	0.36823	0.283511	0.471913	0.176713	-0.0353039	0.0580851	0.196706	0.486761	0.421296	0.292781	0.160449	0.0487662	0.157156	0.0944587	0.0524038	-0.0172361
Surgery	0.441498	NA	NA	non-pCR	Lum	LumB	IFN-γ dominant	0	0.202262	0.0302593	0.0604126	0	0.212224	0.217377	0.0707887	0.112118	0.0945593	0.235961	0.218328	0.279758	0.242635	-0.172216	0.288958	0.276748	0.196957	0.0420206	0.128915	0.189565	0.145642	0.444882	0.364023	-0.0678562	0.240851	0.35907	0.326576	0.476406	0.222269	0.131604	0.0990282	0.244819	0.490871	0.466917	0.317456	0.156635	0.102563	0.160637	0.0897364	-0.00506943	-0.000243411
Baseline	0.538943	NA	NA	non-pCR	Lum	LumB	IFN-γ dominant	0	0.160745	0.0435327	0.0607416	0	0.169977	0.298373	0.0677941	0.108814	0.0900228	0.233285	0.199207	0.229848	0.226595	0.0602517	0.195976	0.279682	0.190931	-0.102828	0.133566	0.132279	0.183195	0.441622	0.351953	0.0926322	0.233838	0.361942	0.299968	0.466752	0.170569	0.00705234	0.114131	0.237967	0.486697	0.414838	0.306652	0.179482	0.0797587	0.115368	0.105166	-0.0796607	-0.00192783
Baseline	0.426962	1	1	non-pCR	Lum	Normal	IFN-γ dominant	0.0822745	0.294933	0.00737796	0.0775453	0	0.151773	0.193041	0.0218589	0.0995336	0.0716625	0.267138	0.308699	0.296873	0.259742	-0.0862833	0.294961	0.292875	0.201524	0.113556	0.157153	0.102414	0.128344	0.428846	0.400488	0.117564	0.243716	0.40829	0.341805	0.466624	0.242415	0.219114	0.171611	0.260607	0.482109	0.430588	0.321574	0.14851	0.114905	0.124537	0.0757039	-0.010004	0.0574125
Surgery	0.517977	NA	NA	non-pCR	Lum	Her2	IFN-γ dominant	0.097354	0.031431	0	0.125565	0	0.0924638	0.425136	0.029662	0.102641	0.0957474	0.265395	0.313214	0.225341	0.233436	0.00487494	0.219788	0.291913	0.205555	0.0831967	0.109836	0.0767515	0.130015	0.401767	0.37782	0.140049	0.239215	0.256617	0.260974	0.453911	0.166499	0.140912	0.151633	0.252639	0.475609	0.353195	0.303224	0.15668	0.0899663	0.110667	0.0633534	-0.0303232	-0.0266859
Baseline	0.719336	3	1	non-pCR	Lum	LumB	IFN-γ dominant	0	0.162291	0.120199	0.0641111	0	0.113448	0.319194	0.0316991	0.0686949	0.120362	0.21409	0.181209	0.142366	0.224184	0.0485901	0.148634	0.286655	0.183529	0.0468881	0.0987377	0.0974807	0.167543	0.370345	0.28922	0.103937	0.196583	0.214583	0.225559	0.426095	0.0936545	-0.0887377	0.0981042	0.188915	0.482077	0.359729	0.240453	0.149086	0.0843361	0.0797434	0.0871401	-0.0671098	-0.00464869
Cycle 2	0.699908	3	2	non-pCR	Lum	LumB	IFN-γ dominant	0	0.200073	0.0674082	0.0482025	0	0.167064	0.230139	0.135124	0.0739586	0.0780307	0.21911	0.168817	0.106633	0.210844	0.0281663	0.0977305	0.273657	0.188885	0.00985982	0.0989189	0.14689	0.148908	0.375616	0.302929	0.104207	0.229684	0.255043	0.221933	0.451713	0.163422	0.0678609	0.101736	0.202772	0.477489	0.354231	0.253478	0.137055	0.0874546	0.075374	0.0894961	-0.012157	-0.0143168
Baseline	0.500962	NA	NA	pCR	Lum	Basal	IFN-γ dominant	0	0.163642	0	0.0792892	0	0.245317	0.27354	0.0103739	0.132803	0.0950343	0.251398	0.280401	0.225123	0.241656	-0.379003	0.221626	0.282354	0.189433	-0.0205003	0.155744	0.0684874	0.145483	0.437011	0.341713	0.197262	0.265376	0.438474	0.307228	0.473379	0.263183	0.0877972	0.0928469	0.190726	0.490043	0.409837	0.328541	0.158802	-0.0136622	0.125292	0.0940697	-0.0972799	0.0186116
Baseline	0.673116	3	1	non-pCR	Lum	Normal	IFN-γ dominant	0	0.184109	0	0.0488154	0	0.118	0.411654	0.0454254	0.0915953	0.1004	0.212231	0.124235	0.142675	0.237083	-0.350231	0.0156694	0.2904	0.176982	-0.0929812	0.0699871	0.115533	0.105235	0.38448	0.264552	0.0595908	0.224746	0.205899	0.194883	0.372439	0.0739574	0.156603	0.121969	0.207852	0.46245	0.331314	0.219052	0.157486	0.0885851	0.139057	0.0934532	-0.0481658	-0.0522373
Baseline	0.616041	3	1	pCR	TNBC	Basal	IFN-γ dominant	0.0298224	0.0583138	0.0131298	0.0378962	0	0.100046	0.395096	0.180792	0.0659901	0.118913	0.225022	0.18487	0.138351	0.221164	-0.106357	0.0871189	0.285467	0.183787	-0.0203106	0.0989059	0.0550145	0.165023	0.418872	0.333773	-0.0400761	0.273049	0.359673	0.239849	0.448463	0.1363	0.103796	0.120726	0.241248	0.478445	0.306455	0.272525	0.133366	0.0768631	0.109071	0.0904445	-0.059918	-0.0170602
Cycle 2	0.438356	2	2	non-pCR	Lum	Her2	IFN-γ dominant	0.0149356	0.153755	0.140136	0.0693108	0	0.20942	0.187035	0.00464026	0.127443	0.0933246	0.254861	0.278496	0.292828	0.248252	-0.188243	0.301339	0.289843	0.20609	0.0853888	0.146274	0.204509	0.14247	0.441217	0.388349	0.130389	0.259178	0.421856	0.337507	0.467134	0.214492	0.13641	0.140417	0.242324	0.48555	0.447248	0.323772	0.134758	0.125486	0.128958	0.0913271	0.0055469	0.00376939
Baseline	0.548422	3	3	non-pCR	TNBC	Basal	IFN-γ dominant	0	0.324442	0	0.08944	0.0126849	0.176504	0.188546	0.0258618	0.092231	0.0902907	0.247672	0.266279	0.281828	0.251931	-0.162275	0.286912	0.301587	0.204557	0.0356462	0.109985	0.168578	0.147592	0.416013	0.379958	0.144985	0.229309	0.304738	0.3291	0.44687	0.243281	0.117043	0.135542	0.230555	0.470225	0.43355	0.306671	0.144439	0.086408	0.0951994	0.103253	-0.0563558	-0.0325207
Cycle 2	0.562973	2	2	non-pCR	TNBC	Basal	IFN-γ dominant	0	0.0781373	0	0.0950098	0	0.103598	0.347756	0.0656324	0.16936	0.140506	0.239933	0.241262	0.260148	0.248294	-0.208189	0.221896	0.29293	0.199702	0.123752	0.113011	0.070524	0.148206	0.407556	0.344845	0.117184	0.235954	0.248243	0.293642	0.439541	0.047926	0.0293931	0.107408	0.228761	0.476884	0.441847	0.280876	0.155098	0.130726	0.117788	0.0875524	-0.0373224	-0.0455133
Surgery	0.690948	NA	NA	non-pCR	TNBC	Normal	Inflammatory	0	0.173668	0	0.12166	0	0.0336387	0.323211	0.0243999	0.19923	0.124192	0.218998	0.202229	0.245951	0.264152	-0.0584037	0.196709	0.301963	0.200017	0.159288	0.0773505	0.120415	0.112636	0.401126	0.333451	0.118081	0.192358	0.137706	0.253074	0.397483	0.0269387	0.0117865	0.100717	0.212918	0.446583	0.405415	0.241945	0.148979	0.0871803	0.0881344	0.102268	-0.0533497	-0.127214
Baseline	0.607173	3	2	non-pCR	TNBC	Normal	Inflammatory	0	0.0345614	0.020527	0.069813	0	0.217599	0.345699	0.086961	0.116336	0.108504	0.23251	0.234535	0.228742	0.249942	-0.491318	0.190703	0.297839	0.199946	0.0710125	0.0986612	0.108382	0.110238	0.386508	0.361775	0.128259	0.221826	0.193877	0.270342	0.439318	0.145087	0.0768519	0.0921778	0.231472	0.464489	0.422784	0.271817	0.146962	0.108396	0.101986	0.0957868	-0.0666516	-0.0878063
Cycle 2	0.61362	3	3	non-pCR	TNBC	Normal	Inflammatory	0	0.257897	0.0262814	0.0711555	0	0.10143	0.27856	0	0.127269	0.137408	0.226734	0.192407	0.234895	0.246638	-0.0598694	0.220613	0.289181	0.195091	0.128125	0.105095	0.0934242	0.123445	0.398088	0.345386	0.0623089	0.220808	0.183017	0.253176	0.419595	0.102879	0.139893	0.157559	0.239311	0.460921	0.421288	0.259012	0.146791	0.121447	0.124048	0.0904741	-0.0722069	-0.06326
Surgery	0.566927	1	3	non-pCR	TNBC	Basal	IFN-γ dominant	0	0.190376	0	0.0895502	0	0.120897	0.310416	0.00266182	0.174772	0.111326	0.246362	0.241935	0.276162	0.262916	-0.187128	0.259076	0.302404	0.210971	0.160541	0.115708	0.0816728	0.110473	0.399032	0.370875	0.0979683	0.221392	0.260402	0.300404	0.453847	0.147809	0.140923	0.110467	0.246162	0.473092	0.446594	0.289844	0.161486	0.151642	0.116296	0.0915614	-0.0362638	-0.0758715
Cycle 2	0.749807	2	2	non-pCR	Lum	Normal	IFN-γ dominant	0.0110188	0.116608	0	0.0447469	0.00629675	0.163385	0.435244	0.0847203	0.0698532	0.068127	0.212572	0.135556	0.141234	0.227499	-0.283416	0.0141778	0.264514	0.188814	-0.055285	0.0876572	0.106338	0.0821196	0.407115	0.262857	0.0189061	0.218528	0.311015	0.210582	0.416377	0.107044	0.0350653	0.103043	0.200688	0.469938	0.298108	0.221493	0.135396	0.0982549	0.14177	0.102413	-0.0568003	-0.000774084
Surgery	0.616391	NA	NA	non-pCR	Lum	Basal	IFN-γ dominant	0	0.0932867	0	0.0557098	0.00397533	0.106309	0.561097	0.00574747	0.0878629	0.0860128	0.231097	0.20924	0.164476	0.24073	-0.164282	0.0770239	0.252096	0.180786	-0.0913196	0.108787	0.165889	0.0996905	0.407069	0.333697	0.0895452	0.271598	0.29356	0.248994	0.447316	0.11817	0.134779	0.100016	0.249341	0.476374	0.329393	0.267142	0.162115	0.115056	0.122968	0.111306	-0.0626124	-0.0424991
Surgery	0.568902	NA	NA	non-pCR	Lum	LumA	TGF-Î² dominant	0	0	0	0.0696988	0	0.158868	0.490625	0	0.145493	0.135315	0.225785	0.21552	0.169194	0.241597	-0.285965	0.129641	0.275975	0.18328	0.000465811	0.099243	0.132863	0.145543	0.382877	0.353232	0.0705334	0.251429	0.227108	0.256389	0.450789	0.112469	0.17033	0.150932	0.237955	0.479242	0.357583	0.273201	0.188667	0.139697	0.182403	0.0952767	0.00176896	-0.0322871
Baseline	0.790595	3	1	non-pCR	Lum	LumB	Lymphocyte depleted	0.124802	0.172426	0	0.0621255	0.02293	0	0.280351	0.201488	0.0534481	0.0824298	0.198127	0.13229	0.0398055	0.211591	-0.0270511	-0.159611	0.274124	0.183236	-0.0718493	0.0738426	0.109518	0.133199	0.357401	0.266908	-0.0318919	0.201598	0.122238	0.126714	0.417397	-0.0483385	-0.0863732	-0.114386	0.18445	0.460538	0.314515	0.207279	0.156854	0.103381	0.0816404	0.0875224	-0.0891097	-0.0667189
Baseline	0.582706	1	1	non-pCR	Lum	Normal	Inflammatory	0	0.104172	0.000993198	0.0575356	0	0.0470237	0.48644	0.102905	0.100152	0.100778	0.218851	0.183138	0.194895	0.241806	-0.15979	0.157997	0.298493	0.188196	0.102601	0.126297	0.11413	0.135904	0.394402	0.344891	0.0268061	0.229398	0.178946	0.225324	0.451776	0.082653	0.152643	0.15552	0.235637	0.477967	0.358191	0.270009	0.154538	0.134985	0.150245	0.0832366	-0.0945192	-0.0127433
Cycle 2	0.849342	3	2	non-pCR	Lum	Basal	IFN-γ dominant	0	0.225665	0.0136428	0.0593035	0	0.094653	0.338391	0.0826358	0.0743136	0.111396	0.205648	0.13003	0.0984177	0.218464	-0.14851	0.10815	0.286437	0.195484	-0.230245	0.0851249	0.10243	0.142947	0.30825	0.294178	-0.075555	0.209606	0.200156	0.167613	0.437916	0.145016	-0.00686473	0.0416441	0.180065	0.472837	0.358322	0.237199	0.128792	-0.0183096	0.124084	0.0878303	-0.0854863	-0.0568706
Surgery	0.712595	NA	NA	non-pCR	Lum	Basal	IFN-γ dominant	0	0.0708205	0	0.0764372	0	0.118617	0.379496	0.134965	0.133342	0.0863219	0.227634	0.190118	0.184836	0.217723	0.0715628	0.184963	0.295671	0.198902	-0.112313	0.118147	0.0739971	0.157448	0.368809	0.354473	-0.12161	0.252896	0.225969	0.251385	0.452605	0.097336	0.025027	0.111773	0.227385	0.483575	0.384616	0.289591	0.130284	0.0301785	0.11796	0.08343	-0.0631905	0.0483875
Baseline	0.509637	3	1	non-pCR	Lum	Her2	Inflammatory	0.025458	0.311571	0	0.069936	0	0.0994077	0.281275	0	0.124405	0.0879467	0.239205	0.252872	0.28421	0.256261	-0.120121	0.289429	0.303447	0.202358	0.107499	0.0989424	0.113564	0.162677	0.397395	0.341472	0.0829028	0.221225	0.250462	0.278377	0.453433	0.178377	0.180609	0.188115	0.256346	0.475896	0.406757	0.299122	0.15185	0.145198	0.120326	0.0773312	-0.0901025	0.0090958
Surgery	0.507563	1	1	non-pCR	Lum	Basal	Inflammatory	0.0448498	0.128442	0	0.0997469	0	0.0856155	0.32438	0.038768	0.163455	0.114743	0.242754	0.254321	0.314228	0.271176	-0.30916	0.30804	0.296423	0.220473	0.0891246	0.121036	0.162814	0.111169	0.410919	0.34016	0.108352	0.204273	0.255541	0.27951	0.439955	0.129955	0.180512	0.201306	0.260864	0.477872	0.429884	0.297607	0.151819	0.109069	0.127949	0.0779599	-0.0319087	-0.0213074
Baseline	0.837232	NA	NA	non-pCR	Lum	LumA	IFN-γ dominant	0	0.00164821	0	0.100517	0.00305852	0.234326	0.411886	0.0702046	0.091782	0.0865776	0.198973	0.161238	0.0840608	0.240275	-0.175434	0.0633979	0.282688	0.196823	-0.0656486	0.0507018	0.131168	0.115331	0.354912	0.203567	0.050338	0.151151	0.209125	0.138037	0.36527	0.0614928	-0.0594039	0.0575753	0.158498	0.450151	0.319363	0.187683	0.170851	0.0471054	0.048668	0.0918635	-0.0265567	-0.0512674
Cycle 2	0.855923	NA	NA	non-pCR	Lum	LumA	IFN-γ dominant	0	0.278005	0	0.0729975	0.0120819	0.0617833	0.223233	0.196027	0.0828306	0.0730416	0.185367	0.0890551	0.027549	0.225623	-0.0263183	-0.108775	0.281949	0.197984	0.0676686	0.0320734	0.0976853	0.0961428	0.349781	0.193727	0.028724	0.127462	0.0810342	0.079535	0.345579	-0.0507522	-0.0410928	0.110148	0.154515	0.421188	0.299237	0.149368	0.193378	0.0934098	0.0973313	0.0778976	-0.038513	-0.0582614
Baseline	0.592446	3	1	non-pCR	Lum	Her2	IFN-γ dominant	0.434112	0.0803575	0.0523002	0.0842445	0	0.0856107	0.165709	0.0211474	0.0344545	0.042064	0.221693	0.183978	0.209268	0.238706	-0.133089	0.182114	0.297891	0.181637	-0.113348	0.111777	0.121827	0.161241	0.421331	0.328119	-0.0103673	0.218567	0.321692	0.263263	0.455249	0.139592	0.0462184	0.0982635	0.211521	0.476247	0.407474	0.274015	0.146351	0.0638924	0.0813515	0.0832801	-0.10186	0.0493264
Cycle 2	0.578415	NA	NA	non-pCR	Lum	Her2	IFN-γ dominant	0.378885	0.101403	0.0487144	0.0824223	0	0.114754	0.148803	0.042636	0.0329988	0.0493838	0.232788	0.199298	0.22304	0.247346	-0.00187988	0.221589	0.292344	0.202133	0.0252538	0.107484	0.0719812	0.159676	0.416197	0.305912	0.0554724	0.228632	0.264825	0.249991	0.448813	0.158703	0.0251076	0.157527	0.229893	0.476278	0.418494	0.270186	0.168349	0.10136	0.110179	0.0810443	-0.0688931	0.0366898
Baseline	0.687939	3	1	non-pCR	Lum	LumA	IFN-γ dominant	0	0.044918	0	0.115446	0	0.195819	0.36312	0.0441081	0.108298	0.128291	0.211072	0.181614	0.174971	0.241624	-0.392576	0.126781	0.297622	0.198954	-0.105947	0.0777114	0.124065	0.156326	0.373235	0.284451	0.0518397	0.203649	0.134401	0.169985	0.433965	0.127655	-0.0403164	0.02686	0.202943	0.464904	0.325618	0.239843	0.166472	0.152096	0.0723887	0.0661751	-0.139946	-0.0221041
Baseline	0.589379	2	1	non-pCR	Lum	LumB	IFN-γ dominant	0.0372263	0.0871006	0.0228723	0.0611524	0	0.161376	0.29497	0.172814	0.0974882	0.0650003	0.225297	0.204359	0.237791	0.230914	-0.366481	0.246238	0.292944	0.205537	-0.0210581	0.126716	0.0951719	0.187889	0.40469	0.328765	0.0867883	0.215101	0.365926	0.280733	0.45407	0.203555	0.0723722	0.133663	0.213576	0.479943	0.40433	0.289436	0.167209	0.0915615	0.102743	0.0724093	-0.0854135	0.0182006
Cycle 2	0.684659	2	2	pCR	TNBC	Her2	IFN-γ dominant	0.00769664	0.19764	0.0133363	0.0565248	0	0	0.472063	0.0292795	0.127675	0.0957846	0.219442	0.148458	0.158002	0.224995	-0.174032	0.162903	0.296799	0.18266	-0.00283574	0.119147	0.104365	0.171908	0.445166	0.270185	0.0671579	0.223014	0.278367	0.230341	0.421666	0.138559	0.164849	-0.0118528	0.212139	0.48434	0.368427	0.241129	0.137256	0.0715673	0.14227	0.0891503	0.0104995	-0.0518177
Baseline	0.693038	3	2	non-pCR	Lum	LumB	IFN-γ dominant	0.0069273	0.267975	0.12722	0.069719	0.0524429	0.102085	0.201665	0.0778759	0.0327747	0.0613152	0.212621	0.169246	0.154336	0.234723	-0.457289	0.138493	0.285824	0.198952	-0.0610233	0.0981008	0.0970006	0.19074	0.368733	0.286493	0.0777721	0.189161	0.270139	0.219512	0.429441	0.143019	-0.0360155	0.106707	0.201209	0.4621	0.370775	0.233818	0.179628	0.151393	0.0733471	0.077348	-0.0849274	-0.0308904
Cycle 2	0.720008	3	2	non-pCR	Lum	LumB	IFN-γ dominant	0	0.0821077	0.0927195	0.0995287	0.223336	0.00332992	0.176906	0.149605	0	0.172468	0.140069	0.107034	0.0957962	0.102977	-0.0353354	0.0437587	0.198383	0.108949	-0.093748	0.044352	0.108746	0.0813165	0.207611	0.230306	-0.32329	0.0497475	0.161029	0.0923564	0.446296	-0.0283204	-0.251463	-0.428676	0.124909	0.466879	0.23121	0.188535	0.0945475	0.00986311	0.143961	0.00611713	-0.141503	-0.0823649
Surgery	0.589241	3	1	non-pCR	Lum	LumA	IFN-γ dominant	0	0.0718466	0.0179991	0.0768982	0.00345491	0.249103	0.23172	0.168459	0.0882067	0.0923121	0.226928	0.202391	0.225019	0.245805	-0.465732	0.189065	0.29072	0.2088	0.0405023	0.119603	0.110154	0.144157	0.384274	0.326576	0.0644847	0.205066	0.332994	0.259326	0.443237	0.177554	0.0921905	0.156986	0.247194	0.473698	0.408832	0.266908	0.173372	0.168994	0.109967	0.098656	-0.00437544	0.00251412
Baseline	0.733218	NA	NA	pCR	Lum	Normal	IFN-γ dominant	0	0.110569	0	0.0745418	0	0.0423008	0.504702	0.0547581	0.101798	0.11133	0.209718	0.157391	0.133806	0.246112	0.0737932	0.0574909	0.296745	0.199644	0.0220448	0.0850977	0.119285	0.119848	0.373791	0.300809	0.0462747	0.198596	0.121181	0.187487	0.382061	0.0844525	0.0629001	0.0166321	0.20675	0.437916	0.358958	0.218297	0.164057	0.0925774	0.103051	0.111052	-0.0132245	-0.123786
Cycle 2	0.574392	NA	NA	pCR	Lum	Normal	TGF-Î² dominant	0.00976258	0.036117	5.70602e-05	0.0549195	0	0.0716334	0.522981	0.0773324	0.107246	0.11995	0.217931	0.191954	0.139332	0.242523	-0.0667516	0.0618593	0.275028	0.193972	0.0547303	0.0932011	0.10034	0.117658	0.376317	0.346239	0.0423178	0.26893	0.24817	0.238917	0.446009	-0.00744824	0.0789803	0.121937	0.272998	0.477808	0.360103	0.262141	0.144341	0.164323	0.155222	0.0925784	-0.033723	-0.035159
Baseline	0.635773	1	1	non-pCR	Lum	LumA	IFN-γ dominant	0	0.209643	0	0.0583896	0	0.0909041	0.444369	0	0.105282	0.0914128	0.211898	0.164369	0.160521	0.252298	-0.071531	0.129151	0.287353	0.191136	0.0336447	0.0812686	0.0831198	0.122944	0.391747	0.321071	0.046321	0.211713	0.167514	0.217287	0.442377	0.101231	0.0847039	0.0973076	0.232852	0.468504	0.351274	0.251098	0.175656	0.139773	0.129349	0.0789871	-0.0521532	-0.0622563
Cycle 2	0.666859	2	2	non-pCR	Lum	LumA	IFN-γ dominant	0	0.147756	0.00940744	0.0646416	0	0.0922509	0.374063	0.0956565	0.122147	0.094077	0.219392	0.151074	0.170059	0.234695	0.023387	0.109855	0.274106	0.203486	0.12367	0.0429367	0.0999111	0.117124	0.400764	0.310448	0.0786081	0.217563	0.207838	0.212061	0.436419	0.0898886	0.00105275	0.124486	0.193999	0.468408	0.378117	0.243129	0.170613	0.121205	0.132834	0.0919406	-0.0496305	-0.100124
Baseline	0.645663	3	3	pCR	TNBC	Basal	IFN-γ dominant	0.0139015	0.201403	0	0.0731237	0.0391525	0.198225	0.257357	0.0548317	0.0911396	0.0708651	0.241549	0.24478	0.227603	0.247013	-0.198566	0.231418	0.295297	0.191187	-0.0160532	0.095985	0.0985046	0.162547	0.43542	0.346123	0.152093	0.220505	0.308184	0.276168	0.446455	0.188796	0.0215746	0.0340927	0.203205	0.480166	0.379411	0.291237	0.148881	0.0225389	0.104462	0.103195	-0.0340153	0.0147668
Cycle 2	0.410933	2	3	pCR	TNBC	Basal	IFN-γ dominant	0.068329	0.222356	0	0.0683067	0	0.177987	0.199319	0.0741673	0.0977544	0.0917796	0.26084	0.285403	0.296696	0.253806	-0.100781	0.289805	0.297601	0.214297	0.0824564	0.139254	0.061512	0.138699	0.435211	0.384523	0.125503	0.253965	0.351433	0.332445	0.472041	0.150166	0.0283436	0.0901386	0.243318	0.488004	0.447938	0.335567	0.161275	0.087815	0.143381	0.0915975	-0.0870518	0.050022
Baseline	0.808024	1	1	non-pCR	Lum	LumA	Inflammatory	0	0.208123	0.0790262	0.063118	0	0.107935	0.295433	0.107591	0.064157	0.0746164	0.204269	0.108025	0.072059	0.232963	0.0465828	-0.0288582	0.282518	0.192701	-0.118401	0.0638372	0.184862	0.122479	0.360779	0.258939	-0.0246555	0.19818	0.0980442	0.158658	0.396527	-0.0246124	0.0148451	0.063661	0.216181	0.448495	0.29688	0.179805	0.168454	0.103615	0.110328	0.100607	0.00155777	-0.0841564
Surgery	0.754992	NA	NA	non-pCR	Lum	LumA	Inflammatory	0	0.0620117	0	0.083891	0	0.327082	0.288997	0.0178361	0.108915	0.111268	0.19936	0.146696	0.139422	0.236101	-0.015517	0.0358682	0.294089	0.194263	-0.0774897	0.0660771	0.0957554	0.113932	0.388088	0.287718	-0.093467	0.193244	0.221791	0.204182	0.392194	0.0393519	0.0805718	-0.0187988	0.223087	0.436355	0.336477	0.205155	0.15448	0.12785	0.109001	0.098051	0.0223583	-0.113056
Baseline	0.784318	3	1	non-pCR	Lum	LumA	Inflammatory	0	0.0415998	0.0287035	0.0548598	0	0.0505164	0.541274	0.128883	0.0842078	0.0699555	0.194956	0.0937684	0.0655506	0.218772	-0.0441612	-0.0593187	0.269718	0.182801	-0.110064	0.0707714	0.224119	0.132892	0.413954	0.242845	0.050088	0.188519	0.0336432	0.133615	0.403983	-0.0481123	-0.0899665	0.110817	0.146316	0.472232	0.316867	0.19547	0.168182	0.1014	0.070542	0.102632	0.0345606	-0.0619079
Cycle 2	0.836685	3	1	non-pCR	Lum	LumA	Inflammatory	0	0.14494	0	0.0551364	0	0.0483499	0.554017	0.0405991	0.0982002	0.058758	0.18775	0.0923659	0.0437303	0.208844	-0.102278	-0.053872	0.279673	0.18787	-0.163354	0.087554	0.151734	0.124613	0.428991	0.232334	0.0261845	0.18209	-0.0218193	0.100664	0.397897	-0.043276	-0.0499265	0.0559822	0.148353	0.457575	0.28868	0.18682	0.158101	0.095576	0.0712719	0.0949363	0.0505434	-0.097654
Surgery	0.839086	1	1	non-pCR	Lum	LumB	Inflammatory	0	0	0.006708	0.099745	0	0.0373021	0.527071	0.100603	0.119709	0.108861	0.185525	0.0827091	0.0470511	0.213567	-0.200223	-0.12766	0.276258	0.201586	-0.105774	0.0804618	0.204236	0.145829	0.419522	0.246759	-0.103535	0.191672	0.110119	0.0986952	0.395539	-0.0042965	0.00370821	-0.344974	0.168343	0.449387	0.294511	0.185283	0.181466	0.121441	0.080878	0.0996559	0.0139684	-0.0678273
Baseline	0.715869	2	1	non-pCR	Lum	Normal	Inflammatory	0	0.212513	0	0.0519009	0	0.119921	0.371879	0.0681491	0.0909441	0.0846925	0.208605	0.145138	0.174058	0.239806	-0.144942	0.090046	0.290879	0.197044	-0.031595	0.0717769	0.161507	0.0754984	0.375844	0.287389	-0.0503895	0.199061	0.119585	0.198895	0.41899	0.0268227	0.0381497	0.14679	0.224583	0.462992	0.327735	0.230413	0.145041	0.0970563	0.085577	0.0908783	-0.0626912	-0.0633359
Cycle 2	0.797135	2	1	non-pCR	Lum	LumA	Inflammatory	0	0.161394	0	0.0560597	0	0.0761508	0.46121	0.0614346	0.0901789	0.0935719	0.196793	0.0807548	0.103921	0.225486	-0.192704	-0.0374293	0.296744	0.188034	0.109153	0.0834856	0.126952	0.124334	0.350503	0.260178	-0.0222022	0.199955	0.0808512	0.149841	0.389708	-0.0174989	-0.0324604	0.0765652	0.216199	0.446678	0.323721	0.188802	0.150832	0.0954151	0.0725801	0.0944943	-0.0557573	-0.0810872
Surgery	0.666294	1	1	non-pCR	Lum	LumA	Inflammatory	0	0.0887267	0.0247691	0.0877663	0	0.178827	0.294728	0	0.184531	0.140651	0.231307	0.202096	0.206405	0.23599	0.0577346	0.17584	0.292334	0.203983	0.153342	0.0733945	0.192195	0.102521	0.385261	0.350689	0.0289347	0.253793	0.19154	0.238621	0.473984	0.069772	0.104426	0.0892783	0.26879	0.484531	0.401729	0.282777	0.159206	0.119418	0.114866	0.0734469	0.0098623	-0.0985696
Surgery	0.441374	NA	NA	non-pCR	Lum	Basal	Inflammatory	0	0.182641	0	0.0841711	0	0.067262	0.240612	0.158664	0.15735	0.1093	0.250607	0.274641	0.240162	0.260126	-0.137614	0.216038	0.292717	0.206492	0.187733	0.142924	0.0988129	0.133617	0.408314	0.389553	0.152167	0.240674	0.283419	0.319947	0.457766	0.10078	0.15365	0.124359	0.256332	0.479369	0.423046	0.306237	0.1589	0.168893	0.107313	0.0957901	-0.0163693	0.0116122
Baseline	0.62898	3	1	non-pCR	Lum	LumB	IFN-γ dominant	0	0.228114	0.125226	0.0496125	0	0.0613598	0.268425	0.138739	0.0739575	0.0545667	0.218849	0.163456	0.200338	0.248253	-0.160459	0.207225	0.29653	0.198587	-0.0150071	0.110522	0.176008	0.169455	0.415404	0.335866	-0.124506	0.199917	0.273087	0.272509	0.451139	0.175565	0.0747859	0.0847857	0.205674	0.468281	0.394714	0.265467	0.147466	0.0970997	0.0769198	0.0832521	0.0450016	-0.00350593
Cycle 2	0.734719	1	1	non-pCR	Lum	LumB	Inflammatory	0	0.16217	0.0712658	0.0420459	0	0.0287439	0.572426	0.00846057	0.0572475	0.0576396	0.209838	0.11576	0.117898	0.233991	-0.336753	0.087598	0.285772	0.201187	-0.113252	0.0647856	0.180041	0.123713	0.371515	0.308811	-0.111459	0.235696	0.119664	0.202558	0.452764	0.00538053	-0.0178843	0.0672296	0.179466	0.479019	0.365816	0.253146	0.172967	0.0723307	0.0881136	0.0940769	0.0392155	-0.075821
Baseline	0.590343	3	2	non-pCR	Lum	LumB	Inflammatory	0.174501	0.058552	0.0140554	0.0798448	0	0.0691139	0.350023	0.0262714	0.112299	0.115339	0.222762	0.167211	0.114206	0.227278	-0.194488	0.061087	0.286552	0.194993	-0.0134957	0.0805312	0.112042	0.171568	0.387434	0.356707	-0.0330898	0.266446	0.105285	0.209206	0.481472	0.00878977	0.0952184	0.154532	0.24565	0.487972	0.342303	0.289035	0.176545	0.115472	0.124824	0.0798063	-0.0556277	-0.0976733
Baseline	0.775872	NA	NA	non-pCR	Lum	Normal	IFN-γ dominant	0.000617561	0.187687	0.106819	0.0629275	0	0.0120306	0.26375	0.14121	0.100781	0.124179	0.196639	0.0713883	0.10459	0.223385	0.0841485	0.00108451	0.276782	0.188601	-0.127878	0.0844092	0.0632259	0.149952	0.37811	0.30203	-0.105953	0.194116	0.149043	0.194142	0.411184	0.014461	0.071575	-0.215103	0.19389	0.457575	0.310002	0.211304	0.132848	0.0567794	0.0777858	0.086579	-0.126415	-0.0611728
Baseline	0.587426	3	2	pCR	TNBC	Basal	IFN-γ dominant	0	0.072595	0.0241655	0.0941559	0	0.202721	0.149197	0.155415	0.222314	0.0794362	0.252062	0.240072	0.243534	0.223326	0.0252031	0.255921	0.308725	0.191007	-0.00884304	0.110061	-0.0475	0.169077	0.43377	0.387604	0.185609	0.262392	0.440266	0.328853	0.467389	0.295582	0.0752621	0.115405	0.199976	0.488227	0.422883	0.340274	0.153248	0.0327911	0.139568	0.0850377	-0.112618	0.0843319
Cycle 2	0.288457	NA	NA	pCR	TNBC	Normal	Inflammatory	0.0668162	0.231842	0.0115409	0.0677143	0	0.0623201	0.296516	0.0231808	0.134894	0.105177	0.271748	0.324335	0.30411	0.275651	0.0254262	0.304622	0.302211	0.215002	0.1358	0.132469	0.144621	0.0891587	0.446287	0.427194	0.0337516	0.32862	0.276091	0.326768	0.490903	0.118252	0.0739636	0.154947	0.279666	0.496097	0.466864	0.385929	0.163527	0.126285	0.165349	0.0799264	-0.0071469	0.0358773
Surgery	0	NA	NA	pCR	TNBC	Normal	Inflammatory	0	0.21706	0.000322662	0.0392179	0.00983102	0.0376081	0.438517	0.0130904	0.164309	0.0800448	0.265959	0.296163	0.311948	0.278179	0.0687271	0.320863	0.285828	0.209783	0.15865	0.118506	0.114002	0.106536	0.464665	0.443796	0.116942	0.337274	0.323726	0.350047	0.49358	0.238965	0.280068	0.201529	0.311965	0.495396	0.478281	0.398595	0.157706	0.191684	0.155336	0.0829758	-0.0108148	0.0754747
Baseline	0.587968	NA	NA	pCR	Lum	LumB	IFN-γ dominant	0.0683782	0.188693	0	0.0476548	0	0.151308	0.327723	0.0612098	0.0916329	0.0634006	0.21748	0.192503	0.171423	0.237638	-0.0736976	0.19508	0.299497	0.194082	-0.0957483	0.143806	0.110924	0.175484	0.406556	0.376617	0.0214564	0.243982	0.304174	0.300344	0.464776	0.159345	0.0809299	0.0638203	0.23156	0.479242	0.374022	0.294866	0.15876	0.0352541	0.111742	0.0945292	-0.12194	-0.0393414
Cycle 2	0.284315	NA	NA	pCR	Lum	Her2	IFN-γ dominant	0	0.12343	0.0436104	0.0617449	0.0138705	0.136973	0.196521	0	0.226315	0.197536	0.241625	0.252493	0.323633	0.261089	-0.0482396	0.32136	0.298786	0.220481	0.114818	0.12787	0.0671212	0.132511	0.437229	0.410388	-0.0424771	0.318138	0.329096	0.351834	0.489469	0.199106	0.168072	0.13892	0.290465	0.493516	0.463327	0.369914	0.172264	0.107864	0.203717	0.0884117	-0.00664725	0.0237268
Baseline	0.563973	1	2	non-pCR	Lum	LumB	IFN-γ dominant	0	0.5061	0	0.0482753	0	0.066738	0.199633	0.0257688	0.0678396	0.0856448	0.219008	0.170413	0.198666	0.238314	0.0339653	0.205839	0.298191	0.203304	0.0625935	0.103942	0.134453	0.175098	0.414003	0.306062	-0.00428732	0.222391	0.146092	0.238095	0.451872	0.137805	0.054036	0.125283	0.211508	0.478031	0.411229	0.271363	0.156316	0.08319	0.112806	0.0882547	0.0352405	0.0291662
Cycle 2	0.587388	2	2	non-pCR	Lum	Her2	IFN-γ dominant	0	0.162855	0	0.0438332	0	0.0423884	0.495191	0.0508652	0.0771449	0.127723	0.211387	0.145976	0.176864	0.238563	-0.136275	0.115381	0.285051	0.200785	-0.109308	0.110758	0.154947	0.123637	0.387217	0.277023	0.0234949	0.241041	0.126713	0.20586	0.452127	0.0654637	0.0110327	0.161287	0.231462	0.480612	0.369559	0.249725	0.156231	0.147406	0.133697	0.08595	0.0387029	0.00866654
Baseline	0.718816	2	1	non-pCR	TNBC	Basal	IFN-γ dominant	0.0121072	0.061687	0.0402674	0.0563207	0.0772704	0.177657	0.353732	0.057871	0.0740748	0.0890121	0.224035	0.17757	0.106456	0.210983	-0.0404015	0.0723485	0.289586	0.185213	0.0519387	0.121578	0.0551293	0.172573	0.411364	0.272606	-0.0053067	0.234745	0.308795	0.205653	0.42275	0.117255	0.0443542	0.0418034	0.210113	0.462323	0.285293	0.249571	0.147345	0.050089	0.0782866	0.0799859	-0.063718	-0.058956
Cycle 2	0.598018	1	2	non-pCR	TNBC	Normal	Inflammatory	0	0.152545	0.0170275	0.0517848	0	0.0742484	0.478222	0.0371008	0.106517	0.0825548	0.227436	0.197314	0.21169	0.236792	-0.397897	0.184567	0.296583	0.209234	0.0844647	0.113093	0.136271	0.117735	0.410065	0.322725	0.08748	0.249134	0.226285	0.233383	0.460347	0.0449035	0.0627694	0.124295	0.243275	0.486666	0.404147	0.281854	0.164934	0.0807824	0.124165	0.097612	-0.00565659	-0.0820034
Baseline	0.628044	NA	NA	pCR	TNBC	Basal	IFN-γ dominant	0	0.35481	0.0261896	0.0512316	0.00866679	0.138476	0.180685	0.0954761	0.08222	0.0622452	0.22665	0.220189	0.205972	0.234347	-0.110881	0.215642	0.278969	0.182146	-0.0267059	0.121834	0.0880076	0.121534	0.402292	0.333669	0.0541356	0.23965	0.331222	0.290444	0.425904	0.168892	0.129405	0.0590728	0.18806	0.478859	0.415153	0.271212	0.138132	0.0859211	0.15167	0.0977364	-0.0659931	0.0488979
Surgery	0.586278	NA	NA	non-pCR	TNBC	LumB	IFN-γ dominant	0	0.179109	0	0.0547633	0	0.209261	0.230225	0.174461	0.0892153	0.0629647	0.23624	0.203397	0.252528	0.257564	0.0483352	0.249287	0.301933	0.203731	0.0552637	0.132919	0.157218	0.145845	0.405285	0.32266	0.0910125	0.201474	0.350008	0.296208	0.445531	0.169958	0.131078	0.10591	0.237132	0.474239	0.425603	0.27222	0.147475	0.1214	0.0929099	0.0776055	-0.000748202	0.0264833
Baseline	0.375573	2	2	non-pCR	Lum	LumB	Inflammatory	0.102281	0.292123	0.00876586	0.13019	0	0.113207	0.11753	0.0157523	0.124051	0.0961006	0.277663	0.331981	0.311397	0.26657	-0.166545	0.305156	0.31205	0.219053	0.131338	0.125464	0.102068	0.148083	0.429561	0.403086	0.207314	0.227646	0.279376	0.325236	0.46382	0.166643	0.0904892	0.16253	0.238491	0.478381	0.43075	0.334574	0.171175	0.119217	0.206656	0.0800095	-0.0174539	0.0300493
Baseline	0.666644	3	3	non-pCR	Lum	LumB	IFN-γ dominant	0	0.197808	0.0641618	0.0997631	0	0.167922	0.201927	0.0855401	0.085109	0.0977688	0.242748	0.230631	0.210375	0.248354	0.023387	0.204256	0.30903	0.18862	-0.011221	0.134536	0.09542	0.185176	0.432004	0.370755	0.206902	0.215398	0.364704	0.332915	0.450534	0.188042	0.0695225	0.0489724	0.186995	0.484403	0.391271	0.285988	0.153251	0.106614	0.0905221	0.0709925	-0.0635337	-0.030942
Cycle 2	0.397378	3	3	non-pCR	Lum	LumA	IFN-γ dominant	0	0.135111	0.0416483	0.0962701	0	0.146935	0.270183	0.0319535	0.136226	0.141674	0.264854	0.304682	0.293056	0.256284	-0.00965429	0.300714	0.303268	0.202081	0.103525	0.143415	0.137011	0.101709	0.436694	0.398066	0.202678	0.288207	0.371203	0.365758	0.482046	0.223441	0.10009	0.0797833	0.259985	0.494408	0.443233	0.35051	0.155098	0.154355	0.147126	0.0748649	0.0189476	0.0885003
Surgery	0.73464	NA	NA	non-pCR	Lum	Normal	Inflammatory	0	0.204241	0	0.102715	0	0.152276	0.156885	0.0916324	0.134165	0.158087	0.221265	0.19947	0.197591	0.256914	-0.228644	0.17283	0.288473	0.193434	0.109727	0.0601416	0.12033	0.106343	0.374717	0.318788	0.091701	0.188914	0.205417	0.242273	0.366704	0.0440131	0.0548662	0.101609	0.192923	0.424853	0.370308	0.224499	0.169599	0.071802	0.0898303	0.101751	-0.0423913	-0.0936165
Baseline	0.797744	NA	NA	non-pCR	Lum	LumA	IFN-γ dominant	0.0553118	0.450219	0	0.0799294	0	0.149935	0.0903295	0.0298685	0.0619983	0.0824089	0.192309	0.13564	0.144215	0.227088	-0.440688	0.0346597	0.290101	0.203829	0.00286352	0.0638416	0.11028	0.128558	0.338731	0.22522	-0.00406915	0.188031	0.167949	0.146705	0.354437	0.10901	-0.0623585	-0.21163	0.19881	0.428931	0.313557	0.173475	0.18819	0.0402154	0.0942157	0.0834963	-0.0551533	-0.0956571
Surgery	0.606418	NA	NA	non-pCR	Lum	LumA	Inflammatory	0	0.0997555	0	0.0795419	0	0.0724641	0.449386	0.0429372	0.148028	0.107887	0.222821	0.197515	0.183481	0.253805	-0.19589	0.15491	0.279113	0.206105	0.0932075	0.0756068	0.0948905	0.106312	0.392915	0.293962	0.143495	0.230266	0.163914	0.226039	0.452668	0.0529212	0.0650181	0.117668	0.24234	0.479274	0.384866	0.249587	0.163165	0.136927	0.100654	0.0916453	-0.00643784	-0.0823448
Baseline	0.669454	3	3	non-pCR	TNBC	Basal	IFN-γ dominant	0.177386	0	0.0187727	0.0550425	0	0.133992	0.230504	0.0843425	0.210147	0.089813	0.227771	0.180095	0.119738	0.22093	-0.281727	0.0884806	0.291387	0.174887	-0.00792284	0.136637	0.10218	0.13336	0.420464	0.307778	0.0798619	0.264432	0.38991	0.240965	0.440147	0.216832	0.0710332	0.0483033	0.182483	0.478923	0.370469	0.280154	0.15233	0.0487774	0.121502	0.0875147	-0.0668811	0.00183167
Cycle 2	0.425835	1	3	non-pCR	TNBC	Basal	IFN-γ dominant	0.0478281	0.163787	0.0118459	0.0685938	0	0.111522	0.208768	0.0985635	0.151354	0.137738	0.240888	0.23816	0.287227	0.257526	-0.243747	0.299407	0.29079	0.205658	0.130701	0.142677	0.124543	0.146453	0.408163	0.332711	0.123473	0.28638	0.349043	0.300615	0.469619	0.164831	0.153328	0.159726	0.235377	0.489693	0.433869	0.312803	0.15869	0.146944	0.149617	0.100484	-0.0701644	0.0448637
Baseline	0.554799	3	1	non-pCR	TNBC	Basal	IFN-γ dominant	0	0.233527	0.0888669	0.0475083	0.00035473	0.231528	0.0925003	0.116262	0.11697	0.0724823	0.243106	0.234843	0.253127	0.233377	-0.00229409	0.218691	0.302631	0.196098	0.00697243	0.153588	0.0669316	0.180027	0.390256	0.342753	0.107457	0.258379	0.408395	0.313704	0.464043	0.230737	0.0783413	0.063661	0.210746	0.484021	0.437612	0.305921	0.146054	0.0136996	0.125873	0.0984114	-0.100779	0.0160083
Cycle 2	0.538986	2	3	non-pCR	TNBC	Basal	IFN-γ dominant	0	0.36643	0.0448181	0.0400401	0	0.158581	0.144971	0.0768706	0.10468	0.0636097	0.246291	0.230088	0.272612	0.247462	0.0539748	0.287899	0.303055	0.200137	-0.0281356	0.163773	0.0770519	0.164259	0.420614	0.354101	0.11927	0.264705	0.401291	0.3408	0.472168	0.265069	0.0671207	0.116075	0.177463	0.489852	0.464828	0.334485	0.137246	0.0337779	0.120204	0.0898166	-0.0655911	0.0197002
Baseline	0.644221	3	1	non-pCR	TNBC	Her2	IFN-γ dominant	0.0304683	0.140409	0	0.0571637	0	0.253222	0.142949	0.167167	0.101134	0.107487	0.234911	0.195577	0.206079	0.240871	0.0073602	0.213958	0.303187	0.19805	0.0551332	0.110251	0.120678	0.147375	0.419664	0.355553	0.111353	0.245611	0.278903	0.273464	0.440465	0.183008	0.13073	0.232181	0.202378	0.484085	0.411024	0.288106	0.152398	0.0753446	0.14924	0.0682657	-0.0469159	0.0196431
Cycle 2	0.619186	3	2	non-pCR	TNBC	Her2	IFN-γ dominant	0.0485621	0.236239	0.037357	0.0487035	0	0.112971	0.252018	0.0413624	0.103407	0.11938	0.22836	0.162362	0.199908	0.243289	-0.0459455	0.179485	0.306312	0.195544	-0.0324607	0.121679	0.160711	0.147784	0.407054	0.356807	0.128816	0.253422	0.259216	0.273773	0.459838	0.147184	0.120868	0.211725	0.215158	0.489374	0.416534	0.288538	0.149455	0.107335	0.178044	0.0557474	-0.13871	0.0109142
Surgery	0.451718	3	3	non-pCR	TNBC	Her2	IFN-γ dominant	0	0.193316	0.00353194	0.0490099	0	0.0774468	0.370239	0.0490687	0.137179	0.12021	0.25376	0.26967	0.271308	0.255021	-0.114481	0.29277	0.297288	0.200308	0.122984	0.142966	0.097306	0.151977	0.435977	0.408015	0.106687	0.302865	0.239056	0.312691	0.489947	0.162036	0.144671	0.238458	0.275377	0.495778	0.466137	0.349864	0.157299	0.120657	0.158495	0.0711482	-0.0279525	0.0380129
Baseline	0.623293	3	2	non-pCR	TNBC	Her2	IFN-γ dominant	0	0.176953	0.0475841	0.0462971	0	0.107861	0.302705	0.160098	0.0699978	0.0885044	0.218165	0.160747	0.145554	0.233581	0.0225904	0.148699	0.283417	0.196335	0.0913803	0.114826	0.145424	0.163536	0.372815	0.324714	-0.0308866	0.233948	0.324264	0.306988	0.433551	0.0676839	0.126066	0.013669	0.216725	0.475641	0.367557	0.262752	0.125166	0.0667902	0.125084	0.0940007	-0.0548768	0.0638907
Cycle 2	0.715322	NA	NA	non-pCR	TNBC	Normal	IFN-γ dominant	0	0.140033	0.03933	0.0638851	0	0.157318	0.306788	0.119048	0.0769905	0.0966071	0.221824	0.167356	0.161882	0.238049	-0.145037	0.0827535	0.284501	0.206091	0.016235	0.0881698	0.127116	0.110527	0.382341	0.319075	0.0244836	0.20171	0.21321	0.246071	0.420392	0.092673	0.0709035	0.00286761	0.223951	0.467548	0.357959	0.241373	0.162579	0.0821945	0.0933595	0.10164	-0.0708042	-0.0736889
Surgery	0.786018	NA	NA	non-pCR	TNBC	Normal	Inflammatory	0	0.0896904	0	0.0647858	0	0.0342536	0.632911	0	0.0762669	0.102092	0.215332	0.122503	0.120016	0.241218	-0.202804	-0.0217645	0.289602	0.184382	0.0747336	0.0577445	0.0619367	0.124572	0.366093	0.317845	0.0429875	0.219134	0.0773456	0.190658	0.421507	-0.0209391	0.0332496	0.0393181	0.208041	0.462163	0.340733	0.218594	0.148085	0.0914019	0.0722247	0.0974609	-0.0385164	-0.11798
Cycle 2	0.493656	3	2	non-pCR	Lum	LumB	IFN-γ dominant	0.05258	0.0461766	0.0597053	0.045783	0	0.05906	0.449495	0.0572619	0.136737	0.0932013	0.227484	0.190763	0.195442	0.238342	-0.219054	0.165219	0.278678	0.194557	0.0117871	0.119309	0.120644	0.149197	0.405452	0.346244	-0.0140035	0.270732	0.232326	0.25906	0.477744	0.0690806	0.111942	0.050916	0.238664	0.489342	0.396406	0.309224	0.149715	0.0996637	0.16017	0.0840637	-0.0484232	0.0153531
Surgery	0.329359	NA	NA	non-pCR	Lum	Basal	Inflammatory	0	0.0503057	0.0257511	0.053882	0	0.0771725	0.460742	0.0243791	0.174865	0.132903	0.244785	0.249886	0.272472	0.261965	-0.140449	0.249822	0.284037	0.196274	0.167515	0.117295	0.0857723	0.134845	0.426767	0.373402	0.0594515	0.321186	0.28828	0.298255	0.488705	0.134079	0.181587	0.139493	0.288114	0.49342	0.45354	0.345217	0.156405	0.155564	0.155471	0.0861784	-0.0520584	0.0454952
Baseline	0.488886	3	1	non-pCR	Lum	Normal	IFN-γ dominant	0	0.145392	0.09516	0.0524829	0	0.243308	0.184776	0.0747293	0.121067	0.0830853	0.235605	0.238041	0.245481	0.254739	0.068281	0.234539	0.295579	0.19247	0.0280088	0.122103	0.103297	0.135213	0.404078	0.372131	0.127894	0.222502	0.348491	0.289188	0.453083	0.17848	0.11448	0.101609	0.223871	0.467166	0.405669	0.286506	0.161	0.139521	0.110807	0.111506	-0.0156731	0.000209654
Surgery	0.678571	NA	NA	non-pCR	Lum	Normal	Inflammatory	0	0.137277	0	0.100605	0	0.0695747	0.30751	0	0.254302	0.130732	0.215311	0.172037	0.225613	0.257987	-0.388115	0.177421	0.279508	0.201969	0.146963	0.102483	0.121582	0.0857841	0.387494	0.339239	0.108366	0.19185	0.214603	0.204387	0.40873	-0.0123422	0.078494	0.0911901	0.20518	0.439414	0.389549	0.233055	0.171541	0.105249	0.0974442	0.0980355	-0.0484913	-0.107254
Baseline	0.378403	3	1	non-pCR	Lum	LumA	IFN-γ dominant	0	0.0315576	0.0761197	0.0501726	0.00772572	0.0312849	0.528792	0.0276534	0.157709	0.0889849	0.244731	0.230075	0.25514	0.257751	-0.0330413	0.249704	0.290834	0.212667	-0.0222285	0.123579	0.117059	0.121918	0.428189	0.405704	-0.0371003	0.29377	0.252964	0.304645	0.483957	0.183147	0.127414	0.114736	0.252836	0.49205	0.418763	0.351838	0.179271	0.144584	0.130126	0.080044	-0.0404891	-0.0334107
Cycle 2	0.65677	1	1	non-pCR	Lum	LumA	Inflammatory	0	0.105083	0	0.0817535	0	0.0799547	0.419887	0.0667103	0.141737	0.104875	0.216757	0.140415	0.175826	0.246286	-0.330891	0.125492	0.290667	0.198693	0.0345874	0.0776136	0.150447	0.079056	0.373574	0.330459	0.0042417	0.24727	0.116085	0.189111	0.449928	0.0179357	0.0570202	0.130444	0.227702	0.479528	0.375766	0.257032	0.175236	0.180994	0.113775	0.0856847	-0.0296211	-0.0648981
Baseline	0.612269	2	2	non-pCR	Lum	LumB	IFN-γ dominant	0.00265956	0.193801	0.119132	0.0520137	0.00140406	0.0609998	0.359911	0.0566753	0.081537	0.0718665	0.22393	0.160331	0.206426	0.231144	-0.445276	0.21713	0.285463	0.193023	-0.118738	0.0877733	0.0492699	0.175721	0.407854	0.321727	0.0410185	0.213393	0.236131	0.269678	0.45235	0.133963	0.0447766	-0.0647443	0.218532	0.485264	0.418391	0.273625	0.160082	0.107718	0.0903879	0.0910619	-0.0709767	-0.00910192
Baseline	0.676684	1	1	non-pCR	Lum	LumA	IFN-γ dominant	0.0971027	0.0354404	0	0.0664059	0.0156903	0.144422	0.456481	0.0209679	0.0854145	0.078075	0.212975	0.155501	0.113353	0.229229	0.0241517	0.00975234	0.287207	0.20024	0.000195492	0.0861777	0.160174	0.144159	0.385374	0.320472	0.0353699	0.220977	0.146852	0.217749	0.428931	0.00240452	-0.0249866	0.114513	0.19497	0.458085	0.313138	0.232106	0.165621	0.109851	0.108674	0.087147	0.0348326	-0.0396532
Baseline	0.674119	2	1	non-pCR	Lum	LumA	IFN-γ dominant	0.027148	0.136509	0	0.0825622	0	0.107126	0.424839	0.00991956	0.123444	0.0884523	0.229239	0.19516	0.151086	0.244786	-0.236865	0.117221	0.282826	0.20426	-0.0966729	0.0890947	0.0991759	0.168516	0.407325	0.305351	0.0878007	0.188	0.0859152	0.193219	0.417684	0.0605248	0.0690273	0.106165	0.199826	0.457416	0.315086	0.241407	0.178105	0.0866884	0.0706377	0.0781141	0.00544999	-0.0323271
Baseline	0.71933	1	1	non-pCR	Lum	LumB	IFN-γ dominant	0	0.212536	0	0.0712543	0	0.336243	0.160003	0.0365966	0.107413	0.0759545	0.219845	0.194492	0.223858	0.244435	-0.132197	0.197998	0.311802	0.186758	-0.0321597	0.105716	0.168245	0.171554	0.390993	0.297466	0.00625695	0.166288	0.374137	0.2601	0.416537	0.215371	0.162166	0.0806755	0.190593	0.467453	0.383979	0.246683	0.173671	0.0804386	0.110486	0.0719554	-0.0474739	-0.0843216
Cycle 2	0.702801	3	3	non-pCR	Lum	LumB	IFN-γ dominant	0.0384455	0.344618	0.0272577	0.049523	0.0253456	0.0653434	0.202277	0.108375	0.0786898	0.0601252	0.209123	0.133277	0.184792	0.235248	-0.29546	0.103294	0.294777	0.184528	-0.0737393	0.105387	0.122756	0.122132	0.386106	0.278961	-0.109238	0.169986	0.303494	0.222133	0.422909	0.0973493	-0.013038	0.0846901	0.200876	0.477075	0.405857	0.233302	0.160004	0.12732	0.10105	0.105784	-0.018078	-0.0290372
Surgery	0.503235	NA	NA	non-pCR	Lum	LumB	IFN-γ dominant	0.031387	0.202054	0	0.0691872	0	0.345421	0.125795	0.0457421	0.104463	0.0759503	0.245587	0.239837	0.317154	0.262975	-0.0402422	0.313951	0.31528	0.221736	-0.0577384	0.146311	0.0978395	0.156745	0.413747	0.356025	0.0386924	0.199255	0.407544	0.326403	0.4556	0.271776	0.159686	0.151059	0.217558	0.477107	0.444932	0.313336	0.18211	0.126685	0.112342	0.0967421	-0.0463454	0.00780795
Baseline	0.718419	2	1	non-pCR	Lum	Her2	IFN-γ dominant	0.0783482	0	0	0.0674286	0	0.233856	0.298691	0.133712	0.114018	0.0739455	0.206576	0.151087	0.0457926	0.216704	-0.369986	-0.000504625	0.281333	0.187665	-0.0520827	0.0943453	0.123993	0.183393	0.429568	0.250956	-0.124436	0.217467	0.342869	0.180633	0.426733	0.151314	0.0452424	0.0906484	0.195448	0.477489	0.288389	0.225353	0.156122	0.0911419	0.069705	0.0503167	-0.0390226	-0.0363848
Cycle 2	0.692694	3	2	non-pCR	Lum	LumB	IFN-γ dominant	0.0857409	0.0736625	0.0344753	0.0501544	0	0.0612711	0.444604	0.107298	0.0790599	0.0637342	0.209324	0.170012	0.0804324	0.232915	-0.00828421	-0.0225618	0.276011	0.19219	-0.0641765	0.0625051	0.196329	0.141436	0.397968	0.260048	-0.0824335	0.227975	0.264915	0.178691	0.467007	0.0444017	-0.0315667	-0.182189	0.229225	0.484595	0.332656	0.255133	0.151554	0.111421	0.0964869	0.0941211	0.00730429	-0.0406032
Cycle 2	0.729818	1	1	non-pCR	Lum	LumA	Inflammatory	0.0198979	0.136726	0.0459232	0.0682944	0	0.0736495	0.379918	0.0879938	0.0948931	0.0927033	0.210485	0.132287	0.124594	0.240783	-0.115119	-0.0337083	0.276896	0.186976	-0.0964528	0.0667029	0.145724	0.121032	0.389298	0.274127	-0.0103246	0.197858	0.0431063	0.163451	0.398248	0.0599935	0.0422115	0.120599	0.204773	0.464904	0.310759	0.202861	0.170487	0.121639	0.116548	0.0911583	-0.0319095	-0.0969851
Surgery	0.650914	1	1	non-pCR	TNBC	Normal	Inflammatory	0	0.234199	0	0.0467922	0	0.0704771	0.33976	0.102821	0.12289	0.0830608	0.218187	0.145859	0.188233	0.25876	-0.312219	0.143358	0.274342	0.201792	0.0915723	0.0776521	0.117082	0.0991475	0.420956	0.32515	-0.0693125	0.200117	0.164178	0.240339	0.421858	0.0140411	0.0997499	0.141341	0.216917	0.459806	0.373739	0.24084	0.149466	0.149675	0.111996	0.116643	0.00830023	-0.0905251
Baseline	0.412092	2	2	non-pCR	Lum	LumA	IFN-γ dominant	0.0807086	0.218893	0	0.0788164	0	0.208753	0.142462	0.0715977	0.135718	0.0630517	0.272176	0.310625	0.325997	0.260463	-0.49033	0.319032	0.320723	0.227705	0.097073	0.160758	0.182722	0.144291	0.455555	0.400788	0.0688685	0.207343	0.437007	0.366793	0.47306	0.273554	0.128675	0.189645	0.220957	0.484435	0.437731	0.339728	0.151257	0.110973	0.122595	0.0880465	0.0281662	0.0580862
Baseline	0.452997	3	1	non-pCR	TNBC	Normal	IFN-γ dominant	0.0958242	0.336887	0.00983166	0.0877645	0	0.16269	0.124518	0.019048	0.0781049	0.0853318	0.260295	0.284163	0.341807	0.276777	0.0672614	0.33366	0.317026	0.227907	0.088027	0.134015	0.131279	0.152646	0.409212	0.397395	0.110455	0.225459	0.245454	0.348541	0.458308	0.226488	0.146596	0.244161	0.238264	0.479783	0.452813	0.334423	0.147292	0.0741268	0.11646	0.0946502	-0.0124753	0.0234548
Baseline	0.778843	2	1	pCR	Lum	LumA	IFN-γ dominant	0.0890945	0.0589935	0	0.0978475	0	0.164026	0.388379	0.0534635	0.0708486	0.0773479	0.213399	0.151811	0.119202	0.229834	-0.144209	0.0533507	0.282772	0.194778	-0.00188027	0.081602	0.0992253	0.142195	0.417456	0.296845	0.0348963	0.189494	0.147708	0.209392	0.389708	0.138565	0.022451	0.0912538	0.189709	0.44824	0.305064	0.211759	0.15921	0.0832979	0.0878287	0.1134	-0.0711687	-0.0417509
Cycle 2	0.462213	NA	NA	non-pCR	Lum	LumA	IFN-γ dominant	0	0.12467	0.0760143	0.0589011	0.00553579	0.0716829	0.367622	0.051888	0.11337	0.130316	0.235553	0.229798	0.256301	0.247423	-0.14918	0.249013	0.283034	0.205946	0.0253113	0.131458	0.107245	0.13216	0.413975	0.362562	0.118287	0.27056	0.296575	0.28719	0.46398	0.110191	0.101555	0.108555	0.24817	0.485869	0.433602	0.298172	0.161588	0.146567	0.144082	0.0991484	-0.00525619	0.0263327
Baseline	0.483709	NA	NA	non-pCR	Lum	Her2	IFN-γ dominant	0	0.0588077	0.0479923	0.049299	0	0.319814	0.169018	0.124789	0.160362	0.0699171	0.249054	0.246321	0.241445	0.234695	-0.0635017	0.231743	0.316891	0.201581	0.00821155	0.153682	0.118357	0.159401	0.447673	0.361758	0.133826	0.271115	0.444563	0.333448	0.473347	0.266321	0.158374	0.084945	0.241805	0.486028	0.410405	0.32253	0.145085	0.0794629	0.157136	0.0788582	-0.0312749	0.0527605
[truncated: 24 more columns]

## Sheet: Fig.2c
Pat ID	TME_cluster	Timepoint	sample_id	CD4_Single	CD8_Single	B_cells	M1	M2	CD4_Treg	CD4	CD8	CD4_Epi	CD8_Epi	FoxP3	CD8_Treg	CD68	CD163	Myeloid	FoxP3_Epi	CD4_Single_Epi	CD4_Treg_Epi	CD8_Single_Epi	CD8_Treg_Epi	B_cells_Epi	CD68_Epi	CD163_Epi	M1_Epi	Myeloid_Epi	M2_Epi	CD4_S	CD8_S	FoxP3_S	CD4_Single_S	CD4_Treg_S	CD8_Single_S	CD8_Treg_S	B_cells_S	CD68_S	CD163_S	M1_S	Myeloid_S	M2_S
615	3	0	615_0	15.1972041820368	112.615179707914	14.7295978995126	10.6770101176361	0	0.0779343804207015	15.2751385624575	112.615179707914	2.49073679419135	110.215103142967	6.78029109660103	0	10.6770101176361	5.3774722490284	5.3774722490284	3.11342099273919	2.49073679419135	0	110.215103142967	0	0.622684198547838	67.2498934431665	0	67.2498934431665	0	0	17.1041330801328	112.958545550044	7.30489016964004	17.0150490536737	0.0890840264590249	112.958545550044	0	16.7477969742967	2.58343676731172	6.14679782567272	2.58343676731172	6.14679782567272	0
615	2	2	615_2	62.4193265140995	173.961053812701	2.62550762813716	4.14999592834583	1.27040691684056	0.762244150104336	63.1815706642039	174.130441401613	5.01192880822431	182.10008003215	5.42040284518639	0.169387588912075	5.42040284518639	24.6458941867069	23.3754872698663	1.67064293607477	5.01192880822431	0	182.10008003215	0	0	12.5298220205608	1.67064293607477	12.5298220205608	1.67064293607477	0	69.7448880908398	173.231222041843	5.84349062382712	68.8966394518972	0.848248638942646	173.0427223443	0.18849969754281	2.92174531191356	4.61824258979885	27.2382062949361	3.20449485822778	25.824458563365	1.41374773157108
615	3	OP	615_OP	110.992522303029	167.276950906153	69.2660101590334	1.85451165084427	0	2.03996281592869	113.032485118958	167.55512765378	4.18559427276764	417.513028708573	13.0743071384521	0.27817674762664	1.85451165084427	17.9887630131894	17.9887630131894	12.5567828183029	3.13919570457573	1.04639856819191	416.466630140381	1.04639856819191	1.04639856819191	12.5567828183029	4.18559427276764	12.5567828183029	4.18559427276764	0	123.615663539123	143.251731903773	13.1246260053883	121.47909651499	2.13656702413298	143.048249330046	0.203482573726951	75.8990000001526	0.813930294907803	19.3308445040603	0.813930294907803	19.3308445040603	0
206	3	2	206_2	541.060488076756	308.610747598033	294.330558763162	35.4360241457895	3.17337529663787	9.78457383130009	550.845061908056	309.404091422192	449.171388724856	310.964807578746	44.9561500357031	0.793343824159467	38.6093994424274	149.14863894198	145.975263645342	43.9748212737621	442.889271400033	6.28211732482316	304.682690253923	6.28211732482316	28.2695279617042	34.5516452865274	135.065522483698	34.5516452865274	135.065522483698	0	560.191962192471	309.260614179452	45.0463639701162	550.085406173535	10.1065560189363	308.971855436054	0.288758743398181	318.789652711592	38.9824303587544	150.443305310452	35.5173254379763	146.978200389674	3.46510492077817
206	2	OP	206_OP	64.0423045165835	48.489173419699	13.3573949420303	15.1871750710755	2.92764820647239	0.182978012904524	64.2252825294881	48.489173419699	19.7393781701089	107.15662435202	0.548934038713573	0	18.1148232775479	14.8212190452665	11.8935708387941	2.81991116715841	19.7393781701089	0	107.15662435202	0	2.81991116715841	138.175647190762	8.45973350147524	138.175647190762	8.45973350147524	0	67.3121800372268	44.4182118268909	0.391349883937365	67.1165050952581	0.195674941968682	44.4182118268909	0	14.0885958217451	9.78374709843412	15.2626454735572	6.6529480269352	12.1318464020583	3.13079907149892
152	1	2	152_2	16.5843770607384	9.04602385131186	0.188458830235664	17.9035888723881	5.46530607683425	0	16.5843770607384	9.04602385131186	17.8100529861798	5.93668432872659	9.42294151178319	0	23.3688949492223	28.4572833655852	22.991977288751	2.9683421643633	17.8100529861798	0	5.93668432872659	0	0	38.5884481367229	36.0441548529829	27.9872261211397	25.4429328373997	10.6012220155832	15.6039050468456	11.5333211215816	14.5862590655296	15.6039050468456	0	11.5333211215816	0	0.33921532710534	11.1941057944762	22.3882115889524	9.83724448605486	21.0313502805311	1.35686130842136
152	2	0	152_0	214.417284921688	61.10337135074	22.2194077639055	2.22194077639055	0.555485194097637	1.66645558229291	216.083740503981	61.10337135074	132.310134956338	396.930404869013	10.5542186878551	0	2.77742597048818	176.088806528951	175.533321334853	0	132.310134956338	0	396.930404869013	0	0	0	0	0	0	0	216.436934851367	59.6875052296295	10.5987158818968	214.763453396331	1.67348145503634	59.6875052296295	0	22.3130860671512	2.7891357583939	176.831207082174	2.23130860671512	176.273379930495	0.557827151678781
152	1	OP	152_OP	97.0903510298264	39.8768409022271	1.5760608386702	31.6713178056584	1.3759261289978	2.65178490315939	99.7421359329858	39.9268745796452	29.2980918832814	9.70900271168596	11.4577121287453	0.0500336774181017	33.0472439346562	31.1709810314774	29.7950549024796	2.35240153807369	28.7848406386108	0.513251244670624	9.70900271168596	0	0.0855418741117706	23.481244443681	8.08370710356232	22.7969094507869	7.39937211066816	0.684334992894165	199.003008187811	82.5060927344375	24.2877687158352	193.337871067988	5.66513711982259	82.3855579021009	0.120534832336651	3.67631238626785	46.5264452819472	63.70265888992	44.1760160513825	61.3522296593553	2.35042923056469
132	2	2	132_2	292.634189590593	37.9407851268201	9.25827771037237	1.99688342772737	1.36151142799594	7.71523142531031	300.349421015904	38.0315525553532	30.96653942532	34.8987983999638	30.8609257012412	0.0907674285330625	3.35839485572331	57.5465496899616	56.1850382619657	10.32217980844	29.4919423098286	1.47459711549143	34.4072660281333	0.491532371830476	0.491532371830476	4.42379134647429	8.84758269294857	2.94919423098286	7.37298557745715	1.47459711549143	361.36072417936	38.7410757900238	35.5126528075218	352.232079884009	9.12864429535043	38.7410757900238	0	11.2438179735414	3.11709805207088	68.5761571455593	1.78119888689764	67.2402579803861	1.33589916517323
132	1	0	132_0	6.49696960075011	8.26887040095469	0.590633600068192	12.6395590414593	0.708760320081831	0.236253440027277	6.73322304077739	8.26887040095469	5.57388305073669	10.2187855930173	40.6355916846916	0	13.3483193615411	7.79636352090014	7.08760320081831	10.2187855930173	5.10939279650863	0.464490254228057	10.2187855930173	0	0	8.82531483033309	8.36082457610503	7.89633432187698	7.43184406764892	0.928980508456115	7.12861405881503	7.60385499606936	51.0091939319653	6.97020041306358	0.158413645751445	7.60385499606936	0	0.792068228757225	14.8908827006358	7.60385499606936	14.2572281176301	6.97020041306358	0.63365458300578
129	3	0	129_0	202.788194870887	65.6919504511323	2193.53991071607	99.9660115560709	0	5.71234351748977	208.500538388377	65.6919504511323	0	0	39.9864046224284	0	99.9660115560709	0	0	0	0	0	0	0	1608.88102324833	0	0	0	0	0	218.589903482077	68.8707915080517	41.9213513527272	212.601139003116	5.98876447896102	68.8707915080517	0	2221.83162169454	104.803378381818	0	104.803378381818	0	0
129	3	2	129_2	96.1437497048991	62.4179317455889	113.761714310509	0	0	0	96.1437497048991	62.4179317455889	66.4849411608271	88.6465882144361	2.01348166921255	0	0	89.0965638626552	89.0965638626552	0	66.4849411608271	0	88.6465882144361	0	0	0	199.454823482481	0	199.454823482481	0	96.8330643297071	61.8083389338556	2.06027796446185	96.8330643297071	0	61.8083389338556	0	116.405704992095	0	86.5316745073978	0	86.5316745073978	0
129	3	OP	129_OP	2.78604342689471	90.546411374078	0	6.96510856723677	0	0	2.78604342689471	90.546411374078	0	289.48778857797	0	0	6.96510856723677	0	0	0	0	0	289.48778857797	0	0	24.8132390209688	0	24.8132390209688	0	0	3.35030429976379	50.2545644964568	0	3.35030429976379	0	50.2545644964568	0	0	3.35030429976379	0	3.35030429976379	0	0
126	2	2	126_2	92.2532509087145	183.907454733606	28.9539423847697	31.7494954426095	7.98729445097095	3.99364722548548	96.2468981342	184.10713709488	81.5316018242038	178.843513678899	10.3834827862622	0.199682361274274	39.7367898935805	74.6812031165784	66.6939086656074	2.63005167174851	80.654917933621	0.876683890582837	178.843513678899	0	7.0134711246627	78.9015501524553	73.6414468089583	70.1347112466269	64.8746079031299	8.76683890582837	100.587191304633	185.659648731945	12.6703659998124	95.6741922434812	4.91299906115174	185.401069833989	0.258578897955355	35.4253090198836	28.1850998771336	74.9878804070528	20.427732938473	67.2305134683922	7.75736693866064
126	3	0	126_0	163.263110988184	24.6095130533659	177.668679604788	0	0	0	163.263110988184	24.6095130533659	6.28802881929369	0	3.60139215415111	0	0	51.0197221838074	51.0197221838074	3.14401440964684	6.28802881929369	0	0	0	3.14401440964684	0	6.28802881929369	0	6.28802881929369	0	200.303021378193	30.4163847277997	3.70931521070728	200.303021378193	0	30.4163847277997	0	218.849597431729	0	61.5746324977408	0	61.5746324977408	0
126	2	OP	126_OP	147.511861949944	87.9187507690264	7.31255384025363	10.5905952169191	0.504314057948526	0	147.511861949944	87.9187507690264	372.404291911148	213.333396763472	0	0	11.0949092748676	19.4160912310183	18.9117771730697	0	372.404291911148	0	213.333396763472	0	3.34494872974085	46.4576212464007	27.8745727478404	45.3426383364871	26.7595898379268	1.11498290991362	81.7880488022879	51.2668778681008	0	81.7880488022879	0	51.2668778681008	0	8.47206880023699	0.760313866687935	16.944137600474	0.43446506667882	16.6182888004649	0.325848800009115

## Sheet: Fig.2f
Gene	logFC	AveExpr	t	P.Value	adj.P.Val	B	group	subgtype
AC242528.1	4.25159	-0.114068	6.16553	0.000443102	0.0235088	-1.02252	NA	NA
KCNU1	-2.7754	0.2642	-1.76106	0.137742	0.507373	-4.31086	NA	NA
INMT	2.77021	-0.324501	6.85826	0.000229861	0.0148317	-0.774132	Metabolic genes	Amino acid
MFSD9	-2.687	-0.176258	-3.6449	0.00809566	0.123179	-2.47972	NA	NA
IGFN1	-2.6791	1.14047	-1.62657	0.14744	0.520994	-4.38929	NA	NA
CSN2	2.5982	0.381945	3.59981	0.0041311	0.0857829	-1.73792	NA	NA
EFHB	2.59787	0.394043	7.00775	0.000862565	0.0358929	-1.40305	NA	NA
AKAP6	-2.31372	-0.206763	-5.0362	0.00383097	0.0817915	-2.01315	NA	NA
CSN1S1	2.29848	-0.0841513	3.34067	0.00653191	0.108978	-2.11873	NA	NA
LAX1	2.20211	-0.15936	5.73982	0.000127231	0.0100004	1.00803	Immune-related genes	NA
A2ML1	2.1467	-0.125391	4.82823	8.9257e-05	0.00782733	1.53508	NA	NA
ZNF582	-2.1308	-0.123921	-6.68091	0.000270582	0.0166927	-0.833151	NA	NA
IGLV4-60	2.07462	-0.000304727	4.43916	0.000356456	0.0202265	0.329164	NA	NA
RFX6	2.06221	-1.43793	1.08404	0.313932	0.70322	-4.87765	NA	NA
SAA2	2.05387	-0.20844	6.51065	4.23821e-05	0.00541828	1.47607	NA	NA
C2orf78	-2.00597	-0.919531	-1.52395	0.170934	0.556546	-4.48826	NA	NA
PWWP2A	1.96501	-0.707396	2.4128	0.0343164	0.264895	-3.4662	NA	NA
IGHV3-23	1.95631	-0.410882	3.36094	0.00369147	0.0817234	-1.76835	Immune-related genes	NA
KCNA2	-1.94404	0.0876294	-1.51132	0.174052	0.559549	-4.50028	NA	NA
BLACAT1	-1.90067	-0.0920553	-2.13613	0.0696558	0.376524	-3.87858	NA	NA
MS4A1	1.87274	-0.213902	4.83108	0.000154573	0.0113518	1.02482	Immune-related genes	NA
IQCA1L	1.86138	-0.724912	1.59897	0.153445	0.53036	-4.41611	NA	NA
GLB1L3	-1.80039	-0.384358	-3.25498	0.0137725	0.16675	-2.80579	NA	NA
LIME1	1.7727	-0.0890461	4.78195	0.00195465	0.0576133	-1.69431	Immune-related genes	NA
KDM7A	-1.76662	-0.128388	-2.94484	0.0213268	0.211809	-3.08537	NA	NA
MYO10	1.76087	-1.15268	1.12369	0.297852	0.691097	-4.84559	NA	NA
H2AC1	1.75907	-0.314714	1.43056	0.195239	0.58688	-4.57621	NA	NA
CCDC106	-1.7165	-0.40858	-3.16293	0.0156614	0.179421	-2.76203	NA	NA
CCDC110	1.71498	-0.586366	2.00428	0.0846848	0.415053	-4.01217	NA	NA
LALBA	1.70609	-1.25027	2.7878	0.0104415	0.141809	-2.79425	NA	Carbohydrate
IGLV3-25	1.67874	0.00161968	3.05061	0.0279092	0.238988	-3.17018	NA	NA
NUP210L	1.67681	-0.355595	2.56919	0.0232515	0.219113	-3.22714	NA	NA
IGLV2-14	1.67579	-0.842281	4.07993	0.00128777	0.0442216	-0.76386	Immune-related genes	NA
RBMXL3	1.67406	-0.933464	1.10243	0.306389	0.697238	-4.86287	NA	NA
CACNA1F	-1.66617	0.104017	-2.69219	0.0425874	0.297888	-3.46053	NA	NA
SLC25A26	-1.65277	-0.0695041	-2.4676	0.0426611	0.298206	-3.54525	NA	NA
THAP2	1.65196	-0.323606	1.95413	0.0912085	0.426425	-4.06292	NA	NA
GRID2IP	-1.64957	-0.0553881	-3.45311	0.00535093	0.0980178	-2.18449	NA	NA
CENPE	1.64602	0.0429187	4.5262	0.000295764	0.017751	0.463392	Immune-related genes	NA
C1GALT1C1L	1.63043	-1.53787	0.881036	0.407256	0.767812	-5.02927	NA	NA
CEL	1.59049	-0.269306	2.94015	0.0214705	0.211855	-3.08973	NA	Lipid
KRT4	1.58802	0.215161	2.37415	0.0489646	0.320499	-3.63426	NA	NA
KLHDC7B	1.5878	0.148878	2.34373	0.043549	0.301516	-3.6079	NA	NA
VIL1	1.58564	0.583562	1.51386	0.189705	0.580943	-4.54395	NA	NA
LDHAL6B	-1.58418	-0.019389	-4.48504	0.000606128	0.0280071	-0.308654	Metabolic genes	TCA_cycle
IL19	1.57959	-0.964507	1.17521	0.277973	0.671947	-4.80289	NA	NA
RFX8	-1.57259	0.419923	-1.37762	0.210356	0.6054	-4.62501	NA	NA
FCRL5	1.57026	-0.174232	3.04501	0.0184937	0.196827	-2.99322	NA	NA
CD247	1.56974	-0.182362	5.02403	5.61147e-05	0.0064721	1.9476	Immune-related genes	NA
ABCC9	-1.55267	-0.675828	-1.10462	0.3055	0.697035	-4.8611	NA	NA
LHX6	-1.54544	-0.576533	-5.23193	0.00324392	0.0753716	-1.934	NA	NA
ZNF229	1.5322	-0.0464632	0.967412	0.365265	0.742496	-5.12304	NA	NA
BANK1	1.50771	0.205542	2.97196	0.0305694	0.250228	-3.23167	NA	NA
IGHV1-58	1.50604	-0.106684	4.00024	0.0100404	0.139956	-2.52727	NA	NA
SPOCK2	1.49961	-0.252439	5.08764	3.72274e-05	0.00493775	2.3018	Immune-related genes	NA
RAB38	-1.48694	-0.0551614	-2.96236	0.0128412	0.159366	-2.77596	NA	NA
CES4A	1.47655	-0.363591	2.04653	0.0795481	0.402276	-3.96938	NA	NA
ZNF408	1.46779	-0.633376	1.24267	0.253629	0.65211	-4.7453	NA	NA
NTS	-1.4562	0.0712119	-1.87605	0.118697	0.473309	-4.20166	NA	NA
SH3D21	-1.44949	0.411676	-3.77751	0.00679126	0.110694	-2.37553	NA	NA
SPATS1	1.44897	-0.834311	1.26305	0.246637	0.645014	-4.72754	NA	NA
FAM90A23P	-1.44733	0.0332339	-2.15365	0.0831154	0.411342	-3.94038	NA	NA
EVA1C	1.44029	-0.365154	1.84974	0.106398	0.455064	-4.1681	NA	NA
CALHM6	1.436	0.172138	3.70565	0.00174599	0.054651	-1.09669	NA	NA
USP18	1.41224	-0.0813752	2.12079	0.0712571	0.380528	-3.92539	NA	NA
AC104389.6	-1.41199	-0.271499	-1.26033	0.24756	0.646327	-4.72992	NA	NA
SDCBP2	-1.4108	1.74925	-0.987113	0.356164	0.73506	-4.95278	NA	NA
KRBA1	-1.40708	0.036615	-3.14882	0.0249441	0.226612	-3.09518	NA	NA
FABP7	1.40141	-1.52909	3.44336	0.0015785	0.051856	-1.26464	Metabolic genes	Lipid
SLC38A6	1.39622	-0.0769849	1.77435	0.10348	0.449839	-4.32897	NA	NA
SERPINA11	-1.39357	0.278815	-1.58528	0.156508	0.534333	-4.42937	NA	NA
ASPRV1	1.39281	-0.617531	1.47849	0.182401	0.571924	-4.53135	NA	NA
ZNF18	-1.39021	-0.686765	-1.97439	0.0885152	0.421749	-4.09316	NA	NA
ACTL9	-1.38727	0.195038	-4.77577	0.00481516	0.0927289	-2.12659	NA	NA
MAPT	-1.38487	-0.273233	-4.4748	8.5586e-05	0.00776995	1.43607	NA	NA
RGL3	-1.38207	0.108363	-2.27389	0.0567919	0.343664	-3.73927	NA	NA
HLA-DOA	1.38201	-0.022778	3.78433	0.00108185	0.0407814	-0.71499	Immune-related genes	NA
LCN2	1.3686	-0.67768	3.11798	0.00375708	0.0817234	-2.05601	NA	NA
ADIPOR1	-1.36729	-0.0859605	-3.24769	0.013913	0.167953	-2.81217	NA	Energy
PCP2	-1.36532	-0.203224	-2.72579	0.0120326	0.152591	-2.91947	NA	NA
MYL10	1.3594	-0.576785	1.19007	0.272449	0.66722	-4.79036	NA	NA
FAM199X	-1.35281	-0.216819	-3.1679	0.0155526	0.17899	-2.88256	NA	NA
SIDT1	1.35182	-0.373875	1.42848	0.195813	0.587207	-4.69283	NA	NA
TERB2	-1.34774	0.159161	-1.63088	0.146521	0.520328	-4.50764	NA	NA
HS6ST2	-1.34712	-0.415565	-3.39087	0.0190361	0.199869	-2.91884	NA	Carbohydrate
ARHGAP33	-1.34606	-0.485414	-1.43341	0.194455	0.586422	-4.57356	NA	NA
CLSTN2	-1.34449	-0.252931	-4.80547	3.25405e-05	0.00442675	2.33925	NA	NA
PYHIN1	1.34389	-0.0781971	5.73045	1.07934e-05	0.00224481	3.42786	Immune-related genes	NA
COL4A6	-1.34281	-0.109398	-2.18404	0.0648797	0.362235	-3.86753	NA	NA
BPI	1.33869	-0.753219	2.67994	0.0113896	0.148288	-3.05296	NA	NA
KRT79	-1.3335	-0.185884	-2.37412	0.0367519	0.275406	-3.52062	NA	NA
LRFN5	1.32524	-0.863308	0.931948	0.382093	0.750248	-4.99335	NA	NA
ANKRD33B	-1.32259	-0.351016	-2.17878	0.0805023	0.404456	-3.91706	NA	NA
AREG	-1.32115	-0.57045	-1.95978	0.0665577	0.366606	-4.22024	NA	NA
CFAP298-TCP10L	1.31688	-0.604721	2.306	0.0313697	0.253707	-3.75568	NA	NA
SCGB1D2	-1.3132	-0.407027	-2.32318	0.027925	0.238988	-3.75894	NA	NA
SLC26A3	1.31144	-0.619516	1.05313	0.326943	0.712067	-4.90211	NA	NA
PGR	-1.3111	-0.270377	-4.50158	7.91677e-05	0.00750298	1.5088	NA	NA
ELOVL5	-1.31033	-0.0946445	-2.78111	0.0127693	0.158659	-2.82309	NA	Lipid
CCL5	1.29943	0.00117538	5.60232	6.01747e-06	0.00148492	3.96204	Immune-related genes	NA
CD38	1.29697	-0.115536	5.63959	2.77243e-06	0.000840522	4.64345	Metabolic genes	Vitamin cofactor
CFAP69	1.29677	-0.742882	0.835272	0.430889	0.781699	-5.06025	NA	NA
ACSM6	1.29308	-0.609999	1.17471	0.278163	0.671947	-4.80332	NA	NA
PRTN3	1.29295	-0.903283	2.77674	0.00897205	0.131133	-2.84031	Immune-related genes	NA
IKZF3	1.29245	-0.202847	3.7453	0.00160169	0.0524184	-1.01098	NA	NA
SH2D1A	1.29243	-0.113143	7.03424	4.71127e-08	0.000124978	8.44286	Immune-related genes	NA
SLC35B3	-1.29158	0.147876	-3.45846	0.0104093	0.141809	-2.63198	NA	Carbohydrate
GATA3	-1.28963	-0.161052	-4.86092	2.76466e-05	0.00389845	2.49163	Immune-related genes	NA
KIAA1841	1.28805	0.0180115	4.76284	0.000577401	0.0275286	-0.298906	NA	NA
CFAP43	1.28658	-0.805723	1.51899	0.156799	0.53481	-4.72707	NA	NA
TRAC	1.2853	-0.191283	4.267	0.000516444	0.0256551	-0.0214979	Immune-related genes	NA
CLK1	1.28457	-0.549028	1.62644	0.147468	0.520994	-4.38941	NA	NA
WIF1	-1.27177	0.140657	-1.40147	0.203422	0.598353	-4.60313	NA	NA
IKZF1	1.26978	0.118314	5.5044	0.000180932	0.0126195	0.746291	Immune-related genes	NA
MTARC1	-1.25966	0.301857	-3.23382	0.00790082	0.122268	-2.27751	NA	NA
ISG20	1.25516	-0.167004	6.87036	7.54981e-08	0.000128917	8.00505	Immune-related genes	NA
STRA8	1.25506	-0.0988829	1.98768	0.0867918	0.419392	-4.02898	NA	NA
RNF212	1.24653	-0.926522	1.14392	0.276794	0.671419	-4.85512	NA	NA
SCGB2A1	-1.24293	0.528226	-1.10662	0.29193	0.686368	-4.88696	NA	NA
REEP6	-1.23954	-0.295217	-4.16014	0.000212446	0.0140892	0.589184	NA	NA
IGLV1-44	1.23797	-0.339494	2.13835	0.0556145	0.340916	-3.90318	NA	NA
OR5T2	-1.23587	1.14796	-1.35554	0.21696	0.611856	-4.6451	NA	NA
PALB2	-1.23287	-0.141504	-2.10351	0.0886029	0.421788	-3.98712	NA	NA
HTR3C	1.22478	-0.794485	0.864971	0.415443	0.772025	-5.04029	NA	NA
UGCG	-1.2221	-0.0969842	-2.01955	0.0827927	0.41052	-3.99672	NA	Lipid
SLC44A4	-1.21509	-0.921818	-3.11305	0.00380582	0.0817234	-2.0677	Metabolic genes	Lipid
ZSWIM4	1.21431	-0.501692	1.318	0.22861	0.628442	-4.67893	NA	NA
PNLIP	1.21189	-0.111093	1.8734	0.102754	0.448323	-4.14433	NA	Vitamin cofactor
ABCC11	-1.211	-0.296098	-2.40444	0.0278246	0.238988	-3.44122	NA	NA
DRC7	-1.20946	0.154911	-1.48465	0.180805	0.569802	-4.52553	NA	NA
DZIP3	-1.20763	0.344537	-2.47758	0.0420385	0.295433	-3.53534	NA	NA
BDP1	1.20402	-0.726833	1.96896	0.0892288	0.422946	-4.04792	NA	NA
CDCA3	1.20152	0.313954	2.86284	0.0153508	0.177438	-2.85101	NA	NA
ZAP70	1.19864	-0.0923468	5.87559	1.38101e-06	0.000610579	5.29521	Immune-related genes	NA
MAP4K1	1.19822	-0.103344	5.2926	1.37828e-05	0.00235887	3.18892	Immune-related genes	NA
GPR68	-1.1978	0.168415	-3.27623	0.021611	0.212177	-3.00085	NA	NA
ZFPM1	-1.18705	0.505247	-2.42035	0.0285959	0.242163	-3.47985	NA	NA
CTNNA2	-1.1866	0.0488746	-2.00637	0.0698753	0.377327	-3.94902	NA	NA
SLC7A2	-1.18566	0.151272	-1.12312	0.29808	0.691097	-4.84606	NA	NA
FANCG	1.18533	-0.220103	3.44095	0.00189618	0.0567325	-1.35208	NA	NA
GZMK	1.18527	-0.272361	5.10107	1.36227e-05	0.00235887	3.15368	Immune-related genes	NA
IGKV2D-30	1.18421	-0.368921	2.67749	0.0214013	0.211837	-3.11131	NA	NA
NPDC1	-1.1803	-0.213262	-3.72803	0.00072136	0.0316295	-0.543889	Immune-related genes	NA
CD48	1.17368	-0.0805925	6.28748	4.11346e-07	0.000290986	6.42642	Immune-related genes	NA
NAT2	-1.16935	-0.437347	-2.96352	0.00694674	0.112024	-2.43259	NA	NA
CYP4Z1	-1.16384	-1.15638	-2.11584	0.0493565	0.320908	-3.97348	NA	NA
RAD51AP1	1.16103	0.186822	4.28606	0.00758313	0.118855	-2.3678	Immune-related genes	NA
AKIRIN1	1.16049	0.00311528	2.36493	0.049636	0.321739	-3.64772	NA	NA
FAT2	-1.15955	0.0130571	-3.89428	0.00583051	0.1026	-1.99957	NA	NA
TMEM67	1.15742	-0.193286	2.91001	0.0141053	0.16902	-2.84037	NA	NA
MOSPD3	-1.15203	-0.474252	-2.89516	0.0100348	0.139956	-2.66	NA	NA
FLVCR2	1.15192	0.0803195	3.15686	0.0157953	0.180026	-2.7684	NA	NA
ADCYAP1	1.15089	0.788056	2.72229	0.0293904	0.246531	-3.29591	NA	NA
NEK3	-1.14273	-0.570717	-2.83614	0.0249271	0.226612	-3.11369	NA	NA
CYSLTR2	1.14225	-0.629799	1.62992	0.146725	0.520562	-4.38602	NA	NA
CCNA1	1.13322	-0.312533	2.33898	0.0515773	0.327285	-3.67377	NA	NA
SPN	1.12295	0.061019	5.77473	1.8598e-06	0.000657811	5.0169	Immune-related genes	NA
TRIM9	-1.12224	-0.564879	-1.95355	0.0764895	0.39457	-4.16235	NA	NA
VAT1L	-1.12151	0.272847	-2.71968	0.0295022	0.246755	-3.24054	NA	NA
H2BE1	1.12134	-0.0171403	1.49761	0.177496	0.565248	-4.51329	NA	NA
SNTN	-1.11418	-0.311516	-4.0689	0.00937539	0.134073	-2.48762	NA	NA
AGR3	-1.11338	-0.187937	-4.26275	0.000158168	0.0114201	0.8637	NA	NA
LIMD2	1.11125	-0.120767	5.77506	1.85798e-06	0.000657811	5.01781	Immune-related genes	NA
PTX3	1.11074	-0.385423	2.66838	0.0117157	0.151236	-3.07805	NA	NA
SULT6B1	-1.10726	-1.59421	-1.64501	0.160097	0.540823	-4.42083	NA	NA
LY6D	1.10685	0.198479	2.65077	0.032615	0.257498	-3.31995	NA	NA
IRF4	1.10313	-0.163757	5.167	1.12124e-05	0.00224481	3.33589	Immune-related genes	NA
OSCAR	1.10066	0.189836	3.91185	0.0017689	0.0548679	-1.03612	Immune-related genes	NA
SCGN	-1.0996	0.308514	-1.61123	0.150751	0.524293	-4.52948	NA	NA
KRT73	-1.09711	-0.259129	-3.98273	0.000352423	0.0202021	0.119097	NA	NA
PRR29	1.09521	-0.448641	1.52974	0.169522	0.554329	-4.58672	NA	NA
MIGA1	-1.09335	-0.273058	-3.59302	0.0152977	0.177017	-2.78079	NA	NA
ACSBG2	-1.09259	-0.146569	-2.26826	0.0572679	0.34445	-3.74495	NA	Lipid
TPRG1	-1.09006	-0.189724	-2.65317	0.0148478	0.174089	-3.07777	NA	NA
MMP8	1.08517	-0.329777	2.47687	0.019792	0.202519	-3.45898	NA	NA
ZNF687	-1.08132	-0.0972652	-3.02056	0.00768285	0.119941	-2.34752	NA	NA
AKR7A3	-1.08105	-0.124792	-3.09562	0.00398283	0.0837851	-2.10894	NA	NA
FCGR3B	1.08098	-0.245526	2.53389	0.0192794	0.200759	-3.30653	NA	NA
AGR2	-1.07998	-0.577504	-2.55996	0.0152232	0.176725	-3.30991	NA	NA
SPAG8	1.07914	-0.0900854	2.22082	0.0614371	0.355229	-3.79285	NA	NA
STK36	-1.0789	0.00114191	-2.46887	0.0425812	0.297888	-3.54399	NA	NA
PEG3	1.0785	0.351822	2.17254	0.0523964	0.329055	-3.89708	NA	NA
ESR1	-1.07781	-0.272518	-4.81546	3.15994e-05	0.00435456	2.36668	NA	NA
IGHV1-18	1.07698	-0.641304	3.00498	0.00566692	0.101574	-2.34598	NA	NA
KAT2B	1.07692	0.0622005	3.19619	0.0149489	0.174618	-2.85747	NA	NA
MAP3K19	-1.07511	-0.0318868	-1.32126	0.227577	0.62675	-4.67601	NA	NA
CSN3	1.07461	0.0848155	1.70983	0.105412	0.452843	-4.67425	NA	NA
PEX11A	-1.0734	-0.176148	-1.84661	0.0916912	0.427476	-4.13546	NA	Lipid
ATP10D	1.06838	-0.543549	1.09133	0.310923	0.701228	-4.87181	NA	NA
FOLR1	1.06368	-0.600347	2.37932	0.024654	0.225326	-3.65078	NA	NA
MLPH	-1.06273	-0.134727	-4.15233	0.000217255	0.0143186	0.568371	Immune-related genes	NA
LCK	1.06118	-0.141301	5.04637	2.67084e-05	0.00388223	2.58288	Immune-related genes	NA
ATAD2B	-1.06025	0.0212948	-3.00145	0.0119721	0.152505	-2.728	NA	NA
VKORC1	1.0598	0.362497	1.7051	0.131532	0.498638	-4.42438	NA	Vitamin cofactor
DUOXA2	1.05898	0.243997	3.10537	0.0262102	0.233292	-3.12812	NA	NA
SPRTN	-1.05707	-0.0980114	-1.81659	0.111716	0.46143	-4.20134	NA	NA
ZNF610	-1.05661	-0.6798	-1.37613	0.195985	0.587207	-4.89441	NA	NA
IGLV3-1	1.05563	-0.417843	2.83814	0.0081906	0.124335	-2.72019	NA	NA
MGAT5B	-1.05238	0.287674	-2.28955	0.0699798	0.377625	-3.81517	NA	NA
CEPT1	1.05141	-0.481907	1.02392	0.339633	0.722854	-4.92481	NA	Lipid
CCDC121	-1.049	0.981042	-1.70069	0.116892	0.469647	-4.30011	NA	NA
GSTM3	-1.04853	-0.315156	-3.84105	0.000525798	0.0258298	-0.25158	NA	NA
TRMT10A	-1.0438	-0.083865	-1.8084	0.0977633	0.440391	-4.17915	NA	NA
RNF130	1.0437	-0.0667511	5.1822	7.40385e-05	0.00721254	1.72811	NA	NA
IGHV3-38	1.04161	-0.497341	1.71013	0.105356	0.452843	-4.59042	NA	NA
LIPN	1.04084	-0.87211	2.06743	0.0771234	0.395723	-3.94821	NA	Lipid
PPP1R14C	1.03974	0.0119802	2.29334	0.0347916	0.266744	-3.7476	NA	NA
SRCIN1	-1.039	-0.132708	-4.90169	2.4521e-05	0.00366468	2.60382	NA	NA
CRB3	-1.03442	-0.0622193	-3.78784	0.000610423	0.0280071	-0.38961	NA	NA
PRKCB	1.03281	-0.177754	6.05992	1.78828e-06	0.000657811	5.08133	Immune-related genes	NA
ARHGAP42	1.03109	-0.375309	0.685108	0.515107	0.822296	-5.15254	NA	NA
CAPN12	1.0287	0.500597	1.9261	0.0801526	0.403137	-4.13281	NA	NA
SCGB2A2	-1.02752	-0.370753	-1.91163	0.0665644	0.366606	-4.42431	NA	NA
RHD	1.0259	-0.546421	1.05665	0.313187	0.702827	-4.92834	NA	NA
FBXL6	-1.02534	-0.196615	-1.32954	0.210421	0.6054	-4.68558	NA	NA
FCN1	1.0244	-0.281679	3.37576	0.00223978	0.0614117	-1.50409	Immune-related genes	NA
ADIRF	-1.02205	0.0432685	-3.33244	0.00212918	0.0600869	-1.53866	NA	NA
SLC12A5	-1.01361	0.00694734	-2.05182	0.0789272	0.400727	-3.96402	NA	NA
KDM4D	1.0127	0.132083	1.29373	0.222104	0.620198	-4.71966	NA	NA
ARPIN	-1.01268	-0.486001	-2.60703	0.0242771	0.223615	-3.23707	NA	NA
TNR	-1.01205	-0.599423	-2.85374	0.0351163	0.268238	-3.32649	NA	NA
S100A14	-1.01048	-0.0893084	-4.04792	0.000292788	0.017751	0.291138	NA	NA
SRGN	1.01016	0.0385945	3.14634	0.00399427	0.0837851	-2.02995	Immune-related genes	NA
FAM216A	1.00878	-0.280418	1.82544	0.110273	0.460053	-4.19248	NA	NA
HUNK	1.00747	-0.74703	1.14088	0.291093	0.686246	-4.83147	NA	NA
ATP8B1	-1.00609	-0.145562	-4.02445	0.000373103	0.0208368	0.132891	NA	NA
HLA-A	1.00504	-0.110853	6.39154	3.03367e-07	0.000237541	6.71043	Immune-related genes	NA
DCC	1.00383	-0.667043	1.48889	0.179716	0.568395	-4.52153	NA	NA
NOS1	1.0021	0.752819	0.909399	0.393091	0.757554	-5.00944	NA	NA
CCDC141	1.00171	-0.358709	3.39134	0.00215257	0.0604257	-1.46786	NA	NA
COL22A1	1.00136	-0.227647	1.59307	0.129493	0.494376	-4.83835	NA	NA
FRMPD4	-1.00094	-0.118922	-1.61215	0.16706	0.550593	-4.45184	NA	NA
MZB1	1.00041	-0.175405	4.52759	7.33912e-05	0.00721254	1.5795	Immune-related genes	NA
AFMID	-0.999696	0.0699002	-2.66881	0.0174681	0.190889	-3.02317	NA	Amino acid
PLA2G4E	0.998213	0.11699	1.94844	0.091978	0.428437	-4.06866	NA	Lipid
CORO1A	0.997892	-0.0218461	8.3001	1.35771e-09	1.44067e-05	11.7115	Immune-related genes	NA
SLC12A3	-0.997878	-0.646023	-3.78398	0.0125168	0.156254	-2.65791	NA	NA
AKNA	0.996791	-0.256197	2.42636	0.0335001	0.260991	-3.43906	NA	NA
JADE2	0.995343	-0.0847549	2.37056	0.0297972	0.2474	-3.5878	NA	NA
ITGAL	0.994837	-0.138516	6.6156	1.57886e-07	0.000167533	7.3189	Immune-related genes	NA
MRM2	0.993929	0.124849	1.95449	0.091159	0.426425	-4.06255	NA	NA
HSF2BP	-0.993291	-0.73404	-1.42183	0.17309	0.557961	-5.08366	NA	NA
FAM171A1	0.992751	0.412977	3.19691	0.0236224	0.220837	-3.05918	NA	NA
AMER1	0.992568	0.310151	1.8686	0.103484	0.449839	-4.23719	NA	NA
OR4K5	0.991065	-0.36554	1.62136	0.148557	0.522139	-4.39437	NA	NA
BRPF1	-0.989887	-0.158478	-1.5643	0.14587	0.519403	-4.44797	NA	NA
LCORL	-0.988982	-0.0241259	-2.39257	0.0476505	0.315618	-3.62005	NA	NA
IL10	-0.987779	-0.69253	-1.76373	0.0956679	0.436428	-4.56312	NA	NA
GMFG	0.9871	-0.121555	6.22274	4.97311e-07	0.00031041	6.24932	Immune-related genes	NA
TOPBP1	0.984196	-0.193577	1.7256	0.127654	0.490953	-4.29196	NA	NA
CXCL10	0.984056	-0.0265544	3.58223	0.00270587	0.0685251	-1.4421	Immune-related genes	NA
MT3	0.982668	-0.243611	0.721399	0.493829	0.812507	-5.13161	NA	NA
ZNF85	0.981273	-0.0618127	2.22461	0.0610934	0.354435	-3.80602	NA	NA
TTC39A	-0.9797	-0.234766	-3.6301	0.000946549	0.0378986	-0.794489	NA	NA
DMGDH	-0.97956	-0.152356	-2.38	0.0363715	0.273521	-3.55309	NA	Lipid
OGG1	-0.97776	0.410999	-0.933621	0.381286	0.750165	-4.99214	NA	NA
DCAF16	-0.976695	0.587172	-1.17728	0.277199	0.671755	-4.80115	NA	NA
AOAH	0.97602	0.0401973	3.88154	0.000857886	0.0358592	-0.521915	Immune-related genes	NA
ZNF33B	-0.970753	-1.60604	-1.16821	0.258782	0.655411	-5.35951	NA	NA
SIGLEC10	0.969904	0.368372	1.4728	0.183883	0.574216	-4.68027	NA	NA
APOL3	0.969528	-0.162428	5.09271	2.35786e-05	0.00357419	2.69833	Immune-related genes	NA
IL16	0.969364	-0.0603545	6.48602	2.30239e-07	0.000203589	6.96753	Immune-related genes	NA
GLB1L2	-0.966981	-0.00475255	-3.93943	0.00549961	0.099754	-2.25296	NA	NA
NLRP7	-0.962741	0.0869912	-2.28352	0.0559878	0.341538	-3.73828	NA	NA
BTN3A1	0.961438	-0.0591919	4.00884	0.00063278	0.0285898	-0.246121	Immune-related genes	NA
CPA4	0.959743	1.10554	1.15021	0.28748	0.682746	-4.96476	NA	NA
RAVER2	0.958483	0.0542094	1.82446	0.0951677	0.435786	-4.33754	NA	NA
RAC2	0.958182	0.00519842	5.13596	1.22892e-05	0.00228773	3.25008	Immune-related genes	NA
S100A8	0.956467	-0.331994	2.68364	0.0112871	0.148269	-3.04493	NA	NA
TMEM120B	-0.956354	-0.494001	-2.7948	0.0124065	0.155425	-2.79816	NA	NA
ENPP6	-0.956197	-0.0630743	-2.53407	0.0276555	0.238759	-3.35564	NA	Lipid
XDH	0.955744	-0.250967	2.07081	0.0508503	0.325337	-4.13928	NA	Nucleotide
SLC35F2	0.95404	0.322011	3.1495	0.00918461	0.133139	-2.40915	NA	NA
PKIB	-0.951044	-0.420337	-2.4378	0.0203172	0.204735	-3.56351	NA	NA
NCOA1	-0.950907	-0.383454	-2.36553	0.0301011	0.248053	-3.55807	NA	Lipid
MUC1	-0.949543	-0.602123	-3.11842	0.00375275	0.0817234	-2.05496	Immune-related genes	NA
SEC11C	0.949241	-0.115221	4.29611	0.000143658	0.0108883	0.953296	NA	NA
GBP1	0.948823	-0.0153054	4.29181	0.000145452	0.0109461	0.941737	Immune-related genes	NA
CD3D	0.948633	-0.159223	3.96659	0.000608432	0.0280071	-0.246282	Immune-related genes	NA
SOD2	0.948492	0.0394336	4.40224	0.000105665	0.00882842	1.23952	Immune-related genes	NA
CYP2C19	-0.946883	-1.55252	-1.45499	0.188597	0.580596	-4.69924	NA	Lipid
SYCP2	0.946106	-0.0928053	2.07689	0.0916699	0.427476	-4.01204	NA	NA
COMP	-0.945884	-0.333876	-2.89991	0.00658636	0.109371	-2.5632	NA	NA
RBP5	0.945543	-0.355089	2.48375	0.0206982	0.207785	-3.35673	NA	NA
TRAF3IP3	0.943144	-0.0436954	5.78638	1.79693e-06	0.000657811	5.04906	Immune-related genes	NA
DENND1C	0.942959	0.00768007	4.68359	7.08915e-05	0.00716676	1.67844	Immune-related genes	NA
CORO7	-0.942704	-0.0289863	-1.3888	0.22283	0.62108	-4.6592	NA	NA
PHF21B	-0.942115	0.278936	-2.67913	0.0213386	0.211809	-3.10886	NA	NA
ANKUB1	0.941759	-0.466041	1.22606	0.25945	0.65548	-4.75965	NA	NA
PRSS3	-0.941322	0.287211	-1.28201	0.240283	0.639171	-4.71089	NA	Vitamin cofactor
FAM111B	0.940632	0.255053	1.67375	0.114806	0.466326	-4.67072	NA	NA
KRTAP6-1	-0.940602	0.465212	-1.42139	0.197786	0.589689	-4.73475	NA	NA
ABAT	-0.939871	-0.291425	-3.25708	0.00260378	0.0671311	-1.7224	NA	NA
CLIC6	-0.938727	-0.299771	-2.6853	0.0112413	0.147992	-3.04132	NA	NA
MB	-0.937685	-0.151744	-4.62515	5.52032e-05	0.00646204	1.84538	Immune-related genes	NA
ING2	-0.93689	0.366513	-1.35504	0.217112	0.611894	-4.64556	NA	NA
S100G	-0.935808	-0.120771	-0.743078	0.472912	0.803148	-5.15194	NA	NA
LDB2	0.935281	-0.214308	1.5425	0.166445	0.54986	-4.47052	NA	NA
BAAT	-0.934732	-0.0962824	-2.83194	0.0360339	0.272333	-3.34427	NA	Lipid
NAT1	-0.934116	-0.507887	-3.57906	0.00108951	0.0407814	-0.924021	NA	NA
S100A9	0.928854	-0.289628	2.60045	0.0138131	0.166938	-3.22404	NA	NA
LYZ	0.928812	-0.0798652	4.38886	0.000109848	0.00910619	1.20333	Immune-related genes	NA
ATP13A4	-0.927324	0.133211	-1.39136	0.206336	0.601491	-4.61242	NA	NA
PCDHB14	-0.926689	0.0622017	-1.86728	0.120048	0.476734	-4.20997	NA	NA
SCUBE2	-0.926245	-0.264339	-3.20596	0.00298153	0.0730648	-1.84585	NA	NA
CCDC187	0.925866	0.580669	3.02946	0.018906	0.199613	-2.90361	NA	NA
SEMA4D	0.925104	0.0970799	7.00608	1.54603e-07	0.000167533	7.323	Immune-related genes	NA
FGF10	-0.924827	0.0858827	-1.83067	0.109426	0.459166	-4.28099	NA	NA
USP34	-0.923927	-0.564306	-1.24238	0.253727	0.652204	-4.91661	NA	NA
CEACAM6	-0.920722	-0.481906	-1.95107	0.0595642	0.350887	-4.48454	NA	NA
AKR1B15	-0.92063	0.44484	-0.789054	0.455727	0.792871	-5.09022	NA	Lipid
SLC1A1	-0.919154	-0.0707174	-1.66958	0.118768	0.473309	-4.5559	NA	NA
DDX43	-0.917572	-1.06854	-1.71687	0.113819	0.464511	-4.40125	NA	NA
GSTT2	-0.917368	-0.431267	-2.37985	0.0232411	0.219113	-3.68085	NA	NA
PSG6	0.916769	-0.315411	0.838018	0.429443	0.78108	-5.05842	NA	NA
CAPN3	-0.91628	0.565483	-0.887726	0.403882	0.765277	-5.02463	NA	NA
TAP1	0.915918	0.0291544	3.58983	0.0010577	0.0405124	-0.89674	Immune-related genes	NA
MISP3	-0.91462	-0.0774583	-4.62382	5.54185e-05	0.00646204	1.84175	NA	NA
NR4A1	-0.91402	0.0608679	-2.56669	0.0368819	0.275595	-3.44732	NA	NA
CD2	0.913067	0.0254967	2.27932	0.0322192	0.256088	-3.77664	NA	NA
CD84	0.911373	-0.0299921	4.56095	9.85778e-05	0.00836807	1.37304	Immune-related genes	NA
IGLV6-57	0.910092	-0.625382	2.70458	0.0107226	0.144204	-2.99929	NA	NA
GBP5	0.909295	-0.191687	4.22266	0.000177525	0.0125581	0.756236	NA	NA
MAJIN	-0.907836	-0.21712	-1.375	0.21113	0.605651	-4.6274	NA	NA
ZNF518B	0.907368	-0.13836	1.51619	0.172842	0.557757	-4.49564	NA	NA
GFRA1	-0.906917	-0.234038	-3.02638	0.00476617	0.092288	-2.27152	NA	NA
CYP27C1	0.906916	-0.252813	1.57135	0.144231	0.518084	-4.44049	NA	NA
VCAM1	0.9062	0.0547809	4.45402	9.0916e-05	0.00790746	1.37972	Immune-related genes	NA
FDCSP	0.905389	-0.389084	1.214	0.23703	0.634606	-5.44559	NA	NA
OR9G1	-0.905297	0.324846	-1.16006	0.297735	0.691097	-4.86076	NA	NA
CCDC18	0.904316	-0.436087	1.20241	0.259661	0.655547	-4.9587	NA	NA
CD8A	0.903704	0.0461734	4.47114	8.65024e-05	0.00777861	1.42614	Immune-related genes	NA
IGKV3-7	0.902494	-0.294214	2.68312	0.0132575	0.163007	-2.97024	NA	NA
LDHC	-0.902226	0.0281444	-2.67508	0.0434766	0.301516	-3.47502	NA	TCA_cycle
RETN	0.902041	-0.19623	2.1651	0.0409667	0.291157	-4.03797	NA	NA
CDH4	0.900625	-0.854408	0.697595	0.499822	0.815954	-5.17875	NA	NA
PVALB	-0.900187	-0.5793	-2.52923	0.0163803	0.184122	-3.37447	NA	NA
LNX1	-0.900116	-0.175168	-3.84978	0.00127609	0.0441062	-0.811973	NA	NA
RUNX3	0.899716	-0.036036	4.39205	0.000210649	0.0140579	0.727584	Immune-related genes	NA
PPP1R3A	-0.896724	-0.400474	-1.91418	0.112993	0.463279	-4.16548	NA	NA
TCEAL3	-0.895835	-0.148039	-2.82539	0.00794665	0.122383	-2.73172	NA	NA
NR1D2	-0.894111	-0.503687	-1.99105	0.062731	0.358181	-4.17169	NA	NA
CTSS	0.894079	-0.138232	4.46095	8.91024e-05	0.00782733	1.39851	Immune-related genes	NA
OR6B1	-0.893878	0.000175577	-1.97176	0.104912	0.451729	-4.11099	NA	NA
WNT11	-0.893532	0.132965	-1.94043	0.093074	0.430811	-4.15372	NA	NA
KRT13	0.891797	-0.123226	2.87511	0.0235678	0.220527	-3.07089	NA	NA
ANKRD24	-0.889659	-0.133257	-2.27137	0.0570043	0.34395	-3.74181	NA	NA
CD5	0.889122	0.103565	4.91648	3.78815e-05	0.00496248	2.2584	Immune-related genes	NA
TBX21	0.888612	-0.0595427	3.96141	0.00161044	0.0524184	-0.955522	Immune-related genes	NA
TNS4	-0.888356	-0.0707633	-2.26035	0.0415056	0.293024	-3.75077	NA	NA
IL17REL	-0.888167	-0.0126033	-1.30154	0.233887	0.633913	-4.6936	NA	NA
ARL4D	0.886436	-0.0362516	3.00484	0.0195787	0.202043	-3.02997	NA	NA
IGHV3-64	0.885303	-0.283091	1.99154	0.067746	0.3715	-4.15926	NA	NA
TRPC1	0.883845	0.31708	2.68546	0.0156038	0.179247	-2.95691	NA	NA
GZMB	0.879738	0.245561	2.6594	0.0322075	0.256088	-3.31005	NA	NA
STAT4	0.879135	0.0736102	3.61945	0.00210601	0.0598586	-1.26503	Immune-related genes	NA
ZCWPW1	0.878806	-0.280247	0.701297	0.505544	0.816738	-5.316	NA	NA
CLGN	-0.878163	-0.374124	-3.02562	0.00477547	0.0922996	-2.27328	NA	NA
SYBU	-0.874779	0.308696	-1.02909	0.325403	0.710316	-4.95054	NA	NA
GCH1	0.873413	0.144892	1.74248	0.109103	0.459036	-4.50121	NA	NA
PPP1R3G	-0.873391	-0.0198572	-2.28731	0.0428424	0.298979	-3.68859	NA	NA
RAB17	-0.873186	0.205883	-2.99007	0.0199946	0.203611	-3.04355	NA	NA
SDR16C5	-0.872185	-0.308672	-2.12366	0.0457055	0.308316	-4.00972	NA	NA
ARHGEF26	-0.869679	0.557888	-1.85291	0.105903	0.454217	-4.16492	NA	NA
CD37	0.869661	-0.142135	2.77104	0.0180981	0.193783	-2.99246	NA	NA
KCTD9	0.867611	-0.0291026	3.76249	0.00440774	0.0887487	-1.82494	NA	NA
CRACDL	-0.866012	-0.0822574	-4.40392	0.000150236	0.011148	0.982898	NA	NA
ACVR1C	-0.865419	-0.547602	-0.930274	0.382901	0.7504	-4.99455	NA	NA
IGLV3-21	0.864522	-0.0984563	3.28693	0.00280623	0.0705084	-1.70947	NA	NA
EPS8L1	-0.864248	-0.428098	-3.1753	0.0032327	0.0753716	-1.91944	NA	NA
RGSL1	-0.861845	-1.12048	-0.921079	0.387365	0.753521	-5.16006	NA	NA
PTPN7	0.861616	-0.0736675	5.96546	1.05958e-06	0.000511057	5.54285	Immune-related genes	NA
GRPEL2	-0.860589	-0.278107	-1.45991	0.187284	0.579635	-4.54881	NA	NA
SLC6A14	-0.860417	0.133458	-1.74545	0.140556	0.51171	-4.32568	NA	NA
CD74	0.858922	0.00383923	5.79984	1.72693e-06	0.000657811	5.08622	Immune-related genes	NA
CYBB	0.855367	0.0084367	4.30238	0.000141078	0.0108883	0.970173	Immune-related genes	NA
SH2B2	0.853835	-0.0296104	2.78336	0.026901	0.235129	-3.23739	NA	NA
CD40	0.852897	-0.0407583	5.51382	4.02126e-06	0.00106527	4.29551	Immune-related genes	NA
IGF2BP3	0.852789	-0.353597	2.36316	0.0241511	0.223615	-3.71428	NA	NA
EIF2AK1	-0.851556	0.186613	-2.26132	0.0578595	0.345575	-3.75195	NA	NA
BAHD1	-0.850825	0.0873659	-1.69595	0.108057	0.457034	-4.53781	NA	NA
COTL1	0.848469	-0.0239251	7.24492	2.57932e-08	9.12307e-05	9.0012	Immune-related genes	NA
TMEM39A	-0.847278	-0.249722	-1.34077	0.221481	0.619424	-4.65847	NA	NA
FO393400.1	-0.847243	-0.15029	-2.89556	0.0334271	0.260654	-3.29263	NA	NA
RUNDC1	-0.846952	-0.119869	-3.67627	0.000953625	0.0378986	-0.727164	NA	NA
SLC1A2	0.845651	0.186425	2.30759	0.0338148	0.262095	-3.69611	NA	NA
SPATC1L	-0.844037	0.0594265	-1.64271	0.160575	0.541595	-4.423	NA	NA
MED20	0.843583	-0.203968	2.5107	0.0288323	0.243583	-3.33476	NA	Lipid
TBC1D10C	0.843383	0.0794977	3.24615	0.00355335	0.0802225	-1.83278	Immune-related genes	NA
KRT8	-0.8427	-0.110919	-3.80278	0.000585418	0.0275286	-0.350938	Immune-related genes	NA
SEC14L3	-0.842484	0.246666	-1.72474	0.102634	0.448323	-4.61968	NA	NA
DCAF5	-0.842144	0.556464	-1.17833	0.263378	0.658777	-4.82507	NA	NA
HIGD2A	0.842096	-0.239862	2.97434	0.0204475	0.205853	-2.9519	NA	NA
PTPRC	0.841074	-0.00745199	5.74357	2.03909e-06	0.000676149	4.93083	Immune-related genes	NA
VSIG10	-0.83929	-0.267501	-2.93479	0.0216356	0.212177	-2.99615	NA	NA
FAM162B	0.839178	-0.088427	1.45874	0.187595	0.579833	-4.5499	NA	NA
ITM2A	-0.838364	0.0819812	-3.0945	0.0172438	0.190201	-2.81897	NA	NA
TTLL6	0.837674	-0.247864	3.3992	0.0021098	0.0598586	-1.44955	NA	NA
CST7	0.836275	0.134666	2.32484	0.0526671	0.329858	-3.68797	NA	NA
GRK5	0.835734	-0.0467929	2.84301	0.0122963	0.154593	-2.72709	NA	NA
STMND1	-0.835305	-0.0678145	-1.92683	0.0949634	0.435786	-4.09049	NA	NA
CD27	0.832796	-0.0757552	3.40765	0.0111571	0.147801	-2.48392	NA	NA
ZFC3H1	-0.831362	0.148346	-1.57568	0.158689	0.538658	-4.43863	NA	NA
KCNAB1	0.831297	-0.502406	0.902365	0.39657	0.759979	-5.0144	NA	NA
GRAP2	0.830277	-0.0688815	6.00067	9.55203e-07	0.00048265	5.63977	NA	NA
ZDHHC23	-0.829265	-0.067953	-2.19292	0.0640312	0.360826	-3.82107	NA	NA
ERP27	-0.829216	-0.549611	-1.55908	0.162529	0.544149	-4.45463	NA	NA
SPATA16	-0.828386	0.00956067	-2.51863	0.0395766	0.287206	-3.46933	NA	NA
SLC25A36	-0.828219	-0.623452	-1.42234	0.197521	0.589065	-4.69916	NA	NA
CA12	-0.827751	-0.159663	-3.32145	0.00219277	0.0610695	-1.56556	NA	NA
KRT85	-0.827064	0.274021	-2.6755	0.0125081	0.156254	-3.05425	NA	NA
KRT19	-0.826438	-0.0658968	-3.47801	0.00143658	0.0483922	-1.1782	NA	NA
H2AC20	0.825753	0.389068	1.87528	0.102469	0.447828	-4.14244	NA	NA
ZNF605	-0.824501	-0.705234	-2.73763	0.0403225	0.289353	-3.42231	NA	NA
ZNF649	0.822564	-0.524173	1.51363	0.148416	0.521989	-4.91035	NA	NA
ELF3	0.821159	-0.405261	0.870284	0.402625	0.763994	-5.06912	NA	NA
TSNARE1	0.820384	2.18284e-05	1.14761	0.288485	0.683436	-4.82592	NA	NA
IGHV1-69	0.818839	-0.409066	2.71795	0.0113182	0.148269	-2.90757	NA	NA
ARMH1	0.81883	0.262644	2.42314	0.0455491	0.307662	-3.58951	NA	NA
MT-CO1	-0.81735	-0.00139323	-2.10608	0.0883126	0.421749	-3.98472	NA	NA
TERB1	-0.817046	-0.0842976	-2.32011	0.040435	0.289711	-3.6408	NA	NA
HCLS1	0.816776	0.0251415	5.71041	2.2489e-06	0.000723123	4.83922	Immune-related genes	NA
KCTD19	-0.816403	-0.107085	-2.07173	0.0922769	0.429068	-4.01687	NA	NA
SLC5A4	0.814894	-0.210018	2.13414	0.085207	0.416247	-3.95854	NA	Carbohydrate
ICAM3	0.81479	0.04992	6.78291	9.71951e-08	0.000128917	7.77027	Immune-related genes	NA
EEF1A2	-0.813567	-0.214401	-2.65422	0.0121268	0.152911	-3.10868	NA	NA
ULK4	-0.81339	-0.134223	-1.51707	0.172625	0.557663	-4.63265	NA	NA
STC2	-0.813287	-0.213559	-3.51818	0.00128745	0.0442216	-1.07754	NA	NA
PTCH2	-0.811729	0.330784	-1.39093	0.222223	0.620201	-4.65726	NA	NA
CMBL	-0.810731	-0.212756	-3.86138	0.000496593	0.0250305	-0.19869	Immune-related genes	NA
SEPTIN1	0.810328	-0.122039	3.81995	0.000557889	0.02728	-0.306392	NA	NA
FGL2	0.810097	-0.0584904	5.04142	1.62446e-05	0.00273606	2.98899	Immune-related genes	NA
LRP10	-0.809482	0.150404	-3.00424	0.00885946	0.129845	-2.44963	Metabolic genes	Vitamin cofactor
APOBEC3G	0.808745	-0.0995102	3.85685	0.000798824	0.0343171	-0.483923	NA	NA
ASH1L	-0.80783	-0.12059	-0.990864	0.342919	0.725254	-4.98055	NA	NA
ZNRF1	-0.806448	-0.385605	-0.968146	0.364923	0.742428	-4.96692	NA	NA
LILRB4	0.80583	0.104673	3.5396	0.00147134	0.0492506	-1.12009	Immune-related genes	NA
RAPGEF4	-0.805666	0.0689992	-3.04817	0.00569316	0.101704	-2.22701	Metabolic genes	Energy
TMEM181	-0.80559	-0.185111	-2.34055	0.0316527	0.254815	-3.54821	NA	NA
ARID4B	-0.80511	0.198491	-1.34634	0.205117	0.600248	-4.66938	NA	NA
FAAH	-0.803411	-0.168159	-3.87229	0.000481563	0.0248733	-0.170236	Metabolic genes	Lipid
PRR15	-0.80286	-0.0928115	-3.97254	0.000362755	0.0204745	0.0922953	NA	NA
MROH7	-0.802608	-1.09699	-1.32814	0.225409	0.624135	-4.83111	NA	NA
AZU1	0.801801	-0.281132	2.57615	0.0146442	0.17362	-3.27568	NA	NA
ARHGAP44	0.801418	-0.720834	0.860737	0.41762	0.77316	-5.04317	NA	NA
HLA-C	0.801372	0.025803	5.59255	3.1861e-06	0.000913723	4.51334	Immune-related genes	NA
ELAPOR1	-0.800669	-0.146541	-3.77031	0.000641096	0.0288249	-0.434925	NA	NA
PCP4L1	0.800513	-0.274499	1.65717	0.109033	0.458925	-4.89896	NA	NA
QDPR	-0.800082	-0.0499319	-3.04438	0.00454956	0.090573	-2.22945	Metabolic genes	Amino acid
VIPR1	0.799885	-0.307979	0.934865	0.380687	0.750126	-4.99124	NA	NA
NMNAT2	0.799206	-0.39023	1.81199	0.112474	0.462315	-4.20595	NA	Vitamin cofactor
C10orf71	0.79899	0.334046	0.907533	0.394012	0.758302	-5.17063	NA	NA
CD69	0.798802	0.097464	3.43453	0.0107545	0.144358	-2.45597	NA	NA
PITX1	-0.798566	-0.29847	-1.09718	0.30853	0.698636	-4.86711	NA	NA
SPON2	0.797953	-0.448122	1.26012	0.233547	0.633156	-4.75107	NA	NA
CLK4	-0.797803	0.058071	-2.1404	0.0554172	0.340604	-3.78875	NA	NA
CDK8	-0.79628	0.327774	-1.26708	0.260227	0.65635	-4.76828	NA	Lipid
XK	0.79611	-0.263978	1.46823	0.16023	0.540823	-4.83723	NA	NA
ASPA	-0.794865	-0.191772	-2.00411	0.0611921	0.354553	-4.22701	NA	Amino acid
PLCL2	0.793693	-0.208313	2.64063	0.0145933	0.173209	-3.05389	NA	NA
CLK3	-0.793196	-0.0309448	-1.36743	0.198615	0.591497	-4.81106	NA	NA
KRT31	0.793146	0.290755	1.84219	0.079567	0.402276	-4.46809	NA	NA
HLA-F	0.792346	-0.0475984	5.1242	1.27235e-05	0.00228828	3.21758	Immune-related genes	NA
RIOX2	0.79226	0.0825773	4.20356	0.000256709	0.0160232	0.487351	NA	NA
EPSTI1	0.791789	0.107564	3.50222	0.00162012	0.0524566	-1.20824	Immune-related genes	NA
CD200	-0.7913	-0.0615587	-1.8796	0.0773452	0.39655	-4.42175	NA	NA
C2CD3	-0.790032	0.294649	-1.76493	0.120515	0.47818	-4.25291	NA	NA
IGLV7-46	0.790032	-0.217309	2.23251	0.0340488	0.263524	-3.93001	NA	NA
GREM1	-0.789499	-0.243488	-2.83867	0.00768635	0.119941	-2.70187	NA	NA
GAP43	-0.789037	-0.155472	-1.88657	0.0680247	0.372067	-4.59482	NA	NA
SLC9B2	-0.788625	0.0371623	-1.7528	0.107252	0.455875	-4.43232	NA	NA
DNAJC15	-0.788617	0.203746	-1.94243	0.0927989	0.430256	-4.15138	NA	NA
C3orf33	-0.788078	-0.137376	-1.69746	0.107766	0.456673	-4.53572	NA	NA
GZMA	0.786468	-0.00316897	4.81586	4.96625e-05	0.00611748	2.00901	Immune-related genes	NA
ZNF669	-0.784723	0.00259127	-2.1583	0.0537154	0.333407	-3.76713	NA	NA
STYXL2	-0.78422	-0.966478	-1.06182	0.310938	0.701228	-5.27425	NA	NA
ZXDC	-0.784036	0.208914	-1.88427	0.117443	0.470258	-4.19386	NA	NA
TJP3	-0.783274	-0.0761793	-3.31848	0.00221031	0.061077	-1.57284	NA	NA
THBS4	-0.782447	-0.409416	-2.99988	0.0051029	0.0960052	-2.33321	Immune-related genes	NA
TNIK	-0.782098	0.635331	-1.09892	0.295133	0.688904	-4.89343	NA	NA
MLST8	0.781663	-0.0667547	2.14945	0.046229	0.310269	-3.99049	NA	NA
INO80	0.781201	-0.115149	1.53103	0.146484	0.520328	-4.74752	NA	NA
DUSP14	-0.780374	0.496327	-1.37514	0.196282	0.587207	-4.6413	NA	NA
TNFAIP8L2	0.779898	0.116256	2.90971	0.0224264	0.21516	-3.11809	NA	Lipid
PNPLA7	-0.779421	-0.17248	-1.09755	0.308378	0.698636	-4.86681	NA	Lipid
PSTPIP1	0.778647	0.0854482	4.13361	0.000229225	0.0148317	0.518514	Immune-related genes	NA
INPP4B	-0.77859	-0.118166	-3.80222	0.000586321	0.0275286	-0.352364	Metabolic genes	Lipid
ITGB2	0.778475	-0.0209722	4.85834	2.78568e-05	0.00389845	2.48455	Immune-related genes	NA
LCP1	0.77801	-0.0906306	5.69461	2.35639e-06	0.000735403	4.79555	Immune-related genes	NA
KRT7	-0.777707	-0.0407229	-3.09529	0.00398628	0.0837851	-2.10972	NA	NA
NDP	0.777136	0.0530069	1.22836	0.258637	0.655411	-4.75767	NA	NA
RAB3B	-0.776944	0.0198584	-1.25692	0.234661	0.634204	-4.75403	NA	NA
CYP4F22	-0.776916	-0.0850353	-1.66779	0.111696	0.46143	-4.75681	NA	Lipid
XPNPEP2	-0.775724	-0.0713028	-2.20784	0.0492604	0.320908	-3.70706	NA	NA
ZBP1	0.775554	0.220874	3.59959	0.0016785	0.0533252	-1.12922	Immune-related genes	NA
ICAM4	-0.772654	-0.27227	-2.5922	0.0480802	0.316096	-3.54599	NA	NA
GSTO2	0.772614	-0.033845	2.0047	0.0846328	0.415053	-4.01175	NA	Vitamin cofactor
ZRSR2	-0.772209	-0.405486	-1.41087	0.200746	0.595069	-4.74579	NA	NA
CNKSR1	-0.77195	-0.0142735	-2.76848	0.00970143	0.136891	-2.82184	NA	NA
MYLK3	-0.771742	-0.215514	-1.91026	0.113566	0.464194	-4.1692	NA	NA
IGFBP2	-0.769529	0.00285054	-4.48898	8.21267e-05	0.0075778	1.47456	Immune-related genes	NA
TFEC	-0.767848	-0.484278	-0.739629	0.48336	0.808995	-5.12076	NA	NA
ZNF792	0.767796	-0.376655	1.20629	0.266523	0.661868	-4.77658	NA	NA
S1PR4	-0.76708	0.213571	-1.18228	0.275335	0.670566	-4.79695	NA	NA
CLUAP1	0.76538	-0.0627578	1.7115	0.114832	0.466326	-4.40795	NA	NA
ROBO2	-0.765272	0.321368	-0.774352	0.463832	0.79911	-5.09947	NA	NA
LAT2	0.764697	0.000410831	3.21113	0.00510279	0.0960052	-2.02526	Immune-related genes	NA
ALCAM	-0.764558	-0.124457	-3.52333	0.00126945	0.0440199	-1.06459	NA	NA
WDR6	-0.764099	-0.204395	-2.31063	0.027231	0.236468	-3.81843	NA	NA
CASZ1	-0.76327	0.0902855	-3.18563	0.00343665	0.0784222	-1.89235	NA	NA
KRT72	-0.762757	0.05175	-2.56636	0.0149919	0.174812	-3.2964	NA	NA
TMEM184A	-0.762016	-0.0999534	-1.50984	0.159091	0.538989	-4.50513	NA	NA
EVI2B	0.761664	0.0224594	6.25892	4.47254e-07	0.000296613	6.34833	Immune-related genes	NA
ANO8	-0.760315	0.156294	-2.46144	0.0564635	0.342946	-3.66046	NA	NA
PSMB10	0.760066	-0.0755118	6.79099	9.49518e-08	0.000128917	7.79198	Metabolic genes	Amino acid
GIMAP8	0.759722	-0.02129	4.18502	0.000197806	0.0134546	0.655591	Immune-related genes	NA
NCF1	0.758941	-0.0472233	5.0149	1.75663e-05	0.00287295	2.91581	Immune-related genes	NA
B2M	0.758879	-0.0598845	6.04692	8.33632e-07	0.000454008	5.76695	Immune-related genes	NA
SIRT4	-0.758192	-3.30548	-0.623862	0.552311	0.842158	-5.40982	NA	NA
HSPA2	-0.757617	-0.0404739	-3.48349	0.00141531	0.0478275	-1.16451	NA	NA
FASN	-0.757236	-0.119774	-2.82822	0.00789046	0.122268	-2.72536	Metabolic genes	Vitamin cofactor
ZSWIM9	0.756245	-0.331242	1.89977	0.0988337	0.441255	-4.11778	NA	NA
RASSF5	0.755583	-0.144639	4.2437	0.000230632	0.0148317	0.58638	NA	NA
LY86	-0.75512	-0.954963	-0.970799	0.363688	0.741562	-5.16323	NA	NA
WAS	0.754487	-0.019696	6.50711	2.16512e-07	0.000203589	7.02481	Immune-related genes	NA
CHN2	0.754173	-0.311747	0.586455	0.575812	0.856573	-5.20473	NA	NA
DOCK2	0.753859	-0.0400769	6.03803	8.55731e-07	0.000454008	5.74251	Immune-related genes	NA
TBX10	-0.75374	-0.231985	-1.59313	0.154746	0.531903	-4.51877	NA	NA
KLHL14	-0.75126	0.375025	-0.720162	0.494545	0.812507	-5.13234	NA	NA
PNMA5	-0.750835	-0.207471	-1.26909	0.259563	0.65548	-4.7665	NA	NA
IGF2BP2	0.750726	-0.0644792	3.2507	0.00264825	0.0677123	-1.73785	NA	NA
ERVMER34-1	-0.750504	-0.0272445	-2.1528	0.0679551	0.371878	-3.86169	NA	NA
MYBPC1	-0.749974	0.312803	-1.77865	0.118115	0.472058	-4.34073	NA	NA
ST8SIA6	-0.749769	0.0890776	-1.3929	0.205891	0.601125	-4.61101	NA	NA
SLC25A17	-0.749673	-0.0248257	-1.42571	0.196581	0.587424	-4.58071	NA	Lipid
PLA2G7	0.749233	0.0190859	2.76964	0.013081	0.161586	-2.89445	NA	NA
PTPRT	0.748618	-0.272907	0.819985	0.438996	0.785016	-5.07031	NA	NA
KERA	-0.747662	-0.299996	-2.15529	0.0385144	0.281845	-4.11651	NA	Carbohydrate
PPEF1	-0.746835	-3.53089	-1.71197	0.14679	0.520562	-4.35745	NA	NA
COLQ	0.746346	-0.151074	1.61933	0.148993	0.522459	-4.39633	NA	NA
DPYS	-0.745971	-0.0939534	-1.98692	0.0868893	0.419464	-4.0994	NA	Nucleotide
PCSK1	-0.745691	0.109452	-1.13324	0.281065	0.675357	-5.22108	NA	NA
LRRN4CL	-0.745654	0.226977	-1.97684	0.088195	0.421749	-4.11119	NA	NA
SYT1	-0.74508	-0.0574916	-1.66011	0.111705	0.46143	-4.7401	NA	NA
TPM2	-0.744637	-0.2335	-1.58058	0.123493	0.483003	-5.07647	NA	NA
TMEM164	-0.743726	-0.00639402	-1.48818	0.148263	0.52182	-5.06199	NA	NA
KRT6C	0.743017	-0.373093	1.46513	0.166526	0.549956	-4.81416	NA	NA
IGHV3-30	-0.742417	0.0423347	-1.90546	0.0980073	0.440659	-4.19443	NA	NA
THBS2	-0.742151	-0.219185	-2.29276	0.0283572	0.241104	-3.85349	NA	NA
WWP2	-0.742053	-0.133937	-1.47585	0.167858	0.551631	-4.54022	NA	NA
KYNU	0.741201	-0.0799395	4.6432	5.23643e-05	0.00624312	1.89469	Metabolic genes	Amino acid
BTN3A2	0.740306	0.155859	3.87324	0.00190338	0.0567325	-1.0991	Immune-related genes	NA
GZMM	0.740038	-0.132769	3.03383	0.00467534	0.0917006	-2.25412	Immune-related genes	NA
TSBP1	0.739771	0.362488	1.70308	0.112203	0.462182	-4.59986	NA	NA
NOSTRIN	-0.738736	-0.244702	-3.21049	0.00294609	0.0726999	-1.83496	NA	NA
LEP	-0.738669	0.318603	-0.666294	0.526365	0.829781	-5.16304	NA	NA
ODF2L	-0.73793	0.163612	-1.73684	0.125573	0.487356	-4.36119	NA	NA
ACOT2	-0.737848	-0.107305	-2.4851	0.0214273	0.211855	-3.36408	NA	Lipid
IGHV1-3	0.737822	-0.612977	2.12533	0.0455505	0.307662	-4.00687	NA	NA
HSD11B2	-0.737475	-0.433159	-1.90203	0.0723828	0.384604	-4.40409	NA	Lipid
DNAH11	-0.736652	-0.186022	-2.12476	0.0862323	0.417813	-3.96728	NA	NA
IL18	0.735985	-0.0749274	4.55777	6.72093e-05	0.00699175	1.66164	Immune-related genes	NA
GPC4	-0.735398	-0.226664	-3.37515	0.00189822	0.0567325	-1.43363	Metabolic genes	Vitamin cofactor
SCLT1	-0.734936	0.445328	-1.39335	0.20576	0.601125	-4.6106	NA	NA
IGHV2-5	0.73357	-0.227468	1.66984	0.113186	0.46361	-4.69784	NA	NA
SSX2IP	-0.733208	0.40768	-1.34613	0.21983	0.61693	-4.65362	NA	NA
CD200R1	-0.733097	-0.213657	-1.87347	0.102744	0.448323	-4.14426	NA	NA
F2R	-0.732741	-0.166715	-2.87291	0.0236425	0.220837	-3.06582	NA	NA
TRAK2	-0.73197	-0.140766	-1.57972	0.157768	0.536562	-4.43474	NA	NA
PRNP	0.731864	-0.0716203	2.3738	0.0263103	0.233622	-3.51292	NA	NA
CGAS	0.729901	-0.040831	4.13962	0.000225312	0.0147579	0.534518	NA	NA
RET	-0.72965	0.121975	-1.30973	0.216819	0.611717	-4.70451	NA	NA
MYL12B	-0.729124	-0.433148	-1.78041	0.0928147	0.430256	-4.5712	NA	NA
OSCP1	-0.729054	0.00544246	-3.98262	0.000584672	0.0275286	-0.20054	NA	NA
BCAS1	-0.729031	-0.349442	-2.03396	0.0500419	0.322793	-4.33854	NA	NA
MED26	0.728841	0.0493105	2.37403	0.0271758	0.236362	-3.60467	NA	Lipid
KIF12	-0.727828	-0.0945922	-2.52725	0.0279943	0.238988	-3.30429	NA	NA
PTK2B	0.727419	-0.0289221	6.3804	3.13408e-07	0.000237541	6.68006	Immune-related genes	NA
IGSF10	-0.726994	0.202632	-1.70759	0.131054	0.497573	-4.42156	NA	NA
CD3E	0.725425	0.159261	5.74492	4.11611e-06	0.00106527	4.31279	Immune-related genes	NA
IFI44	0.725233	-0.248351	2.32704	0.026233	0.233292	-3.78608	NA	NA
CLEC5A	0.723948	0.0389697	1.82975	0.109576	0.459166	-4.28206	NA	NA
MYL7	-0.722919	-0.0368158	-1.92429	0.111529	0.461254	-4.1559	NA	NA
LPXN	0.722807	0.00924155	5.17314	1.10108e-05	0.00224481	3.35287	Immune-related genes	NA
GYPC	0.722394	-0.385978	1.44926	0.158752	0.538701	-5.11403	NA	NA
WSCD1	0.721871	-0.434715	0.886406	0.404546	0.765722	-5.02555	NA	NA
KRT18	-0.721681	-0.0927473	-3.61545	0.000985605	0.0383086	-0.831738	NA	NA
NR1H2	0.72146	0.036822	2.44576	0.0323654	0.256291	-3.4151	NA	Lipid
PAH	0.721135	-0.0271052	1.1946	0.270786	0.665734	-4.78653	NA	Amino acid
ARHGAP25	0.721016	0.0183728	5.29924	7.58513e-06	0.00169886	3.70164	Immune-related genes	NA
TEX30	0.720713	-0.102617	2.36343	0.0302287	0.248519	-3.56166	NA	NA
SLC10A7	-0.720414	-0.00643375	-1.40929	0.201193	0.595497	-4.59591	NA	NA
KRTCAP2	0.719902	-0.0219973	3.24058	0.0031543	0.0746521	-1.81577	NA	NA
TAPBPL	0.71959	-0.0395854	3.94689	0.000390097	0.0212706	0.024916	Immune-related genes	NA
LSAMP	0.718328	0.142963	2.66963	0.0143174	0.170508	-3.0458	NA	NA
PPP1R13B	-0.718304	-0.357005	-3.15722	0.00339007	0.0780305	-1.96265	NA	NA
L3MBTL3	0.718259	-0.0507839	3.25248	0.00306117	0.073823	-1.76779	NA	NA
TNFRSF12A	-0.717962	0.169267	-2.23641	0.0600344	0.351948	-3.7771	NA	NA
GSTA1	0.716818	-0.453209	1.02143	0.32886	0.713313	-5.25797	NA	NA
ARFGEF3	-0.7167	0.00703202	-3.98989	0.000345331	0.0201336	0.137955	NA	NA
FYB1	0.713868	0.0802662	4.04398	0.0002961	0.017751	0.280694	NA	NA
IGKV3D-15	0.713195	-0.188043	2.02343	0.0589778	0.348837	-4.12092	NA	NA
SIRPA	0.712734	0.0595794	3.55709	0.00115731	0.0418253	-0.97956	NA	NA
CCL28	0.712715	-0.518921	1.30716	0.208494	0.60298	-5.1111	NA	NA
SYCE3	-0.712371	0.16997	-2.25783	0.0581592	0.345974	-3.75547	NA	NA
FCGR2B	0.712337	-0.137736	3.52529	0.00126267	0.0439283	-1.05967	Immune-related genes	NA
HLA-B	0.710703	-0.0377712	4.24521	0.000166367	0.0119279	0.816649	Immune-related genes	NA
ATMIN	-0.709561	-0.142032	-1.76676	0.0951447	0.435786	-4.33914	NA	NA
ADA2	0.709287	-0.0950615	4.66179	4.95918e-05	0.00611748	1.94551	NA	NA
CD163	0.708732	-0.0972141	3.41021	0.00172679	0.0542928	-1.34695	Immune-related genes	NA
ATP7B	-0.7085	-0.682019	-1.20583	0.266691	0.661973	-4.95204	NA	NA
MBTPS1	-0.707726	0.277286	-1.41474	0.199652	0.592944	-4.59087	NA	Lipid
RAB27B	-0.706742	-0.157901	-2.71999	0.010324	0.141809	-2.96555	NA	NA
IGFLR1	0.706711	0.180891	2.04551	0.0796687	0.402276	-4.03069	NA	NA
FAM153A	0.706267	-0.141936	2.30907	0.0311682	0.252667	-3.6857	NA	NA
S100A7A	-0.706231	0.0677621	-0.566381	0.588658	0.862742	-5.39385	NA	NA
CYBA	0.705317	-0.049594	3.42183	0.00167335	0.053321	-1.31814	Immune-related genes	NA
NYX	-0.705115	-0.0842335	-1.99776	0.0855068	0.416247	-4.01878	NA	NA
IFI16	0.705094	-0.072771	5.58246	3.28256e-06	0.000916613	4.48543	Immune-related genes	NA
ZFP82	0.704988	-0.114023	1.69477	0.133527	0.501882	-4.32242	NA	NA
S100A16	-0.704608	-0.100751	-3.73693	0.000703703	0.0309834	-0.521004	NA	NA
CFAP47	-0.704569	-0.115494	-2.19899	0.0634571	0.359609	-3.84988	NA	NA
ARMT1	-0.704285	-0.236775	-3.86058	0.000497711	0.0250305	-0.200772	NA	NA
IQCN	-0.703869	-0.715162	-1.09642	0.296175	0.689797	-5.24099	NA	NA
HMGXB4	0.703688	-0.0724916	1.89504	0.0774379	0.39657	-4.2508	NA	NA
SLC35F6	-0.703309	-0.101089	-1.34872	0.191747	0.582736	-5.15413	NA	NA
PHC1	0.703285	0.234493	2.26687	0.0573857	0.344695	-3.74635	NA	NA
TNKS2	0.703173	-0.292816	1.0721	0.306496	0.697304	-5.2111	NA	NA
PRR36	-0.703078	0.0800595	-2.5996	0.0186532	0.197732	-3.10702	NA	NA
RALBP1	-0.703075	0.20776	-2.99391	0.00582296	0.1026	-2.3187	NA	NA
LOX	-0.702543	-0.177916	-2.04277	0.049113	0.320898	-4.32275	NA	NA
MOXD1	0.702056	0.0610088	3.48401	0.00220623	0.061077	-1.37602	Immune-related genes	NA
CD53	0.70154	-0.0394501	3.00949	0.0066592	0.109722	-2.36752	Immune-related genes	NA
KCNMA1	0.700835	-0.00203094	1.0604	0.311556	0.701446	-4.92529	NA	NA
LCN1	0.699732	0.530926	0.766425	0.468242	0.801503	-5.31913	NA	NA
CSPP1	-0.699647	0.142718	-1.08882	0.299372	0.691633	-4.90187	NA	NA
CSTA	0.698149	-0.0649095	3.03793	0.00462613	0.0914045	-2.24455	NA	NA
LRRN2	0.697996	0.0561273	2.27341	0.0439037	0.303201	-3.70879	NA	NA
TOX3	-0.69773	0.217003	-1.02618	0.338636	0.721539	-4.92307	NA	NA
HID1	-0.69755	-0.137435	-3.01206	0.00494541	0.0942113	-2.30489	NA	NA
PLAAT3	-0.697483	-0.0851512	-2.60348	0.0147981	0.174089	-3.2031	NA	NA
MPP7	-0.696843	-0.082325	-4.28912	0.000146584	0.0109536	0.934518	Immune-related genes	NA
IFT46	-0.696581	0.109553	-2.85864	0.00779011	0.121382	-2.62671	NA	NA
ALG12	-0.696138	-0.15247	-2.70715	0.0106553	0.143846	-2.99368	NA	NA
LYPD4	0.696014	-0.0710242	1.66457	0.15609	0.533593	-4.40234	NA	NA
SDK1	0.695171	0.521803	2.2147	0.0619973	0.355981	-3.83135	NA	NA
FAS	0.695113	0.041091	4.58259	6.25129e-05	0.00663324	1.72926	Immune-related genes	NA
LDLR	-0.694968	-0.0857445	-1.59254	0.129614	0.494545	-4.75293	NA	Vitamin cofactor
TIGD7	-0.694473	-0.4274	-0.534423	0.603618	0.869291	-5.26219	NA	NA
SLC2A8	-0.694224	-0.778181	-1.5876	0.128821	0.492937	-4.82907	NA	NA
PLBD1	0.694116	-0.0220111	3.76536	0.000650017	0.0290448	-0.447696	Metabolic genes	Lipid
ACBD4	-0.694093	0.144682	-1.61969	0.148917	0.522459	-4.39599	NA	Lipid
IRF1	0.693869	-0.113142	2.15423	0.0678111	0.371665	-3.86024	NA	NA
GIMAP2	0.693372	0.0627202	1.6757	0.112017	0.461949	-4.56566	NA	NA
NPL	0.692812	-0.148125	3.28526	0.00241554	0.0647254	-1.65394	Immune-related genes	NA
AFF2	0.692662	-0.66743	0.743266	0.481289	0.808523	-5.11857	NA	NA
ARL10	0.692432	-0.17624	1.11555	0.301097	0.694151	-4.85223	NA	NA
MROH2A	0.691859	-0.233446	0.916038	0.389829	0.755583	-5.00473	NA	NA
CACHD1	-0.691473	-0.0319488	-2.49204	0.0411537	0.29141	-3.50485	NA	NA
MPO	0.690813	-0.207495	2.34052	0.0254377	0.228745	-3.75937	NA	NA
KDM4B	-0.690545	-0.018289	-4.12485	0.000479336	0.0248733	0.00829238	Immune-related genes	NA
ZC3H12D	0.690122	0.0467631	2.89043	0.0101359	0.140591	-2.62301	NA	NA
CELSR1	-0.689546	0.00982671	-3.07201	0.00423511	0.0867544	-2.1646	NA	NA
KIF21A	-0.687606	0.0784377	-1.48076	0.1522	0.52726	-4.9317	NA	NA
FST	-0.68684	-0.379615	-2.31025	0.0272547	0.236468	-3.81919	NA	NA
ACADSB	-0.686719	-0.302829	-2.56402	0.0150761	0.175601	-3.30134	NA	Amino acid
ZNF552	-0.685947	-0.0460043	-2.34349	0.0266983	0.234516	-3.65467	NA	NA
KIAA0825	0.685846	-0.448019	0.987248	0.356103	0.73506	-4.95268	NA	NA
DNAJC12	-0.68558	-0.143324	-2.95542	0.00571886	0.101762	-2.43604	NA	NA
STAT1	0.685519	-0.099616	4.58624	6.18493e-05	0.00662912	1.73923	Immune-related genes	NA
SFXN2	-0.684851	-0.0839903	-3.06231	0.00434306	0.0881151	-2.1874	NA	NA
MFSD5	-0.684762	0.108266	-2.00655	0.0844009	0.415004	-4.00988	NA	NA
C15orf48	0.683828	-0.00188261	3.70463	0.000769909	0.0332094	-0.604016	NA	NA
LDHB	0.683176	0.030637	3.61917	0.000975539	0.0383086	-0.822282	Metabolic genes	TCA_cycle
DUSP6	0.682784	-0.313645	2.17373	0.0658791	0.365467	-3.8405	NA	NA
SNTG1	0.681993	-0.125036	1.27459	0.228563	0.628442	-4.73761	NA	NA
CXCR4	0.681663	0.148839	2.36801	0.0252829	0.228178	-3.67269	NA	NA
WASH6P	-0.681521	-0.130371	-0.905859	0.377621	0.747563	-5.42603	NA	NA
STARD10	-0.681038	-0.0714977	-2.67449	0.0115423	0.149726	-3.06481	NA	Lipid
MYH14	-0.6805	-0.087602	-3.19769	0.00304739	0.0736579	-1.86573	NA	NA
CSGALNACT2	-0.677952	0.0506612	-2.68053	0.0212853	0.211809	-3.12421	NA	Carbohydrate
NSUN3	0.677915	-0.82211	1.23694	0.232858	0.632265	-5.10739	NA	NA
ZDHHC1	-0.677037	-0.162784	-0.709181	0.500928	0.816239	-5.13876	NA	NA
PAG1	0.676431	0.198587	5.32799	1.25346e-05	0.00228828	3.28338	NA	NA
CLCN2	-0.676368	0.411033	-1.0013	0.349721	0.731248	-4.94208	NA	NA
MYO1F	0.676142	-0.0444982	5.15684	1.15542e-05	0.00226927	3.30779	Immune-related genes	NA
EPC2	0.675015	0.0866245	1.85255	0.10596	0.454279	-4.16529	NA	NA
RASGEF1B	-0.674884	-0.171711	-2.54617	0.0508655	0.325337	-3.58595	NA	NA
RHAG	0.673236	-0.454991	0.871358	0.397229	0.760052	-5.52084	NA	NA
HMGN5	-0.673199	-0.288225	-1.64047	0.110386	0.46021	-4.98779	NA	NA
FMNL1	0.67268	0.0433211	5.32151	7.10178e-06	0.00164343	3.76326	Immune-related genes	NA
MSLN	0.671571	-0.138605	2.04138	0.0503832	0.324367	-4.30968	NA	NA
HLA-DRB4	0.671338	0.0560539	2.30634	0.0274977	0.238139	-3.82687	NA	NA
CALML4	-0.671012	0.141725	-1.81934	0.111265	0.461182	-4.29404	NA	NA
CHIT1	0.670824	-0.180599	1.83273	0.0810152	0.405698	-4.52584	NA	Carbohydrate
SIGLEC9	0.670608	0.0373957	3.17372	0.00324614	0.0753716	-1.92322	Immune-related genes	NA
BSPRY	-0.670509	0.00920821	-3.3048	0.00229272	0.0625105	-1.60629	NA	NA
RASAL3	0.670454	0.0237067	5.62412	2.90215e-06	0.000855409	4.60067	NA	NA
PADI4	0.670263	-0.445221	1.48284	0.156346	0.534122	-4.98548	NA	NA
GIMAP4	0.670157	-0.00121005	5.14451	1.19826e-05	0.0022705	3.27372	Immune-related genes	NA
MATN3	-0.670153	-0.326757	-1.6017	0.127566	0.490826	-4.74056	NA	NA
ACTRT2	0.6698	-0.162908	1.26445	0.232045	0.632222	-4.74705	NA	NA
OR8A1	0.669743	-0.436675	0.784409	0.458277	0.795338	-5.09316	NA	NA
RHOF	0.669173	-0.109116	3.65485	0.0010915	0.0407814	-0.84635	Immune-related genes	NA
TP53	-0.669117	0.00947801	-1.55174	0.139069	0.509093	-4.80737	NA	NA
EPB41L5	-0.668373	-0.110405	-3.91267	0.000429736	0.0229142	-0.0647729	NA	NA
FAHD2B	-0.667486	0.0139269	-2.11613	0.0493289	0.320908	-4.04553	NA	NA
KBTBD11	0.667131	-0.0889392	2.00363	0.0612474	0.354553	-4.22776	NA	NA
THRSP	-0.666877	-0.316893	-1.73726	0.096941	0.439215	-4.62737	NA	Lipid
DFFB	-0.666525	0.296101	-1.6859	0.112404	0.462315	-4.65384	NA	NA
RNF175	-0.665984	-0.830475	-0.647201	0.537945	0.833685	-5.34895	NA	NA
TFPI2	-0.665958	-0.126303	-1.25953	0.22479	0.623593	-5.22169	NA	NA
SCARA5	-0.665772	-0.280873	-1.55778	0.162832	0.544149	-4.58835	NA	NA
SCIN	-0.665649	-0.0755281	-2.072	0.0461382	0.310052	-4.26998	NA	NA
ANXA9	-0.66387	-0.175624	-2.74299	0.00975483	0.137279	-2.915	NA	NA
IQCA1	-0.66314	-0.624918	-1.4783	0.182449	0.571924	-4.67438	NA	NA
ACAP1	0.663042	-0.163812	4.52434	7.40898e-05	0.00721254	1.57066	Immune-related genes	NA
NUDT12	-0.662926	-0.107625	-3.76457	0.000651461	0.0290448	-0.449745	Metabolic genes	Vitamin cofactor
XAF1	0.662766	0.0790119	2.99522	0.00516437	0.0966475	-2.34402	Immune-related genes	NA
GALNT6	-0.662528	-0.137032	-2.92631	0.0061595	0.105769	-2.50291	NA	NA
CPEB2	-0.662107	0.177919	-2.03758	0.0623674	0.357719	-3.97153	NA	NA
FOXM1	0.661706	-0.212381	1.66683	0.119322	0.474559	-4.64907	NA	NA
MPIG6B	0.661609	-0.443683	1.6442	0.10961	0.459166	-4.98217	NA	NA
RNF187	-0.661447	0.0368658	-2.57052	0.0259138	0.232044	-3.26064	NA	NA
TNN	-0.66135	-0.284724	-2.02078	0.0514608	0.327172	-4.36207	NA	NA
GALNT18	0.661103	0.00385385	2.04904	0.0610907	0.354435	-4.10102	NA	NA
CCDC15	0.660959	0.0967112	2.12812	0.0858632	0.416728	-3.96415	NA	NA
SEMA4A	0.660364	0.106266	3.92243	0.00108967	0.0407814	-0.673208	NA	NA
TBX3	-0.659911	0.0853261	-2.9649	0.00625127	0.106815	-2.43434	NA	NA
ZNF337	-0.659797	-0.0733863	-1.44357	0.207696	0.602534	-4.60905	NA	NA
PLCG2	0.659723	-0.103446	4.89441	2.50524e-05	0.0036921	2.58377	Immune-related genes	NA
SH3BP4	-0.659112	-0.137827	-4.98547	1.91585e-05	0.00308016	2.83464	Immune-related genes	NA
CD3G	0.65858	-0.0294523	2.46665	0.0202565	0.204375	-3.4793	NA	NA
CCL18	0.65785	-0.414925	1.7018	0.0981773	0.440792	-4.8941	NA	NA
CCIN	0.657341	-0.266034	1.39144	0.206312	0.601491	-4.61235	NA	NA
PF4V1	0.657	0.0118019	1.13481	0.272142	0.667059	-5.35746	NA	NA
PIWIL3	-0.656505	-0.195197	-0.963671	0.367013	0.742649	-4.97022	NA	NA
STK4	0.656347	0.0233611	7.37563	1.77895e-08	9.12307e-05	9.34494	NA	NA
WRAP53	-0.656261	-0.116088	-2.3443	0.0289402	0.243699	-3.65895	NA	NA
CAP2	-0.656123	-0.0714499	-4.12921	0.00023213	0.0148381	0.506808	NA	NA
LCP2	0.656064	0.0200545	5.74801	2.01248e-06	0.000676149	4.94311	Immune-related genes	NA
HOMER2	-0.655881	-0.238125	-2.52672	0.0216796	0.212252	-3.27855	NA	NA
GABRA4	0.655443	-1.19363	0.620456	0.545626	0.838228	-5.66588	NA	NA
IGKV1D-16	0.655403	-0.403523	1.57043	0.134668	0.502397	-4.78256	NA	NA
EIF4EBP3	-0.653858	0.219382	-1.6219	0.12869	0.492616	-4.70914	NA	NA
RLF	-0.653714	0.198945	-2.40244	0.0279375	0.238988	-3.53244	NA	NA
BFSP2	0.653598	0.227338	2.01802	0.0684913	0.373272	-4.07297	NA	NA
ANGPTL4	-0.65342	-0.258535	-1.8423	0.0783223	0.399316	-4.55697	NA	Lipid
ODF3L2	0.653232	0.100309	1.54804	0.165126	0.547549	-4.56721	NA	NA
ITGB7	0.653063	0.248115	2.7576	0.0279232	0.238988	-3.19703	NA	NA
IGHV4-28	0.652892	-0.408665	2.01278	0.0523384	0.329055	-4.37629	NA	NA
R3HDM1	0.651723	0.298674	1.8269	0.126486	0.48898	-4.24832	NA	NA
TOM1L1	-0.651315	0.0435268	-4.33849	0.000127097	0.0100004	1.0674	NA	NA
ARHGEF35	-0.650871	0.00251047	-3.16502	0.00381237	0.0817234	-1.98772	NA	NA
WDR87	0.650473	-0.0874059	1.37826	0.210166	0.60534	-4.62442	NA	NA
IGSF6	0.65035	-0.173478	3.30053	0.00231902	0.0627734	-1.61671	Immune-related genes	NA
B4GALT2	-0.649829	-0.0340337	-1.40679	0.186942	0.579635	-4.61001	NA	Carbohydrate
OR51L1	0.649347	-0.0573151	1.71813	0.129054	0.493513	-4.29935	NA	NA
SH3BP1	0.648653	0.156835	4.60302	5.8891e-05	0.00657781	1.78499	NA	NA
CLCA2	-0.64789	0.0392054	-1.5935	0.139184	0.509093	-4.63576	NA	NA
LYN	0.647292	-0.027208	5.15079	1.17623e-05	0.00226927	3.29108	Immune-related genes	NA
ZNF808	-0.647071	-0.107523	-0.946033	0.387016	0.753371	-5.03271	NA	NA
ITGB3	0.646796	-0.242372	1.73328	0.0944252	0.434684	-4.70826	NA	NA
IGHV1-46	0.646247	-0.29536	2.15915	0.0398633	0.287625	-4.06505	NA	NA
THBS1	-0.645901	-0.421666	-2.26751	0.0300194	0.248021	-3.90268	NA	NA
KRT6B	0.645881	-0.707597	1.80994	0.0794025	0.401975	-4.722	NA	NA
ZNF567	-0.645794	-0.285648	-0.805707	0.437379	0.784908	-5.11258	NA	NA
MMP7	0.645791	-0.74057	1.34065	0.189172	0.580596	-5.40292	NA	NA
S100A12	0.645423	-0.339946	1.76511	0.0867789	0.419392	-4.79439	NA	NA
SMPD3	0.64536	-0.0729155	0.535694	0.608605	0.870595	-5.22879	NA	Lipid
FAM193A	-0.645294	-0.25034	-2.39169	0.047713	0.31576	-3.62093	NA	NA
C6orf132	-0.645271	-0.116565	-3.14798	0.00347326	0.0789182	-1.98468	NA	NA
PRAM1	0.64519	0.0540794	3.09424	0.00454683	0.090573	-2.1472	NA	NA
ATRX	-0.644876	0.110293	-2.92432	0.00690099	0.111456	-2.49921	NA	NA
PDZK1	-0.644555	-0.660081	-2.15444	0.0385859	0.282175	-4.1181	NA	NA
GIMAP6	0.64274	0.2424	2.78478	0.0126711	0.157809	-2.81641	NA	NA
ZNF490	0.641308	-0.624399	1.27336	0.243166	0.64169	-4.84845	NA	NA
SLC25A21	-0.641222	0.398724	-1.51727	0.172576	0.557663	-4.49461	NA	Amino acid
FAM118A	0.640888	-0.195378	1.4338	0.167824	0.551631	-5.03262	NA	NA
CYP4X1	-0.640654	-0.382767	-2.40266	0.0220473	0.213957	-3.63489	NA	NA
PLEKHN1	-0.640622	-0.166351	-1.01884	0.322503	0.709235	-5.32691	NA	NA
TSPAN1	-0.639918	-0.176201	-2.21792	0.0335412	0.26112	-3.99816	NA	NA
PREX2	-0.639791	-1.02984	-0.978995	0.359893	0.738573	-4.95885	NA	NA
ZFP3	-0.639738	0.145999	-1.25717	0.248638	0.647276	-4.86413	NA	NA
MYO6	-0.639695	-0.0770903	-2.47693	0.018537	0.19709	-3.48318	NA	NA
IGKV3-20	0.639658	-0.325766	2.27642	0.029423	0.246609	-3.88537	NA	NA
GPSM3	0.639237	0.0158971	4.02975	0.000308336	0.018278	0.243103	Immune-related genes	NA
GP1BB	0.639003	-0.855916	1.3672	0.180786	0.569802	-5.36912	NA	NA
CRIP2	-0.638836	0.0936253	-3.70615	0.000766665	0.0332044	-0.600118	NA	NA
GNGT2	0.638441	0.380715	1.94807	0.0920294	0.428488	-4.14481	NA	Energy
DCLK2	-0.638111	0.0173662	-1.94515	0.0684199	0.373075	-4.24281	NA	NA
FOXA1	-0.637483	0.423421	-0.635495	0.538022	0.833685	-5.2129	NA	NA
CDK20	-0.637454	-0.0663492	-0.940654	0.377909	0.747714	-4.98706	NA	NA
CRISPLD1	0.637094	-0.394447	0.927789	0.370336	0.744067	-5.44199	NA	NA
IGLC7	0.636998	-0.28933	1.99394	0.0544592	0.336752	-4.40962	NA	NA
CAMP	0.636956	-0.961578	1.37607	0.178049	0.566159	-5.3577	NA	NA
SLC4A10	-0.636901	-0.0877796	-1.49826	0.177331	0.564951	-4.51267	NA	NA
TCIM	0.635868	-0.135601	1.52328	0.155736	0.533304	-4.49113	NA	NA
SCNM1	0.635571	-0.0742579	2.71825	0.0113102	0.148269	-2.93893	NA	NA
TAF4B	-0.63533	0.353661	-2.4623	0.0429952	0.298979	-3.5397	NA	NA
IL4I1	0.635203	0.0297451	3.03181	0.00469979	0.09201	-2.25883	Metabolic genes	Amino acid
ZNF467	-0.634682	0.0613245	-1.07839	0.303799	0.696326	-4.91051	NA	NA
UNC79	0.634635	-0.994469	0.7165	0.496667	0.813752	-5.13449	NA	NA
FKTN	-0.633587	-0.12546	-2.13739	0.055708	0.340998	-3.79238	NA	NA
PTPRCAP	0.633564	-0.0774565	3.42232	0.00167113	0.053321	-1.31692	Immune-related genes	NA
ICAM1	0.633285	0.0878506	3.67694	0.000831442	0.0352397	-0.674957	Immune-related genes	NA
MNDA	0.632798	-0.0288118	3.68894	0.0008042	0.0344087	-0.644225	Immune-related genes	NA
CRP	0.632691	-0.879125	1.30945	0.199407	0.592692	-5.44187	NA	NA
TBC1D30	-0.632522	-0.0667605	-3.36458	0.00366246	0.0816435	-1.76128	NA	NA
NCF2	0.631822	0.021358	4.36845	0.000116539	0.00936814	1.14821	Immune-related genes	NA
ATP1A4	0.631387	0.0451171	0.412921	0.691902	0.90476	-5.46399	NA	NA
FAM20A	0.63136	0.316784	2.13496	0.0475541	0.315373	-3.94252	NA	NA
TRIM40	-0.630893	-0.575646	-0.969585	0.364253	0.741754	-5.16423	NA	NA
CAV2	-0.630778	-0.0909952	-2.13545	0.0419247	0.295002	-4.10803	NA	NA
GCSAML	-0.630215	0.527979	-2.57184	0.0366046	0.27469	-3.41166	NA	NA
LBR	0.629286	0.0293941	4.65055	5.12503e-05	0.00617974	1.91478	Metabolic genes	Lipid
ST13	-0.629096	-0.050651	-2.38111	0.0231734	0.218961	-3.67831	NA	NA
IGHV4-34	0.628777	0.192922	1.19628	0.284532	0.679394	-4.82987	NA	NA
TMC4	-0.628611	0.0527458	-3.60598	0.00101168	0.0388946	-0.855785	NA	NA
LGALS12	-0.628178	0.0251461	-2.36536	0.0636318	0.359913	-3.74638	NA	NA
FERMT3	0.627917	-0.248496	3.31971	0.00220302	0.061077	-1.56982	NA	NA
TMCO3	-0.627876	-0.00643163	-3.5862	0.00121152	0.0429948	-0.945734	NA	NA
KIFC3	-0.627537	0.0322672	-2.49308	0.0268545	0.235019	-3.30582	NA	NA
CUEDC1	-0.62746	0.104351	-3.27884	0.00270586	0.0685251	-1.6762	NA	NA
UBASH3A	0.627442	-0.12794	1.79225	0.090837	0.425738	-4.52122	NA	NA
IRF5	0.627333	-0.0483376	3.07584	0.00475881	0.092288	-2.18839	Immune-related genes	NA
TAPBP	0.626753	-0.136038	2.26336	0.0318406	0.255375	-3.87231	NA	NA
CDC42SE2	0.626183	0.332288	2.64848	0.0143372	0.170552	-3.12199	NA	NA
PTGER3	0.626107	-0.0729857	0.802942	0.448161	0.789263	-5.08136	NA	NA
OAS2	0.625834	-0.134275	3.05124	0.00446941	0.0896502	-2.21336	Immune-related genes	NA
GLB1L	-0.625695	0.1849	-1.34866	0.219055	0.615408	-4.65134	NA	Lipid
STUM	0.625517	0.0461051	1.61695	0.149508	0.522534	-4.39866	NA	NA
SIAE	-0.623857	0.00422457	-4.49984	7.95697e-05	0.00750298	1.50408	NA	NA
PPL	-0.623765	-0.0359082	-3.36557	0.00194782	0.0575719	-1.45724	NA	NA
PTP4A1	-0.623755	-0.308829	-2.10341	0.0505623	0.324878	-3.99354	NA	NA
IFT172	-0.623333	-0.0682883	-2.63758	0.0146939	0.174014	-3.14376	NA	NA
ZBTB38	0.623102	0.117096	2.48057	0.0254011	0.22861	-3.33707	NA	NA
H1-0	-0.622883	-0.00286505	-2.72442	0.010212	0.141277	-2.95583	NA	NA
ANKRD44	0.622339	-0.00597542	5.29481	7.685e-06	0.00169886	3.6894	NA	NA
CCDC38	-0.622318	-0.293333	-1.58074	0.157537	0.536122	-4.56316	NA	NA
EPPK1	-0.622173	-0.029031	-3.02347	0.00480206	0.0926449	-2.2783	NA	NA
C1orf226	-0.621839	-0.0398632	-2.98024	0.00536692	0.0980178	-2.37875	NA	NA
AVPI1	-0.621833	0.159032	-1.57262	0.175832	0.562481	-4.48901	NA	NA
TRAV30	0.621619	0.340547	1.28003	0.240939	0.639915	-4.71263	NA	NA
ARHGEF5	-0.621304	-0.199332	-2.34792	0.0264372	0.233966	-3.71147	NA	NA
VTCN1	-0.620603	-0.508719	-1.96383	0.0580029	0.345575	-4.46237	NA	NA
H1-3	0.620393	0.0840614	2.66578	0.0117902	0.151522	-3.08368	NA	NA
DECR2	-0.620186	-0.0533289	-3.78671	0.00061235	0.0280071	-0.392523	Metabolic genes	Lipid
ZNF74	0.620152	-0.0249277	1.03399	0.335214	0.719013	-5.06756	NA	NA
HPN	-0.618976	0.214845	-2.03643	0.0558362	0.341289	-4.15177	NA	NA
PCMTD2	-0.618131	0.108002	-4.49583	8.05042e-05	0.00750298	1.49318	NA	NA
ARHGAP39	-0.618063	0.0583307	-1.40709	0.177349	0.564951	-4.79486	NA	NA
MYOZ1	-0.617773	-0.250852	-1.46197	0.171553	0.557581	-4.8425	NA	NA
SYTL2	-0.617437	-0.0872395	-3.7918	0.000603688	0.0280071	-0.379354	NA	NA
STK17B	0.617397	-0.0319293	5.10297	1.35464e-05	0.00235887	3.15894	NA	NA
PTPN21	-0.616699	-0.623411	-1.13856	0.292001	0.686368	-4.83339	NA	NA
STX11	0.616629	-0.109911	3.11257	0.00381059	0.0817234	-2.06884	NA	NA
PLEK	0.616586	-0.225791	2.69908	0.0108682	0.145425	-3.01129	NA	NA
INPP5D	0.61633	-0.0257154	5.43272	5.11131e-06	0.00129134	4.07106	Metabolic genes	Lipid
DOCK10	0.616257	0.0458974	5.25957	8.52893e-06	0.00181001	3.59189	Immune-related genes	NA
HPSE	0.616178	-0.307448	1.65904	0.106563	0.455431	-4.95972	NA	Carbohydrate
IL33	0.615553	-0.101284	1.83566	0.0793335	0.401818	-4.5675	NA	NA
NAIP	0.615395	-0.112596	3.86848	0.000486764	0.0249519	-0.180183	NA	NA
PIK3AP1	0.615393	0.094002	3.17702	0.0032181	0.0752143	-1.91533	Immune-related genes	NA
LAD1	0.614543	0.0701463	2.91699	0.00630703	0.106907	-2.52422	NA	NA
MAGEA10	-0.614302	-0.524248	-1.28003	0.24094	0.639915	-4.71263	NA	NA
GAPT	0.614064	-0.0449622	2.003	0.0848463	0.415653	-4.01348	NA	NA
GON4L	-0.613899	0.099659	-2.57975	0.0295351	0.246755	-3.30129	NA	NA
SKAP2	0.61361	0.0249142	5.36278	6.2858e-06	0.00151588	3.87749	Immune-related genes	NA
MBLAC1	-0.612965	-0.113137	-1.74125	0.141323	0.511997	-4.32967	NA	NA
PRR35	-0.612953	0.291818	-1.74958	0.123255	0.482257	-4.37392	NA	NA
HEPACAM2	-0.612003	0.0682426	-1.68425	0.13559	0.504291	-4.44789	NA	NA
IRX1	-0.61182	-0.529775	-1.45446	0.204806	0.600248	-4.59902	NA	NA
PDZRN4	0.611513	-0.603132	0.664151	0.527657	0.829812	-5.16421	NA	NA
ATF7IP2	0.610652	-0.200119	1.21226	0.26437	0.659874	-4.77149	NA	NA
EVPL	-0.610433	-0.0621594	-3.95403	0.000382295	0.0211278	0.0436454	NA	NA
CROT	-0.610373	-0.0773282	-3.37703	0.00188863	0.0567325	-1.429	Metabolic genes	Lipid
CTSC	0.61034	-0.0910741	3.65269	0.000889232	0.0364311	-0.73692	Immune-related genes	NA
NR2F1	-0.610233	0.00885883	-0.90915	0.382641	0.7504	-5.04161	NA	NA
TNFAIP8	0.61007	-0.12477	4.46151	8.8957e-05	0.00782733	1.40003	Metabolic genes	Lipid
WARS1	0.609771	-0.0593613	5.32043	7.12448e-06	0.00164343	3.76028	NA	NA
KRT81	0.609657	-0.115665	1.40814	0.217371	0.612221	-4.64156	NA	NA
DLG5	-0.609566	0.176942	-3.79215	0.000762588	0.0331632	-0.516869	NA	NA
ST6GAL1	0.608808	-0.0365323	3.14801	0.00347303	0.0789182	-1.98462	NA	NA
MYLPF	0.608401	-0.194615	1.02411	0.321946	0.709235	-5.38685	NA	NA
EFCAB7	-0.607917	0.272076	-1.03044	0.324796	0.710161	-5.32043	NA	NA
ZNF613	0.607654	0.254607	1.0754	0.3307	0.71498	-4.9311	NA	NA
OASL	0.607231	-0.109916	3.20648	0.00297744	0.0730648	-1.8446	Immune-related genes	NA
HDGFL3	-0.607088	-0.047743	-2.95213	0.00576709	0.102332	-2.44361	NA	NA
SAG	0.607019	-0.105992	2.27093	0.0307363	0.251072	-3.82991	NA	NA
HSP90AA1	-0.606544	-0.0527829	-2.10398	0.0430658	0.299203	-4.21159	NA	NA
CASP10	0.606524	-2.91927e-06	4.20918	0.000184543	0.0127155	0.720158	NA	NA
ABCA3	-0.605946	-0.190961	-1.39276	0.178218	0.566349	-5.09977	NA	NA
KLB	0.605377	0.0370106	1.85019	0.079845	0.402296	-4.48489	NA	NA
GZMH	0.605144	0.0963064	3.4505	0.00238762	0.064302	-1.44726	Immune-related genes	NA
RGS19	0.604973	0.00177557	3.18741	0.00360475	0.0808668	-1.93694	NA	NA
FCER1G	0.604438	0.0407119	3.29833	0.0023327	0.0629829	-1.62208	Immune-related genes	NA
ARR3	0.604333	-0.0454038	1.37048	0.190608	0.581423	-4.94321	NA	NA
ARPC4	-0.604103	-0.205032	-1.58161	0.123257	0.482257	-5.07496	NA	NA
MLH3	-0.603866	0.244438	-1.20968	0.242891	0.641572	-5.13678	NA	NA
TSTD1	-0.603831	-0.0789447	-4.09677	0.000254701	0.0159919	0.420573	NA	NA
MUC6	-0.603608	-0.0217937	-1.39391	0.177873	0.565941	-5.17987	NA	NA
DDAH1	-0.603318	-0.053036	-3.54333	0.00120181	0.0427934	-1.01426	NA	NA
AXDND1	-0.60331	-0.301619	-0.873332	0.401033	0.763115	-5.067	NA	NA
AMIGO2	-0.602955	-0.0190402	-2.24076	0.0349612	0.267657	-3.84649	NA	NA
ADGRE5	0.602862	-0.0805705	4.73219	4.03495e-05	0.00522133	2.13821	NA	NA
MLKL	0.601729	-0.0626605	4.5931	6.0623e-05	0.00660809	1.75793	NA	NA
MTMR11	0.601695	0.302384	2.13881	0.0609134	0.354067	-3.87186	NA	NA
SLF2	-0.601603	-0.109965	-1.34684	0.204961	0.600248	-4.99214	NA	NA
MMP9	0.601127	-0.254707	2.06188	0.0471496	0.313963	-4.28831	NA	NA
YIPF1	-0.6008	-0.0128785	-2.4609	0.0217639	0.212768	-3.35208	NA	NA
FAT3	-0.600689	0.216517	-1.91614	0.0964738	0.438578	-4.10127	NA	NA
DOK2	0.600677	0.00979404	4.01963	0.000317349	0.0187077	0.216363	Immune-related genes	NA
ZNF131	0.600453	0.212717	1.40177	0.188398	0.580596	-4.615	NA	NA
GGNBP2	-0.600441	0.0165103	-2.02876	0.0672369	0.369281	-4.05797	NA	NA
VAV1	0.600427	-0.00100838	4.97055	2.00199e-05	0.00317062	2.7935	Immune-related genes	NA
ASB13	-0.599479	0.0157278	-1.83333	0.0796895	0.402276	-4.42793	NA	NA
C16orf89	-0.599458	-0.579011	-1.33938	0.191586	0.582736	-5.33456	NA	NA
AP1M2	-0.599382	-0.0806891	-3.68443	0.000814326	0.0347021	-0.655769	NA	NA
APOBEC3A	0.599175	0.104547	3.01275	0.00660977	0.109417	-2.38088	Immune-related genes	NA
WLS	-0.598022	0.0818825	-2.67027	0.0136489	0.166088	-3.03044	NA	NA
RASGRP2	0.597904	-0.147752	2.73211	0.0109453	0.146023	-2.93566	NA	NA
SLC16A1	0.597005	0.0542076	2.55947	0.0152409	0.176725	-3.31093	NA	TCA_cycle
CCDC71L	0.595103	0.158343	2.64805	0.0168689	0.187775	-3.11828	NA	NA
HK3	0.594795	-0.0563508	3.11289	0.00380735	0.0817234	-2.06807	Metabolic genes	Carbohydrate
IGLV1-40	0.594745	-0.358979	1.88162	0.0737779	0.389085	-4.44909	NA	NA
CCDC30	-0.594416	-0.361369	-1.47857	0.157472	0.53607	-4.99102	NA	NA
NEXN	-0.594158	0.0238984	-2.32856	0.0261424	0.233292	-3.78308	NA	NA
PBLD	-0.593826	-0.0230227	-3.54671	0.00119072	0.0426848	-1.00574	NA	NA
FBXO40	-0.593817	-0.687825	-1.02827	0.325771	0.710942	-5.32245	NA	NA
AGBL2	0.593257	0.643778	1.2342	0.256582	0.654134	-4.92459	NA	NA
SC5D	-0.593186	-0.0486424	-1.3904	0.206614	0.601681	-4.6133	NA	NA
DNMT3B	-0.592996	0.455739	-1.03871	0.333159	0.717068	-5.1054	NA	NA
BEND3	0.592921	0.0503838	2.71071	0.0130715	0.161586	-2.96565	NA	NA
C1orf21	-0.592467	0.126855	-2.47056	0.0188165	0.198867	-3.49631	NA	NA
CRABP2	-0.59202	-0.401225	-2.47494	0.0186239	0.197641	-3.48728	NA	NA
ATP8A1	0.591691	-0.251213	2.07855	0.0616986	0.355229	-3.98801	NA	NA
TESK2	0.591648	-0.145673	1.10095	0.306989	0.697679	-4.86406	NA	NA
SDF2L1	0.5916	0.00537002	4.53469	7.18884e-05	0.0071963	1.59881	NA	NA
ABLIM2	-0.591004	0.167629	-1.74457	0.0990384	0.441553	-4.64267	NA	NA
MEIKIN	0.590483	-0.679598	0.587511	0.57514	0.856114	-5.38262	NA	NA
KCNAB2	0.590045	-0.093208	4.93064	2.25177e-05	0.0034792	2.68353	Immune-related genes	NA
MEX3A	0.589658	-0.0524261	1.61166	0.135162	0.503052	-4.67186	NA	NA
ITGAM	0.588621	-0.105336	3.57067	0.00111493	0.0410782	-0.945242	Immune-related genes	NA
TEDC1	-0.587116	0.0131642	-1.70725	0.13112	0.497611	-4.31011	NA	NA
VGLL1	0.586572	0.210878	2.2197	0.0764308	0.394459	-3.87924	NA	NA
LSP1	0.58632	0.0363884	3.3142	0.00223576	0.0614117	-1.58331	Immune-related genes	NA
VSIR	0.585267	0.0285896	2.62387	0.0141129	0.16902	-3.16119	NA	NA
CASP1	0.58498	0.000733072	4.85755	2.79222e-05	0.00389845	2.48235	Immune-related genes	NA
FREM2	0.58495	0.243337	1.43208	0.17018	0.555111	-4.96096	NA	NA
ACOX3	-0.584627	-0.14821	-3.81221	0.000570136	0.0274987	-0.326476	Metabolic genes	Lipid
PLEKHA8	0.584523	-0.364117	1.26189	0.229047	0.628991	-5.11348	NA	Lipid
GIMAP7	0.584494	-0.0673362	3.32192	0.00219005	0.0610695	-1.56443	Immune-related genes	NA
PARVG	0.584274	-0.0726094	4.22855	0.000174541	0.0124299	0.772009	NA	NA
MFSD3	-0.584182	0.106206	-1.54164	0.166653	0.55007	-4.47136	NA	NA
RCSD1	0.584052	-0.0318898	2.91326	0.00636709	0.107159	-2.53274	Immune-related genes	NA
MORC1	-0.583348	-0.447898	-0.591745	0.572453	0.854831	-5.20212	NA	NA
ALKBH1	-0.583271	0.016426	-2.0472	0.053312	0.33159	-4.13845	NA	NA
RFX7	0.582801	0.182803	2.30699	0.0413821	0.292347	-3.58599	NA	NA
HYDIN	-0.582741	-0.273597	-0.766691	0.453739	0.791744	-5.62439	NA	NA
GPATCH2	-0.582378	0.00206944	-1.14484	0.289556	0.684564	-4.82821	NA	NA
MYEF2	-0.581707	-0.0737573	-3.17901	0.00320128	0.0751521	-1.91056	NA	NA
KBTBD8	0.581651	-0.0369648	2.1224	0.0710879	0.380273	-3.89249	NA	NA
LAMB3	0.581205	-0.12809	2.21598	0.0336861	0.261797	-4.00186	NA	NA
PER2	0.581172	-0.0279556	1.74299	0.124449	0.484953	-4.27472	NA	NA
RIN2	-0.580659	0.227627	-3.2278	0.0037132	0.0817234	-1.8723	NA	NA
KRT5	0.58063	-0.40495	2.20543	0.0344841	0.265217	-4.02195	NA	NA
GP5	-0.580587	-0.355814	-1.16542	0.252188	0.649954	-5.61094	NA	NA
RGS18	0.580391	-0.0979637	1.14494	0.27639	0.67133	-5.19298	NA	NA
SPDEF	-0.580299	-0.110683	-0.972388	0.340944	0.723603	-5.49773	NA	NA
PIAS3	-0.579939	-0.0768742	-2.44996	0.0321246	0.255912	-3.45	NA	NA
SLITRK6	-0.579236	0.177966	-2.07227	0.0585785	0.347249	-3.99187	NA	NA
ZDHHC6	-0.578392	0.127342	-1.62961	0.146791	0.520562	-4.38632	NA	NA
ETS1	0.577939	-0.0892979	3.86402	0.000894541	0.0365076	-0.559814	NA	NA
CCND1	-0.577628	-0.000554964	-1.76694	0.100569	0.445009	-4.42563	NA	NA
GSKIP	-0.576661	-0.171021	-3.07952	0.00528656	0.0977444	-2.18887	NA	NA
NCF4	0.575823	-0.0612555	4.21408	0.00018196	0.0126195	0.733273	Immune-related genes	NA
VCAN	-0.575502	-0.181497	-2.49911	0.0175926	0.1912	-3.43727	NA	Carbohydrate
DEGS2	0.575445	-0.236293	1.20009	0.268776	0.663103	-4.78186	NA	Lipid
MERTK	0.575252	0.0182327	2.76606	0.00921333	0.13336	-2.86402	Immune-related genes	NA
SIGLEC7	0.575064	0.113044	2.18776	0.0428863	0.298979	-3.92663	NA	NA
IFI44L	0.57504	-0.136528	1.78339	0.0857401	0.41657	-4.7051	NA	NA
PLXNA4	0.574937	-0.223833	1.09856	0.284356	0.679394	-5.43453	NA	NA
IQSEC2	-0.574888	-0.132697	-2.03248	0.0579652	0.345575	-4.18158	NA	NA
RPS27AP5	-0.574864	0.145289	-2.92669	0.0061535	0.105769	-2.50203	NA	NA
CRAT	-0.574704	-0.180385	-2.90086	0.00657062	0.109371	-2.56105	Metabolic genes	Lipid
SPA17	-0.57377	0.0999303	-1.94184	0.0626309	0.358069	-4.44624	NA	NA
GLS	0.573587	-0.00693783	3.27058	0.00251189	0.0654936	-1.68963	Metabolic genes	Amino acid
PWWP4	0.572905	-0.324017	1.68847	0.104795	0.451729	-4.82004	NA	NA
CDCA7L	0.572736	-0.185313	0.918388	0.388679	0.754902	-5.00306	NA	NA
ARSL	0.572297	0.245885	1.95717	0.0907994	0.425738	-4.13419	NA	NA
LLGL2	-0.572022	-0.0813887	-4.08216	0.00026555	0.0164781	0.381821	NA	NA
CD72	0.57202	-0.0704989	1.75096	0.0979023	0.440391	-4.46099	NA	NA
SKAP1	0.571875	-0.0979958	2.10012	0.0479359	0.315931	-4.08955	NA	NA
PTPN6	0.571799	-0.0128826	5.82872	1.58581e-06	0.000657811	5.16593	Immune-related genes	NA
PKP1	0.571676	-0.332203	2.02283	0.0512381	0.326539	-4.35842	NA	NA
BBOX1	0.571584	-0.138623	1.62562	0.12235	0.480934	-4.79343	NA	Amino acid
ARRB2	0.571171	-0.0905658	4.1769	0.000202474	0.0136844	0.633895	Immune-related genes	NA
MYO1G	0.571165	-0.0716622	3.94395	0.000393356	0.0212954	0.0172048	NA	NA
CD226	0.57097	-0.184709	1.12084	0.286085	0.681767	-5.16432	NA	NA
SAMHD1	0.570307	-0.0487208	5.01427	1.75989e-05	0.00287295	2.91408	Immune-related genes	NA
MYO5C	-0.569933	0.0515676	-2.90989	0.00686785	0.11109	-2.51428	NA	NA
WDFY4	0.569655	0.0372171	3.86682	0.000626762	0.0285432	-0.322585	NA	NA
MINDY1	-0.569086	-0.0805412	-3.88463	0.000465112	0.0245538	-0.138051	NA	NA
SH3KBP1	0.56895	0.0532637	4.55355	6.80423e-05	0.00700968	1.65014	Metabolic genes	Lipid
PATZ1	-0.568292	-0.194256	-1.45891	0.187551	0.579833	-4.69508	NA	NA
FAH	-0.567339	-0.0891438	-3.24865	0.00266272	0.0678465	-1.74281	Metabolic genes	Amino acid
KANK3	-0.566809	0.10965	-2.68017	0.0113834	0.148288	-3.05248	NA	NA
PLEKHA6	-0.566766	0.02049	-3.72485	0.000727784	0.0317799	-0.552075	Metabolic genes	Lipid
MYO18B	0.566585	-0.316989	0.818577	0.439748	0.785016	-5.07123	NA	NA
SLC25A29	0.565991	-0.300756	0.604682	0.564289	0.850178	-5.19562	NA	NA
PLIN5	-0.565901	0.255584	-0.697985	0.507491	0.818629	-5.14522	NA	NA
SYTL4	-0.565874	0.00434236	-3.53218	0.00123906	0.0433917	-1.04233	NA	NA
RALGPS2	-0.565828	-0.101094	-2.75848	0.0102817	0.141762	-2.87996	NA	NA
DSG3	0.565571	-0.498023	1.65532	0.107321	0.455875	-4.96537	NA	NA
ANKRD11	0.564964	0.274	0.935652	0.369418	0.744067	-5.33309	NA	NA
BIN2	0.564925	-0.0343637	3.02727	0.0047552	0.092288	-2.26943	Immune-related genes	NA
ITGA2B	0.564258	-0.669351	1.3465	0.1873	0.579635	-5.39552	NA	NA
DENND5A	0.563855	-0.13523	2.40849	0.0345798	0.265504	-3.546	NA	NA
TRAF1	0.563657	-0.0546319	3.98172	0.00035343	0.0202021	0.11645	Immune-related genes	NA
TRMT12	-0.563218	-0.0221451	-1.06322	0.322652	0.709235	-4.89418	NA	NA
PHLDB2	-0.562902	0.0781745	-2.9808	0.00535917	0.0980178	-2.37745	NA	NA
KIAA1328	-0.562463	0.440922	-1.12031	0.299198	0.691531	-4.84836	NA	NA
SYCE1	-0.562356	-0.690397	-0.732378	0.487507	0.810875	-5.34222	NA	NA
ELMO1	0.562311	0.0304865	5.93293	1.16617e-06	0.000538011	5.45327	Immune-related genes	NA
SLC39A6	-0.562288	0.0468512	-2.87692	0.0069808	0.112232	-2.61547	NA	NA
MTMR4	0.562134	-0.268161	0.954028	0.371548	0.744738	-4.97731	NA	Lipid
ZNF391	0.562107	-0.258684	1.3384	0.222214	0.620201	-4.82068	NA	NA
APOL2	0.562034	-0.00135414	2.98454	0.00530795	0.0977696	-2.36878	Immune-related genes	NA
EPN3	-0.561734	-0.0430804	-2.86399	0.00798639	0.122459	-2.62966	NA	NA
CLSTN1	-0.56153	-0.102988	-3.66544	0.000858377	0.0358592	-0.704359	NA	NA
CD244	-0.561469	-0.268071	-1.00441	0.360695	0.739295	-4.98781	NA	NA
FBN2	0.561291	0.0718872	2.60553	0.013645	0.166088	-3.21321	NA	NA
LUC7L	-0.561023	0.228818	-1.10265	0.281551	0.676066	-5.37242	NA	NA
HEPACAM	-0.560571	-0.314568	-1.0931	0.289538	0.684564	-5.43787	NA	NA
DDHD1	-0.560417	-0.131602	-1.68689	0.101038	0.445842	-4.91715	NA	Lipid
U2AF1L4	0.560019	-0.435233	1.43089	0.195148	0.586815	-4.5759	NA	NA
TBRG1	0.559903	0.184586	1.98307	0.0873858	0.420903	-4.03364	NA	NA
SEPTIN3	0.559265	-0.0577268	2.79368	0.00860186	0.127025	-2.80264	NA	NA
TAP2	0.559209	-0.231713	1.96229	0.0600852	0.352051	-4.41163	NA	NA
SSH3	-0.558992	-0.0544224	-3.92063	0.000420182	0.0225179	-0.0439407	NA	NA
FGL1	0.558907	-0.425756	1.37024	0.183801	0.574216	-5.25845	NA	NA
TPM1	-0.558828	-0.051732	-1.593	0.120675	0.47818	-5.0583	NA	NA
KRT36	-0.558808	-0.306853	-1.33666	0.19888	0.592119	-5.13196	NA	NA
DDX58	0.558377	-0.00697825	3.11552	0.00378133	0.0817234	-2.06184	Immune-related genes	NA
CHST1	-0.558359	-0.0248202	-0.983752	0.357704	0.736152	-4.9553	NA	Carbohydrate
SLFN11	0.558145	-0.0488882	3.34186	0.00207601	0.059698	-1.51554	NA	NA
L1TD1	0.558126	-0.555396	1.07021	0.299428	0.691633	-5.46087	NA	NA
ITGBL1	-0.5574	0.195463	-1.55419	0.131754	0.498946	-5.01451	NA	NA
PTF1A	-0.556711	0.401214	-0.360091	0.729298	0.918402	-5.29643	NA	NA
PLA2G4C	0.556455	0.118542	1.383	0.193926	0.58592	-4.8866	NA	Lipid
MYH10	-0.555978	-0.0238143	-1.83189	0.0759879	0.393321	-4.686	NA	NA
VAMP5	0.555948	0.123319	3.79735	0.000594379	0.0277839	-0.364984	Immune-related genes	NA
FRS2	-0.555424	-0.0410157	-2.13478	0.0522841	0.329055	-3.89905	NA	NA
GRIN2A	0.555127	-0.159096	1.15517	0.272349	0.66722	-4.84537	NA	NA
HVCN1	0.55496	0.0480145	3.86056	0.000497731	0.0250305	-0.200809	Immune-related genes	NA
ZNF770	-0.554555	-0.252131	-1.10543	0.292424	0.686526	-5.17929	NA	NA
IGLV2-8	0.554327	-0.157958	1.9744	0.0567359	0.343664	-4.44391	NA	NA
CELF2	0.554315	0.0884633	4.55928	6.69132e-05	0.00699175	1.66576	Immune-related genes	NA
NTAQ1	-0.554277	0.259753	-0.86793	0.403858	0.765277	-5.07076	NA	NA
SPCS3	0.553777	-0.0121375	4.61391	5.70464e-05	0.00650881	1.81471	NA	NA
OSBPL8	-0.553647	0.0644671	-2.82751	0.0079046	0.122268	-2.72696	Metabolic genes	Lipid
C4B	-0.553332	-0.455605	-0.727188	0.474427	0.803198	-5.69392	NA	NA
PPP1R9A	-0.553315	0.158152	-2.3302	0.0289012	0.243583	-3.64317	NA	NA
URM1	0.553167	-0.25796	1.35148	0.192357	0.582838	-5.17765	NA	NA
CELSR2	-0.552881	-0.0919785	-2.98154	0.006002	0.104921	-2.39772	NA	NA
IGLV3-16	0.552576	-2.40028	1.17269	0.254008	0.65261	-5.3566	NA	NA
GCA	0.551432	-0.123306	2.91562	0.00632913	0.10694	-2.52736	Immune-related genes	NA
GSTZ1	-0.551314	-0.069714	-3.84512	0.000519824	0.0256551	-0.241006	Metabolic genes	Amino acid
IGLV5-52	-0.5513	0.109098	-1.43408	0.210247	0.6054	-4.61779	NA	NA
IGLV5-45	0.551086	-0.204897	0.8402	0.428298	0.780743	-5.26618	NA	NA
EFHD1	-0.550846	-0.0840868	-2.6428	0.0124684	0.156016	-3.13332	NA	NA
MPEG1	0.550736	-0.116033	2.07807	0.047312	0.313963	-4.17974	NA	NA
TRIM22	0.550049	0.0259256	4.65792	5.01575e-05	0.00611748	1.93491	Immune-related genes	NA
SPIDR	-0.549569	0.115881	-2.07278	0.0506491	0.324932	-4.13594	NA	NA
CRAMP1	-0.549196	0.0327723	-1.25164	0.25053	0.648111	-4.7375	NA	NA
CMTM4	-0.548768	0.0472235	-1.75487	0.0925566	0.429707	-4.65726	NA	NA
DRP2	0.548289	-1.06528	0.464023	0.656583	0.89058	-5.25938	NA	NA
ZNF425	-0.548115	-0.764418	-0.986441	0.341829	0.724512	-5.39037	NA	NA
CD14	0.547988	-0.0509019	2.91796	0.00629165	0.106907	-2.52202	Immune-related genes	NA
PHLDA1	-0.547648	0.348775	-1.43912	0.208887	0.603788	-4.61315	NA	NA
PI15	-0.547475	-0.119827	-1.19388	0.242883	0.641572	-5.47151	NA	NA
ARHGAP45	0.546994	-0.0533119	5.27612	8.12171e-06	0.00175877	3.63767	NA	NA
FOLR2	0.546745	-0.20625	1.92398	0.0629996	0.358631	-4.53121	NA	Vitamin cofactor
FCGR2A	0.546715	0.0887209	2.69169	0.0120411	0.152591	-3.02048	NA	NA
ACSL5	0.546653	0.0088357	3.62293	0.000965472	0.0382262	-0.812726	Metabolic genes	Lipid
BHLHE40	-0.546626	0.371744	-0.804467	0.447335	0.789009	-5.08038	NA	NA
IL31RA	0.546411	0.36686	1.29199	0.236997	0.634606	-4.86755	NA	NA
IGLL1	0.546394	-0.401525	1.26326	0.220296	0.617095	-5.33873	NA	NA
IFT81	-0.545465	0.0620273	-2.93404	0.00603942	0.105402	-2.48518	NA	NA
FGD2	0.545132	0.157375	2.19152	0.0355632	0.270164	-4.04836	NA	NA
USB1	0.544907	-0.428285	0.744003	0.48087	0.80844	-5.11812	NA	NA
MYO5B	-0.544245	-0.0576604	-3.33668	0.00210508	0.0598586	-1.52826	NA	NA
MKI67	0.544115	0.0319147	2.32895	0.0261192	0.233292	-3.78231	NA	NA
TPRN	-0.544029	-0.0172665	-3.81621	0.000563772	0.0274412	-0.316094	NA	NA
CNTRL	0.543961	-0.25051	1.70115	0.112572	0.462315	-4.51414	NA	NA
DNAJB11	0.543873	0.111448	3.61634	0.000983194	0.0383086	-0.829481	NA	NA
SCRG1	-0.543243	0.131738	-1.52241	0.171312	0.557432	-4.62688	NA	NA
CDCA5	-0.542654	0.0315734	-1.55862	0.153263	0.530074	-4.58021	NA	NA
SLC46A1	0.541959	-0.0595593	1.36693	0.194702	0.586594	-4.93002	NA	Vitamin cofactor
PSMB9	0.541835	-0.0956284	6.1063	7.00045e-07	0.000412677	5.93008	Metabolic genes	Amino acid
ANLN	0.541257	-0.032485	2.26631	0.0301002	0.248053	-3.905	NA	NA
PDHA2	-0.541254	0.180557	-1.03147	0.336315	0.719605	-4.91898	NA	NA
ARHGAP4	0.540867	-0.0456966	3.95798	0.00037804	0.021002	0.0540234	NA	NA
BROX	-0.540664	0.00876245	-3.38838	0.00183172	0.0558518	-1.40099	NA	NA
IGKV2D-28	0.540566	-0.299487	1.94178	0.0607237	0.354067	-4.5006	NA	NA
PHF10	-0.540118	0.215538	-1.39588	0.180643	0.569802	-5.00557	NA	NA
ZDHHC22	-0.539965	-0.639049	-1.01468	0.343724	0.725671	-5.12618	NA	NA
CD83	0.539547	0.172737	1.22941	0.258266	0.655299	-4.92926	NA	NA
BICRAL	0.539169	0.0796774	3.91381	0.00111028	0.0410493	-0.690143	NA	NA
GBP4	0.539052	0.00352869	2.40984	0.0216833	0.212252	-3.62037	NA	NA
CCND3	0.538757	-0.16643	1.29024	0.237568	0.634913	-4.70362	NA	NA
ZMYND10	-0.538728	0.473423	-1.22525	0.245916	0.644459	-4.96032	NA	NA
ZBBX	0.538325	0.0488151	1.99212	0.0862229	0.417813	-4.02448	NA	NA
MX1	0.538311	-0.250502	2.40676	0.0218387	0.213134	-3.6266	NA	NA
TTLL4	0.538127	0.161438	0.553656	0.596884	0.865207	-5.40043	NA	NA
IGHV4-39	-0.537984	-0.163621	-1.27952	0.241111	0.639915	-4.84245	NA	NA
LRRC8B	0.53745	0.0823298	2.38605	0.0359837	0.272163	-3.5442	NA	NA
CYB5A	-0.537126	-0.0526422	-3.39866	0.00178157	0.0548679	-1.37556	Metabolic genes	Vitamin cofactor
PLXNB3	-0.53711	0.224452	-1.17235	0.265673	0.661008	-5.11315	NA	NA
IGKV1-27	0.536892	0.15322	1.99901	0.0617888	0.355554	-4.23513	NA	NA
NEBL	-0.536798	-0.0250721	-2.80693	0.00832222	0.125258	-2.77307	NA	NA
CPB1	0.536659	-1.49059	1.33195	0.191983	0.582736	-5.41386	NA	NA
RASSF2	0.536426	0.0937408	4.92904	2.26241e-05	0.0034792	2.67912	Immune-related genes	NA
RBM38	0.53635	-0.290594	1.00878	0.346358	0.728629	-4.9364	NA	NA
ZBTB6	-0.536311	-0.14383	-0.765908	0.477864	0.805755	-5.15972	NA	NA
SLC16A10	-0.536126	-0.282204	-0.651999	0.53502	0.832786	-5.39319	NA	NA
INAVA	0.535493	0.218426	1.52069	0.188039	0.580091	-4.53758	NA	NA
SFT2D2	0.535466	0.132152	2.4007	0.0248205	0.226091	-3.60482	NA	NA
LRIG1	-0.53537	-0.0935701	-2.37484	0.026251	0.233292	-3.51102	NA	NA
UBE2C	0.535289	0.066296	1.94137	0.0607753	0.354067	-4.50131	NA	NA
PANX2	-0.535216	-0.335898	-2.5108	0.0212144	0.211566	-3.28816	NA	NA
ALPL	0.535134	-0.189626	2.13092	0.0406203	0.289918	-4.16189	NA	NA
TRPM4	-0.534991	0.117434	-4.6656	4.90417e-05	0.00611748	1.95592	NA	NA
TCEAL4	-0.534327	-0.0351514	-2.20672	0.0343858	0.264973	-4.0195	NA	NA
NCKAP1L	0.53428	-0.0120702	3.94779	0.000389111	0.0212706	0.0272634	Immune-related genes	NA
FCF1	0.533982	-0.00292831	2.11704	0.0540038	0.334375	-3.97134	NA	NA
SPI1	0.533951	-0.0727101	2.64184	0.0145537	0.172933	-3.1145	NA	NA
CYP3A5	0.533879	-0.0954427	0.436885	0.67523	0.899884	-5.45439	NA	NA
RGS3	0.533566	0.175464	4.84548	8.56738e-05	0.00776995	1.56545	NA	NA
C1orf56	0.533314	0.516774	0.782264	0.459458	0.795839	-5.09451	NA	NA
PRND	-0.533222	-0.0204848	-1.34641	0.191252	0.58215	-5.22137	NA	NA
PIGN	-0.53304	0.15143	-3.58217	0.00108024	0.0407814	-0.916152	NA	NA
AKAP7	0.53267	-0.0971697	1.72983	0.11141	0.461244	-4.26772	NA	NA
PAFAH1B3	-0.532646	0.036918	-3.8726	0.000481147	0.0248733	-0.169436	NA	NA
MT2A	-0.532599	-0.0496878	-0.739992	0.469362	0.801867	-5.64346	NA	NA
SLFN5	0.532473	-0.0819919	4.36528	0.000117612	0.00938335	1.13967	Immune-related genes	NA
FGG	0.532277	-0.669089	1.17826	0.247103	0.645498	-5.59659	NA	NA
ZNF20	-0.53188	-0.191986	-1.57295	0.175757	0.562411	-4.4887	NA	NA
PFKFB4	-0.531497	0.179629	-2.12404	0.057017	0.34395	-3.92357	NA	Carbohydrate
SYT4	-0.531304	0.214586	-1.94596	0.0923158	0.429068	-4.14727	NA	NA
PSAT1	0.530502	-0.253459	2.19695	0.0351382	0.268238	-4.03805	NA	Amino acid
STUB1	-0.530427	-0.0042359	-2.81762	0.00810281	0.123179	-2.74915	NA	NA
AARSD1	-0.530325	-0.0166225	-0.899162	0.38771	0.753754	-5.2548	NA	NA
RRAGB	-0.530165	-0.544096	-0.695345	0.509046	0.818904	-5.14673	NA	NA
ZNF99	-0.530034	-1.0693	-0.707001	0.494182	0.812507	-5.58057	NA	NA
TPPP	-0.529972	-0.234581	-1.90996	0.0648435	0.362235	-4.55516	NA	NA
SH3RF1	-0.52983	0.0578545	-4.49965	0.000116215	0.00936814	1.22061	NA	NA
BBS2	-0.529784	-0.0170109	-3.47085	0.00340214	0.0780825	-1.6446	NA	NA
ARHGAP29	-0.52976	0.204445	-2.14744	0.0435472	0.301516	-4.00834	NA	NA
CBY3	0.529355	-0.0796116	1.04356	0.331061	0.71531	-4.9096	NA	NA
SLC27A2	-0.529307	-0.341788	-1.71706	0.0953218	0.435786	-4.87034	NA	Lipid
SEC14L2	-0.529139	-0.0613857	-2.28965	0.0285572	0.242135	-3.85957	NA	NA
ABITRAM	-0.529092	-0.0732599	-1.48959	0.195742	0.587207	-4.56652	NA	NA
SYN1	-0.529003	0.346054	-1.97038	0.0890423	0.422659	-4.11875	NA	NA
MEF2C	0.528904	0.209607	2.02631	0.0675206	0.370647	-4.06138	NA	NA
PRF1	0.528813	-0.43982	1.31992	0.204291	0.599316	-5.09626	NA	NA
SIGLEC1	0.528694	-0.0636246	3.08045	0.00414318	0.0857984	-2.14472	Immune-related genes	NA
SYAP1	-0.528619	0.0514767	-2.15738	0.038338	0.281306	-4.11259	NA	NA
LYSMD2	0.528179	0.07312	3.39699	0.00212173	0.0600364	-1.43549	NA	NA
SOX12	-0.527996	-1.10376	-0.790617	0.454871	0.79204	-5.08923	NA	NA
HLA-DRB3	0.52789	0.121918	1.40077	0.172642	0.557663	-5.22172	NA	NA
CDON	-0.527355	0.226824	-0.929236	0.383403	0.750607	-4.9953	NA	NA
IGLV3-27	0.527194	-0.14821	1.68824	0.100776	0.445558	-4.91507	NA	NA
N6AMT1	-0.526765	0.0980308	-3.87132	0.000482886	0.0248733	-0.172777	NA	NA
TKTL2	0.526388	0.0263892	1.75811	0.0900326	0.425022	-4.67002	NA	NA
SMIM22	-0.525793	-0.620979	-1.52632	0.136438	0.506155	-5.15437	NA	NA
TMEM26	-0.525676	-0.00450566	-1.04564	0.314684	0.703381	-5.33556	NA	NA
WDR76	0.52538	-0.595772	1.87046	0.119557	0.475138	-4.20696	NA	NA
PADI2	0.525076	-0.259356	1.79989	0.0810085	0.405698	-4.73836	NA	NA
INHBE	-0.524857	0.034797	-0.785723	0.457554	0.794487	-5.09233	NA	NA
CHD6	-0.523568	0.251971	-1.43909	0.177799	0.565941	-4.82197	NA	NA
PNPLA2	-0.523496	0.0129749	-2.10052	0.0451347	0.305631	-4.17074	NA	Lipid
XYLT1	-0.523243	-0.224299	-2.05759	0.0552386	0.339789	-4.06685	NA	Carbohydrate
ANTKMT	-0.523138	-0.00495771	-1.7795	0.0984097	0.440869	-4.40851	NA	NA
ACTN3	-0.523132	-0.207966	-1.14582	0.276038	0.671182	-5.13972	NA	NA
IGLV1-51	0.522606	-0.128373	2.22573	0.0329631	0.258625	-3.98322	NA	NA
ARHGAP30	0.522467	0.107443	2.78915	0.00869946	0.127853	-2.81273	Immune-related genes	NA
ZNF703	-0.522453	0.0632191	-1.98221	0.0558166	0.341289	-4.43024	NA	NA
KRT14	0.522182	-0.353517	2.08648	0.0447239	0.305187	-4.24363	NA	NA
C17orf113	0.522169	-0.0263759	0.915268	0.390206	0.755731	-5.00528	NA	NA
CDC42BPA	-0.521898	0.109014	-2.75796	0.00995132	0.1394	-2.84441	NA	NA
HSPB1	-0.521869	-0.100135	-2.39639	0.0223699	0.214951	-3.64756	NA	NA
IGHV1-24	-0.521816	0.0348241	-1.32106	0.242978	0.641572	-4.72035	NA	NA
EFHD2	0.521708	-0.0238139	4.49813	7.99683e-05	0.00750298	1.49941	Immune-related genes	NA
BIRC3	0.521626	-0.555594	0.871284	0.412212	0.769969	-5.03597	NA	NA
USP20	0.521552	0.123025	2.09863	0.0595889	0.350887	-3.90192	NA	NA
RYBP	-0.521438	0.385326	-1.42403	0.165864	0.549065	-5.14714	NA	NA
KIF6	-0.521097	-0.120406	-1.66044	0.120615	0.47818	-4.62568	NA	NA
DOCK8	0.52093	0.00802591	4.29666	0.000143431	0.0108883	0.954773	NA	NA
LIMCH1	-0.520233	0.0606782	-3.84667	0.000517571	0.0256551	-0.236986	NA	NA
GMNN	-0.519926	-0.0943228	-0.957539	0.369892	0.744067	-5.17419	NA	NA
CENPU	-0.519456	0.260493	-1.77497	0.118755	0.473309	-4.24291	NA	NA
CIB1	-0.519101	-0.119748	-2.63783	0.0126195	0.157351	-3.144	NA	NA
WDR35	0.518989	-0.00232753	1.65904	0.120903	0.478336	-4.62756	NA	NA
AC069544.1	0.518973	0.244929	2.46227	0.042997	0.298979	-3.53973	NA	NA
KRT17	0.518536	-0.184212	1.83118	0.0760971	0.393694	-4.68717	NA	NA
RMND1	-0.517816	-0.409126	-2.54949	0.0156088	0.179247	-3.33197	NA	NA
UPP1	0.517809	0.0353067	2.885	0.00683969	0.11109	-2.59712	Metabolic genes	Nucleotide
GALE	-0.517764	-0.139594	-3.18723	0.00313264	0.0745302	-1.89084	Metabolic genes	Carbohydrate
BTBD16	-0.517599	-0.445284	-1.38972	0.179126	0.568053	-5.15107	NA	NA
HACD3	-0.517408	-0.174137	-4.16702	0.000208295	0.0139887	0.607538	NA	NA
CCDC61	-0.517402	0.324866	-1.65959	0.12079	0.47818	-4.56901	NA	NA
XPR1	-0.517286	-0.144787	-1.5568	0.137866	0.50741	-4.80067	NA	NA
LETM1	-0.516479	-0.00117332	-1.90313	0.0657591	0.36523	-4.56678	NA	NA
ADH4	-0.514954	-0.0997729	-0.736573	0.474398	0.803198	-5.51721	NA	NA
SYTL1	-0.513803	-0.0049563	-3.00355	0.00505494	0.0956113	-2.32468	NA	NA
MSI2	-0.513664	-0.0046891	-2.49805	0.0176364	0.1912	-3.43946	NA	NA
TAF5L	0.513552	0.158369	2.67611	0.0189704	0.199869	-3.0842	NA	NA
SFR1	-0.512342	0.148642	-1.48493	0.180733	0.569802	-4.52527	NA	NA
STEAP2	-0.511293	0.0159974	-1.65798	0.115584	0.467581	-4.66348	NA	NA
MAL2	-0.511261	-0.0157323	-2.94544	0.00586639	0.10294	-2.459	NA	NA
ACOT1	-0.511194	0.0769302	-3.2882	0.00239662	0.0643812	-1.64676	Metabolic genes	Lipid
PPP2R3C	0.510992	-0.22366	1.08754	0.312486	0.702179	-4.87485	NA	NA
ALDH4A1	-0.510947	-0.0479198	-3.18964	0.00311284	0.0745294	-1.88507	Metabolic genes	Amino acid
RAP2B	0.510898	0.0208376	4.04052	0.000299029	0.0178258	0.271556	NA	NA
HLA-G	0.510495	0.0188153	2.56168	0.0151607	0.176393	-3.30628	NA	NA
LILRB1	0.510423	-0.00976255	1.56528	0.151704	0.5264	-4.57261	NA	NA
C9orf24	0.510115	-0.1737	1.08269	0.298518	0.69117	-5.11511	NA	NA
GRB7	-0.509546	-0.0892355	-2.47224	0.0187425	0.198282	-3.49285	NA	NA
CLIP4	0.509221	-0.44688	0.869411	0.39442	0.758323	-5.64636	NA	NA
TUBB2B	0.508983	-0.347314	1.24292	0.222638	0.621058	-5.52219	NA	NA
MAPK11	-0.508619	-0.182538	-1.46501	0.161097	0.542666	-5.00854	NA	NA
EGR4	0.508582	0.243307	0.989678	0.367195	0.742649	-4.9993	NA	NA
FAM83B	0.50855	-0.00284974	2.02237	0.0531213	0.331167	-4.30838	NA	NA
IGHV6-1	0.508242	-0.476608	1.93426	0.0616763	0.355229	-4.51356	NA	NA
ICA1	-0.507689	-0.0296024	-3.56516	0.00113194	0.0414174	-0.959175	Immune-related genes	NA
CTSL	0.507663	0.0665452	2.85549	0.00736837	0.116175	-2.66397	Immune-related genes	NA
IRX5	-0.507621	0.0379577	-1.34214	0.190699	0.581423	-5.29604	NA	NA
FBP1	-0.507418	-0.0501129	-3.26326	0.00256128	0.0662872	-1.7074	Metabolic genes	Carbohydrate
ERMP1	-0.507169	0.0170925	-3.41428	0.00170793	0.0539369	-1.33689	NA	NA
SEPTIN11	-0.506714	-0.0438641	-2.6783	0.0114355	0.148703	-3.05654	NA	NA
MX2	0.506157	0.0325639	3.77476	0.000633174	0.0285898	-0.423434	Immune-related genes	NA
KITLG	-0.506004	-0.193056	-1.75209	0.0930424	0.430811	-4.66148	NA	NA
DPEP1	0.50581	-0.314624	1.5571	0.131064	0.497573	-5.04445	NA	Lipid
ZWINT	0.505786	-0.252096	2.35514	0.0380081	0.280105	-3.62624	NA	NA
VPS37C	-0.505524	-0.0427872	-2.66363	0.0118522	0.151522	-3.08834	NA	NA
IFIT3	0.505202	-0.0315021	2.05697	0.0476472	0.315618	-4.29718	NA	NA
LAMC2	0.505092	-0.0964591	2.01076	0.0525628	0.329636	-4.37988	NA	NA
ETV6	0.505075	0.035476	2.54535	0.0157638	0.179859	-3.34068	NA	NA
SLC6A1	0.504641	-0.399978	0.972273	0.351683	0.732765	-4.99481	NA	NA
RASSF4	0.504363	0.239501	1.80478	0.098358	0.440869	-4.41748	NA	NA
EZR	-0.503951	0.0215275	-1.82084	0.07769	0.39716	-4.70415	NA	NA
CD180	0.503933	-0.181607	3.04493	0.00513644	0.0964651	-2.20679	Immune-related genes	NA
NQO1	-0.503528	-0.132509	-1.83337	0.0757633	0.392733	-4.68357	NA	Amino acid
ARHGAP15	0.503256	0.0492699	3.74702	0.000684173	0.030249	-0.49501	Immune-related genes	NA
HMGCS2	-0.502801	-1.13108	-1.13987	0.262528	0.657932	-5.63904	NA	Lipid
SLC43A3	0.50276	0.0878292	2.39735	0.0250019	0.226702	-3.55837	NA	NA
PIH1D2	-0.502631	0.345745	-0.99618	0.352035	0.732765	-4.94596	NA	NA
SLC36A4	0.502117	0.157773	0.978639	0.360057	0.738573	-4.95912	NA	NA
MSMO1	-0.501938	-0.477192	-1.77421	0.0938673	0.432867	-4.49854	NA	NA
ZNF264	-0.501891	-0.0984511	-1.86093	0.104659	0.451729	-4.24606	NA	NA
GALNT7	-0.501656	-0.0699218	-3.10252	0.00391179	0.0828504	-2.09262	NA	NA
RPAP2	-0.5014	0.346925	-0.975774	0.350021	0.73126	-4.99214	NA	NA
C18orf21	0.501271	0.0642867	1.87819	0.0828469	0.410597	-4.27171	NA	NA
CXCL11	-0.500812	-0.178318	-0.747438	0.478921	0.806896	-5.11604	NA	NA
TCEA3	-0.500408	-0.0990226	-3.47228	0.00145919	0.0489983	-1.19253	NA	NA
KLC3	-0.500107	-0.0858326	-3.39728	0.00178822	0.0548679	-1.37897	NA	NA
ULK2	-0.500043	-0.359108	-0.389821	0.708149	0.9094	-5.28674	NA	NA
ABCB5	0.499989	-0.205081	0.791784	0.454233	0.791744	-5.08849	NA	NA
EAPP	-0.499925	-0.0284822	-1.90983	0.0783503	0.399316	-4.2786	NA	NA
LYRM1	-0.4997	0.0134556	-0.618834	0.555436	0.845336	-5.18838	NA	NA
THEMIS2	0.499436	0.0277927	2.96514	0.00557844	0.100402	-2.41363	Immune-related genes	NA
OGFOD2	-0.499342	-0.178528	-1.90979	0.0648667	0.362235	-4.55546	NA	NA
C11orf52	-0.499246	0.233916	-1.55687	0.133115	0.501592	-4.83006	NA	NA
CEP68	-0.499245	0.0734771	-1.24222	0.230952	0.630947	-4.97746	NA	NA
IFIT1	0.499159	-0.19127	2.36183	0.0242256	0.223615	-3.71696	NA	NA
SNX20	0.499153	-0.269003	2.10997	0.0584282	0.347016	-3.94355	NA	NA
CDK1	0.498377	-0.0532451	2.42503	0.0209311	0.209331	-3.58953	NA	NA
GPRC5A	-0.498327	-1.19889	-1.28183	0.208818	0.603751	-5.47568	NA	NA
ALDH3B1	0.498176	-0.104213	2.38394	0.0266098	0.234321	-3.58648	NA	Lipid
SLC28A3	0.497938	-0.0563563	1.18195	0.275456	0.670566	-4.79722	NA	NA
SORD	-0.497767	-0.107181	-2.8697	0.00710913	0.113607	-2.63183	Metabolic genes	Carbohydrate
ZNF384	0.497675	0.117088	3.55037	0.00117884	0.0424023	-0.996515	NA	NA
DCTPP1	-0.497207	-0.160187	-2.34763	0.0250274	0.226702	-3.74525	NA	Nucleotide
PROM2	-0.497177	-0.315451	-1.87836	0.0691722	0.375403	-4.60864	NA	NA
EDA2R	-0.496736	-0.301072	-0.932841	0.381662	0.750165	-5.19431	NA	NA
LAMA3	0.4967	-0.269625	1.79248	0.0822094	0.408391	-4.75037	NA	NA
TXNDC5	0.496299	-0.0384239	3.43115	0.00163165	0.0524651	-1.29501	NA	NA
CFAP70	-0.495933	-0.586713	-1.76347	0.10537	0.452843	-4.47317	NA	NA
NPY1R	-0.495524	0.000864081	-0.679056	0.508951	0.818875	-5.5553	NA	NA
RAI14	-0.495522	0.0971227	-2.38066	0.0231978	0.218996	-3.67923	NA	NA
SH3BP5	-0.495372	0.151589	-2.8391	0.00927801	0.133593	-2.68968	Immune-related genes	NA
OGDHL	0.495234	-1.09157	1.01468	0.343726	0.725671	-4.9319	NA	NA
ZNF428	-0.495054	0.00546809	-1.86113	0.0716352	0.381662	-4.6375	NA	NA
SENP3	0.494889	0.279328	2.10907	0.0500093	0.322793	-4.05712	NA	NA
PRSS33	0.49474	0.0786374	1.67486	0.154023	0.531411	-4.39261	NA	NA
NTM	-0.494595	-0.0172956	-2.408	0.0217761	0.212768	-3.62409	NA	NA
GP2	-0.494394	-0.333929	-1.28949	0.208137	0.602534	-5.39572	NA	NA
DNMBP	-0.494356	-0.00606142	-2.36759	0.0239067	0.222846	-3.70543	NA	NA
TNFAIP2	0.494334	0.0394141	4.60614	5.83576e-05	0.00657781	1.79349	Immune-related genes	NA
DCXR	-0.494284	-0.0598687	-3.18299	0.00316786	0.0746982	-1.90101	Metabolic genes	Carbohydrate
AMER3	0.494264	0.0877419	1.64968	0.142581	0.514251	-4.36672	NA	NA
RASEF	-0.494096	0.193505	-2.40837	0.0231024	0.21868	-3.53005	NA	NA
OR2T1	0.494089	-0.0579159	1.4454	0.19118	0.582097	-4.67533	NA	NA
UGDH	-0.494078	-0.0144501	-2.23946	0.0319686	0.255436	-3.95688	NA	NA
SLC15A3	0.493793	-0.0974567	1.04026	0.332489	0.716354	-5.10405	NA	NA
ARID3A	0.493743	0.055158	1.25289	0.250103	0.648111	-4.90631	NA	NA
ENPP5	-0.493653	-0.0202536	-1.37189	0.19018	0.581054	-5.01527	NA	NA
FAM241A	-0.492877	-0.0548447	-1.96068	0.066445	0.366606	-4.21885	NA	NA
YBX2	-0.492476	-0.14169	-0.991288	0.330324	0.714592	-5.68123	NA	NA
NEPRO	0.491957	-0.0738629	2.01809	0.056495	0.342946	-4.22759	NA	NA
SELP	0.491884	-0.342728	1.43654	0.160244	0.540823	-5.27809	NA	NA
UBE2J1	0.491585	-0.00605855	3.81327	0.00056845	0.0274987	-0.323737	Immune-related genes	NA
DENND1B	-0.4912	-0.155939	-1.99585	0.0561023	0.341538	-4.35423	NA	NA
ETV3	0.491079	0.0526119	2.26507	0.04955	0.321739	-3.70963	NA	NA
KIF18B	0.490968	0.118839	1.21088	0.264867	0.660646	-4.94719	NA	NA
CADM4	-0.49072	-0.0326783	-3.16623	0.00380083	0.0817234	-1.98497	NA	NA
ZBTB10	0.49061	-0.160894	1.75409	0.0973505	0.439382	-4.52763	NA	NA
IGLV3-9	0.490303	-1.21777	1.53998	0.133082	0.501592	-5.13499	NA	NA
AMPD3	0.490084	-0.0306776	3.96451	0.000371103	0.0208348	0.0711967	Metabolic genes	Nucleotide
SUPT7L	0.489997	0.198214	1.56374	0.177863	0.565941	-4.49734	NA	NA
TFF3	-0.489648	-0.199453	-1.72302	0.0942264	0.433957	-4.86103	NA	NA
RABEP1	-0.48961	-0.00304057	-2.68086	0.0113642	0.148288	-3.05099	NA	NA
GRK6	0.489369	-0.0590936	3.33887	0.00209273	0.0598545	-1.52288	Immune-related genes	NA
BCL2	-0.489189	-0.420023	-1.29173	0.206628	0.601681	-5.36951	NA	NA
CRYBG2	-0.489189	0.224007	-0.408381	0.695082	0.905172	-5.28031	NA	NA
SMC5	-0.488695	0.00731395	-2.92111	0.00949671	0.135443	-2.56646	NA	NA
PARVB	0.488376	-0.275044	1.94014	0.0609298	0.354067	-4.50342	NA	NA
GLYATL1	-0.488356	-0.00215542	-1.24107	0.236395	0.634561	-5.13628	NA	NA
GLCE	-0.48818	-0.161013	-2.82582	0.00793809	0.122383	-2.73075	Metabolic genes	Carbohydrate
CRABP1	0.48807	-0.436581	1.45249	0.15579	0.533304	-5.25659	NA	NA
AGMAT	0.487756	0.157298	1.97512	0.0615026	0.355229	-4.29846	NA	Amino acid
VEGFA	-0.487694	0.210128	-1.74486	0.0955811	0.43642	-4.66013	NA	NA
AURKB	0.487608	0.0399988	2.13184	0.0478448	0.31576	-4.01964	NA	NA
AIF1	0.487462	0.0462833	3.20066	0.00302357	0.0736034	-1.85859	Immune-related genes	NA
SERPINB9	0.487418	-0.0330511	4.2146	0.00018169	0.0126195	0.734653	Immune-related genes	NA
ZDHHC3	-0.487057	0.193051	-1.60215	0.137254	0.507279	-4.40758	NA	NA
LRRIQ3	0.486634	-0.323273	1.31612	0.229206	0.629204	-4.6806	NA	NA
ABCD2	-0.48659	0.085855	-0.72007	0.494598	0.812507	-5.13239	NA	NA
SPR	-0.486579	0.0293675	-3.65645	0.000880022	0.0363421	-0.727321	NA	NA
SAMD9L	0.486543	0.0372131	3.30167	0.00231197	0.0627425	-1.61392	NA	NA
PHKA1	-0.486463	-0.0810621	-3.16845	0.00329148	0.0762573	-1.93583	Metabolic genes	Carbohydrate
OLFM4	0.486407	-0.343695	1.20827	0.235515	0.63432	-5.56252	NA	NA
COL10A1	-0.486338	-0.136922	-1.65391	0.107609	0.456353	-4.96751	NA	NA
DES	-0.486215	-0.321296	-1.49702	0.143873	0.517086	-5.19547	NA	NA
IFT52	-0.486106	-0.0359447	-2.01014	0.0526312	0.329858	-4.38097	NA	NA
HOXC13	-0.485989	-0.528188	-0.406187	0.696621	0.905367	-5.28109	NA	NA
ADGB	0.485769	-0.350092	0.585553	0.576385	0.857186	-5.38368	NA	NA
CR1	0.48563	0.273313	1.8031	0.130443	0.496282	-4.27093	NA	NA
C2orf16	-0.485521	0.138926	-1.88473	0.101051	0.445842	-4.21849	NA	NA
PDK1	0.485194	-0.152729	2.40135	0.0221146	0.214104	-3.63755	NA	TCA_cycle
EMB	0.484721	0.0264409	3.11417	0.00379467	0.0817234	-2.06504	NA	NA
CRACR2B	-0.484399	-0.276808	-2.07831	0.0489916	0.320499	-4.13246	NA	NA
MED19	-0.484304	0.113993	-2.36574	0.0318184	0.255375	-3.52466	NA	Lipid
TTC3	-0.483982	0.0396431	-1.7407	0.0978496	0.440391	-4.5559	NA	NA
THEMIS	0.483923	-0.0287028	2.19376	0.0423826	0.296846	-3.88825	NA	NA
PLA2G4D	-0.483849	0.341165	-1.21074	0.264918	0.660646	-4.77279	NA	Lipid
FGA	0.483835	-0.448432	1.24139	0.223194	0.621442	-5.52398	NA	NA
SPP2	-0.483748	-0.00544248	-1.50309	0.149197	0.522521	-4.98447	NA	NA
GABBR2	-0.483442	-0.0852638	-0.8313	0.443191	0.786669	-5.11578	NA	NA
RNF139	-0.483432	0.285499	-0.847784	0.424332	0.778743	-5.0519	NA	NA
KLHL11	-0.483415	-0.0958002	-2.92873	0.00934429	0.133839	-2.55241	NA	NA
KCTD17	-0.483169	-0.0353427	-1.58597	0.172819	0.557757	-4.47647	NA	NA
RUFY2	-0.483163	0.0370592	-3.07793	0.00417044	0.0859273	-2.15066	NA	NA
CSAD	-0.483134	-0.157086	-1.51364	0.139617	0.509421	-5.17224	NA	Amino acid
ADA	0.482967	-0.0190874	3.58215	0.0010803	0.0407814	-0.916208	Metabolic genes	Nucleotide
ARHGAP9	0.482835	0.0492501	2.70794	0.0106344	0.143748	-2.99194	NA	NA
CERS6	-0.4828	-0.0995508	-1.63574	0.11439	0.465234	-4.88526	NA	NA
MYLK2	0.482738	-0.0356042	1.83534	0.125112	0.486302	-4.24031	NA	NA
CACNA2D2	-0.48271	-0.238725	-1.97906	0.0580645	0.345748	-4.38303	NA	Energy
CHDH	-0.482633	-0.000527636	-3.53676	0.00122362	0.0431357	-1.0308	Metabolic genes	Lipid
FLI1	0.482479	0.124228	2.95273	0.00887907	0.129953	-2.50804	Immune-related genes	NA
ZNF235	0.482276	0.224522	0.817725	0.450231	0.790175	-5.12512	NA	NA
UBASH3B	0.482256	-0.0391346	3.07624	0.00418879	0.0861381	-2.15464	NA	NA
GPD1L	-0.482108	-0.0730919	-3.14352	0.00351416	0.0795069	-1.99532	Metabolic genes	Lipid
IGKV4-1	0.481927	-0.429743	2.13186	0.0405368	0.289802	-4.16014	NA	NA
PLCH2	0.481779	0.0186876	1.74632	0.0953217	0.435786	-4.55451	NA	NA
PLCB4	-0.48162	0.110717	-2.02296	0.0559509	0.341538	-4.21949	NA	NA
HSD3B7	-0.481609	-0.16912	-3.40965	0.00172943	0.0542928	-1.34835	Metabolic genes	Lipid
ZNF684	-0.481604	-0.182293	-1.47966	0.182096	0.571468	-4.53024	NA	NA
AC234301.3	-0.481407	-0.0782796	-1.71862	0.14553	0.51901	-4.35115	NA	NA
RSAD2	0.481404	0.0642997	1.65923	0.108613	0.457519	-4.89588	NA	NA
CLIC2	0.481393	-0.0450968	2.70662	0.0106691	0.14385	-2.99484	NA	NA
FAR2	0.48122	-0.166526	1.27093	0.229813	0.629578	-5.01045	NA	Lipid
IFIT2	0.481096	0.02275	2.27241	0.0296901	0.246755	-3.89317	NA	NA
PRRX1	0.480752	0.102769	3.2643	0.00255424	0.0662665	-1.70488	NA	NA
WIPF1	0.480749	0.154038	4.06086	0.000282188	0.0172086	0.32538	Immune-related genes	NA
WIPF2	-0.480711	0.0148667	-3.35472	0.00200552	0.0586242	-1.48395	NA	NA
PZP	0.480317	-0.107356	1.74446	0.0903687	0.425022	-4.82725	NA	NA
C7orf31	0.480091	-0.32548	0.453863	0.663535	0.895369	-5.26339	NA	NA
PODXL	0.479935	-0.107052	1.96612	0.0577262	0.345354	-4.45838	NA	NA
TBC1D9	-0.479837	0.0339267	-3.11797	0.00375721	0.0817234	-2.05604	NA	NA
PRKCA	0.479806	0.0253194	3.5566	0.00115886	0.0418253	-0.98079	Metabolic genes	Energy
ANP32A	-0.479621	0.00808078	-2.7301	0.0100702	0.140045	-2.94337	NA	NA
ATP8B4	-0.479434	0.398255	-1.08133	0.315056	0.703466	-4.87981	NA	NA
CTF1	-0.479064	0.0449386	-1.75817	0.0932394	0.431095	-4.67187	NA	NA
ANGEL2	-0.478895	-0.209092	-1.90537	0.0692715	0.375403	-4.4209	NA	NA
PNPLA1	0.478777	-0.283164	1.53194	0.137143	0.507279	-5.00209	NA	NA
LAP3	0.478618	0.0298355	3.67601	0.000833585	0.0352397	-0.677331	Immune-related genes	NA
PCGF1	0.477967	-0.0855872	1.43159	0.194956	0.586815	-4.57525	NA	NA
ITSN1	-0.477946	0.125874	-2.79804	0.00850888	0.126453	-2.79292	NA	NA
VPS13D	-0.477845	0.0413569	-3.32256	0.00218628	0.0610695	-1.56285	NA	NA
S100B	0.477736	-0.226148	1.37144	0.179474	0.568383	-5.36367	NA	NA
BUD13	0.477286	0.13826	0.873367	0.41115	0.769433	-5.03455	NA	NA
EMC9	-0.477208	0.788766	-0.868766	0.424195	0.778743	-5.08946	NA	NA
TIGAR	0.477143	0.00577777	2.87497	0.00701523	0.11257	-2.61989	NA	NA
SHROOM2	-0.476871	-0.0192341	-3.62795	0.000952181	0.0378986	-0.799955	NA	NA
PIP	-0.476837	-0.758801	-0.995117	0.326906	0.712067	-5.78736	NA	NA
MAP7	-0.476412	0.0364341	-2.19257	0.0354803	0.270164	-4.04636	NA	NA
GSTT1	-0.476366	-0.0943515	-1.57173	0.125535	0.487356	-5.08934	NA	NA
NLRP1	0.476264	0.0468976	1.27641	0.227942	0.62758	-5.05502	NA	NA
C3AR1	0.475977	0.067895	2.04241	0.0568725	0.343664	-4.09094	NA	NA
MT1F	0.475593	-0.104215	1.15597	0.255978	0.65373	-5.6214	NA	NA
CHI3L1	0.4754	-0.361629	1.49526	0.14433	0.518084	-5.19791	NA	NA
FGR	0.475168	0.0522326	3.0659	0.00487728	0.0934166	-2.2106	Immune-related genes	NA
ZNF225	-0.475144	0.364875	-0.772592	0.464808	0.799884	-5.26917	NA	NA
TCEAL1	-0.474606	0.00344231	-2.32308	0.0264711	0.23407	-3.79391	NA	NA
LMNA	-0.474122	0.0057018	-2.08494	0.0448724	0.305383	-4.24643	NA	NA
IGLV8-61	0.473931	-0.249026	1.32238	0.195116	0.586815	-5.42583	NA	NA
ZEB1	-0.473747	0.336834	-0.783255	0.458912	0.795428	-5.26185	NA	NA
SCARF1	-0.473708	-0.141438	-1.20792	0.265936	0.661008	-4.95004	NA	NA
DLG3	-0.473365	-0.0458858	-3.93432	0.000404222	0.0217726	-0.00805479	NA	NA
DERL3	0.473293	-0.146718	1.88433	0.0695563	0.376524	-4.51741	NA	NA
RNASE6	0.473275	-0.11511	2.79639	0.00854381	0.126618	-2.79658	Immune-related genes	NA
IDO1	0.472781	0.107125	2.47298	0.0194874	0.201935	-3.49015	NA	Amino acid
FBXW11	0.472685	-0.321837	1.04795	0.317006	0.704623	-4.9354	NA	NA
PIK3C2G	0.472307	-0.60147	1.10983	0.303395	0.696326	-5.00129	NA	Lipid
SMIM1	-0.472105	-0.12836	-2.68556	0.0112341	0.147992	-3.04075	NA	NA
CLC	0.47204	-0.522646	1.21075	0.234575	0.634204	-5.55966	NA	NA
ADCY4	0.471728	0.104136	1.0329	0.323693	0.70965	-5.30139	NA	Energy
MMRN1	0.471645	-0.511807	1.33152	0.192125	0.582736	-5.4144	NA	NA
WFDC2	-0.471529	-0.709485	-0.887654	0.381138	0.750126	-5.88522	NA	NA
SGTB	0.470951	0.0546094	3.86094	0.000497207	0.0250305	-0.199834	NA	NA
LY96	0.47088	-0.52019	1.21451	0.263564	0.658777	-4.90491	NA	NA
SULF1	-0.470851	-0.0212164	-1.96475	0.0578916	0.345575	-4.46077	NA	NA
PRLR	-0.47083	0.169499	-1.39307	0.20584	0.601125	-4.72915	NA	NA
NPC2	0.470822	0.050966	3.39709	0.00178912	0.0548679	-1.37943	Metabolic genes	Lipid
METTL24	-0.470554	-0.00420838	-1.48986	0.179468	0.568383	-4.66199	NA	NA
CAB39L	-0.470326	-0.0103658	-2.4161	0.0213702	0.211837	-3.60767	NA	NA
ARHGEF16	-0.469872	-0.117556	-3.50305	0.00134178	0.0457802	-1.11551	NA	NA
PPDPF	-0.469244	0.0511404	-1.64991	0.108429	0.457376	-4.97355	NA	NA
C2CD6	0.46924	-0.0217216	1.38206	0.184775	0.575645	-5.02237	NA	NA
SPC25	-0.469222	0.123936	-1.47817	0.159959	0.540723	-4.81368	NA	NA
SGSM3	-0.468959	-0.140427	-2.88928	0.0067661	0.110624	-2.5874	NA	NA
MMAB	-0.468704	-0.0213118	-2.92718	0.00614585	0.105769	-2.50091	Metabolic genes	Vitamin cofactor
DNAJC17	-0.468584	0.0479828	-2.60161	0.0137747	0.16675	-3.22158	NA	NA
ARC	0.468547	-0.0821161	1.88077	0.0708027	0.379822	-4.548	NA	NA
TINAGL1	0.468436	-0.154657	1.61033	0.116832	0.469647	-5.03277	NA	NA
KLHL25	0.46841	-0.241861	1.07688	0.31691	0.704623	-4.88336	NA	NA
MED13	0.468331	0.178846	2.19065	0.0366439	0.27479	-3.98022	NA	Lipid
ARHGAP32	-0.467929	0.0197993	-3.84889	0.000514342	0.0256551	-0.231195	NA	NA
ACTB	0.467545	-0.0483579	2.1836	0.0361903	0.273126	-4.06332	NA	NA
IDNK	-0.467474	0.0754883	-1.99981	0.0585784	0.347249	-4.21671	NA	NA
RRAD	-0.467177	-0.0847515	-0.845396	0.425578	0.779093	-5.0535	NA	NA
ERMAP	0.467165	-0.131696	1.72091	0.0946122	0.435356	-4.86432	NA	NA
GLA	-0.467027	0.0219191	-3.04989	0.00448515	0.0897961	-2.21654	Metabolic genes	Lipid
MYL12A	-0.466818	-0.287927	-1.02912	0.317787	0.705447	-5.50108	NA	NA
CEACAM5	-0.466814	-0.200086	-1.30922	0.203353	0.598353	-5.26663	NA	NA
PPP1R37	-0.466469	0.0119086	-3.87873	0.000472904	0.0248415	-0.153435	NA	NA
NSMCE2	0.466453	0.00638562	3.37984	0.0018744	0.0566475	-1.42207	NA	NA
TREML1	0.466293	-0.356062	1.61605	0.11768	0.470675	-4.95963	NA	NA
DCAF10	-0.466278	-0.0132588	-1.78347	0.107929	0.457034	-4.31556	NA	NA
CEP20	-0.46626	-0.0850105	-2.47321	0.0187001	0.19803	-3.49086	NA	NA
CENPJ	-0.465876	-0.0872506	-1.16989	0.262937	0.658336	-5.14436	NA	NA
LRRC8C	0.465835	0.032829	3.49502	0.00137151	0.0466446	-1.13564	NA	NA
EMILIN2	0.465202	-0.0823786	1.86457	0.0711378	0.380274	-4.63176	NA	NA
NUCB2	-0.465159	-0.062321	-1.57656	0.124417	0.484953	-5.08232	NA	NA
KRBA2	-0.464887	-1.03338	-0.647212	0.530689	0.831238	-5.6013	NA	NA
CMTM5	0.464837	0.154822	0.883997	0.395494	0.759049	-5.43128	NA	NA
CMPK2	0.464705	-0.035709	2.4963	0.0177095	0.191458	-3.44309	NA	NA
MAB21L1	-0.464598	0.212809	-1.3272	0.225706	0.624135	-4.83207	NA	NA
ADAM21	-0.464558	-0.297861	-1.65007	0.1425	0.514251	-4.48624	NA	NA
MELK	0.464535	0.249606	1.13554	0.28014	0.674203	-5.21877	NA	NA
FAM124A	0.464212	-1.19271	0.632858	0.546747	0.838978	-5.18106	NA	NA
CCNA2	0.464064	0.175781	1.21425	0.278179	0.671947	-4.81439	NA	NA
CFHR2	-0.463873	-0.0497618	-2.66634	0.0117741	0.151522	-3.08247	NA	NA
TUBA4A	0.463743	-0.0580943	2.59456	0.0140107	0.168748	-3.2366	NA	NA
RAD50	-0.463603	0.00956151	-1.87611	0.0707142	0.379539	-4.53098	NA	NA
ZNF575	-0.463284	0.0537665	-1.51557	0.189288	0.580596	-4.54236	NA	NA
NFAT5	0.462859	-0.176932	1.88059	0.0739242	0.389085	-4.45072	NA	NA
GIPC2	-0.462722	-0.0399851	-1.64226	0.112105	0.461959	-4.9211	NA	NA
YTHDC1	0.462448	-0.0847566	1.91177	0.0684061	0.373075	-4.41054	NA	NA
FNBP1L	-0.462201	0.0800718	-3.4601	0.00150832	0.0503294	-1.22292	NA	NA
TNFRSF1B	0.46219	0.266526	2.06353	0.0546112	0.337299	-4.13145	NA	NA
CCDC120	-0.461882	-0.116192	-2.6489	0.016839	0.187775	-3.11673	NA	NA
TNFAIP3	0.461794	0.0126462	3.43095	0.00194532	0.0575719	-1.35662	Immune-related genes	NA
MIF	-0.461753	-0.0257817	-3.36971	0.00192626	0.0572536	-1.44705	NA	NA
CENPI	0.461532	0.378488	1.2272	0.259046	0.655411	-4.75867	NA	NA
NOVA1	-0.461335	0.101828	-1.19069	0.245883	0.644459	-5.35055	NA	NA
IFIH1	0.460995	0.0434392	2.14357	0.0395149	0.287109	-4.13839	NA	NA
PAPLN	0.460958	-0.11053	1.95796	0.0587164	0.347872	-4.47258	NA	NA
IGLV2-11	0.460894	-0.269617	1.73438	0.0921656	0.428746	-4.84317	NA	NA
GSTM1	-0.460601	-0.367984	-1.61716	0.115345	0.467325	-5.02264	NA	NA
UTP11	0.460348	0.0614844	3.63393	0.000936581	0.0377873	-0.784734	NA	NA
PLAT	-0.460327	-0.236862	-2.13965	0.0398538	0.287625	-4.14567	NA	NA
SHTN1	-0.460002	-0.0209516	-1.92589	0.0627518	0.358181	-4.52794	NA	NA
CCBE1	-0.459888	-0.25118	-0.983611	0.3699	0.744067	-5.004	NA	NA
SLC52A2	-0.459632	0.0684326	-1.30038	0.210755	0.605545	-5.11894	NA	NA
MTBP	-0.459523	-0.372665	-1.15184	0.265264	0.661008	-5.28221	NA	NA
SLC9A6	0.459285	-0.0321475	2.94993	0.00579961	0.1026	-2.44868	NA	NA
SMCO1	0.458834	-0.313612	0.790172	0.440268	0.785025	-5.51659	NA	NA
IGHV3-7	0.458262	-0.138344	1.86482	0.0711018	0.380273	-4.63134	NA	NA
COASY	-0.458153	-0.0877547	-3.18894	0.00311856	0.0745294	-1.88674	Metabolic genes	Vitamin cofactor
SPAG5	-0.457821	-0.172266	-1.65055	0.158951	0.538725	-4.4156	NA	NA
PRSS8	-0.457776	-0.0776989	-2.80895	0.00828017	0.125154	-2.76854	NA	NA
CIBAR1	-0.457765	0.272842	-1.09897	0.307797	0.698488	-5.05183	NA	NA
ASB9	-0.457427	-0.155525	-1.56605	0.126857	0.489128	-5.09755	NA	NA
TMEM59	0.457407	0.127122	2.25335	0.0319513	0.255436	-3.86315	NA	NA
APBB2	-0.457193	-0.0273685	-2.96463	0.00558577	0.100402	-2.41481	Immune-related genes	NA
LILRB5	0.456952	-0.097907	2.16527	0.0393468	0.286554	-4.05392	NA	NA
AKR1D1	0.456276	0.00346732	1.09376	0.309926	0.700751	-4.86986	NA	Lipid
NSD1	0.455475	-0.109656	0.919817	0.377279	0.747444	-5.03388	NA	NA
ADGRG1	-0.45507	-0.206332	-1.72538	0.0937942	0.432867	-4.85732	NA	NA
KIF3A	-0.45495	0.0931557	-1.34879	0.186568	0.579221	-5.39261	NA	NA
HS3ST6	-0.45456	-0.167953	-2.07558	0.0761968	0.394017	-3.99535	NA	Carbohydrate
SFRP4	-0.454169	-0.146444	-2.04767	0.048603	0.318743	-4.31395	NA	NA
CYP2S1	0.454153	-0.0470937	2.794	0.00912	0.132747	-2.76697	NA	NA
KRT80	-0.454139	-0.175761	-2.46295	0.0191561	0.200262	-3.51198	NA	NA
HLA-DMA	0.454124	-0.164013	2.39924	0.0222228	0.214491	-3.64181	NA	NA
HSD17B3	-0.453936	0.185389	-1.67855	0.13672	0.506717	-4.4543	NA	Lipid
KIF3B	-0.453702	0.053425	-2.46194	0.0192015	0.20035	-3.51406	NA	NA
PGF	-0.453613	0.829257	-1.71353	0.129924	0.495318	-4.38704	NA	NA
IFT88	-0.45351	0.042704	-3.37889	0.00187917	0.0566475	-1.4244	NA	NA
ERBB2	-0.453435	0.0909487	-3.11116	0.00382457	0.0817915	-2.07216	NA	NA
OPLAH	-0.452268	-0.039708	-3.98103	0.000354122	0.0202021	0.114636	NA	NA
CD1C	0.451677	0.0655448	0.912535	0.374197	0.745557	-5.5093	NA	NA
SLAMF7	0.451514	0.121667	1.87246	0.087782	0.421498	-4.27304	NA	NA
MLLT1	-0.451399	0.0412693	-2.28602	0.0317627	0.25529	-3.67162	NA	NA
RAB3D	-0.451369	-0.206533	-2.80498	0.00836276	0.125301	-2.77742	NA	NA
GAD1	-0.451365	0.0395288	-0.703517	0.504241	0.816738	-5.14204	NA	NA
GYG2	-0.451364	-0.227931	-1.66187	0.11007	0.459901	-4.85946	NA	Carbohydrate
CYP27B1	-0.4512	-0.469204	-1.53533	0.14543	0.51901	-4.85705	NA	Vitamin cofactor
IVNS1ABP	0.451096	0.167027	2.66393	0.0118436	0.151522	-3.0877	NA	NA
NADK	0.451091	-0.0025305	3.31493	0.00223142	0.0614117	-1.58153	Metabolic genes	Vitamin cofactor
ME2	0.45105	-0.0062213	2.88375	0.00686132	0.11109	-2.59996	NA	NA
UNC13D	0.450589	-0.0683787	2.84799	0.00750859	0.118035	-2.68089	NA	NA
TKFC	-0.450577	0.0453087	-3.204	0.00299707	0.0732762	-1.85058	NA	NA
LRRC45	-0.450452	-0.149338	-0.788256	0.447101	0.788857	-5.12382	NA	NA
RBM27	0.450421	0.122771	1.71055	0.101851	0.446628	-4.71126	NA	NA
PLEKHO1	0.450282	0.00734069	4.38485	0.000111132	0.00914125	1.1925	Immune-related genes	NA
PDC	-0.44958	0.208315	-0.850821	0.422751	0.777303	-5.04986	NA	NA
KIF14	0.449229	0.0856747	1.09728	0.295816	0.689414	-5.18713	NA	NA
CNN3	-0.449129	0.0173005	-2.18002	0.036477	0.273926	-4.07007	NA	NA
SLC20A2	-0.449093	0.115763	-1.68626	0.103241	0.449281	-4.85529	NA	NA
PLEKHG1	0.448813	0.215059	2.95617	0.0057079	0.101762	-2.43431	NA	NA
C8orf48	-0.448792	0.154717	-0.92056	0.387618	0.753714	-5.20416	NA	NA
IER2	0.447965	-0.171972	1.55324	0.163897	0.545915	-4.59331	NA	NA
PTP4A2	-0.447958	-0.0142141	-2.72119	0.0102935	0.141762	-2.96292	NA	NA
CTSZ	0.44789	-0.0032739	2.36107	0.0242674	0.223615	-3.71845	NA	NA
RHBDD2	-0.447799	-0.124393	-2.34019	0.0263464	0.233748	-3.69727	NA	NA
TXNRD3	-0.447617	0.0825528	-1.45022	0.205927	0.601125	-4.60293	NA	NA
APC	-0.447485	0.387642	-1.79537	0.0999164	0.443553	-4.37625	NA	NA
DOK3	0.447307	0.0185631	3.34394	0.00206445	0.0596892	-1.51044	NA	NA
DDX55	0.447171	0.010687	3.03353	0.00528271	0.0977444	-2.28268	NA	NA
PLEKHF1	0.447031	0.0344663	2.91842	0.00628429	0.106907	-2.52096	Immune-related genes	NA
KCTD18	0.446983	-0.148895	2.12285	0.0447118	0.305187	-4.05543	NA	NA
CAVIN1	-0.446914	0.00596183	-2.3986	0.0222556	0.214491	-3.6431	NA	NA
CEP135	-0.446826	0.0749013	-2.39695	0.0250233	0.226702	-3.47049	NA	NA
BAIAP2	-0.4467	-0.0936759	-1.89526	0.0668278	0.367503	-4.58014	NA	NA
DSP	-0.446558	0.0887251	-1.77359	0.0853405	0.416247	-4.78081	NA	NA
MADD	-0.446515	0.0742426	-3.5476	0.00134171	0.0457802	-1.03882	Immune-related genes	NA
SYK	0.446136	0.00469708	4.06411	0.000279584	0.0171484	0.333988	Immune-related genes	NA
ANKRD26	0.44613	-0.461694	0.878251	0.408667	0.767812	-5.03119	NA	NA
MTHFD1L	0.446069	0.0614339	3.21648	0.00289981	0.0717246	-1.82054	Metabolic genes	Vitamin cofactor
GP1BA	0.445936	-0.587868	1.15991	0.254393	0.653118	-5.61705	NA	NA
TXNDC16	-0.445671	0.187508	-2.55408	0.0204925	0.20611	-3.23034	NA	NA
SYDE1	-0.445558	0.0266954	-2.47911	0.0184422	0.196477	-3.47868	NA	NA
NCEH1	0.445343	-0.0558071	2.60777	0.0135716	0.166088	-3.20843	NA	Lipid
JPH1	-0.445194	-0.0111905	-0.563639	0.584238	0.861054	-5.24875	NA	NA
C19orf53	0.445085	0.108282	3.27415	0.0024881	0.0654936	-1.68095	NA	NA
ARHGAP35	-0.445055	-0.00964649	-4.78091	3.49746e-05	0.00469766	2.27182	NA	NA
RBMX2	0.445051	0.0534542	1.25601	0.249033	0.647813	-4.73369	NA	NA
TEX2	-0.444932	-0.0901102	-2.54772	0.0156746	0.179421	-3.33568	NA	NA
RAD9A	-0.444877	-0.127194	-2.11308	0.043956	0.303262	-4.14827	NA	NA
FCGR3A	0.444378	-0.0530044	1.8975	0.0748108	0.390466	-4.39423	NA	NA
KCNK1	0.444241	0.273825	0.738104	0.473498	0.803148	-5.51616	NA	NA
PSME2	0.444208	-0.0931313	6.79519	9.38039e-08	0.000128917	7.80329	Metabolic genes	Amino acid
RNASE2	0.444017	-0.267225	1.36936	0.180116	0.569214	-5.36634	NA	NA
PF4	0.443837	-0.555001	0.884733	0.382689	0.7504	-5.88773	NA	NA
S100A2	0.443173	-0.426503	1.1604	0.256018	0.65373	-5.54442	NA	NA
RHOD	0.443097	-0.298855	0.764705	0.469203	0.801867	-5.10547	NA	NA
AEBP1	-0.443051	0.0241923	-2.4523	0.0196401	0.202043	-3.53384	NA	NA
MAP9	-0.442916	-0.113815	-2.00436	0.0611626	0.354553	-4.15087	NA	NA
VNN2	0.442703	-0.0572906	1.8508	0.0751405	0.391417	-4.59703	NA	Vitamin cofactor
OAS3	0.442043	-0.0919356	2.46498	0.019065	0.199869	-3.50781	NA	NA
SREK1	-0.441871	-0.0116417	-2.05171	0.0493031	0.320908	-4.23126	NA	NA
SPATA18	-0.44161	-0.0563006	-1.45027	0.160444	0.541327	-5.08938	NA	NA
JADE3	0.441385	-0.146002	1.05439	0.306401	0.697238	-5.4386	NA	NA
KIAA0513	0.441255	0.166063	1.80949	0.0807268	0.4052	-4.63928	NA	NA
CHEK1	0.441205	-0.0500398	1.14726	0.275469	0.670566	-5.20696	NA	NA
CRLF3	0.441202	-0.0742246	3.11368	0.00379948	0.0817234	-2.06619	NA	NA
PLS1	-0.441197	-0.0282937	-2.57186	0.0147955	0.174089	-3.28476	NA	NA
DNAL1	-0.441056	0.0147723	-2.88936	0.00825831	0.125006	-2.58639	NA	NA
DDX47	0.441055	-0.012519	3.63563	0.000932183	0.0377534	-0.780396	NA	NA
GIMAP1	0.44096	-0.102219	2.95717	0.00569335	0.101704	-2.43201	Immune-related genes	NA
KLHL31	0.440522	0.154839	1.4061	0.202098	0.596512	-4.59885	NA	NA
FNBP1	0.439824	0.0666006	2.7276	0.0101324	0.140591	-2.94886	NA	NA
CHCHD5	-0.439671	0.0285848	-2.34136	0.0268245	0.235019	-3.72408	NA	NA
CEP170B	-0.439628	0.0842937	-3.75502	0.000669069	0.029705	-0.474387	NA	NA
ST6GALNAC2	-0.439575	0.225494	-0.724679	0.491934	0.812507	-5.30106	NA	NA
HP1BP3	-0.439543	0.0663141	-1.80724	0.0798311	0.402296	-4.7264	NA	NA
CLEC4M	0.439414	0.00890708	1.2752	0.257562	0.654428	-4.76111	NA	NA
TRIM29	0.439304	-0.316464	1.53556	0.134161	0.502016	-5.14128	NA	NA
POSTN	-0.439063	-0.224036	-1.86405	0.0712128	0.380483	-4.63263	NA	NA
KTN1	-0.439056	0.0269482	-1.43458	0.160796	0.542116	-5.28071	NA	NA
PDSS1	0.43888	-0.222511	0.959665	0.354644	0.734018	-5.41427	NA	Lipid
IGHV3-73	0.438535	-0.157972	1.61394	0.119059	0.474048	-4.91693	NA	NA
IRX3	-0.438171	-0.112985	-1.26788	0.215639	0.610336	-5.38619	NA	NA
GNG10	0.438089	0.170902	1.79247	0.0908004	0.425738	-4.52089	NA	Energy
USP1	0.437945	0.0161989	3.11048	0.00713036	0.113775	-2.29811	NA	NA
KIAA1522	-0.43785	0.0315785	-3.4367	0.00160726	0.0524184	-1.2812	NA	NA
WNT9B	-0.437615	-0.635873	-0.671592	0.523179	0.82734	-5.16011	NA	NA
KIAA1109	0.437086	-0.227242	1.97198	0.0888317	0.422195	-4.11688	NA	NA
HACD4	0.436851	0.0692515	2.27111	0.0327855	0.2579	-3.79156	NA	NA
LPIN3	-0.436761	0.102002	-3.53287	0.00123674	0.0433917	-1.0406	Metabolic genes	Lipid
GGT6	-0.436665	-0.227189	-1.63802	0.125257	0.486674	-4.65547	NA	NA
ZNF706	0.43654	0.0244057	2.28446	0.0288939	0.243583	-3.8697	NA	NA
UBE2H	-0.436356	-0.104777	-2.53155	0.0162903	0.183499	-3.36962	NA	NA
PTPRJ	0.436225	0.0409695	3.18442	0.00315595	0.0746521	-1.89759	NA	NA
PRIM1	-0.436082	0.037401	-2.18597	0.0376419	0.278942	-4.01605	NA	NA
TRIM23	-0.436063	-0.0437119	-1.89912	0.0682556	0.372753	-4.44492	NA	NA
CALD1	-0.436013	0.110223	-1.68464	0.101476	0.446333	-4.92061	NA	NA
AC087632.2	-0.43576	-0.203895	-1.00661	0.3324	0.716354	-5.40986	NA	NA
RNF166	0.435692	-0.036696	1.56083	0.162119	0.543865	-4.45294	NA	NA
C1orf116	-0.434882	-0.149976	-1.41522	0.166353	0.549747	-5.3065	NA	NA
KIAA0040	-0.434697	-0.0314579	-2.21331	0.0354916	0.270164	-3.96565	NA	NA
KCTD6	0.434352	-0.352281	1.21654	0.262836	0.658237	-4.76782	NA	NA
AHNAK	-0.434089	0.139334	-3.21994	0.00287334	0.0715704	-1.81219	NA	NA
FGB	0.434083	-0.566457	1.06956	0.292564	0.686662	-5.71343	NA	NA
CXCL14	-0.433935	-0.115232	-1.69666	0.0991566	0.441709	-4.90207	NA	NA
PLEKHG3	-0.433781	0.104592	-2.56216	0.0201538	0.204062	-3.21606	NA	NA
FBXO44	-0.433441	-0.0377099	-1.04696	0.304377	0.696326	-5.58065	NA	NA
TBXAS1	0.433267	-0.0588779	3.01624	0.00489249	0.0935391	-2.29517	Metabolic genes	Lipid
GUCY2C	-0.433218	0.0659887	-0.58416	0.577272	0.857707	-5.43217	NA	NA
C1orf53	0.43309	-0.019324	0.952812	0.372123	0.745147	-4.9782	NA	NA
KCTD21	-0.432757	-0.0397501	-2.52565	0.0177074	0.191458	-3.36129	NA	NA
ZNHIT1	-0.432675	0.0999944	-1.80156	0.0988883	0.441255	-4.18693	NA	NA
TCEAL8	-0.432588	-0.137307	-1.72838	0.0985499	0.441043	-4.68478	NA	NA
PLEKHA2	0.43213	0.0304511	4.59684	5.99648e-05	0.00660809	1.76812	Metabolic genes	Lipid
BTN3A3	0.431625	-0.00919056	3.27701	0.00246922	0.0654936	-1.674	Immune-related genes	NA
CIP2A	0.431529	-0.0253019	1.34737	0.219452	0.616196	-4.81152	NA	NA
RHBDF2	0.431498	0.069375	2.57194	0.015919	0.181046	-3.24038	NA	NA
IL1RN	-0.431493	0.127489	-1.91324	0.0644088	0.361609	-4.54958	NA	NA
GFUS	-0.431311	-0.0595496	-3.49012	0.00138997	0.0471213	-1.14792	NA	NA
SLC7A5	0.430992	0.0774803	1.89962	0.066234	0.366215	-4.57275	NA	Amino acid
GRIK4	0.430873	0.997064	0.665703	0.526721	0.829812	-5.33794	NA	NA
DCAF8	-0.430703	0.0672827	-1.92715	0.0645168	0.361642	-4.47093	NA	NA
LEF1	-0.430413	0.339277	-0.798113	0.450782	0.790281	-5.29687	NA	NA
MAP6	-0.430222	0.386007	-1.40134	0.203458	0.598353	-4.75574	NA	NA
PNPLA4	-0.430206	-0.21302	-1.53325	0.134727	0.502397	-5.14455	NA	Lipid
KIF5B	-0.430032	-0.0139312	-1.58228	0.123104	0.482014	-5.07399	NA	NA
FBXL12	0.429961	0.163908	2.07197	0.0537297	0.333407	-4.04393	NA	NA
ECHDC2	-0.42994	-0.073567	-2.01446	0.0521534	0.329055	-4.37331	NA	NA
MLX	-0.429808	-0.0773647	-1.03481	0.315195	0.703466	-5.39901	NA	Energy
RARRES1	0.429785	-0.0779153	1.52981	0.137667	0.507373	-5.08282	NA	NA
MFAP5	-0.429711	0.170374	-1.05759	0.297908	0.691097	-5.72565	NA	NA
GATM	-0.429458	-0.0234336	-3.13048	0.00363621	0.0814005	-2.02632	Metabolic genes	Amino acid
NEDD9	0.429024	0.431711	1.71708	0.109555	0.459166	-4.54934	NA	NA
SHROOM1	-0.428725	-0.268942	-1.91176	0.0646048	0.361944	-4.5521	NA	NA
EFNA1	-0.428522	-0.0239255	-1.88599	0.068105	0.372315	-4.5958	NA	NA
PIGQ	-0.42832	0.213164	-1.35329	0.193617	0.585627	-4.97604	NA	NA
TMEM131	-0.428264	0.294856	-1.97723	0.0643973	0.361609	-4.26969	NA	NA
SPATA6L	-0.42817	-0.659021	-0.433861	0.677324	0.899884	-5.45563	NA	NA
ZNF594	-0.428121	-0.22723	-1.18741	0.273431	0.668125	-4.79261	NA	NA
FHOD3	-0.428114	0.370886	-1.25246	0.232351	0.632222	-5.15981	NA	NA
IGHV3-20	-0.427973	0.125059	-1.01793	0.330447	0.714711	-5.332	NA	NA
MRC1	0.427833	-0.0926299	2.03432	0.050004	0.322793	-4.3379	NA	NA
B3GNTL1	-0.427541	-0.20231	-1.96045	0.0903598	0.425022	-4.13036	NA	NA
PFKP	0.427423	-0.098322	3.17751	0.00321394	0.0752143	-1.91415	Metabolic genes	Carbohydrate
NPR1	-0.427302	-0.704504	-0.817991	0.440062	0.785016	-5.28253	NA	NA
KLHDC9	0.427153	-0.0606869	1.60093	0.153012	0.529725	-4.41421	NA	NA
TLE3	-0.427103	-0.00314963	-2.24055	0.0318905	0.255436	-3.95477	NA	NA
KIFC1	0.426541	0.0124826	2.18848	0.0358024	0.271745	-4.0541	NA	NA
SFRP2	-0.426515	-0.189612	-1.82166	0.0775628	0.397018	-4.70281	NA	NA
FKBP11	0.426391	0.0341024	3.2336	0.0027712	0.0700123	-1.77921	NA	NA
FAM117B	-0.426292	-0.0153241	-2.17264	0.0523875	0.329055	-3.85419	NA	NA
MBD4	0.42576	0.0379971	2.79954	0.0107195	0.144204	-2.79048	NA	NA
PARP14	0.42572	0.0164406	4.59081	6.10303e-05	0.00660809	1.75167	Metabolic genes	Vitamin cofactor
RELB	0.425367	0.0574306	3.07941	0.00415439	0.0857984	-2.14717	Immune-related genes	NA
RAI2	-0.425255	-0.106279	-0.649867	0.524429	0.828152	-5.611	NA	NA
EPB41L1	-0.424763	0.0280911	-4.44065	9.45175e-05	0.00808811	1.34348	NA	NA
ADCY5	0.424673	-0.101838	1.34247	0.19932	0.592599	-4.9757	NA	Energy
CYFIP2	0.424634	-0.0714992	2.71846	0.010363	0.141809	-2.96891	NA	NA
STK39	-0.424546	-0.030187	-2.71869	0.0103571	0.141809	-2.9684	NA	NA
MANF	0.424421	0.115644	3.57366	0.00110581	0.0410272	-0.937686	NA	NA
ALDH6A1	-0.424369	-0.0495277	-3.04103	0.00458915	0.0910195	-2.23728	Metabolic genes	Amino acid
CFAP97	-0.424101	0.311163	-1.48865	0.154824	0.531903	-4.69808	NA	NA
SKOR2	0.423489	-0.57265	0.471927	0.651201	0.887963	-5.25621	NA	NA
MT-ND5	-0.423446	-0.17237	-1.86889	0.0743881	0.389217	-4.51457	NA	NA
ALOX12	0.423256	-0.434967	1.54937	0.139635	0.509421	-4.8105	NA	Lipid
DACH2	0.423109	-0.0124956	1.322	0.227342	0.626417	-4.80066	NA	NA
BCAM	-0.423047	-0.00162084	-2.82302	0.00799404	0.122459	-2.73704	NA	NA
RAB3IP	-0.422975	0.0848226	-1.72971	0.104106	0.451253	-4.48475	NA	NA
KRT75	0.422933	0.24508	1.07441	0.29479	0.688879	-5.50885	NA	NA
PPP1R18	0.422847	0.107014	3.08173	0.00412949	0.0857829	-2.14172	Immune-related genes	NA
OAS1	0.422809	-0.135167	3.09967	0.00394095	0.0833017	-2.09935	Immune-related genes	NA
RGS22	-0.422763	0.167969	-0.560116	0.582678	0.86061	-5.66224	NA	NA
NCAM2	-0.422714	0.0127558	-1.84039	0.0759417	0.393273	-4.58944	NA	NA
MAPRE2	0.422689	0.000845018	3.66821	0.000851797	0.0358592	-0.697262	NA	NA
IGHV3-43	0.422664	-0.455826	1.57363	0.127191	0.489882	-5.02093	NA	NA
DCK	0.42258	-0.126287	3.16678	0.00330596	0.076426	-1.93982	Metabolic genes	Nucleotide
ZNF30	-0.422558	-0.0136014	-1.3231	0.242347	0.641283	-4.71852	NA	NA
LPCAT2	0.422479	0.0153163	3.36098	0.00197206	0.0579654	-1.46856	Metabolic genes	Lipid
SPCS2	0.422141	0.0520527	3.18092	0.0031852	0.0749405	-1.90598	NA	NA
TERF2	0.422067	0.107681	4.26949	0.000155123	0.0113518	0.881796	NA	NA
IL17RC	-0.421931	-0.15944	-1.26345	0.228501	0.628442	-5.11175	NA	NA
MEX3C	0.421689	-0.106959	1.28121	0.226313	0.625203	-4.73143	NA	NA
USP9Y	-0.421669	0.10592	-1.454	0.173708	0.559059	-4.80451	NA	NA
TEX51	0.421177	-0.0464247	1.31534	0.211006	0.605651	-4.88129	NA	NA
FLRT3	-0.42106	-0.142068	-0.544621	0.596816	0.865207	-5.25758	NA	NA
PLEKHO2	0.421014	0.084084	3.30401	0.00229753	0.0625105	-1.6082	NA	NA
ZC3H13	-0.420936	0.280967	-1.06476	0.301818	0.6945	-5.28372	NA	NA
BRF2	0.420901	0.383864	1.27715	0.2419	0.640765	-4.88234	NA	NA
DHX34	0.420645	0.0360721	2.1791	0.0397898	0.287625	-3.95666	NA	NA
NLRP5	-0.420467	0.325158	-0.836669	0.430153	0.781433	-5.05932	NA	NA
NR3C1	0.420385	0.069635	3.07925	0.0041561	0.0857984	-2.14754	Immune-related genes	NA
OLR1	0.420263	-0.347243	1.41037	0.21675	0.611684	-4.63952	NA	NA
BTBD8	-0.420149	-0.418218	-0.706619	0.489338	0.812322	-5.76708	NA	NA
IRS1	-0.420028	0.0571685	-2.31042	0.0272444	0.236468	-3.81886	NA	NA
SOX9	0.419545	-0.0365891	1.47633	0.149316	0.522521	-5.22407	NA	NA
ECI2	-0.419454	-0.0215392	-2.99648	0.00514766	0.096505	-2.3411	NA	NA
TPX2	0.419436	0.033381	1.79254	0.0821995	0.408391	-4.75027	NA	NA
GGCT	-0.419194	-0.207603	-2.46664	0.018991	0.199869	-3.5044	NA	NA
TSPAN11	-0.419097	-0.00723581	-2.21894	0.0403311	0.289353	-3.84619	NA	NA
HTRA3	-0.419042	-0.115893	-2.2155	0.0337219	0.261797	-4.00277	NA	NA
NOXA1	0.418918	0.0500115	0.994699	0.341131	0.723659	-4.97758	NA	NA
HLA-DQB1	0.418831	-0.0608622	2.92737	0.00614279	0.105769	-2.50046	Immune-related genes	NA
APOBEC3C	0.418792	-0.198389	2.23303	0.0324306	0.256607	-3.96922	NA	NA
TEKT3	-0.418761	-0.431369	-0.475571	0.641201	0.884413	-5.68817	NA	NA
NFKBIE	0.418674	0.114537	2.64807	0.0133384	0.163812	-3.11123	NA	NA
CGN	-0.418654	0.0206666	-2.0603	0.047309	0.313963	-4.29117	NA	NA
TC2N	-0.418346	0.0269624	-1.89737	0.0715703	0.381625	-4.3817	NA	NA
FMN1	-0.418286	0.0096847	-3.12333	0.00422991	0.0867544	-2.08185	NA	NA
ZNF718	-0.418123	-0.533572	-0.608838	0.557573	0.845794	-5.42219	NA	NA
SLC2A5	-0.417981	-0.0300172	-0.940709	0.359978	0.738573	-5.26196	NA	Carbohydrate
ACACA	-0.417834	-0.0380546	-2.39217	0.0225891	0.215875	-3.65606	NA	Vitamin cofactor
PDCD7	0.41776	-0.338191	0.914557	0.37699	0.747444	-5.45326	NA	NA
SASH3	0.417363	-0.0672708	2.79701	0.00853078	0.126602	-2.79522	Immune-related genes	NA
GUSB	-0.417178	-0.260558	-2.18253	0.0362759	0.273189	-4.06534	NA	Carbohydrate
MIB2	-0.417082	-0.37442	-0.886115	0.38787	0.753927	-5.59136	NA	NA
PWWP2B	0.416718	0.186189	2.11223	0.0497045	0.321987	-3.97932	NA	NA
CASD1	-0.416623	-0.0324798	-1.57106	0.129784	0.495018	-4.8762	NA	NA
IGKV1-17	0.416493	-0.560454	1.0041	0.333563	0.717648	-5.37431	NA	NA
NBEAL1	-0.41628	0.00603687	-3.01254	0.00493928	0.0942113	-2.30377	NA	NA
PDCD1LG2	0.416178	0.182287	2.85293	0.0109737	0.146023	-2.73922	NA	NA
RNF220	-0.416003	0.0359175	-1.71604	0.10975	0.459265	-4.55076	NA	NA
FBXO25	-0.415959	0.185636	-0.538447	0.606801	0.870562	-5.22754	NA	NA
ZKSCAN4	-0.41587	-0.0577964	-1.43366	0.167865	0.551631	-4.97294	NA	NA
LRBA	-0.415752	0.00183585	-3.21902	0.00288036	0.0715774	-1.81441	Immune-related genes	NA
DHDDS	0.415668	-0.178032	1.08295	0.314382	0.70322	-4.87852	NA	NA
IGLL5	0.415601	-0.19301	1.61344	0.116152	0.468627	-5.02815	NA	NA
MAPKAP1	-0.41555	0.133965	-2.26765	0.0309603	0.252126	-3.83614	NA	NA
NR2C1	-0.415489	0.203172	-1.19145	0.27194	0.666872	-4.9658	NA	NA
DISP3	-0.415284	-0.234521	-1.55458	0.163584	0.545538	-4.59185	NA	NA
FLNB	-0.415272	0.0826536	-2.42438	0.0209626	0.209448	-3.59084	NA	NA
DNAJC21	-0.415241	0.182909	-1.63085	0.116502	0.469502	-4.84099	NA	NA
MCM9	-0.414995	0.0161634	-0.578468	0.580903	0.860168	-5.20865	NA	NA
PCGF5	0.414585	0.0803863	2.61591	0.0161167	0.182513	-3.14976	NA	NA
GSTM4	-0.414236	-0.373022	-1.43944	0.161492	0.542923	-5.20584	NA	NA
MEGF9	-0.414134	0.0622186	-1.88491	0.0818731	0.408243	-4.26225	NA	NA
PODXL2	-0.414002	-0.191821	-1.602	0.118667	0.473309	-5.04508	NA	NA
PRMT6	0.413921	-0.02853	3.0695	0.00580236	0.1026	-2.24456	NA	NA
PHYHD1	-0.413917	-0.07477	-1.94048	0.0608873	0.354067	-4.50284	NA	NA
PLEKHH3	-0.413903	-0.0635989	-2.15259	0.0459459	0.309544	-3.98527	NA	NA
DNAJC9	0.413786	0.110056	3.37969	0.00187515	0.0566475	-1.42244	NA	NA
C17orf80	0.413682	0.298176	0.91106	0.381677	0.750165	-5.04023	NA	NA
FRMD3	0.413674	-0.0990804	1.90081	0.0986821	0.441255	-4.19983	NA	NA
ENTPD4	-0.413639	-0.142751	-0.779267	0.442582	0.786383	-5.81416	NA	Nucleotide
SAC3D1	-0.413555	-0.482277	-0.638647	0.543184	0.836413	-5.40116	NA	NA
OMD	-0.41328	-0.338287	-1.37399	0.178686	0.567303	-5.36038	NA	Carbohydrate
SH2D3C	0.413278	-0.00711107	2.08945	0.0605444	0.354067	-3.97261	NA	NA
TRPC6	-0.412955	-0.0840109	-1.13774	0.292321	0.686526	-4.83407	NA	NA
CCDC88B	0.412896	0.0227147	2.60813	0.0135597	0.166088	-3.20766	NA	NA
SLC25A30	0.412841	-0.336043	1.68526	0.110132	0.459901	-4.62545	NA	NA
ADAMTSL2	0.412778	0.424588	1.14751	0.275368	0.670566	-5.03688	NA	NA
AGAP2	0.412681	-0.0548746	1.93247	0.0752691	0.391427	-4.24578	NA	NA
SMCHD1	0.412553	0.0188447	3.80313	0.000584837	0.0275286	-0.350021	NA	NA
MFSD10	-0.412378	-0.0577173	-2.67334	0.0115748	0.149963	-3.0673	NA	NA
ARPC1B	0.412332	0.103642	3.60704	0.00100872	0.0388946	-0.853089	NA	NA
GSTM5	-0.412315	-0.710963	-0.805744	0.431473	0.781824	-5.50506	NA	NA
CDC42BPB	-0.411987	0.00513332	-2.92329	0.0062069	0.1064	-2.50981	NA	NA
ZCCHC4	-0.411905	-0.403329	-1.51079	0.174184	0.559574	-4.63945	NA	NA
ZNF608	-0.411903	0.16575	-0.805246	0.456775	0.794129	-5.1336	NA	NA
KRT3	0.411884	-1.1087	1.01377	0.322193	0.709235	-5.56841	NA	NA
PAOX	-0.411827	-0.100249	-2.06144	0.0507048	0.325093	-4.16133	NA	Amino acid
POLE	-0.411618	0.0561683	-0.699537	0.498654	0.815552	-5.17764	NA	NA
TAGLN	-0.4116	-0.0662797	-2.3178	0.0267909	0.235019	-3.80432	NA	NA
MBOAT2	-0.411534	0.0494276	-1.31804	0.207175	0.602284	-5.00361	NA	Lipid
ZNF853	-0.411433	0.431745	-0.965708	0.366061	0.742649	-4.96872	NA	NA
RCOR2	0.411411	-0.0263792	1.54683	0.181795	0.571394	-4.51317	NA	NA
TRAK1	-0.411383	0.0540859	-0.874228	0.410711	0.769223	-5.03396	NA	NA
PLA2G4A	0.411167	0.0341496	2.41819	0.0212667	0.211809	-3.60343	NA	Lipid
GDAP1	-0.411094	-0.18262	-1.77798	0.084605	0.415053	-4.77377	NA	NA
SLC9A8	-0.410721	-0.272915	-1.33925	0.207342	0.602376	-4.93582	NA	NA
ARHGDIB	0.410351	0.00276436	3.43165	0.00162943	0.0524651	-1.29376	NA	NA
SERPINB5	0.410175	-0.226957	1.2705	0.212771	0.608383	-5.48935	NA	NA
SHANK2	-0.410155	-0.0059223	-2.6721	0.0116099	0.150234	-3.06999	NA	NA
ISG15	0.410151	-0.26516	1.43405	0.160947	0.542334	-5.28142	NA	NA
NEK11	0.409957	-0.172721	1.6108	0.150844	0.524444	-4.40463	NA	NA
ZNF331	-0.409745	-0.231279	-1.25744	0.248546	0.64727	-4.90183	NA	NA
KIAA0753	0.409684	0.00428304	1.42839	0.195838	0.587207	-4.57822	NA	NA
KRTAP11-1	-0.409596	-2.69332	-0.726949	0.490626	0.812507	-5.34582	NA	NA
C5AR1	0.409485	0.0375881	2.07223	0.0461153	0.310052	-4.26956	NA	NA
ATM	0.409338	-0.0258785	4.20302	0.000187838	0.012859	0.703691	Immune-related genes	NA
ACP5	0.409179	-0.200723	1.68174	0.10204	0.446864	-4.92506	NA	Vitamin cofactor
PICK1	-0.409025	-0.0032078	-3.54426	0.00119874	0.0427934	-1.01191	NA	NA
CBR4	-0.40897	-0.00885113	-2.09136	0.0442563	0.304344	-4.23472	NA	Lipid
RAB8B	0.408854	0.067793	3.98577	0.00034939	0.0202021	0.127114	NA	NA
BEND5	0.408845	0.137645	1.10749	0.304342	0.696326	-5.0441	NA	NA
PLD3	0.408434	-0.0569855	2.53877	0.0160128	0.181724	-3.35449	NA	Lipid
FBXL15	-0.408257	-0.0714525	-1.09437	0.309677	0.700387	-4.86937	NA	NA
SNTG2	-0.408128	-1.32995	-0.34684	0.738808	0.922077	-5.53734	NA	NA
MRTFB	-0.408107	0.0713269	-3.27373	0.00249091	0.0654936	-1.68198	NA	NA
FBXO47	0.407755	0.148851	0.734875	0.486076	0.810584	-5.29442	NA	NA
LIMA1	-0.407743	0.0577582	-2.66431	0.0118325	0.151522	-3.08686	NA	NA
NOL7	0.407464	0.150468	2.98537	0.00529668	0.0977444	-2.36686	Immune-related genes	NA
ATP2A1	0.407283	-0.0388319	1.28491	0.215989	0.611	-5.05439	NA	NA
DSG4	-0.40709	0.0775671	-0.817753	0.440189	0.785016	-5.28271	NA	NA
WNK4	-0.406889	0.168428	-1.42365	0.182122	0.571468	-4.74901	NA	NA
AFAP1	-0.406785	0.22141	-1.75702	0.0881719	0.421749	-4.80731	NA	NA
CEP44	-0.40662	0.0589379	-3.01883	0.00547741	0.0995218	-2.31532	NA	NA
SLC9A9	0.406543	-0.00118294	2.4615	0.0192213	0.20035	-3.51496	NA	NA
COBL	-0.406223	-0.0845566	-2.1285	0.0408345	0.290769	-4.16637	NA	NA
PTRH1	-0.40622	-0.0996603	-2.571	0.014826	0.174089	-3.28658	NA	NA
MATR3	-0.406112	0.0573319	-1.89779	0.0664821	0.366606	-4.57584	NA	NA
CSNK1G3	-0.405979	-0.278428	-1.12586	0.269435	0.663798	-5.62693	NA	NA
MMP3	-0.405554	-0.238913	-1.9511	0.05956	0.350887	-4.48448	NA	NA
KMO	0.405417	-0.31448	1.97967	0.057993	0.345575	-4.382	NA	Amino acid
PARP11	-0.40541	-0.351227	-1.05196	0.340362	0.723185	-4.95007	NA	NA
ADGRE2	0.405339	0.102146	1.5155	0.144506	0.518121	-4.98719	NA	NA
CHAD	-0.405333	-0.0478469	-1.15273	0.260827	0.65707	-5.3205	NA	NA
ISLR	-0.405279	-0.0900025	-2.26366	0.0302806	0.248519	-3.91016	NA	NA
ELANE	0.40527	-0.186437	1.01217	0.318804	0.70726	-5.77086	NA	NA
CNGA3	-0.405047	-0.145017	-1.02177	0.340582	0.723471	-4.92646	NA	NA
AKAP5	-0.404871	-0.201359	-1.67096	0.108243	0.457034	-4.7827	NA	Energy
AKT3	0.404676	0.00843164	1.67153	0.10614	0.454867	-4.84404	NA	NA
ANKRD22	0.404627	0.0105499	1.37548	0.18026	0.569436	-5.25412	NA	NA
TESK1	-0.404528	0.0128547	-1.34021	0.221652	0.619424	-4.65897	NA	NA
PCM1	-0.404228	-0.0426893	-1.84682	0.0737391	0.389085	-4.66132	NA	NA
CYRIB	0.404179	0.0332073	3.64509	0.000908119	0.0369197	-0.756293	NA	NA
MSI1	0.404109	-0.0773551	1.07938	0.295435	0.689111	-5.45171	NA	NA
OTULIN	0.403973	0.0262001	5.52337	3.90927e-06	0.00106362	4.32194	NA	NA
PALLD	-0.4037	0.0507149	-2.4462	0.0199223	0.203265	-3.54633	NA	NA
CD151	-0.403553	-0.00572334	-3.10563	0.00388018	0.0824773	-2.08526	NA	NA
SAMD1	0.403226	-0.034785	2.08085	0.0470373	0.313907	-4.17483	NA	NA
IMPA2	0.402572	-0.0699017	1.90765	0.0670985	0.368712	-4.50351	NA	NA
WDR19	-0.402472	0.0136516	-3.19404	0.00307687	0.0740332	-1.8745	NA	NA
BPIFA3	0.402467	0.0730583	0.642964	0.540536	0.83502	-5.1757	NA	NA
FBXO46	-0.402171	0.127007	-1.64531	0.13406	0.502016	-4.4801	NA	NA
PRX	-0.401999	-0.121768	-1.03099	0.321251	0.709235	-5.38707	NA	NA
SQSTM1	0.401984	0.00970924	2.1635	0.0378269	0.27971	-4.10114	NA	NA
ZIK1	-0.401847	-0.232225	-0.914466	0.379962	0.750034	-5.42323	NA	NA
MYH9	-0.401768	0.010075	-1.22007	0.231068	0.630947	-5.54889	NA	NA
SGMS1	-0.401686	-0.139385	-1.1542	0.299922	0.692444	-4.86572	NA	Lipid
RCL1	0.401197	0.0108437	3.24815	0.00266629	0.0678465	-1.74404	NA	NA
AFF4	-0.401062	0.0956611	-1.02259	0.317106	0.704623	-5.52374	NA	NA
GOT1L1	-0.401	-0.134378	-0.988527	0.355518	0.734502	-5.1484	NA	NA
RASSF7	-0.400948	0.305728	-0.978623	0.348672	0.730223	-5.36761	NA	NA
H1-2	0.400483	0.134131	1.87352	0.0698573	0.377327	-4.61678	NA	NA
SPAG17	-0.400458	0.0803917	-0.677334	0.505565	0.816738	-5.71645	NA	NA
DIRAS2	-0.400323	-0.631077	-1.03889	0.345854	0.728409	-4.96054	NA	NA
SNRK	0.400064	0.099933	1.02311	0.339991	0.723183	-4.92543	NA	NA
NME5	0.400007	-0.18064	0.721501	0.49377	0.812507	-5.30311	NA	NA
LRRC1	-0.400004	-0.0283173	-3.45337	0.00153616	0.0509381	-1.2397	NA	NA
JUNB	0.399822	0.168936	1.93947	0.0610146	0.354365	-4.50458	NA	NA
GRB2	0.399602	0.0113603	4.42183	9.98265e-05	0.00840681	1.29252	Immune-related genes	NA
P4HTM	-0.39957	-0.00819039	-2.57199	0.0154868	0.178426	-3.23466	NA	NA
TUFT1	-0.399555	0.0222563	-3.03708	0.0046363	0.0914045	-2.24653	NA	NA
CD207	-0.39942	-0.0236669	-0.622047	0.553438	0.843513	-5.18672	NA	NA
LMF1	-0.399146	-0.100477	-1.03556	0.31114	0.701228	-5.63486	NA	Lipid
GOLGA8R	-0.399091	-0.299266	-0.869716	0.413013	0.770003	-5.24391	NA	NA
FRZB	-0.399078	-0.107727	-1.45576	0.154889	0.531903	-5.25216	NA	NA
MVK	-0.398674	-0.0651093	-3.94617	0.000390893	0.0212706	0.0230273	Metabolic genes	Lipid
CDH1	-0.398363	0.00668415	-2.06074	0.0472643	0.313963	-4.29037	NA	NA
NEDD4L	-0.398357	0.0386449	-3.80355	0.000584146	0.0275286	-0.348926	NA	NA
SERPINA5	-0.398313	-0.0966964	-2.4054	0.021908	0.213467	-3.62936	NA	NA
CD44	0.397934	0.134764	3.12519	0.00368689	0.0817234	-2.03889	Metabolic genes	Carbohydrate
RENBP	0.397874	-0.0647949	3.62846	0.000950846	0.0378986	-0.798662	NA	NA
DCX	0.397644	0.0612498	0.895933	0.38275	0.7504	-5.62182	NA	NA
RAC3	-0.397297	0.0432682	-1.02452	0.31989	0.708095	-5.40876	NA	NA
ERBB3	-0.397276	-0.0125602	-2.96632	0.00556169	0.100402	-2.41091	NA	NA
SELPLG	0.397263	0.354541	1.5798	0.132505	0.500596	-4.6944	NA	NA
PGGHG	-0.397242	0.0673959	-2.12282	0.0447152	0.305187	-3.9569	NA	NA
BTK	0.397133	-0.0262864	3.56228	0.00114093	0.0416028	-0.966449	Immune-related genes	NA
AP4E1	0.397081	0.0471027	2.07853	0.0472669	0.313963	-4.20985	NA	NA
APOBEC3F	0.396981	-0.143174	1.66421	0.109597	0.459166	-4.82923	NA	NA
LMOD1	-0.396632	0.0978983	-2.46689	0.0189796	0.199869	-3.50387	NA	NA
APBA3	0.396389	-0.0206957	0.715167	0.489317	0.812322	-5.57506	NA	NA
SLC26A11	-0.396389	0.243073	-0.760057	0.471806	0.802921	-5.10833	NA	NA
THSD4	-0.396129	-0.156041	-1.93229	0.061928	0.355776	-4.51695	NA	NA
GRB14	-0.396105	0.154482	-1.0739	0.305721	0.697035	-5.20939	NA	NA
SLC36A1	0.395978	-0.0299199	1.59571	0.12137	0.479628	-4.96553	NA	NA
FOXN3	0.395929	0.154677	0.819238	0.439395	0.785016	-5.23653	NA	NA
CTNNA1	-0.3959	0.0615577	-2.35675	0.0245096	0.224586	-3.72709	NA	NA
IRAG2	0.395545	0.0761857	2.79849	0.00934642	0.133839	-2.7697	NA	NA
BNIP3L	-0.395189	0.0915036	-2.33497	0.0393875	0.286654	-3.61908	NA	NA
ECE1	-0.395121	-0.00735013	-3.06757	0.00428418	0.0872543	-2.17504	NA	NA
NOL3	-0.395003	-0.0736351	-3.61209	0.000994784	0.0385243	-0.840276	NA	NA
IL6ST	-0.394987	0.0864354	-2.37904	0.0232847	0.219231	-3.68248	NA	NA
ZNF185	-0.394804	-0.0362415	-1.77629	0.0848876	0.415663	-4.77648	NA	NA
SPEG	-0.394546	-0.214282	-0.958753	0.381152	0.750126	-5.02307	NA	NA
CYCS	0.394427	0.0546441	3.32876	0.00215026	0.0604257	-1.54767	Metabolic genes	TCA_cycle
PIGV	-0.394361	-0.121618	-0.791464	0.454408	0.791744	-5.3016	NA	NA
ITGAX	0.39429	0.00145614	3.03536	0.00465695	0.091509	-2.25055	NA	NA
SORBS1	-0.393902	-0.0649936	-2.20474	0.0345375	0.265371	-4.02327	NA	NA
AZGP1	-0.393819	-0.18074	-1.6573	0.106917	0.455875	-4.96236	NA	NA
CFAP94	-0.393786	-0.0653619	-1.18958	0.272629	0.667328	-4.96759	NA	NA
UACA	-0.393611	0.0931924	-2.39611	0.0223844	0.214951	-3.64813	NA	NA
RDH5	-0.393084	-0.256775	-1.22821	0.228039	0.627685	-5.53943	NA	NA
UMAD1	-0.393039	0.104855	-2.45244	0.0196339	0.202043	-3.53356	NA	NA
GPRIN3	0.392754	0.163395	2.53388	0.0173767	0.190283	-3.34471	NA	NA
RIC8B	-0.39269	-0.0384408	-1.48632	0.155432	0.533018	-4.89248	NA	NA
DENND3	0.392585	0.0727525	2.30139	0.0316747	0.254815	-3.73664	NA	NA
TCEAL5	-0.392526	-0.485411	-0.874373	0.388221	0.754333	-5.89657	NA	NA
SMIM7	-0.392525	-0.184315	-1.08292	0.314398	0.70322	-5.0663	NA	NA
GLUL	-0.392487	-0.0783233	-1.80789	0.0797278	0.402279	-4.72534	NA	Amino acid
PPP2R5A	-0.392446	-0.214745	-2.39976	0.0221959	0.214491	-3.64075	NA	NA
COL11A1	-0.392418	-0.214759	-1.35235	0.185438	0.577034	-5.38809	NA	NA
GOLM1	-0.392345	0.0415953	-2.22554	0.0329771	0.258625	-3.98359	NA	NA
AP3B2	0.392296	0.101495	1.9501	0.0769422	0.395395	-4.10115	NA	NA
GAMT	-0.392263	-0.0929118	-2.45341	0.019589	0.202043	-3.53156	NA	Amino acid
PCDH1	-0.392238	0.0295152	-3.34225	0.00207382	0.059698	-1.51458	NA	NA
UTP23	0.391978	-0.00958883	2.2683	0.0299658	0.248021	-3.90114	NA	NA
HTATIP2	0.391813	-0.00299824	3.00208	0.00507413	0.0958036	-2.3281	NA	NA
MISP	-0.391805	-0.0307548	-1.61659	0.115468	0.467581	-5.02348	NA	NA
MMGT1	0.39173	0.0625747	3.26963	0.00251827	0.0654936	-1.69195	NA	NA
SAGE1	-0.3917	0.0523563	-0.832635	0.432279	0.78235	-5.27179	NA	NA
KMT2C	0.391612	-0.13317	1.08491	0.293049	0.686963	-5.40841	NA	NA
PRXL2B	-0.391612	-0.11638	-2.57044	0.0148459	0.174089	-3.28776	NA	NA
ZMAT3	0.391544	0.0723711	1.13387	0.272522	0.66722	-5.30083	NA	NA
CDK6	0.391312	-0.0238373	3.02752	0.00475211	0.092288	-2.26885	NA	NA
TRIM36	-0.391311	-0.182665	-1.37637	0.177956	0.566033	-5.35731	NA	NA
STAP1	0.39121	0.152393	1.80277	0.114007	0.464923	-4.31309	NA	NA
CEP104	0.391121	-0.00648699	2.0847	0.0524257	0.329055	-4.0675	NA	NA
SLC9A3R2	-0.391043	0.00854702	-2.3049	0.0275875	0.23838	-3.82969	NA	NA
DEF6	0.390852	0.0859028	2.20532	0.0344925	0.265217	-4.02216	NA	NA
PIK3CD	0.390802	-0.0156687	3.03906	0.00461263	0.0913146	-2.2419	Metabolic genes	Lipid
KCNN3	0.390268	-0.834406	0.599974	0.567252	0.851457	-5.42342	NA	NA
PTPN13	-0.390014	0.0684067	-2.80452	0.00837231	0.125301	-2.77844	Metabolic genes	Lipid
SPINK5	0.390012	-0.13686	1.63109	0.146476	0.520328	-4.47758	NA	NA
MYH11	-0.38987	0.000704683	-1.25386	0.218684	0.614691	-5.50924	NA	NA
CPVL	0.389646	-0.047553	2.33568	0.0257207	0.230898	-3.76897	NA	NA
ABCD3	-0.389627	-0.148151	-2.59332	0.0140523	0.16902	-3.23922	NA	NA
IGHG3	0.389564	-0.181281	1.26069	0.216245	0.611187	-5.50111	NA	NA
RAB27A	0.3895	-0.0114951	3.3888	0.00182965	0.0558518	-1.39995	NA	NA
RHBDF1	-0.389179	0.108709	-3.30916	0.00226613	0.0619739	-1.59563	NA	NA
MROH5	-0.389068	-0.128613	-1.61557	0.149806	0.522611	-4.52466	NA	NA
ZBTB7C	-0.388879	0.0692226	-1.20158	0.268233	0.662682	-4.7806	NA	NA
SCD	-0.388209	-0.198516	-1.40343	0.169808	0.554743	-5.32204	NA	Lipid
KSR1	-0.388197	-0.10016	-1.52012	0.149185	0.522521	-4.76131	NA	NA
DCD	0.387904	-0.139783	2.07536	0.0458064	0.3088	-4.26387	NA	NA
ARHGEF10	-0.387792	-0.0849229	-2.60146	0.0137796	0.16675	-3.22189	NA	NA
MIPEP	-0.387756	0.0762166	-2.23271	0.0324537	0.256607	-3.96983	NA	NA
ROCK2	-0.387462	0.1077	-1.81388	0.0787801	0.400727	-4.71556	NA	NA
SCCPDH	-0.387409	-0.0163707	-3.03652	0.00464301	0.0914045	-2.24784	NA	NA
ARHGEF37	-0.38739	-0.0766432	-1.78408	0.0835892	0.412393	-4.76393	NA	NA
BTNL9	-0.387367	-0.141543	-1.59573	0.12216	0.480934	-4.98916	NA	NA
ARVCF	-0.387269	0.041735	-3.10502	0.0038864	0.0824773	-2.08671	NA	NA
OSBPL7	-0.387247	-0.0224375	-1.10518	0.305274	0.697035	-4.86065	NA	Lipid
LIPE	-0.38724	-0.333281	-1.21667	0.232343	0.632222	-5.55283	NA	Lipid
PHF21A	0.386997	0.16836	2.75223	0.0104355	0.141809	-2.86759	NA	NA
SEC16A	-0.386904	0.0549676	-2.79309	0.00861451	0.127025	-2.80396	NA	NA
TANK	0.386841	0.127344	2.9221	0.00622578	0.106551	-2.51255	NA	NA
CD9	-0.386817	0.0205123	-2.24855	0.0313246	0.253536	-3.93936	NA	NA
TNFSF4	-0.386712	-0.0407297	-1.60061	0.124352	0.484931	-4.86994	NA	NA
ATG14	-0.386702	0.0396524	-2.9359	0.00670936	0.110377	-2.49793	NA	NA
ECM1	-0.386664	-0.113634	-2.10688	0.042797	0.298959	-4.20627	NA	NA
ZNF236	-0.386648	-0.0952687	-1.17809	0.254924	0.65373	-5.17014	NA	NA
RHOG	0.386454	0.0274644	3.38252	0.00186088	0.0565782	-1.41545	Immune-related genes	NA
ARMCX2	-0.386434	-0.00333827	-3.35951	0.00197985	0.0580337	-1.47217	NA	NA
HPR	0.386429	-0.283081	1.03711	0.307208	0.697742	-5.74626	NA	NA
TYROBP	0.386403	0.157701	1.98071	0.0559921	0.341538	-4.43287	NA	NA
CARMIL2	0.3864	0.18864	2.92477	0.0137368	0.16675	-2.75548	NA	NA
PRKAA2	-0.386293	-0.0725352	-1.79734	0.0853866	0.416247	-4.54484	NA	Lipid
UNKL	-0.386097	-0.103994	-0.762516	0.470428	0.802082	-5.10682	NA	NA
DOP1A	-0.386017	-0.172139	-1.40516	0.173297	0.558245	-5.09652	NA	NA
HEXD	-0.385807	0.0207031	-1.68036	0.104394	0.451309	-4.83081	NA	NA
ABCB9	0.385612	-0.574159	0.849069	0.401948	0.763739	-5.91776	NA	NA
DUS2	-0.385543	-0.0792892	-1.37392	0.187242	0.579635	-5.0322	NA	NA
MGAT5	-0.38553	0.0678571	-2.22172	0.0348526	0.267019	-3.95006	NA	NA
DHCR24	-0.385528	-0.17772	-2.02427	0.0510815	0.326314	-4.35585	NA	Lipid
REPS2	-0.385526	0.00988149	-2.39109	0.0226455	0.215895	-3.65824	NA	NA
POMGNT1	-0.3855	0.0215034	-3.20955	0.0029534	0.0727111	-1.83721	NA	NA
ATN1	-0.385483	0.00741589	-1.56824	0.126346	0.488935	-5.09439	NA	NA
RETSAT	-0.384859	-0.0365358	-1.87028	0.0703186	0.378372	-4.62221	NA	NA
TLE6	-0.384523	-0.240773	-1.16241	0.296861	0.690532	-4.85877	NA	NA
MYSM1	0.383882	-0.0609689	1.4337	0.169722	0.554743	-4.95894	NA	NA
MYH2	0.383861	0.158134	1.40952	0.216984	0.611856	-4.64029	NA	NA
CNN1	-0.383301	-0.0674855	-1.49112	0.145409	0.51901	-5.20365	NA	NA
EMP2	0.383163	-0.533801	0.904605	0.378266	0.748003	-5.42707	NA	NA
GEN1	-0.383058	-0.239231	-0.928263	0.383874	0.750699	-4.996	NA	NA
TANC2	-0.382994	0.027391	-1.9403	0.0609095	0.354067	-4.50315	NA	NA
PLCB2	0.382699	0.065263	3.13495	0.00359392	0.0807947	-2.0157	Metabolic genes	Energy
CLMN	-0.382587	-0.04475	-3.40349	0.00175849	0.0547194	-1.36362	NA	NA
TMCC3	0.382561	0.0310525	2.03921	0.0572223	0.34445	-4.14076	NA	NA
APOBR	0.382504	0.0518401	2.69572	0.0109583	0.146023	-3.01863	NA	NA
SLC16A6	-0.382286	0.280256	-0.385632	0.711113	0.909509	-5.28815	NA	NA
BRMS1L	0.382104	-0.0252346	1.04839	0.328979	0.713427	-4.90583	NA	NA
[truncated: 8,612 more rows]

## Sheet: Fig.3b
pCR or not	DFS.status	DFS.time	IHC_subtype	TME_cluster	Amino_acid_Bulk	Lipid_Bulk	Carbohydrate_Bulk	TCA_cycle_Bulk	Energy_Bulk	Nucleotide_Bulk	Vitamin_Bulk	Amino_acid_TC	Lipid_TC	Carbohydrate_TC	TCA_cycle_TC	Energy_TC	Nucleotide_TC	Vitamin_TC
non-pCR	0	127	TNBC	2	Downregulated	Neutral	Neutral	Upregulated	Neutral	Downregulated	Downregulated	Neutral	Neutral	Neutral	Neutral	Neutral	Neutral	Neutral
non-pCR	0	127	TNBC	3	Neutral	Neutral	Neutral	Downregulated	Neutral	Neutral	Neutral	Downregulated	Neutral	Downregulated	Downregulated	Neutral	Downregulated	Downregulated
non-pCR	0	127	TNBC	1	Neutral	Neutral	Neutral	Neutral	Neutral	Neutral	Neutral	Neutral	Neutral	Neutral	Downregulated	Neutral	Neutral	Neutral
pCR	0	109	TNBC	2	Neutral	Downregulated	Neutral	Neutral	Neutral	Neutral	Neutral	Neutral	Downregulated	Neutral	Downregulated	Neutral	Neutral	Neutral
pCR	0	109	TNBC	1	Neutral	Neutral	Downregulated	Neutral	Neutral	Neutral	Neutral	NA	NA	NA	NA	NA	NA	NA
non-pCR	0	119	Lum	1	Neutral	Neutral	Neutral	Neutral	Neutral	Neutral	Neutral	Neutral	Neutral	Downregulated	Downregulated	Neutral	Neutral	Neutral
non-pCR	0	119	Lum	1	Neutral	Neutral	Neutral	Neutral	Neutral	Neutral	Neutral	Neutral	Neutral	Neutral	Neutral	Neutral	Neutral	Neutral
non-pCR	1	49	Lum	1	Neutral	Neutral	Neutral	Upregulated	Neutral	Neutral	Neutral	Neutral	Neutral	Neutral	Neutral	Neutral	Neutral	Neutral
non-pCR	1	49	Lum	2	Neutral	Upregulated	Neutral	Neutral	Neutral	Neutral	Neutral	Neutral	Downregulated	Neutral	Neutral	Neutral	Neutral	Neutral
non-pCR	0	90	TNBC	3	Neutral	Neutral	Neutral	Neutral	Neutral	Neutral	Neutral	Downregulated	Neutral	Downregulated	Downregulated	Neutral	Downregulated	Downregulated
non-pCR	0	90	TNBC	3	Downregulated	Neutral	Neutral	Downregulated	Neutral	Neutral	Neutral	Neutral	Neutral	Neutral	Downregulated	Neutral	Neutral	Neutral
non-pCR	0	134	Lum	2	Neutral	Downregulated	Neutral	Upregulated	Neutral	Upregulated	Neutral	Neutral	Downregulated	Upregulated	Neutral	Neutral	Upregulated	Downregulated
non-pCR	0	74	Lum	1	Downregulated	Neutral	Neutral	Upregulated	Neutral	Upregulated	Neutral	Neutral	Neutral	Neutral	Neutral	Neutral	Neutral	Neutral
non-pCR	0	74	Lum	1	Neutral	Neutral	Neutral	Upregulated	Neutral	Neutral	Neutral	Neutral	Neutral	Neutral	Neutral	Neutral	Neutral	Neutral
non-pCR	0	74	Lum	1	Neutral	Neutral	Neutral	Neutral	Neutral	Neutral	Neutral	Neutral	Neutral	Neutral	Neutral	Neutral	Neutral	Neutral
non-pCR	0	102	Lum	3	Neutral	Neutral	Neutral	Neutral	Neutral	Neutral	Neutral	Downregulated	Neutral	Neutral	Downregulated	Neutral	Neutral	Neutral
non-pCR	0	102	Lum	2	Neutral	Neutral	Neutral	Neutral	Neutral	Neutral	Neutral	Upregulated	Neutral	Neutral	Neutral	Neutral	Neutral	Neutral
non-pCR	1	31	Lum	1	Downregulated	Neutral	Neutral	Neutral	Neutral	Neutral	Neutral	Downregulated	Downregulated	Downregulated	Neutral	Neutral	Neutral	Downregulated
non-pCR	1	31	Lum	2	Upregulated	Neutral	Neutral	Neutral	Neutral	Neutral	Neutral	Upregulated	Neutral	Neutral	Neutral	Neutral	Neutral	Neutral
non-pCR	1	22	TNBC	2	Upregulated	Neutral	Neutral	Neutral	Neutral	Neutral	Neutral	Upregulated	Neutral	Neutral	Upregulated	Neutral	Neutral	Neutral
non-pCR	1	22	TNBC	2	Upregulated	Neutral	Neutral	Neutral	Neutral	Neutral	Neutral	Upregulated	Neutral	Neutral	Neutral	Neutral	Neutral	Neutral
non-pCR	0	110	Lum	1	Neutral	Neutral	Neutral	Neutral	Neutral	Neutral	Neutral	Neutral	Neutral	Neutral	Neutral	Neutral	Neutral	Neutral
non-pCR	0	110	Lum	1	Upregulated	Upregulated	Neutral	Upregulated	Upregulated	Neutral	Upregulated	Upregulated	Upregulated	Upregulated	Upregulated	Upregulated	Neutral	Upregulated
non-pCR	0	110	Lum	2	Neutral	Neutral	Neutral	Neutral	Neutral	Neutral	Neutral	Downregulated	Neutral	Downregulated	Downregulated	Neutral	Neutral	Neutral
non-pCR	1	42	Lum	2	Downregulated	Neutral	Upregulated	Neutral	Neutral	Neutral	Neutral	Neutral	Neutral	Neutral	Neutral	Neutral	Neutral	Neutral
non-pCR	1	42	Lum	2	Neutral	Neutral	Upregulated	Neutral	Neutral	Upregulated	Neutral	Neutral	Neutral	Neutral	Neutral	Neutral	Upregulated	Neutral
non-pCR	1	42	Lum	2	Neutral	Neutral	Upregulated	Downregulated	Neutral	Downregulated	Neutral	Upregulated	Upregulated	Upregulated	Upregulated	Neutral	Upregulated	Upregulated
non-pCR	0	78	Lum	1	Neutral	Upregulated	Neutral	Upregulated	Neutral	Neutral	Neutral	Neutral	Upregulated	Neutral	Upregulated	Neutral	Neutral	Neutral
non-pCR	0	78	Lum	1	Neutral	Upregulated	Neutral	Neutral	Neutral	Neutral	Neutral	Neutral	Downregulated	Neutral	Neutral	Neutral	Neutral	Neutral
non-pCR	0	78	Lum	2	Neutral	Neutral	Neutral	Neutral	Neutral	Neutral	Neutral	Neutral	Neutral	Neutral	Neutral	Neutral	Neutral	Neutral
pCR	1	60	Lum	3	Neutral	Neutral	Downregulated	Neutral	Neutral	Neutral	Neutral	Neutral	Neutral	Neutral	Neutral	Neutral	Neutral	Neutral
pCR	1	60	Lum	2	Neutral	Neutral	Downregulated	Downregulated	Neutral	Downregulated	Downregulated	NA	NA	NA	NA	NA	NA	NA
non-pCR	0	65	Lum	1	Downregulated	Neutral	Neutral	Upregulated	Neutral	Neutral	Neutral	Downregulated	Neutral	Downregulated	Neutral	Neutral	Neutral	Neutral
non-pCR	0	65	Lum	2	Neutral	Neutral	Downregulated	Downregulated	Downregulated	Downregulated	Neutral	Neutral	Neutral	Neutral	Neutral	Neutral	Neutral	Neutral
non-pCR	0	131	Lum	2	Upregulated	Neutral	Upregulated	Upregulated	Neutral	Neutral	Neutral	Downregulated	Neutral	Downregulated	Neutral	Neutral	Neutral	Neutral
non-pCR	1	10	TNBC	2	Upregulated	Neutral	Neutral	Upregulated	Neutral	Neutral	Neutral	Upregulated	Neutral	Neutral	Upregulated	Neutral	Neutral	Neutral
non-pCR	1	10	TNBC	2	Neutral	Neutral	Upregulated	Neutral	Neutral	Neutral	Neutral	Neutral	Neutral	Upregulated	Upregulated	Neutral	Neutral	Neutral
non-pCR	1	10	TNBC	1	Upregulated	Neutral	Upregulated	Upregulated	Neutral	Neutral	Neutral	Upregulated	Downregulated	Downregulated	Upregulated	Neutral	Neutral	Neutral
pCR	1	16	TNBC	3	Neutral	Neutral	Neutral	Neutral	Neutral	Neutral	Neutral	Neutral	Neutral	Neutral	Upregulated	Neutral	Neutral	Neutral
pCR	1	16	TNBC	3	Neutral	Neutral	Neutral	Downregulated	Neutral	Neutral	Neutral	Downregulated	Downregulated	Downregulated	Downregulated	Downregulated	Downregulated	Downregulated
non-pCR	0	90	Lum	3	Neutral	Neutral	Neutral	Neutral	Neutral	Neutral	Neutral	Neutral	Neutral	Neutral	Neutral	Neutral	Neutral	Neutral
non-pCR	0	90	Lum	2	Neutral	Downregulated	Neutral	Neutral	Downregulated	Downregulated	Neutral	Neutral	Neutral	Neutral	Downregulated	Neutral	Neutral	Downregulated
non-pCR	0	84	Lum	1	Neutral	Neutral	Neutral	Neutral	Neutral	Neutral	Neutral	Neutral	Upregulated	Neutral	Neutral	Neutral	Neutral	Neutral
non-pCR	0	84	Lum	1	Neutral	Neutral	Neutral	Neutral	Neutral	Neutral	Neutral	Neutral	Neutral	Neutral	Neutral	Neutral	Neutral	Neutral
non-pCR	0	117	Lum	2	Neutral	Neutral	Upregulated	Upregulated	Neutral	Neutral	Neutral	Neutral	Neutral	Neutral	Upregulated	Neutral	Neutral	Upregulated
non-pCR	0	117	Lum	2	Neutral	Neutral	Upregulated	Upregulated	Neutral	Neutral	Neutral	Downregulated	Downregulated	Downregulated	Upregulated	Downregulated	Neutral	Downregulated
non-pCR	0	127	Lum	2	Neutral	Neutral	Downregulated	Downregulated	Neutral	Downregulated	Neutral	Downregulated	Neutral	Downregulated	Downregulated	Neutral	Downregulated	Neutral
non-pCR	0	65	Lum	1	Upregulated	Neutral	Neutral	Neutral	Neutral	Neutral	Neutral	Neutral	Neutral	Neutral	Neutral	Neutral	Neutral	Neutral
non-pCR	0	65	Lum	1	Upregulated	Upregulated	Neutral	Neutral	Neutral	Neutral	Neutral	Upregulated	Upregulated	Upregulated	Upregulated	Upregulated	Neutral	Upregulated
non-pCR	0	65	Lum	2	Neutral	Upregulated	Neutral	Neutral	Neutral	Neutral	Neutral	Neutral	Upregulated	Upregulated	Upregulated	Upregulated	Neutral	Upregulated
non-pCR	0	66	Lum	2	Neutral	Neutral	Neutral	Neutral	Neutral	Neutral	Neutral	Neutral	Neutral	Neutral	Neutral	Neutral	Neutral	Neutral
non-pCR	0	66	Lum	2	Neutral	Neutral	Neutral	Neutral	Neutral	Neutral	Neutral	Neutral	Neutral	Neutral	Neutral	Neutral	Neutral	Neutral
non-pCR	0	66	Lum	2	Neutral	Neutral	Neutral	Neutral	Upregulated	Upregulated	Neutral	Neutral	Neutral	Neutral	Neutral	Neutral	Neutral	Neutral
non-pCR	0	130	Lum	1	Neutral	Neutral	Downregulated	Neutral	Neutral	Neutral	Neutral	Neutral	Neutral	Downregulated	Downregulated	Neutral	Neutral	Neutral
non-pCR	0	130	Lum	2	Neutral	Upregulated	Neutral	Neutral	Neutral	Neutral	Upregulated	Neutral	Upregulated	Neutral	Neutral	Neutral	Neutral	Neutral
non-pCR	1	37	Lum	2	Upregulated	Upregulated	Upregulated	Upregulated	Neutral	Upregulated	Neutral	Upregulated	Upregulated	Upregulated	Upregulated	Neutral	Neutral	Neutral
non-pCR	1	37	Lum	3	Neutral	Neutral	Upregulated	Neutral	Neutral	Neutral	Neutral	Neutral	Neutral	Upregulated	Neutral	Neutral	Neutral	Neutral
non-pCR	0	65	TNBC	2	Neutral	Neutral	Upregulated	Neutral	Neutral	Upregulated	Upregulated	Neutral	Neutral	Neutral	Neutral	Neutral	Upregulated	Upregulated
non-pCR	0	83	Lum	1	Upregulated	Neutral	Neutral	Upregulated	Downregulated	Upregulated	Neutral	Neutral	Neutral	Neutral	Upregulated	Downregulated	Neutral	Neutral
non-pCR	0	119	Lum	2	Neutral	Upregulated	Upregulated	Upregulated	Neutral	Upregulated	Neutral	Upregulated	Neutral	Neutral	Neutral	Neutral	Neutral	Neutral
non-pCR	0	119	Lum	3	Upregulated	Upregulated	Upregulated	Neutral	Neutral	Neutral	Upregulated	Upregulated	Neutral	Neutral	Neutral	Neutral	Neutral	Neutral
non-pCR	0	119	Lum	3	Neutral	Neutral	Neutral	Neutral	Neutral	Neutral	Neutral	Neutral	Neutral	Neutral	Neutral	Neutral	Neutral	Neutral
non-pCR	0	112	Lum	2	Neutral	Neutral	Neutral	Upregulated	Neutral	Neutral	Neutral	Neutral	Neutral	Neutral	Neutral	Neutral	Neutral	Neutral
non-pCR	0	112	Lum	1	Neutral	Neutral	Neutral	Neutral	Neutral	Neutral	Neutral	Neutral	Neutral	Neutral	Neutral	Neutral	Neutral	Neutral
non-pCR	1	46	Lum	2	Neutral	Neutral	Neutral	Upregulated	Neutral	Neutral	Neutral	Neutral	Neutral	Neutral	Neutral	Neutral	Neutral	Neutral
non-pCR	1	46	Lum	1	Neutral	Neutral	Downregulated	Upregulated	Neutral	Neutral	Neutral	Downregulated	Neutral	Downregulated	Neutral	Neutral	Neutral	Neutral
non-pCR	0	91	Lum	1	Neutral	Neutral	Neutral	Neutral	Neutral	Neutral	Neutral	Neutral	Upregulated	Neutral	Neutral	Neutral	Neutral	Neutral
non-pCR	0	91	Lum	2	Neutral	Neutral	Neutral	Downregulated	Neutral	Neutral	Neutral	Neutral	Neutral	Upregulated	Neutral	Neutral	Neutral	Neutral
non-pCR	0	118	Lum	1	Neutral	Upregulated	Neutral	Upregulated	Upregulated	Neutral	Neutral	Upregulated	Upregulated	Upregulated	Upregulated	Upregulated	Neutral	Upregulated
non-pCR	0	66	Lum	3	Neutral	Neutral	Neutral	Neutral	Neutral	Neutral	Neutral	Neutral	Neutral	Neutral	Neutral	Neutral	Neutral	Neutral
non-pCR	0	119	Lum	2	Neutral	Neutral	Neutral	Neutral	Neutral	Downregulated	Neutral	Neutral	Neutral	Neutral	Neutral	Neutral	Neutral	Neutral
non-pCR	0	119	Lum	2	Upregulated	Downregulated	Neutral	Upregulated	Neutral	Neutral	Neutral	Upregulated	Downregulated	Neutral	Neutral	Neutral	Neutral	Neutral
non-pCR	0	119	Lum	1	Neutral	Upregulated	Neutral	Upregulated	Neutral	Neutral	Neutral	Upregulated	Upregulated	Upregulated	Upregulated	Neutral	Neutral	Neutral
non-pCR	1	32	Lum	1	Upregulated	Neutral	Downregulated	Upregulated	Neutral	Upregulated	Neutral	Downregulated	Neutral	Downregulated	Neutral	Neutral	Neutral	Neutral
non-pCR	1	32	Lum	2	Neutral	Neutral	Neutral	Neutral	Neutral	Neutral	Neutral	Neutral	Neutral	Downregulated	Downregulated	Neutral	Downregulated	Neutral
non-pCR	1	32	Lum	1	Neutral	Neutral	Neutral	Neutral	Neutral	Neutral	Neutral	Neutral	Neutral	Neutral	Downregulated	Neutral	Neutral	Neutral
pCR	1	7	Lum	3	Neutral	Neutral	Neutral	Neutral	Neutral	Neutral	Neutral	Neutral	Neutral	Downregulated	Downregulated	Neutral	Downregulated	Neutral
pCR	1	7	Lum	3	Neutral	Neutral	Neutral	Downregulated	Neutral	Neutral	Neutral	Neutral	Neutral	Neutral	Downregulated	Neutral	Downregulated	Neutral
non-pCR	0	104	Lum	1	Upregulated	Neutral	Upregulated	Neutral	Downregulated	Neutral	Downregulated	Upregulated	Neutral	Neutral	Neutral	Neutral	Neutral	Neutral
non-pCR	0	104	Lum	1	Upregulated	Upregulated	Neutral	Neutral	Downregulated	Downregulated	Neutral	Upregulated	Upregulated	Upregulated	Upregulated	Downregulated	Neutral	Upregulated
non-pCR	0	102	Lum	1	Neutral	Neutral	Neutral	Neutral	Neutral	Neutral	Neutral	Neutral	Neutral	Neutral	Neutral	Neutral	Neutral	Neutral
non-pCR	0	102	Lum	1	Neutral	Neutral	Neutral	Neutral	Neutral	Neutral	Neutral	Neutral	Neutral	Neutral	Neutral	Neutral	Neutral	Neutral
non-pCR	0	65	Lum	2	Upregulated	Upregulated	Neutral	Upregulated	Neutral	Neutral	Neutral	Upregulated	Upregulated	Neutral	Upregulated	Neutral	Neutral	Upregulated
non-pCR	1	39	Lum	2	Upregulated	Neutral	Neutral	Upregulated	Neutral	Neutral	Neutral	Neutral	Neutral	Neutral	Upregulated	Neutral	Neutral	Neutral
non-pCR	0	65	Lum	1	Downregulated	Neutral	Neutral	Neutral	Neutral	Neutral	Neutral	Upregulated	Neutral	Neutral	Upregulated	Downregulated	Neutral	Upregulated
non-pCR	0	65	Lum	1	Neutral	Neutral	Neutral	Neutral	Upregulated	Neutral	Neutral	Neutral	Neutral	Neutral	Neutral	Neutral	Neutral	Neutral
non-pCR	0	65	Lum	1	Neutral	Neutral	Neutral	Neutral	Neutral	Downregulated	Neutral	Neutral	Neutral	Neutral	Neutral	Neutral	Downregulated	Neutral
non-pCR	1	59	Lum	1	Upregulated	Neutral	Upregulated	Upregulated	Neutral	Neutral	Neutral	Upregulated	Neutral	Neutral	Upregulated	Neutral	Neutral	Upregulated
non-pCR	1	59	Lum	2	Downregulated	Neutral	Neutral	Neutral	Neutral	Neutral	Neutral	Downregulated	Downregulated	Neutral	Downregulated	Neutral	Upregulated	Downregulated
non-pCR	1	59	Lum	3	Downregulated	Neutral	Upregulated	Neutral	Neutral	Neutral	Neutral	Downregulated	Downregulated	Neutral	Neutral	Neutral	Downregulated	Downregulated
pCR	0	64	Lum	3	Upregulated	Neutral	Neutral	Upregulated	Neutral	Upregulated	Neutral	Upregulated	Neutral	Neutral	Neutral	Neutral	Upregulated	Neutral
pCR	0	64	Lum	3	Neutral	Neutral	Neutral	Upregulated	Neutral	Neutral	Neutral	Neutral	Neutral	Upregulated	Upregulated	Neutral	Neutral	Neutral
non-pCR	0	79	Lum	1	Neutral	Neutral	Neutral	Neutral	Upregulated	Neutral	Neutral	Upregulated	Neutral	Neutral	Neutral	Upregulated	Neutral	Neutral
non-pCR	0	133	Lum	1	Neutral	Neutral	Neutral	Downregulated	Neutral	Neutral	Neutral	Neutral	Neutral	Neutral	Upregulated	Neutral	Neutral	Neutral
non-pCR	0	133	Lum	2	Upregulated	Upregulated	Neutral	Neutral	Neutral	Neutral	Neutral	Neutral	Downregulated	Neutral	Neutral	Neutral	Neutral	Neutral
non-pCR	0	133	Lum	2	Neutral	Neutral	Neutral	Neutral	Neutral	Neutral	Neutral	Neutral	Neutral	Neutral	Downregulated	Neutral	Neutral	Neutral
non-pCR	1	11	Lum	2	Neutral	Upregulated	Upregulated	Neutral	Upregulated	Neutral	Upregulated	Neutral	Upregulated	Upregulated	Neutral	Neutral	Neutral	Upregulated
non-pCR	1	11	Lum	2	Upregulated	Neutral	Neutral	Upregulated	Downregulated	Upregulated	Neutral	Neutral	Downregulated	Neutral	Neutral	Downregulated	Neutral	Neutral
non-pCR	1	11	Lum	3	Neutral	Downregulated	Downregulated	Downregulated	Neutral	Neutral	Downregulated	Neutral	Downregulated	Downregulated	Downregulated	Downregulated	Neutral	Downregulated
non-pCR	0	122	Lum	1	Upregulated	Neutral	Upregulated	Neutral	Neutral	Upregulated	Neutral	Upregulated	Upregulated	Neutral	Neutral	Neutral	Neutral	Neutral
non-pCR	0	122	Lum	2	Neutral	Neutral	Neutral	Neutral	Neutral	Neutral	Neutral	Neutral	Neutral	Upregulated	Upregulated	Neutral	Neutral	Upregulated
non-pCR	1	20	Lum	1	Downregulated	Neutral	Neutral	Upregulated	Neutral	Neutral	Neutral	Downregulated	Neutral	Neutral	Neutral	Neutral	Neutral	Neutral
non-pCR	1	20	Lum	3	Upregulated	Neutral	Neutral	Downregulated	Upregulated	Downregulated	Upregulated	Neutral	Downregulated	Neutral	Upregulated	Downregulated	Upregulated	Upregulated
non-pCR	0	68	Lum	1	Upregulated	Neutral	Neutral	Upregulated	Neutral	Upregulated	Neutral	Upregulated	Neutral	Upregulated	Upregulated	Neutral	Upregulated	Neutral
non-pCR	0	68	Lum	2	Neutral	Upregulated	Neutral	Neutral	Neutral	Neutral	Neutral	Upregulated	Neutral	Neutral	Neutral	Neutral	Neutral	Neutral
non-pCR	0	127	Lum	2	Neutral	Neutral	Neutral	Neutral	Neutral	Neutral	Neutral	Neutral	Neutral	Neutral	Neutral	Neutral	Neutral	Upregulated
non-pCR	0	127	Lum	1	Neutral	Neutral	Neutral	Neutral	Neutral	Neutral	Neutral	Downregulated	Downregulated	Downregulated	Downregulated	Neutral	Neutral	Downregulated
non-pCR	0	127	Lum	1	Downregulated	Downregulated	Downregulated	Downregulated	Neutral	Downregulated	Downregulated	Neutral	Neutral	Neutral	Upregulated	Neutral	Neutral	Neutral
non-pCR	0	103	Lum	1	Neutral	Neutral	Neutral	Neutral	Neutral	Neutral	Neutral	Upregulated	Neutral	Neutral	Neutral	Downregulated	Neutral	Neutral
non-pCR	0	103	Lum	1	Neutral	Neutral	Neutral	Neutral	Neutral	Neutral	Neutral	Neutral	Upregulated	Neutral	Neutral	Neutral	Neutral	Neutral
non-pCR	0	103	Lum	1	Neutral	Upregulated	Neutral	Downregulated	Upregulated	Downregulated	Neutral	Neutral	Downregulated	Neutral	Neutral	Neutral	Neutral	Upregulated
non-pCR	0	66	TNBC	3	Neutral	Neutral	Neutral	Neutral	Neutral	Neutral	Neutral	Neutral	Downregulated	Downregulated	Neutral	Downregulated	Neutral	Neutral
non-pCR	0	66	TNBC	3	Downregulated	Neutral	Neutral	Downregulated	Neutral	Downregulated	Neutral	Neutral	Neutral	Neutral	Neutral	Neutral	Neutral	Neutral
non-pCR	1	12	TNBC	2	Downregulated	Neutral	Neutral	Neutral	Neutral	Neutral	Neutral	Downregulated	Neutral	Neutral	Downregulated	Neutral	Neutral	Neutral
non-pCR	1	12	TNBC	2	Neutral	Neutral	Neutral	Neutral	Neutral	Neutral	Neutral	Neutral	Neutral	Neutral	Neutral	Neutral	Neutral	Neutral
non-pCR	0	95	Lum	1	Upregulated	Downregulated	Downregulated	Neutral	Downregulated	Neutral	Neutral	Upregulated	Downregulated	Neutral	Neutral	Downregulated	Upregulated	Neutral
non-pCR	0	95	Lum	1	Upregulated	Downregulated	Downregulated	Downregulated	Neutral	Downregulated	Downregulated	Upregulated	Upregulated	Upregulated	Upregulated	Neutral	Upregulated	Upregulated
non-pCR	0	80	Lum	1	Neutral	Neutral	Neutral	Neutral	Upregulated	Neutral	Neutral	Upregulated	Neutral	Neutral	Neutral	Upregulated	Neutral	Neutral
non-pCR	0	80	Lum	2	Neutral	Neutral	Neutral	Upregulated	Upregulated	Neutral	Neutral	Neutral	Upregulated	Neutral	Neutral	Upregulated	Neutral	Neutral
non-pCR	0	80	Lum	2	Downregulated	Downregulated	Neutral	Neutral	Downregulated	Neutral	Neutral	Downregulated	Neutral	Downregulated	Downregulated	Downregulated	Downregulated	Neutral
pCR	1	61	Lum	1	Neutral	Downregulated	Upregulated	Upregulated	Neutral	Upregulated	Neutral	Downregulated	Neutral	Downregulated	Neutral	Neutral	Neutral	Neutral
pCR	1	61	Lum	2	Neutral	Neutral	Neutral	Neutral	Neutral	Neutral	Neutral	Neutral	Neutral	Neutral	Neutral	Neutral	Neutral	Neutral
pCR	1	61	Lum	1	Downregulated	Downregulated	Downregulated	Downregulated	Neutral	Downregulated	Downregulated	NA	NA	NA	NA	NA	NA	NA
pCR	0	64	TNBC	3	Neutral	Neutral	Neutral	Downregulated	Neutral	Neutral	Neutral	Downregulated	Neutral	Neutral	Neutral	Neutral	Neutral	Neutral
pCR	0	64	TNBC	1	Downregulated	Neutral	Neutral	Downregulated	Neutral	Neutral	Neutral	Neutral	Neutral	Neutral	Downregulated	Neutral	Downregulated	Neutral
non-pCR	0	68	Lum	1	Upregulated	Neutral	Neutral	Upregulated	Neutral	Upregulated	Neutral	Upregulated	Upregulated	Neutral	Upregulated	Neutral	Upregulated	Neutral
non-pCR	0	68	Lum	3	Neutral	Neutral	Neutral	Upregulated	Neutral	Neutral	Neutral	Downregulated	Neutral	Downregulated	Upregulated	Neutral	Neutral	Neutral
non-pCR	0	119	Lum	1	Neutral	Neutral	Neutral	Neutral	Neutral	Neutral	Neutral	Neutral	Neutral	Neutral	Neutral	Neutral	Neutral	Neutral
non-pCR	0	119	Lum	2	Neutral	Upregulated	Neutral	Upregulated	Neutral	Upregulated	Neutral	Neutral	Upregulated	Neutral	Neutral	Neutral	Upregulated	Neutral
non-pCR	0	93	Lum	1	Neutral	Neutral	Upregulated	Neutral	Neutral	Upregulated	Neutral	Neutral	Downregulated	Neutral	Neutral	Neutral	Neutral	Neutral
non-pCR	0	93	Lum	2	Neutral	Neutral	Upregulated	Neutral	Upregulated	Neutral	Upregulated	Neutral	Downregulated	Upregulated	Neutral	Neutral	Upregulated	Upregulated
non-pCR	0	93	Lum	2	Neutral	Neutral	Neutral	Downregulated	Neutral	Neutral	Neutral	Neutral	Neutral	Upregulated	Neutral	Neutral	Neutral	Neutral
non-pCR	0	64	Lum	1	Neutral	Neutral	Neutral	Neutral	Neutral	Neutral	Neutral	Neutral	Neutral	Upregulated	Neutral	Neutral	Neutral	Neutral
non-pCR	0	64	Lum	1	Neutral	Neutral	Downregulated	Downregulated	Neutral	Neutral	Neutral	Downregulated	Neutral	Neutral	Downregulated	Neutral	Downregulated	Neutral
non-pCR	1	23	Lum	2	Neutral	Neutral	Neutral	Neutral	Neutral	Neutral	Neutral	Neutral	Neutral	Neutral	Neutral	Neutral	Neutral	Neutral
non-pCR	1	23	Lum	2	Neutral	Neutral	Neutral	Neutral	Neutral	Neutral	Neutral	Neutral	Upregulated	Neutral	Upregulated	Neutral	Neutral	Neutral
non-pCR	1	49	Lum	3	Neutral	Neutral	Neutral	Neutral	Neutral	Neutral	Neutral	Neutral	Neutral	Upregulated	Upregulated	Neutral	Upregulated	Neutral
non-pCR	1	49	Lum	2	Upregulated	Neutral	Neutral	Neutral	Neutral	Neutral	Neutral	Neutral	Neutral	Neutral	Neutral	Neutral	Neutral	Neutral
non-pCR	0	77	TNBC	2	Neutral	Neutral	Upregulated	Upregulated	Neutral	Upregulated	Neutral	Neutral	Downregulated	Downregulated	Neutral	Neutral	Neutral	Neutral
non-pCR	0	77	TNBC	3	Neutral	Neutral	Upregulated	Neutral	Neutral	Neutral	Neutral	Neutral	Neutral	Neutral	Neutral	Neutral	Neutral	Neutral
non-pCR	0	77	TNBC	2	Neutral	Neutral	Neutral	Downregulated	Neutral	Downregulated	Neutral	Upregulated	Upregulated	Upregulated	Neutral	Downregulated	Neutral	Upregulated
non-pCR	0	65	TNBC	1	Neutral	Neutral	Downregulated	Downregulated	Neutral	Downregulated	Neutral	Neutral	Neutral	Neutral	Neutral	Neutral	Neutral	Neutral
non-pCR	0	65	TNBC	2	Upregulated	Downregulated	Downregulated	Downregulated	Neutral	Downregulated	Downregulated	Neutral	Neutral	Neutral	Neutral	Neutral	Neutral	Neutral
non-pCR	0	65	TNBC	1	Neutral	Downregulated	Upregulated	Downregulated	Neutral	Upregulated	Neutral	Neutral	Downregulated	Upregulated	Neutral	Neutral	Upregulated	Neutral
non-pCR	1	14	TNBC	1	Neutral	Neutral	Neutral	Neutral	Neutral	Neutral	Neutral	Neutral	Neutral	Neutral	Downregulated	Neutral	Neutral	Neutral
non-pCR	0	63	Lum	1	Neutral	Neutral	Neutral	Neutral	Neutral	Neutral	Neutral	Neutral	Neutral	Neutral	Neutral	Neutral	Upregulated	Neutral
non-pCR	0	63	Lum	1	Neutral	Neutral	Neutral	Neutral	Neutral	Neutral	Neutral	Neutral	Neutral	Neutral	Neutral	Neutral	Neutral	Neutral
non-pCR	0	114	Lum	2	Downregulated	Downregulated	Downregulated	Downregulated	Neutral	Downregulated	Downregulated	Neutral	Neutral	Neutral	Neutral	Neutral	Neutral	Neutral
non-pCR	0	107	Lum	2	Neutral	Upregulated	Neutral	Neutral	Neutral	Neutral	Neutral	Neutral	Neutral	Neutral	Neutral	Neutral	Neutral	Neutral
pCR	0	116	Lum	1	Neutral	Neutral	Upregulated	Neutral	Neutral	Neutral	Neutral	Neutral	Neutral	Upregulated	Neutral	Neutral	Neutral	Neutral
pCR	0	116	Lum	3	Neutral	Upregulated	Upregulated	Neutral	Neutral	Neutral	Upregulated	Neutral	Neutral	Upregulated	Neutral	Neutral	Neutral	Neutral
pCR	0	116	Lum	2	Neutral	Neutral	Upregulated	Neutral	Neutral	Neutral	Neutral	Neutral	Neutral	Neutral	Neutral	Upregulated	Neutral	Upregulated
pCR	0	73	TNBC	2	Neutral	Neutral	Neutral	Neutral	Upregulated	Neutral	Neutral	Neutral	Neutral	Downregulated	Downregulated	Downregulated	Downregulated	Downregulated
pCR	0	73	TNBC	2	Neutral	Downregulated	Downregulated	Neutral	Upregulated	Downregulated	Upregulated	Neutral	Downregulated	Downregulated	Downregulated	Downregulated	Neutral	Downregulated
pCR	0	73	TNBC	3	Neutral	Neutral	Upregulated	Upregulated	Neutral	Upregulated	Upregulated	NA	NA	NA	NA	NA	NA	NA
non-pCR	0	114	Lum	2	Neutral	Neutral	Neutral	Neutral	Neutral	Neutral	Neutral	Neutral	Downregulated	Downregulated	Neutral	Neutral	Neutral	Downregulated
non-pCR	0	114	Lum	1	Neutral	Neutral	Neutral	Neutral	Neutral	Neutral	Neutral	Neutral	Upregulated	Neutral	Neutral	Neutral	Neutral	Neutral
non-pCR	0	65	TNBC	1	Neutral	Downregulated	Upregulated	Neutral	Neutral	Upregulated	Neutral	Neutral	Downregulated	Downregulated	Neutral	Downregulated	Upregulated	Neutral
non-pCR	0	65	TNBC	3	Neutral	Neutral	Neutral	Neutral	Neutral	Neutral	Neutral	Neutral	Downregulated	Neutral	Downregulated	Neutral	Neutral	Neutral
non-pCR	1	5	TNBC	2	Upregulated	Neutral	Upregulated	Upregulated	Neutral	Upregulated	Neutral	Upregulated	Neutral	Upregulated	Upregulated	Neutral	Upregulated	Neutral
non-pCR	1	5	TNBC	2	Upregulated	Neutral	Upregulated	Upregulated	Neutral	Upregulated	Neutral	Upregulated	Neutral	Upregulated	Upregulated	Neutral	Upregulated	Neutral
non-pCR	1	5	TNBC	1	Neutral	Downregulated	Upregulated	Neutral	Neutral	Neutral	Neutral	Neutral	Neutral	Neutral	Neutral	Neutral	Neutral	Neutral
non-pCR	1	24	TNBC	3	Neutral	Neutral	Neutral	Downregulated	Neutral	Neutral	Neutral	Neutral	Neutral	Downregulated	Downregulated	Neutral	Downregulated	Neutral
non-pCR	1	24	TNBC	3	Neutral	Neutral	Neutral	Neutral	Neutral	Neutral	Neutral	Neutral	Neutral	Neutral	Neutral	Neutral	Neutral	Neutral
non-pCR	0	97	Lum	1	Neutral	Neutral	Neutral	Neutral	Neutral	Neutral	Neutral	Neutral	Neutral	Neutral	Neutral	Neutral	Neutral	Downregulated
non-pCR	0	97	Lum	2	Neutral	Neutral	Neutral	Downregulated	Neutral	Neutral	Neutral	Neutral	Neutral	Neutral	Downregulated	Neutral	Neutral	Neutral
non-pCR	0	86	Lum	1	Neutral	Neutral	Downregulated	Upregulated	Neutral	Neutral	Neutral	Neutral	Neutral	Downregulated	Upregulated	Neutral	Neutral	Neutral
non-pCR	0	86	Lum	1	Neutral	Neutral	Downregulated	Neutral	Neutral	Downregulated	Neutral	Neutral	Neutral	Downregulated	Neutral	Neutral	Downregulated	Neutral
non-pCR	1	5	TNBC	2	Downregulated	Neutral	Neutral	Neutral	Neutral	Neutral	Neutral	Downregulated	Downregulated	Neutral	Downregulated	Neutral	Neutral	Downregulated
non-pCR	1	23	TNBC	1	Downregulated	Downregulated	Downregulated	Downregulated	Neutral	Neutral	Downregulated	Neutral	Neutral	Neutral	Downregulated	Neutral	Neutral	Neutral
non-pCR	0	98	TNBC	1	Neutral	Neutral	Upregulated	Neutral	Neutral	Neutral	Neutral	Neutral	Neutral	Upregulated	Neutral	Neutral	Neutral	Neutral
non-pCR	0	83	Lum	3	Neutral	Neutral	Neutral	Neutral	Neutral	Neutral	Neutral	Neutral	Neutral	Neutral	Neutral	Neutral	Neutral	Neutral
non-pCR	0	83	Lum	2	Neutral	Neutral	Neutral	Upregulated	Neutral	Neutral	Neutral	Neutral	Neutral	Neutral	Upregulated	Neutral	Neutral	Upregulated
non-pCR	0	83	Lum	3	Downregulated	Neutral	Neutral	Neutral	Neutral	Neutral	Neutral	Downregulated	Neutral	Neutral	Downregulated	Neutral	Neutral	Neutral
non-pCR	0	77	Lum	2	Neutral	Neutral	Neutral	Upregulated	Neutral	Neutral	Neutral	Neutral	Neutral	Neutral	Neutral	Neutral	Neutral	Neutral
non-pCR	0	110	Lum	3	Neutral	Neutral	Neutral	Neutral	Neutral	Neutral	Neutral	Upregulated	Neutral	Neutral	Neutral	Neutral	Neutral	Upregulated
non-pCR	0	110	Lum	3	Neutral	Neutral	Neutral	Neutral	Neutral	Neutral	Neutral	Neutral	Neutral	Neutral	Neutral	Neutral	Neutral	Neutral
non-pCR	0	88	Lum	1	Upregulated	Upregulated	Upregulated	Upregulated	Neutral	Upregulated	Upregulated	Upregulated	Upregulated	Upregulated	Upregulated	Neutral	Upregulated	Upregulated
non-pCR	0	88	Lum	1	Upregulated	Upregulated	Upregulated	Upregulated	Neutral	Neutral	Upregulated	Upregulated	Upregulated	Neutral	Upregulated	Neutral	Neutral	Upregulated
pCR	0	128	Lum	3	Neutral	Downregulated	Neutral	Neutral	Downregulated	Neutral	Neutral	Downregulated	Downregulated	Neutral	Downregulated	Downregulated	Neutral	Downregulated
non-pCR	1	14	Lum	1	Upregulated	Upregulated	Neutral	Neutral	Upregulated	Neutral	Upregulated	Neutral	Upregulated	Upregulated	Neutral	Downregulated	Neutral	Upregulated
pCR	1	10	TNBC	2	Neutral	Neutral	Upregulated	Neutral	Neutral	Neutral	Neutral	Neutral	Neutral	Upregulated	Neutral	Neutral	Neutral	Neutral
non-pCR	1	18	Lum	3	Neutral	Neutral	Neutral	Neutral	Neutral	Neutral	Neutral	Neutral	Neutral	Neutral	Neutral	Neutral	Neutral	Neutral
non-pCR	1	13	TNBC	3	Upregulated	Neutral	Neutral	Upregulated	Neutral	Upregulated	Neutral	Upregulated	Neutral	Neutral	Upregulated	Neutral	Upregulated	Neutral
non-pCR	1	13	TNBC	2	Upregulated	Neutral	Neutral	Neutral	Neutral	Neutral	Neutral	Neutral	Neutral	Neutral	Neutral	Neutral	Neutral	Neutral
non-pCR	1	13	TNBC	2	Upregulated	Upregulated	Downregulated	Downregulated	Neutral	Downregulated	Downregulated	Upregulated	Neutral	Upregulated	Upregulated	Neutral	Upregulated	Upregulated
non-pCR	1	44	TNBC	2	Upregulated	Upregulated	Neutral	Downregulated	Neutral	Neutral	Neutral	Upregulated	Neutral	Neutral	Neutral	Neutral	Neutral	Neutral
non-pCR	1	44	TNBC	2	Upregulated	Downregulated	Neutral	Downregulated	Neutral	Neutral	Neutral	Neutral	Neutral	Neutral	Neutral	Neutral	Neutral	Neutral
non-pCR	1	44	TNBC	2	Neutral	Downregulated	Neutral	Downregulated	Neutral	Neutral	Neutral	Neutral	Neutral	Neutral	Neutral	Neutral	Neutral	Neutral
non-pCR	1	44	Lum	1	Neutral	Neutral	Neutral	Neutral	Neutral	Neutral	Neutral	Downregulated	Neutral	Downregulated	Neutral	Neutral	Downregulated	Neutral
non-pCR	1	44	Lum	2	Neutral	Neutral	Neutral	Neutral	Neutral	Neutral	Neutral	Neutral	Neutral	Neutral	Upregulated	Neutral	Neutral	Neutral
non-pCR	1	102	Lum	2	Neutral	Neutral	Neutral	Neutral	Neutral	Neutral	Upregulated	Neutral	Upregulated	Upregulated	Neutral	Upregulated	Neutral	Upregulated
non-pCR	0	102	Lum	1	Neutral	Neutral	Neutral	Neutral	Neutral	Neutral	Neutral	Neutral	Neutral	Neutral	Neutral	Neutral	Neutral	Neutral
non-pCR	1	30	Lum	2	Neutral	Neutral	Neutral	Neutral	Neutral	Neutral	Neutral	Neutral	Neutral	Neutral	Neutral	Neutral	Neutral	Upregulated
non-pCR	1	30	Lum	1	Neutral	Neutral	Neutral	Neutral	Neutral	Neutral	Neutral	Neutral	Neutral	Upregulated	Neutral	Neutral	Neutral	Neutral
non-pCR	1	30	Lum	2	Neutral	Neutral	Neutral	Neutral	Neutral	Neutral	Neutral	Upregulated	Neutral	Upregulated	Upregulated	Neutral	Upregulated	Neutral
non-pCR	0	113	Lum	3	Neutral	Neutral	Neutral	Neutral	Neutral	Neutral	Neutral	Neutral	Neutral	Neutral	Neutral	Neutral	Neutral	Neutral
non-pCR	0	113	Lum	3	Neutral	Neutral	Neutral	Neutral	Neutral	Neutral	Neutral	Neutral	Neutral	Neutral	Upregulated	Upregulated	Neutral	Neutral
non-pCR	0	77	Lum	1	Neutral	Neutral	Neutral	Neutral	Neutral	Neutral	Neutral	Neutral	Neutral	Neutral	Upregulated	Neutral	Neutral	Neutral
non-pCR	0	77	Lum	1	Neutral	Neutral	Neutral	Neutral	Neutral	Neutral	Neutral	Upregulated	Neutral	Neutral	Neutral	Neutral	Neutral	Neutral
non-pCR	1	17	Lum	2	Neutral	Neutral	Neutral	Neutral	Neutral	Neutral	Neutral	Upregulated	Neutral	Neutral	Neutral	Upregulated	Neutral	Neutral
non-pCR	1	17	Lum	2	Neutral	Neutral	Neutral	Neutral	Neutral	Neutral	Neutral	Neutral	Neutral	Neutral	Neutral	Upregulated	Neutral	Neutral
non-pCR	1	80	Lum	1	Neutral	Neutral	Neutral	Neutral	Neutral	Neutral	Neutral	Neutral	Neutral	Neutral	Neutral	Neutral	Neutral	Neutral
non-pCR	1	26	Lum	2	Neutral	Neutral	Neutral	Neutral	Neutral	Neutral	Neutral	Neutral	Neutral	Neutral	Neutral	Neutral	Neutral	Neutral
pCR	0	91	TNBC	2	Neutral	Neutral	Neutral	Neutral	Neutral	Neutral	Neutral	Neutral	Neutral	Neutral	Neutral	Neutral	Neutral	Neutral
non-pCR	0	52	Lum	1	Neutral	Neutral	Neutral	Upregulated	Neutral	Neutral	Neutral	Neutral	Neutral	Neutral	Upregulated	Neutral	Neutral	Neutral
non-pCR	0	52	Lum	1	Downregulated	Downregulated	Downregulated	Downregulated	Neutral	Downregulated	Neutral	Downregulated	Neutral	Downregulated	Downregulated	Neutral	Downregulated	Downregulated
non-pCR	0	52	Lum	2	Neutral	Neutral	Neutral	Neutral	Neutral	Upregulated	Neutral	Neutral	Neutral	Neutral	Neutral	Neutral	Upregulated	Neutral
pCR	1	15	Lum	1	Upregulated	Upregulated	Downregulated	Neutral	Neutral	Neutral	Neutral	Neutral	Downregulated	Neutral	Neutral	Neutral	Neutral	Neutral
pCR	1	15	Lum	2	Neutral	Neutral	Neutral	Downregulated	Neutral	Neutral	Neutral	Neutral	Neutral	Neutral	Neutral	Neutral	Neutral	Neutral
non-pCR	1	79	Lum	2	Neutral	Upregulated	Neutral	Neutral	Upregulated	Neutral	Neutral	Neutral	Upregulated	Neutral	Upregulated	Upregulated	Upregulated	Upregulated
non-pCR	1	79	Lum	2	Neutral	Neutral	Neutral	Neutral	Neutral	Neutral	Neutral	Neutral	Downregulated	Neutral	Neutral	Neutral	Upregulated	Upregulated
pCR	1	21	TNBC	2	Neutral	Neutral	Neutral	Neutral	Neutral	Neutral	Neutral	Neutral	Downregulated	Neutral	Downregulated	Neutral	Neutral	Neutral
pCR	1	21	TNBC	3	Neutral	Neutral	Neutral	Neutral	Neutral	Neutral	Neutral	Downregulated	Downregulated	Neutral	Downregulated	Neutral	Downregulated	Downregulated
non-pCR	1	50	Lum	1	Neutral	Upregulated	Neutral	Neutral	Neutral	Neutral	Upregulated	Neutral	Upregulated	Neutral	Upregulated	Upregulated	Neutral	Upregulated
non-pCR	1	50	Lum	1	Upregulated	Upregulated	Neutral	Upregulated	Neutral	Neutral	Upregulated	Upregulated	Upregulated	Upregulated	Upregulated	Upregulated	Neutral	Upregulated
non-pCR	0	68	Lum	1	Neutral	Neutral	Neutral	Neutral	Upregulated	Neutral	Neutral	Neutral	Neutral	Upregulated	Neutral	Upregulated	Neutral	Neutral
non-pCR	0	68	Lum	1	Downregulated	Neutral	Neutral	Neutral	Upregulated	Neutral	Neutral	Downregulated	Neutral	Neutral	Neutral	Upregulated	Neutral	Neutral
non-pCR	0	68	Lum	1	Neutral	Neutral	Neutral	Neutral	Upregulated	Neutral	Neutral	Neutral	Neutral	Neutral	Neutral	Upregulated	Neutral	Neutral
non-pCR	0	66	Lum	1	Neutral	Neutral	Neutral	Upregulated	Neutral	Upregulated	Neutral	Neutral	Neutral	Neutral	Upregulated	Neutral	Neutral	Neutral
non-pCR	0	66	Lum	1	Upregulated	Neutral	Neutral	Neutral	Neutral	Neutral	Neutral	Neutral	Neutral	Neutral	Neutral	Neutral	Neutral	Neutral
non-pCR	0	66	Lum	2	Neutral	Neutral	Neutral	Neutral	Neutral	Neutral	Neutral	Neutral	Neutral	Neutral	Neutral	Neutral	Neutral	Neutral
non-pCR	0	65	Lum	3	Neutral	Neutral	Neutral	Neutral	Neutral	Neutral	Neutral	Neutral	Neutral	Neutral	Upregulated	Neutral	Upregulated	Neutral
non-pCR	1	34	Lum	2	Upregulated	Neutral	Neutral	Upregulated	Neutral	Upregulated	Neutral	Upregulated	Neutral	Neutral	Upregulated	Neutral	Upregulated	Upregulated
non-pCR	1	34	Lum	1	Neutral	Neutral	Neutral	Neutral	Neutral	Neutral	Neutral	Upregulated	Neutral	Neutral	Upregulated	Upregulated	Neutral	Neutral
non-pCR	0	123	Lum	2	Neutral	Neutral	Neutral	Neutral	Neutral	Neutral	Neutral	Neutral	Neutral	Neutral	Neutral	Neutral	Neutral	Neutral
non-pCR	0	126	Lum	1	Upregulated	Neutral	Neutral	Upregulated	Neutral	Neutral	Neutral	Upregulated	Neutral	Neutral	Upregulated	Neutral	Neutral	Neutral
pCR	0	65	TNBC	3	Neutral	Neutral	Neutral	Neutral	Neutral	Neutral	Neutral	Neutral	Neutral	Neutral	Neutral	Neutral	Neutral	Neutral
pCR	0	65	TNBC	3	Neutral	Neutral	Neutral	Downregulated	Neutral	Neutral	Downregulated	Downregulated	Neutral	Downregulated	Downregulated	Neutral	Neutral	Neutral
pCR	0	65	TNBC	3	Neutral	Downregulated	Downregulated	Neutral	Neutral	Neutral	Neutral	NA	NA	NA	NA	NA	NA	NA
pCR	1	56	Lum	2	Neutral	Neutral	Neutral	Upregulated	Neutral	Neutral	Neutral	Upregulated	Neutral	Neutral	Upregulated	Neutral	Neutral	Neutral
pCR	1	56	Lum	3	Neutral	Neutral	Neutral	Neutral	Neutral	Neutral	Neutral	Neutral	Neutral	Neutral	Neutral	Neutral	Neutral	Neutral
non-pCR	0	114	Lum	2	Neutral	Neutral	Neutral	Neutral	Neutral	Neutral	Neutral	Neutral	Neutral	Neutral	Downregulated	Neutral	Neutral	Neutral
non-pCR	0	114	Lum	2	Neutral	Neutral	Neutral	Neutral	Neutral	Neutral	Downregulated	Neutral	Neutral	Neutral	Neutral	Neutral	Neutral	Downregulated
non-pCR	1	64	TNBC	1	Neutral	Neutral	Upregulated	Neutral	Neutral	Neutral	Neutral	Neutral	Neutral	Upregulated	Neutral	Neutral	Neutral	Neutral
non-pCR	1	64	TNBC	2	Neutral	Neutral	Neutral	Neutral	Neutral	Neutral	Neutral	Neutral	Neutral	Neutral	Downregulated	Neutral	Neutral	Neutral
pCR	0	65	TNBC	2	Neutral	Neutral	Neutral	Downregulated	Neutral	Neutral	Neutral	Neutral	Neutral	Neutral	Downregulated	Neutral	Neutral	Neutral
non-pCR	0	115	TNBC	2	Neutral	Neutral	Neutral	Neutral	Neutral	Neutral	Neutral	Neutral	Neutral	Neutral	Neutral	Neutral	Neutral	Neutral
non-pCR	1	107	Lum	3	Downregulated	Downregulated	Neutral	Downregulated	Downregulated	Neutral	Downregulated	Downregulated	Neutral	Downregulated	Downregulated	Neutral	Neutral	Downregulated
non-pCR	1	30	Lum	2	Upregulated	Neutral	Neutral	Upregulated	Neutral	Neutral	Downregulated	Neutral	Neutral	Neutral	Neutral	Neutral	Neutral	Neutral
non-pCR	1	30	Lum	3	Downregulated	Neutral	Neutral	Downregulated	Neutral	Downregulated	Neutral	Neutral	Neutral	Neutral	Downregulated	Neutral	Neutral	Neutral
non-pCR	1	30	Lum	2	Neutral	Neutral	Downregulated	Downregulated	Neutral	Downregulated	Neutral	Neutral	Neutral	Neutral	Downregulated	Neutral	Downregulated	Neutral
non-pCR	0	121	Lum	1	Neutral	Neutral	Neutral	Neutral	Neutral	Neutral	Neutral	Neutral	Neutral	Neutral	Neutral	Neutral	Neutral	Neutral
non-pCR	0	121	Lum	2	Neutral	Neutral	Neutral	Downregulated	Neutral	Downregulated	Neutral	Downregulated	Neutral	Neutral	Downregulated	Neutral	Neutral	Neutral
non-pCR	0	65	TNBC	2	Upregulated	Neutral	Upregulated	Downregulated	Neutral	Upregulated	Neutral	Upregulated	Neutral	Neutral	Downregulated	Neutral	Neutral	Neutral
non-pCR	0	65	TNBC	3	Downregulated	Neutral	Upregulated	Downregulated	Neutral	Neutral	Neutral	Downregulated	Downregulated	Neutral	Downregulated	Neutral	Neutral	Neutral
non-pCR	1	28	TNBC	2	Neutral	Neutral	Neutral	Neutral	Neutral	Neutral	Neutral	Downregulated	Downregulated	Neutral	Neutral	Downregulated	Neutral	Downregulated
non-pCR	1	28	TNBC	3	Neutral	Upregulated	Neutral	Neutral	Neutral	Neutral	Neutral	Neutral	Downregulated	Neutral	Neutral	Neutral	Neutral	Neutral
non-pCR	0	93	TNBC	2	Downregulated	Neutral	Neutral	Neutral	Neutral	Neutral	Neutral	Downregulated	Neutral	Neutral	Neutral	Neutral	Neutral	Neutral
non-pCR	0	93	TNBC	2	Downregulated	Neutral	Neutral	Neutral	Neutral	Neutral	Neutral	Downregulated	Downregulated	Neutral	Downregulated	Neutral	Neutral	Neutral
non-pCR	0	93	TNBC	3	Downregulated	Neutral	Neutral	Neutral	Neutral	Neutral	Neutral	Downregulated	Neutral	Neutral	Downregulated	Neutral	Neutral	Neutral
non-pCR	0	66	TNBC	2	Upregulated	Downregulated	Upregulated	Upregulated	Neutral	Upregulated	Neutral	Upregulated	Downregulated	Downregulated	Neutral	Neutral	Neutral	Neutral
non-pCR	0	66	TNBC	2	Neutral	Neutral	Neutral	Neutral	Neutral	Neutral	Neutral	Neutral	Neutral	Neutral	Neutral	Neutral	Neutral	Neutral
non-pCR	0	66	TNBC	1	Neutral	Neutral	Neutral	Neutral	Neutral	Neutral	Neutral	Upregulated	Upregulated	Neutral	Upregulated	Neutral	Neutral	Neutral
non-pCR	0	69	Lum	2	Neutral	Neutral	Neutral	Neutral	Neutral	Neutral	Downregulated	Neutral	Neutral	Neutral	Neutral	Neutral	Neutral	Neutral
non-pCR	0	69	Lum	3	Neutral	Downregulated	Upregulated	Neutral	Downregulated	Neutral	Upregulated	Neutral	Neutral	Neutral	Downregulated	Neutral	Neutral	Downregulated
non-pCR	0	110	Lum	2	Neutral	Neutral	Neutral	Neutral	Neutral	Neutral	Neutral	Neutral	Downregulated	Neutral	Downregulated	Neutral	Neutral	Neutral
non-pCR	0	110	Lum	2	Neutral	Neutral	Neutral	Neutral	Neutral	Neutral	Neutral	Neutral	Neutral	Neutral	Downregulated	Neutral	Downregulated	Downregulated
non-pCR	0	117	Lum	3	Downregulated	Neutral	Downregulated	Downregulated	Neutral	Neutral	Neutral	Downregulated	Neutral	Neutral	Downregulated	Neutral	Downregulated	Neutral
non-pCR	0	117	Lum	2	Neutral	Neutral	Neutral	Neutral	Neutral	Neutral	Neutral	Neutral	Neutral	Neutral	Neutral	Neutral	Neutral	Neutral
non-pCR	1	109	Lum	2	Neutral	Neutral	Neutral	Neutral	Neutral	Neutral	Neutral	Downregulated	Neutral	Downregulated	Neutral	Neutral	Neutral	Downregulated
non-pCR	0	67	Lum	1	Downregulated	Neutral	Neutral	Neutral	Neutral	Neutral	Neutral	Downregulated	Neutral	Neutral	Downregulated	Neutral	Neutral	Neutral
non-pCR	1	34	Lum	2	Neutral	Neutral	Neutral	Neutral	Downregulated	Neutral	Neutral	Neutral	Neutral	Neutral	Neutral	Neutral	Neutral	Neutral
non-pCR	0	101	Lum	2	Downregulated	Neutral	Neutral	Upregulated	Neutral	Neutral	Neutral	Upregulated	Neutral	Neutral	Upregulated	Neutral	Neutral	Neutral
non-pCR	0	101	Lum	2	Neutral	Neutral	Neutral	Neutral	Neutral	Neutral	Neutral	Neutral	Neutral	Neutral	Downregulated	Neutral	Neutral	Neutral
non-pCR	0	101	Lum	3	Neutral	Neutral	Neutral	Neutral	Neutral	Neutral	Neutral	Upregulated	Downregulated	Downregulated	Neutral	Downregulated	Neutral	Neutral
non-pCR	0	126	Lum	1	Upregulated	Downregulated	Downregulated	Upregulated	Neutral	Upregulated	Neutral	Upregulated	Downregulated	Neutral	Upregulated	Neutral	Upregulated	Downregulated
non-pCR	0	126	Lum	1	Downregulated	Neutral	Neutral	Upregulated	Neutral	Neutral	Neutral	Neutral	Neutral	Neutral	Neutral	Neutral	Neutral	Neutral
non-pCR	1	16	Lum	1	Upregulated	Upregulated	Upregulated	Upregulated	Upregulated	Neutral	Upregulated	Neutral	Upregulated	Upregulated	Upregulated	Upregulated	Upregulated	Upregulated
non-pCR	0	65	TNBC	2	Downregulated	Neutral	Neutral	Downregulated	Downregulated	Downregulated	Neutral	Neutral	Neutral	Neutral	Downregulated	Neutral	Neutral	Neutral
non-pCR	1	54	Lum	3	Downregulated	Neutral	Downregulated	Neutral	Neutral	Neutral	Neutral	Downregulated	Downregulated	Downregulated	Downregulated	Downregulated	Downregulated	Downregulated
non-pCR	1	6	TNBC	3	Downregulated	Neutral	Downregulated	Downregulated	Neutral	Neutral	Neutral	Neutral	Neutral	Neutral	Downregulated	Neutral	Neutral	Neutral
pCR	0	90	Lum	1	Neutral	Downregulated	Neutral	Upregulated	Downregulated	Neutral	Neutral	Downregulated	Neutral	Neutral	Neutral	Neutral	Neutral	Neutral
non-pCR	0	138	Lum	3	Downregulated	Neutral	Downregulated	Neutral	Downregulated	Neutral	Downregulated	Downregulated	Neutral	Neutral	Downregulated	Neutral	Downregulated	Neutral
non-pCR	0	91	Lum	3	Downregulated	Neutral	Neutral	Neutral	Neutral	Neutral	Downregulated	Downregulated	Downregulated	Downregulated	Downregulated	Downregulated	Downregulated	Neutral

## Sheet: Fig.3c
phenotype	coefficient_meta_phenotype	coefficient_subtype	p_meta	p_subtype	random_effect	residual
Lipid	-0.25	0.29	0.002	0.01	0.17	0.34
Amino_acid	-0.24	0.34	0.0007	0.004	0.18	0.33
TCA_cycle	-0.23	0.28	0.0007	0.02	0.16	0.34
Energy	-0.21	0.32	0.06	0.007	0.17	0.34
Carbohydrate	-0.12	0.35	0.13	0.004	0.17	0.35
Nucleotide	-0.13	0.35	0.16	0.004	0.17	0.35
vitamin_cofactor	-0.19	0.33	0.03	0.006	0.17	0.35

## Sheet: Fig.3d
Node1	Node2	pvalue	cor	weight
Amino_acid_TC	Amino_acid_Bulk	1.60987e-22	0.547522	21.7932
TCA_cycle_TC	Amino_acid_TC	9.10095e-20	0.515932	19.0409
Nucleotide_Bulk	TCA_cycle_Bulk	7.64061e-17	0.478327	16.1169
TCA_cycle_TC	TCA_cycle_Bulk	1.1288e-15	0.461888	14.9474
Nucleotide_TC	TCA_cycle_TC	5.94126e-15	0.451291	14.2261
Vitamin_TC	Lipid_TC	1.2354e-14	0.446501	13.9082
Vitamin_TC	TCA_cycle_TC	4.37278e-14	0.438048	13.3592
Vitamin_TC	Carbohydrate_TC	6.0719e-14	0.435814	13.2167
TCA_cycle_TC	Amino_acid_Bulk	1.30215e-13	0.430557	12.8853
Vitamin_TC	Lipid_Bulk	5.40277e-12	0.403489	11.2674
Carbohydrate_TC	Amino_acid_TC	8.13708e-12	0.400359	11.0895
Nucleotide_TC	Carbohydrate_TC	8.23541e-12	0.400267	11.0843
Vitamin_TC	Amino_acid_TC	9.68891e-12	0.399015	11.0137
Nucleotide_Bulk	Carbohydrate_Bulk	3.19539e-11	0.389661	10.4955
TCA_cycle_TC	Carbohydrate_TC	5.15988e-11	0.38582	10.2874
Energy_TC	Lipid_TC	1.81103e-10	0.375513	9.74207
Nucleotide_TC	Amino_acid_TC	3.63486e-10	0.369634	9.43951
Carbohydrate_TC	Lipid_TC	6.27064e-10	0.364948	9.20269
Lipid_TC	Lipid_Bulk	3.5951e-09	0.34941	8.44429
Vitamin_Bulk	Lipid_Bulk	6.56277e-09	0.343854	8.18291
TCA_cycle_TC	Lipid_TC	1.3563e-08	0.337003	7.86765
Energy_TC	Energy_Bulk	9.64322e-08	0.317606	7.01578
Vitamin_Bulk	Carbohydrate_Bulk	1.11151e-07	0.316147	6.95409
Nucleotide_TC	Nucleotide_Bulk	1.37604e-07	0.31394	6.86137
Nucleotide_TC	Amino_acid_Bulk	2.79114e-07	0.306495	6.55422
Vitamin_TC	Nucleotide_TC	8.7682e-07	0.293991	6.05709
TCA_cycle_Bulk	Amino_acid_Bulk	1.60284e-06	0.287154	5.79511
Amino_acid_TC	Lipid_TC	2.06481e-06	0.28423	5.68512
Carbohydrate_TC	Lipid_Bulk	2.07541e-06	0.284171	5.6829
TCA_cycle_TC	Lipid_Bulk	2.96981e-06	0.279975	5.52727
Energy_TC	Carbohydrate_TC	3.07982e-06	0.279545	5.51147
Vitamin_Bulk	Energy_Bulk	7.0521e-06	0.269555	5.15168
Energy_Bulk	Lipid_Bulk	8.06542e-06	0.267898	5.09337
Vitamin_TC	Amino_acid_Bulk	1.4769e-05	0.260293	4.83065
Vitamin_TC	Energy_TC	1.95766e-05	0.256668	4.70826
TCA_cycle_Bulk	Carbohydrate_Bulk	2.68524e-05	0.252539	4.57102
Vitamin_TC	Vitamin_Bulk	3.82116e-05	0.247844	4.41781
Nucleotide_Bulk	Amino_acid_Bulk	4.17676e-05	0.246646	4.37916
Energy_TC	Lipid_Bulk	5.11039e-05	0.243905	4.29155
Carbohydrate_TC	Carbohydrate_Bulk	0.000104419	0.233935	3.98122
Nucleotide_TC	TCA_cycle_Bulk	0.000179115	0.226111	3.74687
Vitamin_TC	Energy_Bulk	0.00027799	0.219532	3.55597
Amino_acid_TC	Lipid_Bulk	0.000418556	0.213228	3.37825
Amino_acid_TC	TCA_cycle_Bulk	0.000465426	0.211563	3.33215
Nucleotide_TC	Carbohydrate_Bulk	0.000497941	0.210497	3.30282
Carbohydrate_TC	Vitamin_Bulk	0.00111546	0.197338	2.95255
Amino_acid_Bulk	Lipid_Bulk	0.00118537	0.196312	2.92615
Carbohydrate_TC	Amino_acid_Bulk	0.00119318	0.196201	2.92329
Vitamin_Bulk	TCA_cycle_Bulk	0.0021869	0.185682	2.66017
Vitamin_Bulk	Amino_acid_Bulk	0.00233682	0.184497	2.63137
Energy_TC	TCA_cycle_TC	0.00237821	0.184182	2.62375
TCA_cycle_TC	Carbohydrate_Bulk	0.00281814	0.181112	2.55004
TCA_cycle_Bulk	Lipid_Bulk	0.00361555	0.176517	2.44183
Lipid_TC	Vitamin_Bulk	0.00961528	0.157331	2.01704
Amino_acid_TC	Carbohydrate_Bulk	0.0102715	0.155962	1.98837
Lipid_TC	Amino_acid_Bulk	0.0116007	0.153411	1.93552
Vitamin_TC	Carbohydrate_Bulk	0.0127414	0.15142	1.89478
TCA_cycle_TC	Nucleotide_Bulk	0.0131488	0.150747	1.88112
Carbohydrate_Bulk	Lipid_Bulk	0.013192	0.150676	1.87969
Carbohydrate_Bulk	Amino_acid_Bulk	0.014124	0.149207	1.85004
Vitamin_Bulk	Nucleotide_Bulk	0.0217914	0.139571	1.66172
Amino_acid_TC	Nucleotide_Bulk	0.0232152	0.138118	1.63423
TCA_cycle_TC	Vitamin_Bulk	0.034928	0.128425	1.45683
TCA_cycle_TC	Energy_Bulk	0.0372615	0.126837	1.42874
Energy_TC	Amino_acid_TC	0.0400171	0.125066	1.39775
Nucleotide_TC	Vitamin_Bulk	0.052052	0.118362	1.28356
Carbohydrate_TC	Energy_Bulk	0.0545677	0.117128	1.26306
Energy_TC	Vitamin_Bulk	0.0791774	0.107025	1.1014
Amino_acid_TC	Vitamin_Bulk	0.0858453	0.104736	1.06628
Lipid_TC	Energy_Bulk	0.101533	0.0998671	0.993393
Lipid_TC	TCA_cycle_Bulk	0.107737	0.098106	0.967636
Energy_TC	TCA_cycle_Bulk	0.129111	0.0925904	0.889038
Nucleotide_TC	Energy_Bulk	0.132148	0.0918655	0.87894
Vitamin_TC	TCA_cycle_Bulk	0.155159	0.0867517	0.809223
Nucleotide_TC	Energy_TC	0.170993	0.0835577	0.76702
Amino_acid_TC	Energy_Bulk	0.172956	0.0831774	0.762064
Energy_TC	Carbohydrate_Bulk	0.218986	0.0750511	0.659584
Energy_Bulk	Carbohydrate_Bulk	0.352987	0.0567434	0.452242
Nucleotide_TC	Lipid_TC	0.446008	0.04657	0.350657
Nucleotide_Bulk	Lipid_Bulk	0.601632	0.0319112	0.220669
Lipid_TC	Carbohydrate_Bulk	0.603257	0.0317687	0.219497
Energy_Bulk	Amino_acid_Bulk	0.617812	0.0304998	0.209144
Energy_Bulk	TCA_cycle_Bulk	0.627483	0.0296639	0.202398
Carbohydrate_Bulk	TME_cluster	0.660083	0.0268851	0.180401
Carbohydrate_TC	TCA_cycle_Bulk	0.713647	0.0224339	0.146516
Energy_TC	Nucleotide_Bulk	0.73968	0.0203139	0.130956
Nucleotide_TC	Lipid_Bulk	0.790007	0.0162811	0.102369
Energy_TC	Amino_acid_Bulk	0.794286	0.0159416	0.100023
Carbohydrate_TC	Nucleotide_Bulk	0.796823	0.0157407	0.0986383
Nucleotide_Bulk	Energy_Bulk	0.957936	-0.00322481	0.0186633
Lipid_Bulk	TME_cluster	0.471229	-0.0440301	0.326768
Vitamin_TC	Nucleotide_Bulk	0.368487	-0.0549439	0.433578
Vitamin_Bulk	TME_cluster	0.35457	-0.0565573	0.450298
Nucleotide_Bulk	TME_cluster	0.332018	-0.0592588	0.478838
Lipid_TC	Nucleotide_Bulk	0.319526	-0.0608062	0.495494
Nucleotide_TC	TME_cluster	0.0942271	-0.102054	1.02582
Carbohydrate_TC	TME_cluster	0.0599788	-0.114625	1.222
Energy_Bulk	TME_cluster	0.0518747	-0.118451	1.28504
Amino_acid_Bulk	TME_cluster	0.0127327	-0.151434	1.89508
Energy_TC	TME_cluster	0.011701	-0.153229	1.93178
Vitamin_TC	TME_cluster	0.00781484	-0.161565	2.10708
Amino_acid_TC	TME_cluster	0.00179892	-0.189132	2.74499
TCA_cycle_Bulk	TME_cluster	0.000359555	-0.21559	3.44423
Lipid_TC	TME_cluster	0.000204868	-0.224121	3.68853
TCA_cycle_TC	TME_cluster	2.86248e-05	-0.251695	4.54326

## Sheet: Fig.4a,c
Gene/Protein	r	p	p.adjust	group	rank	label
REEP6	0.954299	0	0	Positive	1	Sig
STARD10	0.951057	0	0	Positive	2	Lipid
PHGDH	0.948789	0	0	Positive	3	Amino acid
FKBP4	0.942792	0	0	Positive	4	Sig
TPD52L1	0.940523	0	0	Positive	5	Sig
STXBP6	0.939286	0	0	Positive	6	Sig
BBOX1	0.936759	4.10359e-06	0.0291478	Positive	7	Amino acid
FOXA1	0.934066	0	0	Positive	8	Sig
GLYATL2	0.934066	0	0	Positive	9	Sig
UGDH	0.932745	0	0	Positive	10	Sig
ZNF185	0.931286	0	0	Positive	11	Immune
CA12	0.930314	0	0	Positive	12	Sig
NAT1	0.929341	0	0	Positive	13	Sig
ERLIN2	0.924804	0	0	Positive	14	Sig
EEF1A2	0.924641	0	0	Positive	15	Sig
AIF1L	0.924155	0	0	Positive	16	Sig
CAPS	0.923993	0	0	Positive	17	Sig
ERAP2	0.922373	0	0	Positive	18	Sig
SLC9A3R1	0.919455	0	0	Positive	19	Sig
NOSTRIN	0.919293	0	0	Positive	20	Sig
CRABP2	0.917997	0	0	Positive	21	Sig
OAS2	0.917673	0	0	Positive	22	Immune
CCND1	0.917582	0	0	Positive	23	Sig
MAPT	0.916052	0	0	Positive	24	Sig
ALCAM	0.915242	0	0	Positive	25	Sig
OAS3	0.914594	0	0	Positive	26	Immune
GPD1L	0.914107	0	0	Positive	27	Lipid
CD48	0.913297	0	0	Positive	28	Immune
FUT8	0.912973	0	0	Positive	29	Sig
ACBD7	0.910924	0	0	Positive	30	Lipid
CPS1	0.910837	3.39293e-07	0.00255894	Positive	31	Amino acid
PPP1R14C	0.910785	3.86229e-06	0.0274725	Positive	32	Sig
AGR2	0.910704	0	0	Positive	33	Sig
SCUBE2	0.910542	0	0	Positive	34	Sig
ABAT	0.91038	0	0	Positive	35	Sig
FOLR1	0.909244	0	0	Positive	36	Sig
SERPINB5	0.907625	0	0	Positive	37	Sig
STK39	0.905032	0	0	Positive	38	Immune
CMBL	0.904708	0	0	Positive	39	Immune
NLRP2	0.904222	0	0	Positive	40	Sig
SYNM	0.904222	0	0	Positive	41	Sig
AGR3	0.903898	0	0	Positive	42	Sig
SCCPDH	0.903736	0	0	Positive	43	Sig
HSPA2	0.901629	0	0	Positive	44	Sig
MCM6	0.898225	0	0	Positive	45	Sig
PREX1	0.897901	0	0	Positive	46	Sig
FABP4	0.897415	0	0	Positive	47	Lipid
CROT	0.896767	0	0	Positive	48	Lipid
ASS1	0.896443	0	0	Positive	49	Amino acid
LDHB	0.895957	0	0	Positive	50	TCA cycle
FDPS	0.895632	0	0	Positive	51	Lipid
FLNC	0.895308	0	0	Positive	52	Immune
ISG15	0.895146	0	0	Positive	53	Immune
SCGB2A1	0.894505	0	0	Positive	54	Sig
GLDC	0.892716	3.19707e-06	0.0228463	Positive	55	Amino acid
MX1	0.892715	0	0	Positive	56	Immune
CYB5R1	0.892229	0	0	Positive	57	Sig
FBP1	0.891743	0	0	Positive	58	Carbohydrate
C1orf116	0.891419	0	0	Positive	59	Sig
GSTT1	0.88996	0	0	Positive	60	Immune
MAPK13	0.889636	0	0	Positive	61	Sig
CDKN1C	0.889328	3.03043e-06	0.0216827	Positive	62	Immune
PSAT1	0.889312	0	0	Positive	63	Amino acid
MB	0.888664	0	0	Positive	64	Immune
NFIX	0.888664	0	0	Positive	65	Sig
OASL	0.88834	0	0	Positive	66	Immune
ALPL	0.888016	0	0	Positive	67	Immune
NDRG2	0.886395	0	0	Positive	68	Sig
NCALD	0.886233	0	0	Positive	69	Immune
NFIB	0.885909	0	0	Positive	70	Sig
CBR3	0.885747	0	0	Positive	71	Sig
HSPA4L	0.884936	0	0	Positive	72	Immune
EFHD1	0.884612	0	0	Positive	73	Sig
SLC7A5	0.883478	0	0	Positive	74	Amino acid
CALML3	0.883316	0	0	Positive	75	Sig
ERBB2	0.883154	0	0	Positive	76	Sig
NEBL	0.882181	0	0	Positive	77	Sig
PGR	0.882181	0	0	Positive	78	Sig
CRABP1	0.881533	0	0	Positive	79	Immune
PDLIM1	0.881371	0	0	Positive	80	Sig
PLAT	0.881371	0	0	Positive	81	Immune
S100A1	0.881047	0	0	Positive	82	Sig
PROM1	0.880392	0	0	Positive	83	Sig
PFKP	0.879426	0	0	Positive	84	Carbohydrate
MAOB	0.879102	0	0	Positive	85	Immune
ARHGAP4	0.878778	0	0	Positive	86	Sig
CRAT	0.878778	0	0	Positive	87	Lipid
FAAH	0.878778	0	0	Positive	88	Lipid
WFDC2	0.878778	0	0	Positive	89	Sig
PARP14	0.876833	0	0	Positive	90	Vitamin cofactor
TAP1	0.876023	0	0	Positive	91	Immune
NNMT	0.875699	0	0	Positive	92	Vitamin cofactor
CYB5A	0.875051	0	0	Positive	93	Vitamin cofactor
NAP1L5	0.874384	7.1444e-07	0.00529686	Positive	94	Immune
SIRPA	0.87424	0	0	Positive	95	Sig
WFS1	0.87262	0	0	Positive	96	Sig
IKBKB	0.872296	0	0	Positive	97	Sig
INPP4B	0.872296	0	0	Positive	98	Lipid
SOX10	0.871259	2.00556e-06	0.0145022	Positive	99	Sig
MVP	0.870999	0	0	Positive	100	Sig
MCM5	0.870675	0	0	Positive	101	Immune
PDCD4	0.870675	0	0	Positive	102	Sig
ALDH1A2	0.869748	1.75612e-08	0.000139014	Positive	103	Sig
S100A14	0.869703	0	0	Positive	104	Sig
DNAJC12	0.869054	0	0	Positive	105	Sig
IFIT1	0.868892	0	0	Positive	106	Immune
IQGAP2	0.868406	0	0	Positive	107	Sig
EPSTI1	0.868347	2.09454e-08	0.000165573	Positive	108	Immune
KRT15	0.867758	0	0	Positive	109	Sig
BCAM	0.867596	0	0	Positive	110	Sig
KIF26B	0.867542	1.09336e-06	0.00801761	Positive	111	Sig
PAPSS2	0.866948	0	0	Positive	112	Carbohydrate
TSTD1	0.865165	0	0	Positive	113	Sig
HSPB1	0.864679	0	0	Positive	114	Sig
CD36	0.864355	0	0	Positive	115	Lipid
CHI3L1	0.864355	0	0	Positive	116	Immune
BTN3A2	0.864286	0	0	Positive	117	Immune
CD37	0.864286	0	0	Positive	118	Immune
CALB2	0.863868	0	0	Positive	119	Immune
YWHAZ	0.862248	0	0	Positive	120	Sig
RFTN1	0.861924	0	0	Positive	121	Immune
BZW2	0.861113	0	0	Positive	122	Sig
PDE5A	0.860789	0	0	Positive	123	Sig
RBP1	0.860789	0	0	Positive	124	Vitamin cofactor
GSTP1	0.860465	0	0	Positive	125	Sig
CES1	0.860303	0	0	Positive	126	Sig
POGK	0.859979	0	0	Positive	127	Sig
FAM20A	0.859966	1.37319e-06	0.0100092	Positive	128	Sig
TNFSF10	0.859341	6.43755e-05	0.418505	Positive	129	Immune
PAICS	0.859169	0	0	Positive	130	Nucleotide
LAPTM5	0.859113	8.74781e-07	0.00644976	Positive	131	Immune
RALGPS2	0.859104	4.58808e-08	0.000359567	Positive	132	Immune
AKR7A3	0.858845	0	0	Positive	133	Sig
ITGB5	0.858034	0	0	Positive	134	Immune
ESR1	0.857548	0	0	Positive	135	Sig
SIPA1L2	0.857143	0.000261586	1	Positive	136	Sig
GAMT	0.857062	0	0	Positive	137	Amino acid
EPHX2	0.8569	0	0	Positive	138	Lipid
PLCG2	0.8569	0	0	Positive	139	Immune
TP53I3	0.8569	0	0	Positive	140	Sig
GZMK	0.856414	0	0	Positive	141	Immune
TGFB1I1	0.856414	0	0	Positive	142	Immune
IFIT3	0.855927	0	0	Positive	143	Immune
SH2D1A	0.855603	0	0	Positive	144	Immune
UBE2C	0.854955	0	0	Positive	145	Immune
TBC1D9	0.854793	0	0	Positive	146	Sig
SYTL4	0.854469	0	0	Positive	147	Sig
LRP2	0.854145	0	0	Positive	148	Vitamin cofactor
GATA3	0.853821	0	0	Positive	149	Immune
SLC27A2	0.853334	0	0	Positive	150	Lipid
CRIP2	0.852686	0	0	Positive	151	Sig
GMPR2	0.852362	0	0	Positive	152	Nucleotide
SH2D4A	0.852362	0	0	Positive	153	Sig
NCAPG	0.851223	3.0878e-08	0.000243165	Positive	154	Immune
KYNU	0.850741	0	0	Positive	155	Amino acid
AFMID	0.850649	0	0	Positive	156	Amino acid
NDRG1	0.850579	0	0	Positive	157	Sig
PIP4K2C	0.850579	0	0	Positive	158	Lipid
UBE2T	0.850255	0	0	Positive	159	Sig
ALDH4A1	0.850093	0	0	Positive	160	Amino acid
CDCA3	0.85	4.1025e-05	0.270806	Positive	161	Sig
PLEKHA2	0.849931	0	0	Positive	162	Lipid
SPR	0.849931	0	0	Positive	163	Sig
NPM3	0.849769	0	0	Positive	164	Sig
STEAP3	0.849607	0	0	Positive	165	Sig
MTHFD1L	0.849283	0	0	Positive	166	Vitamin cofactor
AOAH	0.848768	9.77297e-07	0.00718215	Positive	167	Immune
CXCL10	0.848673	9.38711e-07	0.00690609	Positive	168	Immune
FGD3	0.848311	0	0	Positive	169	Sig
SIK3	0.848311	0	0	Positive	170	Sig
PAK1	0.848148	0	0	Positive	171	Immune
COL11A1	0.847986	0	0	Positive	172	Immune
MYL9	0.847986	0	0	Positive	173	Sig
CCL5	0.847619	8.32933e-08	0.000646606	Positive	174	Immune
MATN3	0.847544	9.15055e-07	0.00673755	Positive	175	Sig
UBQLN4	0.8475	0	0	Positive	176	Sig
LAD1	0.847176	0	0	Positive	177	Sig
RNMT	0.847014	0	0	Positive	178	Sig
KIF13B	0.846852	0	0	Positive	179	Sig
TRIM29	0.846852	0	0	Positive	180	Sig
PBK	0.84669	0	0	Positive	181	Immune
MMP23B	0.846429	6.00471e-05	0.391202	Positive	182	Sig
CYP4Z1	0.846414	8.96131e-07	0.00660448	Positive	183	Sig
RAB31	0.846366	0	0	Positive	184	Immune
GFRA1	0.846042	0	0	Positive	185	Sig
ACOX3	0.845393	0	0	Positive	186	Lipid
PALLD	0.845231	0	0	Positive	187	Sig
SLC29A3	0.845101	1.30787e-06	0.00954485	Positive	188	Immune
MME	0.844745	0	0	Positive	189	Immune
GBP1	0.844259	0	0	Positive	190	Immune
DCXR	0.844097	0	0	Positive	191	Carbohydrate
CSE1L	0.843935	0	0	Positive	192	Sig
ACADSB	0.843773	0	0	Positive	193	Amino acid
ACSS1	0.842476	0	0	Positive	194	Sig
VCAM1	0.842476	0	0	Positive	195	Immune
CALU	0.84199	0	0	Positive	196	Sig
RBM47	0.84199	0	0	Positive	197	Sig
MX2	0.841828	0	0	Positive	198	Immune
PEX11A	0.841758	0.000225486	1	Positive	199	Lipid
GART	0.841666	0	0	Positive	200	Nucleotide
IFIT2	0.841342	0	0	Positive	201	Immune
SLC43A3	0.84127	1.33956e-06	0.00976943	Positive	202	Sig
SORBS1	0.840856	0	0	Positive	203	Immune
ENO2	0.840694	0	0	Positive	204	Carbohydrate
HTATIP2	0.840045	0	0	Positive	205	Sig
MCM3	0.840045	0	0	Positive	206	Immune
PYCARD	0.840045	0	0	Positive	207	Sig
BCCIP	0.839883	0	0	Positive	208	Immune
ITGB2	0.839721	0	0	Positive	209	Immune
GALNT6	0.839559	0	0	Positive	210	Sig
RASSF4	0.839286	0.000104309	0.665803	Positive	211	Immune
TFRC	0.839235	0	0	Positive	212	Immune
POLB	0.839073	0	0	Positive	213	Sig
STAT1	0.839073	0	0	Positive	214	Immune
BPHL	0.838263	0	0	Positive	215	Sig
IL6ST	0.838101	0	0	Positive	216	Immune
BCL2	0.838095	1.19792e-07	0.000925157	Positive	217	Immune
LRBA	0.837614	0	0	Positive	218	Immune
SULT2B1	0.837614	0	0	Positive	219	Sig
ACACB	0.837452	0	0	Positive	220	Vitamin cofactor
PRKCA	0.837452	0	0	Positive	221	Energy
LAX1	0.837363	0.000277387	1	Positive	222	Immune
CASP1	0.837128	0	0	Positive	223	Immune
FOXO1	0.836975	1.24413e-07	0.000960096	Positive	224	Immune
ALDOC	0.836804	0	0	Positive	225	Carbohydrate
LRRC42	0.836251	9.95057e-07	0.00730869	Positive	226	Sig
QDPR	0.835832	0	0	Positive	227	Amino acid
SLITRK6	0.835165	0.000651748	1	Positive	228	Sig
UFC1	0.835021	0	0	Positive	229	Sig
TMC4	0.834859	0	0	Positive	230	Sig
KIFC1	0.834535	0	0	Positive	231	Sig
PPP1R1A	0.834174	1.36266e-07	0.00104993	Positive	232	Sig
DCX	0.833992	1.09963e-06	0.00806249	Positive	233	Sig
MEF2D	0.833607	1.40177e-06	0.0102077	Positive	234	Immune
FEN1	0.833401	0	0	Positive	235	Immune
RAI2	0.833083	0	0	Positive	236	Sig
GALNT10	0.833077	0	0	Positive	237	Immune
PEG10	0.832591	0	0	Positive	238	Sig
CPE	0.832104	0	0	Positive	239	Sig
NEDD4	0.83178	0	0	Positive	240	Sig
ATP6V1B1	0.831456	0	0	Positive	241	Sig
PKP2	0.831294	0	0	Positive	242	Immune
CXADR	0.831034	1.14238e-06	0.00837022	Positive	243	Sig
TOM1	0.830808	0	0	Positive	244	Sig
RBMS3	0.830604	1.32789e-06	0.00968828	Positive	245	Immune
IFIH1	0.830322	0	0	Positive	246	Immune
GREB1	0.830281	1.71027e-06	0.0124046	Positive	247	Sig
DCLK1	0.83016	0	0	Positive	248	Sig
SFRP1	0.829998	0	0	Positive	249	Sig
ANXA1	0.829673	0	0	Positive	250	Immune
ABLIM1	0.829511	0	0	Positive	251	Sig
MLPH	0.829349	0	0	Positive	252	Immune
TYMP	0.829187	0	0	Positive	253	Nucleotide
VWA5A	0.828863	0	0	Positive	254	Immune
CSN1S1	0.828571	0.000397439	1	Positive	255	Sig
PDZK1IP1	0.828571	0.000188316	1	Positive	256	Sig
KRT17	0.828539	0	0	Positive	257	Sig
DDAH1	0.828377	0	0	Positive	258	Sig
ZCCHC24	0.828291	1.62564e-07	0.00124686	Positive	259	Sig
CKS1B	0.828215	0	0	Positive	260	Sig
MCM7	0.828215	0	0	Positive	261	Immune
MPP7	0.828053	0	0	Positive	262	Immune
ALDOA	0.827729	0	0	Positive	263	Carbohydrate
CILP	0.827729	0	0	Positive	264	Sig
VTCN1	0.827729	0	0	Positive	265	Sig
PALM	0.827567	0	0	Positive	266	Sig
IGF2BP2	0.827243	0	0	Positive	267	Sig
PKIB	0.826918	0	0	Positive	268	Sig
CEACAM1	0.826594	0	0	Positive	269	Sig
PRND	0.826492	1.46281e-06	0.0106448	Positive	270	Sig
SLC25A19	0.826432	0	0	Positive	271	Vitamin cofactor
MCM2	0.825946	0	0	Positive	272	Sig
SYTL2	0.825946	0	0	Positive	273	Sig
EDARADD	0.82577	1.74424e-07	0.00133574	Positive	274	Sig
NFIA	0.82546	0	0	Positive	275	Immune
NMNAT3	0.824974	0	0	Positive	276	Vitamin cofactor
AS3MT	0.82465	1.7981e-07	0.00137537	Positive	277	Sig
CLSTN2	0.824325	0	0	Positive	278	Sig
EIF2AK2	0.824163	0	0	Positive	279	Sig
DNAJA1	0.823677	0	0	Positive	280	Sig
FASN	0.823191	0	0	Positive	281	Vitamin cofactor
PYCR1	0.823191	0	0	Positive	282	Amino acid
CBX7	0.822969	1.88024e-07	0.00143782	Positive	283	Immune
S100A13	0.822867	0	0	Positive	284	Sig
CDCA8	0.822699	2.26485e-06	0.0163197	Positive	285	Sig
RBP7	0.822543	0	0	Positive	286	Sig
TRAP1	0.822543	0	0	Positive	287	TCA cycle
PARP1	0.822381	0	0	Positive	288	Immune
CHST10	0.822078	2.93361e-06	0.0210076	Positive	289	Sig
CYP4F22	0.822078	2.93361e-06	0.0210076	Positive	290	Lipid
RASAL3	0.821732	0	0	Positive	291	Sig
LRP1	0.82157	0	0	Positive	292	Vitamin cofactor
WAS	0.821408	0	0	Positive	293	Immune
ZSCAN18	0.821246	0	0	Positive	294	Sig
CEBPB	0.821084	0	0	Positive	295	Immune
EGFR	0.821084	0	0	Positive	296	Sig
PCNA	0.81995	0	0	Positive	297	Sig
NSF	0.819626	0	0	Positive	298	Sig
PIGR	0.819139	0	0	Positive	299	Sig
DNM1L	0.818977	0	0	Positive	300	Sig
MGST1	0.818977	0	0	Positive	301	Sig
PHPT1	0.818977	0	0	Positive	302	Sig
TUBB2B	0.818815	0	0	Positive	303	Sig
ZMYND10	0.818681	0.00107056	1	Positive	304	Sig
FABP7	0.818167	0	0	Positive	305	Lipid
SNCG	0.818005	0	0	Positive	306	Sig
DLGAP5	0.817734	1.27513e-06	0.00931479	Positive	307	Immune
ITGA3	0.817681	0	0	Positive	308	Immune
TESC	0.817053	3.36747e-06	0.0240235	Positive	309	Sig
NOVA1	0.816749	1.2863e-06	0.00939128	Positive	310	Sig
SAMD9	0.816222	0	0	Positive	311	Immune
RHOJ	0.815898	0	0	Positive	312	Immune
DPYSL3	0.815736	0	0	Positive	313	Sig
GIMAP8	0.815736	0	0	Positive	314	Immune
VSNL1	0.815412	0	0	Positive	315	Sig
LRRC26	0.815385	0.000623627	1	Positive	316	Sig
PFKFB4	0.815385	0.000623627	1	Positive	317	Carbohydrate
FAM3B	0.815187	1.52728e-07	0.0011731	Positive	318	Sig
ACSS2	0.814926	0	0	Positive	319	Sig
CORO1A	0.814926	0	0	Positive	320	Immune
EXOC6	0.814926	0	0	Positive	321	Sig
CD74	0.814602	0	0	Positive	322	Immune
KPNA2	0.81444	0	0	Positive	323	Sig
TMEM26	0.814286	0.000339644	1	Positive	324	Sig
SPOCK2	0.813355	1.61335e-06	0.011721	Positive	325	Immune
CEP55	0.8133	1.3279e-06	0.00968828	Positive	326	Immune
IGF1	0.812885	2.40855e-07	0.00183291	Positive	327	Sig
SORCS2	0.812605	2.42415e-07	0.00184429	Positive	328	Sig
ANPEP	0.812171	0	0	Positive	329	Immune
LAP3	0.812171	0	0	Positive	330	Immune
MPP5	0.812171	0	0	Positive	331	Sig
SETMAR	0.812009	0	0	Positive	332	Sig
CDC42EP4	0.811847	0	0	Positive	333	Sig
ALDH6A1	0.811685	0	0	Positive	334	Amino acid
VRK1	0.811685	0	0	Positive	335	Sig
IFI44	0.811523	0	0	Positive	336	Immune
HSPA12B	0.811361	0	0	Positive	337	Sig
RAB25	0.811036	0	0	Positive	338	Sig
KRT6B	0.810874	0	0	Positive	339	Immune
NOL3	0.810388	0	0	Positive	340	Sig
PECAM1	0.810388	0	0	Positive	341	Immune
TANC2	0.810226	0	0	Positive	342	Sig
CD247	0.809852	1.37432e-06	0.0100161	Positive	343	Immune
DSC3	0.809578	0	0	Positive	344	Immune
AHNAK2	0.809416	0	0	Positive	345	Sig
ALDH3A2	0.809254	0	0	Positive	346	Lipid
DNAJC9	0.809254	0	0	Positive	347	Sig
SYDE1	0.809254	0	0	Positive	348	Sig
GALE	0.809092	0	0	Positive	349	Carbohydrate
PPP1R14A	0.809092	0	0	Positive	350	Sig
PODXL	0.80893	0	0	Positive	351	Sig
MAD2L1	0.808443	0	0	Positive	352	Immune
TTC38	0.808281	0	0	Positive	353	Sig
EFHD2	0.808119	0	0	Positive	354	Immune
UCHL5	0.808119	0	0	Positive	355	Sig
CBR1	0.807957	0	0	Positive	356	Lipid
COL17A1	0.807957	0	0	Positive	357	Immune
KRT5	0.807957	0	0	Positive	358	Sig
PCK2	0.807957	0	0	Positive	359	Carbohydrate
FABP5	0.807795	0	0	Positive	360	Lipid
RAPH1	0.807795	0	0	Positive	361	Sig
DNAJA2	0.807633	0	0	Positive	362	Sig
EPCAM	0.807471	0	0	Positive	363	Sig
ZNF688	0.807143	0.000435239	1	Positive	364	Sig
LSAMP	0.806897	1.41901e-06	0.0103304	Positive	365	Sig
KITLG	0.806787	1.72876e-06	0.0125335	Positive	366	Immune
KMO	0.806723	2.76454e-07	0.00209663	Positive	367	Amino acid
BCAS1	0.806661	0	0	Positive	368	Sig
KRT14	0.806499	0	0	Positive	369	Sig
RASA1	0.806499	0	0	Positive	370	Sig
SH3D19	0.806175	0	0	Positive	371	Sig
PDCL3	0.806012	0	0	Positive	372	Sig
ANLN	0.80585	0	0	Positive	373	Sig
OLFM1	0.805759	7.03805e-06	0.0492171	Positive	374	Sig
KIF4A	0.805419	1.4434e-06	0.010505	Positive	375	Immune
ABCA8	0.805322	2.84947e-07	0.00215961	Positive	376	Immune
RELL1	0.805042	2.86665e-07	0.00217177	Positive	377	Sig
GSPT1	0.804878	0	0	Positive	378	Immune
RUNDC1	0.804762	2.88389e-07	0.00218455	Positive	379	Sig
LYN	0.80423	0	0	Positive	380	Immune
TBC1D10C	0.803419	2.17597e-06	0.0156909	Positive	381	Immune
FMO5	0.803361	2.97112e-07	0.00224854	Positive	382	Sig
TFF3	0.803095	4.42794e-10	3.5335e-06	Positive	383	Sig
ZNF703	0.802933	6.06895e-10	4.84242e-06	Positive	384	Sig
SSH3	0.802447	1.1039e-09	8.80689e-06	Positive	385	Sig
GRB14	0.802198	0.000914789	1	Positive	386	Sig
CADM1	0.802123	1.43917e-09	1.14802e-05	Positive	387	Sig
CYP27A1	0.801961	1.60799e-09	1.28253e-05	Positive	388	Lipid
CYP4X1	0.801961	1.60799e-09	1.28253e-05	Positive	389	Sig
FBLN1	0.801799	1.77761e-09	1.41746e-05	Positive	390	Immune
ST14	0.801151	2.46406e-09	1.9646e-05	Positive	391	Immune
EFNB2	0.800989	2.63769e-09	2.10276e-05	Positive	392	Sig
GBP5	0.800989	2.63769e-09	2.10276e-05	Positive	393	Sig
SHMT2	0.800827	2.81212e-09	2.24126e-05	Positive	394	Vitamin cofactor
FKBP10	0.800502	3.16341e-09	2.52092e-05	Positive	395	Sig
EZH2	0.800493	1.53672e-06	0.0111735	Positive	396	Immune
SDC1	0.80034	3.34028e-09	2.66153e-05	Positive	397	Vitamin cofactor
ANKMY2	0.800016	3.69647e-09	2.94498e-05	Positive	398	Sig
EML2	0.79953	4.23692e-09	3.37513e-05	Positive	399	Sig
TOM1L1	0.79953	4.23692e-09	3.37513e-05	Positive	400	Sig
CALML5	0.799368	4.41872e-09	3.51907e-05	Positive	401	Sig
SPARCL1	0.799206	4.60136e-09	3.66406e-05	Positive	402	Immune
ACAD8	0.79872	5.15428e-09	4.10384e-05	Positive	403	Amino acid
LCP1	0.79872	5.15428e-09	4.10384e-05	Positive	404	Immune
LILRB4	0.798599	3.28131e-07	0.00247542	Positive	405	Immune
PGM5	0.798396	5.52709e-09	4.39956e-05	Positive	406	Sig
PPIC	0.798396	5.52709e-09	4.39956e-05	Positive	407	Immune
KRT18	0.797747	6.28287e-09	4.99991e-05	Positive	408	Sig
PTGR1	0.797747	6.28287e-09	4.99991e-05	Positive	409	Lipid
HEBP1	0.797585	6.47395e-09	5.15067e-05	Positive	410	Sig
RAP1GDS1	0.797585	6.47395e-09	5.15067e-05	Positive	411	Sig
DACH1	0.796703	0.00184354	1	Positive	412	Sig
JAM2	0.796639	3.41583e-07	0.00257588	Positive	413	Immune
GSTM3	0.796451	7.83564e-09	6.23247e-05	Positive	414	Sig
NUDT16L1	0.796451	7.83564e-09	6.23247e-05	Positive	415	Sig
MATN2	0.796289	8.03365e-09	6.38836e-05	Positive	416	Immune
BAIAP2	0.796127	8.23254e-09	6.54569e-05	Positive	417	Sig
HNRNPAB	0.796127	8.23254e-09	6.54569e-05	Positive	418	Sig
PUF60	0.795641	8.83449e-09	7.02254e-05	Positive	419	Sig
GOLM1	0.795154	9.44444e-09	7.50644e-05	Positive	420	Sig
TARS2	0.794992	9.64954e-09	7.66849e-05	Positive	421	Sig
ERMP1	0.79483	9.85554e-09	7.83122e-05	Positive	422	Sig
CD38	0.794668	1.00624e-08	7.99462e-05	Positive	423	Vitamin cofactor
MCM4	0.794668	1.00624e-08	7.99462e-05	Positive	424	Immune
TBCE	0.794344	1.0479e-08	8.32345e-05	Positive	425	Sig
PTPRK	0.794118	3.5954e-07	0.00270949	Positive	426	Sig
KIF20A	0.794089	1.69419e-06	0.0122998	Positive	427	Sig
KLK6	0.794089	1.69419e-06	0.0122998	Positive	428	Sig
DECR2	0.79402	1.08991e-08	8.6561e-05	Positive	429	Lipid
SOD2	0.79402	1.08991e-08	8.6561e-05	Positive	430	Immune
SNX19	0.793407	0.0011509	1	Positive	431	Sig
XPR1	0.793337	1.42056e-05	0.0971382	Positive	432	Sig
PDXDC1	0.79321	1.19656e-08	9.5007e-05	Positive	433	Sig
SH3BGRL	0.79321	1.19656e-08	9.5007e-05	Positive	434	Sig
IGDCC4	0.792857	0.000674029	1	Positive	435	Sig
ANXA9	0.792723	1.26166e-08	0.000100151	Positive	436	Sig
FLYWCH2	0.792723	1.26166e-08	0.000100151	Positive	437	Sig
SDC2	0.792723	1.26166e-08	0.000100151	Positive	438	Vitamin cofactor
ITGB4	0.792561	1.28355e-08	0.00010185	Positive	439	Sig
SYT1	0.79243	2.73257e-06	0.0196007	Positive	440	Immune
AKAP1	0.792237	1.32761e-08	0.000105333	Positive	441	Sig
HEPACAM	0.792208	1.50656e-05	0.102822	Positive	442	Sig
PARP9	0.792075	1.34978e-08	0.000107078	Positive	443	Vitamin cofactor
PTN	0.792075	1.34978e-08	0.000107078	Positive	444	Sig
HSPB8	0.791913	1.37205e-08	0.000108817	Positive	445	Sig
TRNT1	0.791913	1.37205e-08	0.000108817	Positive	446	Sig
FHL1	0.791589	1.41686e-08	0.000112343	Positive	447	Immune
COMP	0.791103	1.48481e-08	0.000117716	Positive	448	Sig
CELSR2	0.791036	3.8262e-07	0.00287883	Positive	449	Sig
CPNE1	0.790941	1.50765e-08	0.000119512	Positive	450	Lipid
PLEKHA6	0.790941	1.50765e-08	0.000119512	Positive	451	Lipid
MARCKSL1	0.790779	1.53059e-08	0.000121299	Positive	452	Immune
LRRC15	0.790455	1.57676e-08	0.000124943	Positive	453	Sig
ADA	0.790293	1.59999e-08	0.000126768	Positive	454	Nucleotide
PSMB10	0.790293	1.59999e-08	0.000126768	Positive	455	Amino acid
RIPK3	0.790293	1.59999e-08	0.000126768	Positive	456	Sig
ACSF2	0.79013	1.62333e-08	0.000128567	Positive	457	Lipid
TGFB3	0.79013	1.62333e-08	0.000128567	Positive	458	Immune
CAV1	0.789482	1.71764e-08	0.000136003	Positive	459	Lipid
ITGA2	0.789482	1.71764e-08	0.000136003	Positive	460	Immune
NFKB1	0.788834	1.81355e-08	0.000143542	Positive	461	Sig
GLIPR2	0.78851	1.86211e-08	0.000147368	Positive	462	Sig
PPA1	0.788348	1.88655e-08	0.000149282	Positive	463	Sig
CACYBP	0.788186	1.91108e-08	0.000151205	Positive	464	Sig
MMP7	0.788024	1.93572e-08	0.000153135	Positive	465	Sig
PRCC	0.7877	1.98531e-08	0.000157038	Positive	466	Sig
AK5	0.787675	4.09433e-07	0.0030773	Positive	467	Nucleotide
GPD1	0.787537	2.01026e-08	0.000158991	Positive	468	Lipid
SAMD9L	0.787375	2.03531e-08	0.000160952	Positive	469	Sig
ME3	0.787213	2.06047e-08	0.000162921	Positive	470	Sig
DSC2	0.787051	2.08573e-08	0.000164898	Positive	471	Sig
CDH3	0.786889	2.1111e-08	0.000166861	Positive	472	Sig
MSRB2	0.786889	2.1111e-08	0.000166861	Positive	473	Sig
CLIC6	0.786565	2.16215e-08	0.000170853	Positive	474	Sig
ANXA8	0.786561	1.99902e-05	0.134974	Positive	475	Sig
MASTL	0.786561	1.99902e-05	0.134974	Positive	476	Sig
PRDX1	0.786403	2.18783e-08	0.000172861	Positive	477	Sig
DECR1	0.786079	2.23952e-08	0.000176922	Positive	478	Lipid
BAG2	0.785917	2.26553e-08	0.000178954	Positive	479	Sig
TNFAIP2	0.785917	2.26553e-08	0.000178954	Positive	480	Immune
STARD5	0.785431	2.3442e-08	0.000185121	Positive	481	Lipid
GINS3	0.785222	2.01082e-06	0.0145362	Positive	482	Sig
CHPT1	0.784962	5.90806e-05	0.385146	Positive	483	Lipid
KCNN4	0.784782	2.45061e-08	0.0001935	Positive	484	Sig
TK1	0.784782	2.45061e-08	0.0001935	Positive	485	Nucleotide
KCNMA1	0.784615	0.00142517	1	Positive	486	Sig
RET	0.784615	0.00142517	1	Positive	487	Sig
CYBRD1	0.784458	2.50448e-08	0.000197703	Positive	488	Sig
CD46	0.784296	2.53158e-08	0.000199817	Positive	489	Immune
SCIN	0.784296	2.53158e-08	0.000199817	Positive	490	Sig
IL33	0.784236	2.05528e-06	0.0148433	Positive	491	Sig
NAGK	0.784134	2.55879e-08	0.000201914	Positive	492	Sig
NVL	0.784134	2.55879e-08	0.000201914	Positive	493	Sig
WWP1	0.783972	2.58611e-08	0.000204019	Positive	494	Immune
FLNB	0.78381	2.61355e-08	0.000206157	Positive	495	Sig
ALDH1A1	0.783648	2.6411e-08	0.000208304	Positive	496	Carbohydrate
NENF	0.783324	2.69654e-08	0.000212649	Positive	497	Sig
CD9	0.783162	2.72443e-08	0.000214821	Positive	498	Immune
FAS	0.782676	2.80879e-08	0.000221445	Positive	499	Immune
INPP1	0.782676	2.80879e-08	0.000221445	Positive	500	Sig
IRS1	0.782676	2.80879e-08	0.000221445	Positive	501	Immune
VANGL2	0.782514	2.83714e-08	0.000223595	Positive	502	Sig
SCGB2A2	0.782429	6.04006e-07	0.00449622	Positive	503	Sig
PLS1	0.782352	2.86561e-08	0.00022581	Positive	504	Sig
ADH1B	0.782027	2.9229e-08	0.000230295	Positive	505	Immune
LGALS8	0.781865	2.95172e-08	0.000232536	Positive	506	Sig
AURKA	0.781773	2.1763e-06	0.0156911	Positive	507	Immune
COTL1	0.781541	3.00971e-08	0.000237075	Positive	508	Immune
HERC5	0.781541	3.00971e-08	0.000237075	Positive	509	Immune
HCLS1	0.780893	3.12713e-08	0.00024623	Positive	510	Immune
WWTR1	0.780569	3.18656e-08	0.000250878	Positive	511	Lipid
CDH11	0.780407	3.21646e-08	0.0002532	Positive	512	Sig
IMPA2	0.780392	4.74872e-07	0.00355679	Positive	513	Immune
ELL3	0.78022	0.00157791	1	Positive	514	Sig
RHBDF2	0.78018	3.55056e-07	0.00267605	Positive	515	Sig
ADAR	0.780083	3.27663e-08	0.000257904	Positive	516	Immune
GSTZ1	0.780083	3.27663e-08	0.000257904	Positive	517	Amino acid
RIPK2	0.780083	3.27663e-08	0.000257904	Positive	518	Immune
TPX2	0.779921	3.3069e-08	0.000260187	Positive	519	Immune
STRBP	0.779759	3.33729e-08	0.000262545	Positive	520	Sig
MOCS1	0.779552	4.83205e-07	0.00361727	Positive	521	Vitamin cofactor
SEMA4D	0.779552	4.83205e-07	0.00361727	Positive	522	Immune
CASP7	0.77911	3.4601e-08	0.000272172	Positive	523	Sig
FRZB	0.778948	3.49112e-08	0.000274577	Positive	524	Immune
CSPG4	0.778786	3.52227e-08	0.000276991	Positive	525	Carbohydrate
HSPD1	0.778462	3.58494e-08	0.000281884	Positive	526	Sig
BPNT1	0.7783	3.61647e-08	0.000284327	Positive	527	Sig
LIG3	0.778138	3.64813e-08	0.000286779	Positive	528	Sig
SMARCA1	0.778138	3.64813e-08	0.000286779	Positive	529	Sig
CYB5R2	0.777814	3.71183e-08	0.000291713	Positive	530	Sig
SLC39A6	0.777814	3.71183e-08	0.000291713	Positive	531	Sig
KRT19	0.777652	3.74388e-08	0.000294157	Positive	532	Sig
SORL1	0.777652	3.74388e-08	0.000294157	Positive	533	Immune
TPRG1	0.77734	2.43432e-06	0.0174979	Positive	534	Sig
GMPS	0.777166	3.84081e-08	0.000301696	Positive	535	Nucleotide
RNPEP	0.777003	3.87339e-08	0.000304216	Positive	536	Immune
RRP1B	0.777003	3.87339e-08	0.000304216	Positive	537	Sig
COASY	0.776841	3.9061e-08	0.000306707	Positive	538	Vitamin cofactor
SFT2D2	0.776683	3.26378e-06	0.0233066	Positive	539	Sig
STUB1	0.776517	3.97192e-08	0.000311836	Positive	540	Sig
ALDH1A3	0.776193	4.03828e-08	0.000317005	Positive	541	Sig
ALDH7A1	0.776193	4.03828e-08	0.000317005	Positive	542	Lipid
ANK3	0.776031	4.07167e-08	0.000319545	Positive	543	Sig
CHAD	0.775946	4.50705e-06	0.0319234	Positive	544	Sig
CAB39L	0.775707	4.13885e-08	0.000324776	Positive	545	Sig
LPXN	0.775707	4.13885e-08	0.000324776	Positive	546	Immune
SYNPO2	0.775545	4.17265e-08	0.000327344	Positive	547	Sig
STAT4	0.775268	3.35415e-05	0.223319	Positive	548	Immune
THBS4	0.774897	4.30924e-08	0.000338017	Positive	549	Immune
TPPP3	0.774897	4.30924e-08	0.000338017	Positive	550	Sig
GNPNAT1	0.774735	4.34374e-08	0.000340636	Positive	551	Sig
PTPN6	0.774573	4.37838e-08	0.000343309	Positive	552	Immune
RTN2	0.774411	4.41316e-08	0.000345992	Positive	553	Immune
OSBPL10	0.77395	5.43965e-07	0.00406124	Positive	554	Lipid
GPC4	0.773924	4.51837e-08	0.000354195	Positive	555	Vitamin cofactor
IFIT5	0.773924	4.51837e-08	0.000354195	Positive	556	Immune
S100A8	0.7736	4.58924e-08	0.000359613	Positive	557	Immune
TAGLN	0.773438	4.62489e-08	0.00036236	Positive	558	Immune
TPD52L2	0.773276	4.66069e-08	0.000365119	Positive	559	Sig
MAPKAPK2	0.772952	4.73274e-08	0.000370715	Positive	560	Lipid
EPS8L1	0.77279	4.76898e-08	0.000373507	Positive	561	Sig
NPL	0.772628	4.80538e-08	0.000376309	Positive	562	Immune
BAIAP2L1	0.772304	4.87862e-08	0.000381996	Positive	563	Sig
CIRBP	0.772304	4.87862e-08	0.000381996	Positive	564	Sig
LMCD1	0.772304	4.87862e-08	0.000381996	Positive	565	Sig
ENTPD3	0.772269	5.64222e-07	0.00420627	Positive	566	Nucleotide
GZMA	0.772201	4.2481e-07	0.00319033	Positive	567	Immune
GCNT1	0.771989	5.67701e-07	0.00423164	Positive	568	Immune
DPYSL2	0.77198	4.95248e-08	0.000387631	Positive	569	Immune
CKS2	0.771921	2.83417e-06	0.0203125	Positive	570	Sig
GMFG	0.771818	4.98964e-08	0.000390489	Positive	571	Immune
WDR19	0.771818	4.98964e-08	0.000390489	Positive	572	Sig
CPNE3	0.771655	5.02695e-08	0.000393308	Positive	573	Lipid
CANT1	0.771493	5.06441e-08	0.000396189	Positive	574	Sig
MEX3A	0.771429	0.00117802	1	Positive	575	Sig
PDE4B	0.771429	0.00117802	1	Positive	576	Immune
SPATA18	0.77121	3.88667e-06	0.027642	Positive	577	Sig
C1QBP	0.771007	5.17775e-08	0.000405004	Positive	578	Sig
CTSD	0.771007	5.17775e-08	0.000405004	Positive	579	Sig
YBX2	0.770656	4.40143e-07	0.00330239	Positive	580	Sig
GPT2	0.770521	5.29252e-08	0.000413875	Positive	581	Amino acid
CSTB	0.770197	5.36983e-08	0.000419867	Positive	582	Sig
NAT10	0.770197	5.36983e-08	0.000419867	Positive	583	Sig
OCIAD2	0.770197	5.36983e-08	0.000419867	Positive	584	Sig
THSD4	0.770197	5.36983e-08	0.000419867	Positive	585	Sig
IVD	0.770035	5.40873e-08	0.000422692	Positive	586	Amino acid
UBE3A	0.770035	5.40873e-08	0.000422692	Positive	587	Sig
AKR1C2	0.770028	5.92938e-07	0.00441502	Positive	588	Lipid
ALDH5A1	0.769711	5.48701e-08	0.0004287	Positive	589	Sig
STAT5B	0.769549	5.5264e-08	0.000431723	Positive	590	Immune
FAM172A	0.769225	5.60568e-08	0.00043786	Positive	591	Sig
PRTFDC1	0.769062	5.64557e-08	0.000440919	Positive	592	Sig
ATP1B1	0.7689	5.68563e-08	0.000443991	Positive	593	Sig
IRS2	0.768627	6.1197e-07	0.00455306	Positive	594	Sig
HLA-F	0.768576	5.76625e-08	0.000450229	Positive	595	Immune
CA13	0.768347	6.15884e-07	0.00458094	Positive	596	Sig
HSPB6	0.76809	5.88846e-08	0.000459712	Positive	597	Sig
S100P	0.767928	5.92955e-08	0.00046286	Positive	598	Immune
TUBA4A	0.767766	5.97081e-08	0.000466021	Positive	599	Immune
SFXN2	0.767604	6.01224e-08	0.000469195	Positive	600	Sig
A2ML1	0.767378	4.42727e-06	0.0313805	Positive	601	Sig
COPZ2	0.767118	6.1376e-08	0.000478917	Positive	602	Sig
KANK4	0.766956	6.17974e-08	0.000482144	Positive	603	Sig
CWF19L1	0.766794	6.22207e-08	0.000485383	Positive	604	Sig
SDS	0.766794	6.22207e-08	0.000485383	Positive	605	Sig
KIAA1217	0.766632	6.26457e-08	0.000488574	Positive	606	Sig
SCAMP3	0.766632	6.26457e-08	0.000488574	Positive	607	Sig
DOK2	0.766469	6.30726e-08	0.000491777	Positive	608	Immune
MYOF	0.766307	6.35013e-08	0.000495056	Positive	609	Sig
TUBB2A	0.766307	6.35013e-08	0.000495056	Positive	610	Sig
TFAP2C	0.766234	4.88521e-05	0.320568	Positive	611	Sig
KRT23	0.766145	6.39318e-08	0.000498284	Positive	612	Sig
RECK	0.766145	6.39318e-08	0.000498284	Positive	613	Immune
CHIT1	0.76601	3.40336e-06	0.0242693	Positive	614	Carbohydrate
NOP16	0.765983	6.43642e-08	0.000501526	Positive	615	Immune
PMVK	0.765821	6.47984e-08	0.000504844	Positive	616	Lipid
ACTL6A	0.765497	6.56725e-08	0.000511589	Positive	617	Immune
YWHAH	0.765497	6.56725e-08	0.000511589	Positive	618	Sig
CNN1	0.765011	6.69978e-08	0.000521779	Positive	619	Sig
SVEP1	0.765011	6.69978e-08	0.000521779	Positive	620	Sig
HSPE1	0.764687	6.78909e-08	0.000528599	Positive	621	Sig
NCCRP1	0.764426	6.74778e-07	0.00500888	Positive	622	Sig
ZNF3	0.764286	0.00139293	1	Positive	623	Immune
SLC1A4	0.763877	7.01579e-08	0.000546179	Positive	624	Sig
FABP6	0.763736	0.00360204	1	Positive	625	Lipid
SLC5A8	0.763736	0.00360204	1	Positive	626	Vitamin cofactor
S100A16	0.763714	7.06173e-08	0.000549685	Positive	627	Sig
HOXC8	0.763636	8.53028e-05	0.549009	Positive	628	Sig
AIF1	0.763552	7.10786e-08	0.000553205	Positive	629	Immune
LGALS3	0.763552	7.10786e-08	0.000553205	Positive	630	Immune
M6PR	0.763552	7.10786e-08	0.000553205	Positive	631	Sig
PSME4	0.763552	7.10786e-08	0.000553205	Positive	632	Amino acid
SLC25A4	0.76339	7.1542e-08	0.000556525	Positive	633	Energy
KHDRBS3	0.763066	7.24749e-08	0.000563709	Positive	634	Sig
MRPS7	0.763066	7.24749e-08	0.000563709	Positive	635	Sig
PPP2R5A	0.763066	7.24749e-08	0.000563709	Positive	636	Sig
ACSL5	0.762904	7.29444e-08	0.000567142	Positive	637	Lipid
CTSC	0.762904	7.29444e-08	0.000567142	Positive	638	Immune
TUBG2	0.762745	7.02608e-07	0.00521054	Positive	639	Sig
SLC35A1	0.762637	0.00230609	1	Positive	640	Sig
HOMER1	0.762562	3.81373e-06	0.0271385	Positive	641	Immune
AOC3	0.762418	7.43653e-08	0.000578042	Positive	642	Immune
SMS	0.762418	7.43653e-08	0.000578042	Positive	643	Amino acid
DNAJA4	0.762256	7.48432e-08	0.000581606	Positive	644	Sig
CSRP1	0.762094	7.53231e-08	0.000585261	Positive	645	Immune
MYO6	0.761932	7.58052e-08	0.000588931	Positive	646	Immune
LZTS1	0.760784	7.37299e-07	0.00546191	Positive	647	Sig
S100A9	0.760311	8.07459e-08	0.000627234	Positive	648	Sig
TRPS1	0.760311	8.07459e-08	0.000627234	Positive	649	Sig
OPLAH	0.760149	8.12522e-08	0.000631005	Positive	650	Sig
TCEA3	0.760149	8.12522e-08	0.000631005	Positive	651	Sig
PLOD2	0.759987	8.17608e-08	0.000634791	Positive	652	Immune
NUP210	0.759501	8.33005e-08	0.000646606	Positive	653	Carbohydrate
RPS6KA3	0.759339	8.38184e-08	0.000650515	Positive	654	Immune
FNDC3B	0.759177	8.43387e-08	0.000654468	Positive	655	Sig
NME3	0.758853	8.53863e-08	0.000662512	Positive	656	Sig
ANXA3	0.758528	8.64435e-08	0.000670629	Positive	657	Sig
NNT	0.758366	8.69757e-08	0.000674671	Positive	658	TCA cycle
S100A2	0.758263	7.85789e-07	0.00581169	Positive	659	Sig
SH2D3C	0.758242	0.00252045	1	Positive	660	Sig
DCUN1D5	0.758042	8.80475e-08	0.000682897	Positive	661	Sig
FBLN2	0.757394	9.0221e-08	0.000699664	Positive	662	Sig
NAMPT	0.757394	9.0221e-08	0.000699664	Positive	663	Vitamin cofactor
PEG3	0.757143	0.00163505	1	Positive	664	Sig
RAB11FIP2	0.757143	0.00163505	1	Positive	665	Sig
CTSZ	0.75707	9.13229e-08	0.000708026	Positive	666	Immune
DARS2	0.75707	9.13229e-08	0.000708026	Positive	667	Sig
VWF	0.75707	9.13229e-08	0.000708026	Positive	668	Immune
TERF2	0.756908	9.18776e-08	0.000712052	Positive	669	Sig
HMGCL	0.756422	9.35576e-08	0.000724977	Positive	670	Lipid
LRPPRC	0.756098	9.46906e-08	0.000733663	Positive	671	TCA cycle
IGFBP5	0.755935	9.52612e-08	0.000737988	Positive	672	Immune
KCTD21	0.755742	8.39176e-07	0.00619648	Positive	673	Sig
SEMA4B	0.755611	9.64103e-08	0.000746794	Positive	674	Immune
CNN2	0.755287	9.75703e-08	0.000755682	Positive	675	Sig
CORO1C	0.755287	9.75703e-08	0.000755682	Positive	676	Immune
PKIA	0.754941	7.52505e-05	0.486495	Positive	677	Sig
ERGIC1	0.754801	9.9331e-08	0.00076912	Positive	678	Sig
DHRS9	0.754789	7.0084e-06	0.0490167	Positive	679	Immune
KIAA0040	0.754622	8.64637e-07	0.00637843	Positive	680	Sig
SRR	0.754622	8.64637e-07	0.00637843	Positive	681	Sig
DGKA	0.754477	1.00519e-07	0.000778217	Positive	682	Immune
TST	0.754477	1.00519e-07	0.000778217	Positive	683	Amino acid
CLYBL	0.753667	1.03538e-07	0.000801388	Positive	684	Sig
PSTPIP2	0.753667	1.03538e-07	0.000801388	Positive	685	Sig
GCNT2	0.753571	0.00176706	1	Positive	686	Sig
PCCA	0.753505	1.04151e-07	0.000805921	Positive	687	Vitamin cofactor
NPDC1	0.753343	1.04767e-07	0.00081058	Positive	688	Immune
DOCK1	0.75318	1.05385e-07	0.000815261	Positive	689	Sig
GDAP1	0.753018	1.06007e-07	0.000819964	Positive	690	Sig
SERPINH1	0.752856	1.06632e-07	0.000824688	Positive	691	Sig
SDR16C5	0.752747	1.08308e-05	0.0746137	Positive	692	Sig
FXR1	0.752694	1.07259e-07	0.000829435	Positive	693	Sig
COL3A1	0.75237	1.08524e-07	0.000839105	Positive	694	Immune
NSUN2	0.75237	1.08524e-07	0.000839105	Positive	695	Sig
SLC12A2	0.75237	1.08524e-07	0.000839105	Positive	696	Sig
PSME2	0.752208	1.09161e-07	0.000843702	Positive	697	Amino acid
C9orf64	0.751722	1.1109e-07	0.000858504	Positive	698	Sig
EPN2	0.751722	1.1109e-07	0.000858504	Positive	699	Immune
GPHN	0.750912	1.1437e-07	0.000883621	Positive	700	Vitamin cofactor
LIPE	0.750912	1.1437e-07	0.000883621	Positive	701	Lipid
PM20D2	0.75075	1.15035e-07	0.000888534	Positive	702	Sig
MOXD1	0.750739	5.80064e-06	0.0407553	Positive	703	Immune
GLRX3	0.749453	1.20482e-07	0.000930366	Positive	704	Immune
AKAP7	0.749451	0.00299242	1	Positive	705	Sig
CXCL16	0.749451	0.00299242	1	Positive	706	Sig
MEX3C	0.749451	0.00299242	1	Positive	707	Sig
RAB38	0.749451	0.00299242	1	Positive	708	Sig
UBE2Q2	0.749451	0.00299242	1	Positive	709	Sig
CEACAM5	0.749316	8.63169e-06	0.0600161	Positive	710	Sig
NDUFA4L2	0.749261	6.12663e-06	0.0430028	Positive	711	Sig
DSG3	0.749129	1.21879e-07	0.000941026	Positive	712	Sig
FH	0.749129	1.21879e-07	0.000941026	Positive	713	TCA cycle
LTF	0.748967	1.22582e-07	0.000946212	Positive	714	Sig
STBD1	0.748805	1.23289e-07	0.000951546	Positive	715	Sig
ANKRD22	0.748777	7.67257e-07	0.00567923	Positive	716	Sig
KRT80	0.748157	1.26153e-07	0.0009734	Positive	717	Sig
ACLY	0.747994	1.26879e-07	0.000978869	Positive	718	Lipid
FSCN1	0.747994	1.26879e-07	0.000978869	Positive	719	Sig
RBPMS	0.747994	1.26879e-07	0.000978869	Positive	720	Sig
JAM3	0.747899	1.04382e-06	0.00765956	Positive	721	Immune
ZNF552	0.747594	1.39959e-06	0.0101932	Positive	722	Sig
PKMYT1	0.747368	0.000231131	1	Positive	723	Sig
ACSS3	0.747346	1.29817e-07	0.00100115	Positive	724	Lipid
SCD5	0.747022	1.31309e-07	0.00101253	Positive	725	Lipid
LANCL1	0.74686	1.32061e-07	0.00101819	Positive	726	Sig
PLCL2	0.746798	6.71604e-06	0.0470459	Positive	727	Immune
LDHA	0.746374	1.3434e-07	0.00103563	Positive	728	TCA cycle
SP110	0.746374	1.3434e-07	0.00103563	Positive	729	Immune
HSPH1	0.74605	1.3588e-07	0.00104722	Positive	730	Sig
SGCD	0.74605	1.3588e-07	0.00104722	Positive	731	Sig
RBBP8	0.746032	9.79073e-06	0.0677616	Positive	732	Sig
LBH	0.745888	1.36655e-07	0.00105279	Positive	733	Sig
C17orf97	0.745726	1.37435e-07	0.00105866	Positive	734	Sig
THOC3	0.745564	1.38219e-07	0.00106456	Positive	735	Sig
PLEKHO2	0.745402	1.39007e-07	0.00107049	Positive	736	Sig
SORD	0.745402	1.39007e-07	0.00107049	Positive	737	Carbohydrate
ENG	0.745239	1.39799e-07	0.00107631	Positive	738	Immune
FBXO4	0.745239	1.39799e-07	0.00107631	Positive	739	Sig
BLVRA	0.745077	1.40596e-07	0.00108216	Positive	740	Sig
SVIL	0.745077	1.40596e-07	0.00108216	Positive	741	Immune
RFC4	0.744915	1.41396e-07	0.00108804	Positive	742	Immune
SORBS3	0.744753	1.42201e-07	0.00109409	Positive	743	Sig
MRI1	0.744429	1.43824e-07	0.00110644	Positive	744	Amino acid
HNRNPF	0.743943	1.4629e-07	0.00112526	Positive	745	Sig
EMCN	0.743648	0.000111987	0.712314	Positive	746	Immune
RAN	0.743619	1.47957e-07	0.00113794	Positive	747	Lipid
SH3BGRL2	0.743619	1.47957e-07	0.00113794	Positive	748	Sig
DPYSL4	0.743457	1.48797e-07	0.0011441	Positive	749	Sig
SULF2	0.743457	1.48797e-07	0.0011441	Positive	750	Sig
THYN1	0.743457	1.48797e-07	0.0011441	Positive	751	Sig
ARL15	0.743295	1.49641e-07	0.00115014	Positive	752	Sig
NT5DC2	0.743295	1.49641e-07	0.00115014	Positive	753	Sig
SORBS2	0.743295	1.49641e-07	0.00115014	Positive	754	Sig
GLCE	0.743133	1.5049e-07	0.00115622	Positive	755	Carbohydrate
COL16A1	0.742971	1.51344e-07	0.00116263	Positive	756	Immune
IPO9	0.742646	1.53065e-07	0.00117554	Positive	757	Sig
PRF1	0.742518	0.000116338	0.73886	Positive	758	Immune
IGFBP7	0.74216	1.55683e-07	0.00119549	Positive	759	Sig
OAS1	0.74216	1.55683e-07	0.00119549	Positive	760	Immune
AKR1C3	0.741998	1.56565e-07	0.00120195	Positive	761	Vitamin cofactor
TATDN1	0.741998	1.56565e-07	0.00120195	Positive	762	Sig
IDH2	0.741836	1.57452e-07	0.00120844	Positive	763	TCA cycle
SLC1A1	0.741758	0.00529008	1	Positive	764	Sig
ENO1	0.741674	1.58343e-07	0.00121513	Positive	765	Carbohydrate
DPP7	0.741512	1.5924e-07	0.00122185	Positive	766	Immune
HLA-A	0.74135	1.60142e-07	0.00122861	Positive	767	Immune
CCL14	0.741313	9.56529e-07	0.00703431	Positive	768	Sig
SH3GLB2	0.741188	1.61048e-07	0.0012354	Positive	769	Sig
CACNA2D2	0.741176	1.27988e-06	0.00934822	Positive	770	Energy
SCRN1	0.740864	1.62876e-07	0.0012491	Positive	771	Immune
EPDR1	0.740702	1.63798e-07	0.001256	Positive	772	Sig
PRKCB	0.740616	1.3027e-06	0.00950841	Positive	773	Immune
MLKL	0.74054	1.64725e-07	0.00126294	Positive	774	Sig
SLC27A1	0.74054	1.64725e-07	0.00126294	Positive	775	Lipid
BDH1	0.740216	1.66594e-07	0.00127694	Positive	776	Lipid
SHROOM3	0.740216	1.66594e-07	0.00127694	Positive	777	Sig
AIFM1	0.739891	1.68484e-07	0.00129109	Positive	778	Sig
MAP2	0.739891	1.68484e-07	0.00129109	Positive	779	Sig
ITGAX	0.739567	1.70395e-07	0.0013054	Positive	780	Sig
PPM1H	0.739567	1.70395e-07	0.0013054	Positive	781	Immune
PDLIM3	0.739405	1.71359e-07	0.00131244	Positive	782	Sig
CNTNAP1	0.73913	0.000130216	0.824267	Positive	783	Immune
HOMER2	0.73913	0.000130216	0.824267	Positive	784	Sig
DDX58	0.738757	1.75269e-07	0.00134203	Positive	785	Immune
DHRS1	0.738757	1.75269e-07	0.00134203	Positive	786	Sig
IFT88	0.738757	1.75269e-07	0.00134203	Positive	787	Sig
KCTD12	0.738595	1.7626e-07	0.0013491	Positive	788	Sig
PARN	0.738595	1.7626e-07	0.0013491	Positive	789	Immune
TINAGL1	0.738595	1.7626e-07	0.0013491	Positive	790	Immune
TRIM47	0.738433	1.77257e-07	0.0013562	Positive	791	Sig
HSPA9	0.738109	1.79268e-07	0.0013714	Positive	792	Sig
PYHIN1	0.737931	9.39278e-06	0.0651014	Positive	793	Immune
TRIP13	0.737452	1.07951e-06	0.00791818	Positive	794	Immune
APPL2	0.737298	1.84397e-07	0.00141027	Positive	795	Sig
TFPI	0.736946	9.75176e-06	0.0675017	Positive	796	Sig
AGL	0.73665	1.88608e-07	0.00144209	Positive	797	Carbohydrate
C1orf198	0.73665	1.88608e-07	0.00144209	Positive	798	Sig
CRYAB	0.73665	1.88608e-07	0.00144209	Positive	799	Sig
FST	0.736488	1.89676e-07	0.00144969	Positive	800	Sig
AGTRAP	0.736326	1.9075e-07	0.00145771	Positive	801	Sig
ID1	0.736264	0.00381885	1	Positive	802	Sig
MLLT11	0.735714	0.00254982	1	Positive	803	Sig
CMTM4	0.735632	1.45928e-05	0.0996691	Positive	804	Sig
ALDH9A1	0.735516	1.96215e-07	0.00149928	Positive	805	Amino acid
NPEPPS	0.735516	1.96215e-07	0.00149928	Positive	806	Sig
BSPRY	0.735354	1.97327e-07	0.00150738	Positive	807	Sig
APTX	0.735192	1.98446e-07	0.00151573	Positive	808	Sig
SCNM1	0.734878	1.17314e-06	0.0085874	Positive	809	Sig
STC2	0.734868	2.00703e-07	0.00153277	Positive	810	Sig
ENPP2	0.734543	2.02987e-07	0.00155001	Positive	811	Vitamin cofactor
FAP	0.734543	2.02987e-07	0.00155001	Positive	812	Immune
PRKCD	0.734381	2.04139e-07	0.0015584	Positive	813	Sig
CSNK2A2	0.734219	2.05298e-07	0.00156704	Positive	814	Lipid
CCT3	0.734057	2.06464e-07	0.00157573	Positive	815	Sig
COL14A1	0.733895	2.07637e-07	0.00158448	Positive	816	Immune
BIN1	0.733571	2.10003e-07	0.00160233	Positive	817	Immune
RCN3	0.733571	2.10003e-07	0.00160233	Positive	818	Sig
LHPP	0.733409	2.11197e-07	0.00161101	Positive	819	Nucleotide
UCHL1	0.733409	2.11197e-07	0.00161101	Positive	820	Sig
HSPA14	0.733247	2.12398e-07	0.00161975	Positive	821	Sig
PHYHD1	0.733085	2.13606e-07	0.00162875	Positive	822	Sig
CCT2	0.732275	2.19757e-07	0.00167543	Positive	823	Sig
FCER1G	0.732275	2.19757e-07	0.00167543	Positive	824	Immune
SLC11A2	0.732143	0.00273334	1	Positive	825	Sig
ARHGAP1	0.732112	2.21009e-07	0.00168453	Positive	826	Immune
ZHX2	0.732112	2.21009e-07	0.00168453	Positive	827	Sig
GIMAP4	0.73195	2.22269e-07	0.00169369	Positive	828	Immune
STRAP	0.73195	2.22269e-07	0.00169369	Positive	829	Sig
UBE2E2	0.731868	0.0041288	1	Positive	830	Sig
CHMP2A	0.731788	2.23537e-07	0.00170291	Positive	831	Immune
ISG20	0.731788	2.23537e-07	0.00170291	Positive	832	Immune
UHRF1	0.731788	2.23537e-07	0.00170291	Positive	833	Sig
PLVAP	0.73114	2.28685e-07	0.00174144	Positive	834	Immune
SFXN1	0.73114	2.28685e-07	0.00174144	Positive	835	Sig
ASB13	0.730769	2.52102e-05	0.169236	Positive	836	Sig
PKP1	0.730654	2.32629e-07	0.001771	Positive	837	Sig
CDK5	0.73033	2.35298e-07	0.00179109	Positive	838	Sig
P4HTM	0.730252	1.83826e-06	0.0133127	Positive	839	Sig
MDP1	0.730168	2.36646e-07	0.00180111	Positive	840	Sig
GINS2	0.730096	0.000173905	1	Positive	841	Immune
ENTPD5	0.729692	1.87442e-06	0.0135708	Positive	842	Nucleotide
ACACA	0.729519	2.42117e-07	0.00184227	Positive	843	Vitamin cofactor
SFXN5	0.729195	2.44904e-07	0.00186298	Positive	844	Sig
ANGPTL4	0.729064	1.31617e-05	0.0902105	Positive	845	Lipid
AFAP1L2	0.729033	2.4631e-07	0.00187344	Positive	846	Sig
ASNS	0.729033	2.4631e-07	0.00187344	Positive	847	Amino acid
HLA-B	0.729033	2.4631e-07	0.00187344	Positive	848	Immune
PPFIBP2	0.728871	2.47725e-07	0.00188346	Positive	849	Immune
IARS2	0.728709	2.49149e-07	0.00189403	Positive	850	Immune
SPARC	0.728547	2.50582e-07	0.00190467	Positive	851	Immune
TTLL12	0.728547	2.50582e-07	0.00190467	Positive	852	Sig
HSD17B8	0.728385	2.52024e-07	0.00191513	Positive	853	Lipid
SNAP23	0.728223	2.53474e-07	0.0019259	Positive	854	Sig
HINT2	0.727737	2.5788e-07	0.00195912	Positive	855	Sig
PA2G4	0.727737	2.5788e-07	0.00195912	Positive	856	Immune
F11R	0.727575	2.59368e-07	0.0019699	Positive	857	Sig
ATP6V1B2	0.727413	2.60864e-07	0.001981	Positive	858	Immune
RTKN	0.727089	2.63886e-07	0.00200368	Positive	859	Sig
PRR3	0.726814	2.80707e-06	0.0201267	Positive	860	Sig
CPXM1	0.726764	2.66945e-07	0.00202665	Positive	861	Sig
GAB2	0.726708	0.000193083	1	Positive	862	Sig
NKRF	0.726602	2.68489e-07	0.0020381	Positive	863	Sig
LAMB3	0.72644	2.70043e-07	0.00204963	Positive	864	Sig
OSBPL1A	0.72644	2.70043e-07	0.00204963	Positive	865	Lipid
CAPG	0.726278	2.71607e-07	0.00206095	Positive	866	Sig
MAP2K4	0.726278	2.71607e-07	0.00206095	Positive	867	Sig
AGA	0.726116	2.73181e-07	0.00207235	Positive	868	Sig
UBP1	0.725792	2.76358e-07	0.00209618	Positive	869	Sig
APOBEC3G	0.72578	2.11797e-05	0.142709	Positive	870	Sig
DUS3L	0.72563	2.77962e-07	0.00210778	Positive	871	Sig
RARRES1	0.72549	2.17449e-06	0.0156824	Positive	872	Sig
ARFGEF1	0.725306	2.812e-07	0.00213206	Positive	873	Sig
CLIC2	0.725306	2.812e-07	0.00213206	Positive	874	Immune
PLAUR	0.725306	2.812e-07	0.00213206	Positive	875	Immune
DKK3	0.725123	1.52782e-05	0.104166	Positive	876	Immune
MICAL1	0.72482	2.86135e-07	0.00216833	Positive	877	Sig
TMEM119	0.72482	2.86135e-07	0.00216833	Positive	878	Immune
ITGA6	0.724496	2.89478e-07	0.00219251	Positive	879	Immune
PSTPIP1	0.724496	2.89478e-07	0.00219251	Positive	880	Immune
HPDL	0.724449	0.000206802	1	Positive	881	Sig
PSMB9	0.724334	2.91166e-07	0.00220471	Positive	882	Amino acid
RAB32	0.724334	2.91166e-07	0.00220471	Positive	883	Sig
NAV1	0.724009	2.94574e-07	0.00222992	Positive	884	Sig
FAM107B	0.723847	2.96294e-07	0.00224265	Positive	885	Sig
PPP2R2A	0.723523	2.99768e-07	0.00226834	Positive	886	Sig
HSDL2	0.723199	3.03287e-07	0.00229467	Positive	887	Sig
TAX1BP3	0.723199	3.03287e-07	0.00229467	Positive	888	Immune
C11orf54	0.723037	3.05063e-07	0.0023075	Positive	889	Sig
BOLA1	0.722713	3.0865e-07	0.00233432	Positive	890	Sig
NCKAP1L	0.722713	3.0865e-07	0.00233432	Positive	891	Immune
PTX3	0.722713	3.0865e-07	0.00233432	Positive	892	Sig
ASMTL	0.722551	3.10462e-07	0.00234709	Positive	893	Sig
MUC1	0.722551	3.10462e-07	0.00234709	Positive	894	Immune
P4HA1	0.722551	3.10462e-07	0.00234709	Positive	895	Sig
S100A11	0.722551	3.10462e-07	0.00234709	Positive	896	Immune
ABCE1	0.722389	3.12285e-07	0.00235962	Positive	897	Sig
PLAA	0.722389	3.12285e-07	0.00235962	Positive	898	Sig
DHRS7B	0.722227	3.14119e-07	0.00237286	Positive	899	Sig
GZMH	0.722167	1.70749e-05	0.116007	Positive	900	Immune
AMOT	0.722078	0.000325063	1	Positive	901	Sig
HMOX1	0.722065	3.15966e-07	0.00238649	Positive	902	Sig
ICAM1	0.722065	3.15966e-07	0.00238649	Positive	903	Immune
FMOD	0.721903	3.17825e-07	0.00239989	Positive	904	Carbohydrate
RNASEL	0.721903	3.17825e-07	0.00239989	Positive	905	Sig
SLFN5	0.721741	3.19695e-07	0.00241338	Positive	906	Immune
ALDH1L2	0.721416	3.23474e-07	0.00244158	Positive	907	Vitamin cofactor
CDH13	0.721416	3.23474e-07	0.00244158	Positive	908	Sig
ARHGAP15	0.721254	3.25381e-07	0.00245533	Positive	909	Immune
ZBP1	0.721182	1.77171e-05	0.120175	Positive	910	Immune
PRR15	0.721092	3.27301e-07	0.00246949	Positive	911	Sig
LRRC20	0.720444	3.35108e-07	0.00252772	Positive	912	Sig
GPX7	0.719634	3.45159e-07	0.0026025	Positive	913	Sig
ST6GAL1	0.719472	3.47209e-07	0.00261761	Positive	914	Sig
ABCD1	0.719148	3.5135e-07	0.00264847	Positive	915	Lipid
CSTF2	0.718013	3.6628e-07	0.00275992	Positive	916	Sig
FMO1	0.718013	3.6628e-07	0.00275992	Positive	917	Sig
TUFM	0.718013	3.6628e-07	0.00275992	Positive	918	Sig
IGF2BP3	0.717689	3.70675e-07	0.00279192	Positive	919	Sig
STXBP2	0.717689	3.70675e-07	0.00279192	Positive	920	Immune
ARHGEF2	0.717527	3.72894e-07	0.00280789	Positive	921	Sig
SCD	0.717527	3.72894e-07	0.00280789	Positive	922	Lipid
PLEKHA4	0.717367	2.92733e-06	0.0209655	Positive	923	Lipid
RAB30	0.717241	2.05194e-05	0.138404	Positive	924	Immune
CHORDC1	0.717041	3.7964e-07	0.00285793	Positive	925	Sig
CORO2A	0.716879	3.81919e-07	0.00287471	Positive	926	Sig
ECH1	0.716879	3.81919e-07	0.00287471	Positive	927	Sig
GSDMD	0.716879	3.81919e-07	0.00287471	Positive	928	Sig
CHMP1B	0.716717	3.84213e-07	0.00289044	Positive	929	Sig
NFIC	0.716717	3.84213e-07	0.00289044	Positive	930	Sig
LYSMD2	0.716602	2.22713e-06	0.0160532	Positive	931	Sig
ENPP1	0.716555	3.86523e-07	0.00290704	Positive	932	Vitamin cofactor
NUDT2	0.716393	3.88848e-07	0.00292414	Positive	933	Sig
CYB5R3	0.715906	3.95917e-07	0.0029769	Positive	934	Vitamin cofactor
RDH5	0.715744	3.98305e-07	0.00299445	Positive	935	Sig
TFCP2L1	0.715415	0.000269922	1	Positive	936	Sig
DCAKD	0.715096	4.08018e-07	0.00306707	Positive	937	Sig
MYO1D	0.714934	4.10487e-07	0.00308481	Positive	938	Immune
PRPF3	0.714772	4.12973e-07	0.00310308	Positive	939	Sig
STXBP1	0.714772	4.12973e-07	0.00310308	Positive	940	Energy
LIPA	0.714448	4.17995e-07	0.00313998	Positive	941	Lipid
SMARCD3	0.714286	3.23025e-05	0.215329	Positive	942	Lipid
PPP1R1B	0.714124	4.23086e-07	0.0031778	Positive	943	Sig
DUT	0.7138	4.28245e-07	0.00321569	Positive	944	Nucleotide
TRRAP	0.7138	4.28245e-07	0.00321569	Positive	945	Sig
FERMT2	0.713637	4.30851e-07	0.0032344	Positive	946	Immune
SCPEP1	0.713475	4.33474e-07	0.00325366	Positive	947	Sig
SRGN	0.713445	3.39155e-06	0.0241886	Positive	948	Immune
KCTD14	0.7133	2.37304e-05	0.159468	Positive	949	Sig
ACVR1	0.713156	0.000287951	1	Positive	950	Immune
SNTB1	0.713151	4.38775e-07	0.003293	Positive	951	Sig
SRPX	0.713151	4.38775e-07	0.003293	Positive	952	Immune
GRPEL1	0.712827	4.44147e-07	0.00333199	Positive	953	Sig
MYLK	0.712665	4.46861e-07	0.0033519	Positive	954	Sig
MAPK3	0.712503	4.49593e-07	0.00337195	Positive	955	Immune
CYTH4	0.712484	2.59769e-06	0.0186462	Positive	956	Immune
ADK	0.712341	4.52344e-07	0.00339212	Positive	957	Nucleotide
BST2	0.712179	4.55113e-07	0.00341244	Positive	958	Immune
GSN	0.712179	4.55113e-07	0.00341244	Positive	959	Immune
PPM1F	0.712179	4.55113e-07	0.00341244	Positive	960	Immune
UBE2L6	0.712179	4.55113e-07	0.00341244	Positive	961	Immune
CHDH	0.711855	4.60708e-07	0.00345255	Positive	962	Lipid
CNDP2	0.711693	4.63535e-07	0.00347327	Positive	963	Amino acid
NUB1	0.711693	4.63535e-07	0.00347327	Positive	964	Sig
SLIT3	0.711693	4.63535e-07	0.00347327	Positive	965	Sig
KCTD3	0.711044	4.75034e-07	0.00355753	Positive	966	Sig
GPRIN3	0.710924	3.7316e-06	0.0265615	Positive	967	Sig
CA8	0.710882	4.77958e-07	0.00357895	Positive	968	Sig
GNG7	0.710882	4.77958e-07	0.00357895	Positive	969	Energy
APBB2	0.710558	4.83866e-07	0.00362125	Positive	970	Immune
RHPN2	0.710558	4.83866e-07	0.00362125	Positive	971	Sig
EPHB3	0.710396	4.8685e-07	0.00364261	Positive	972	Immune
CDKN2A	0.710234	4.89855e-07	0.00366461	Positive	973	Immune
SPATA20	0.710084	3.85287e-06	0.0274093	Positive	974	Sig
AP1G2	0.70991	4.95927e-07	0.00370953	Positive	975	Sig
MXRA5	0.709748	4.98993e-07	0.00373197	Positive	976	Sig
CRYL1	0.709586	5.02081e-07	0.00375456	Positive	977	Carbohydrate
ARHGEF16	0.709262	5.08321e-07	0.00380072	Positive	978	Sig
DSTN	0.709262	5.08321e-07	0.00380072	Positive	979	Sig
GTF2E2	0.709262	5.08321e-07	0.00380072	Positive	980	Sig
MAOA	0.7091	5.11473e-07	0.00382275	Positive	981	Sig
PREP	0.7091	5.11473e-07	0.00382275	Positive	982	Immune
NSDHL	0.708938	5.14646e-07	0.00384544	Positive	983	Lipid
NTN4	0.708812	3.92723e-05	0.259825	Positive	984	Sig
STEAP2	0.708639	0.000326994	1	Positive	985	Sig
SPON1	0.708452	5.24298e-07	0.00391703	Positive	986	Sig
EZR	0.708127	5.30844e-07	0.00396541	Positive	987	Immune
ITGA11	0.707965	5.34151e-07	0.00398957	Positive	988	Sig
ITGA5	0.707965	5.34151e-07	0.00398957	Positive	989	Immune
PTPRC	0.707803	5.3748e-07	0.00401337	Positive	990	Immune
TBCA	0.707479	5.44208e-07	0.00406251	Positive	991	Sig
MTHFD2	0.707317	5.47607e-07	0.00408734	Positive	992	Vitamin cofactor
PVALB	0.707317	5.47607e-07	0.00408734	Positive	993	Immune
CD34	0.707155	5.51029e-07	0.00411178	Positive	994	Immune
FHL2	0.707155	5.51029e-07	0.00411178	Positive	995	Lipid
SLC1A5	0.707155	5.51029e-07	0.00411178	Positive	996	Sig
CFL1	0.706993	5.54475e-07	0.00413583	Positive	997	Sig
IL4I1	0.706993	5.54475e-07	0.00413583	Positive	998	Amino acid
ACP5	0.706669	5.61438e-07	0.00418664	Positive	999	Vitamin cofactor
BAG3	0.706669	5.61438e-07	0.00418664	Positive	1000	Sig
DHCR7	0.706443	4.42833e-06	0.0313836	Positive	1001	Lipid
MGMT	0.706183	5.72064e-07	0.00426359	Positive	1002	Sig
EFS	0.706162	4.47616e-06	0.0317136	Positive	1003	Sig
GGH	0.706021	5.75654e-07	0.00428978	Positive	1004	Immune
RAC2	0.706021	5.75654e-07	0.00428978	Positive	1005	Immune
VCAN	0.706021	5.75654e-07	0.00428978	Positive	1006	Carbohydrate
FES	0.705859	5.7927e-07	0.00431498	Positive	1007	Sig
USP35	0.705739	6.15491e-05	0.400377	Positive	1008	Sig
EFEMP1	0.705696	5.82911e-07	0.00434152	Positive	1009	Immune
PLA2G4A	0.705696	5.82911e-07	0.00434152	Positive	1010	Lipid
MAN1C1	0.705602	4.57343e-06	0.0323844	Positive	1011	Immune
PURA	0.704886	6.01496e-07	0.00447814	Positive	1012	Sig
DAB2	0.704724	6.0529e-07	0.00450518	Positive	1013	Sig
PGAM5	0.704562	6.09111e-07	0.00453301	Positive	1014	Sig
SHMT1	0.704562	6.09111e-07	0.00453301	Positive	1015	Vitamin cofactor
RRM2	0.7044	6.12958e-07	0.0045598	Positive	1016	Nucleotide
C1orf21	0.704238	6.16832e-07	0.00458738	Positive	1017	Immune
IGFBP2	0.704238	6.16832e-07	0.00458738	Positive	1018	Immune
COBL	0.703914	6.24661e-07	0.00464435	Positive	1019	Sig
ZFYVE21	0.703896	0.000530711	1	Positive	1020	Sig
CXCL5	0.703571	0.00458959	1	Positive	1021	Immune
SLC38A7	0.703571	0.00458959	1	Positive	1022	Sig
CD2	0.703339	4.75627e-05	0.31244	Positive	1023	Immune
AHSA1	0.703103	6.44712e-07	0.00479279	Positive	1024	Sig
LZTFL1	0.702617	6.5708e-07	0.00488408	Positive	1025	Sig
PACSIN3	0.702617	6.5708e-07	0.00488408	Positive	1026	Sig
PODXL2	0.702617	6.5708e-07	0.00488408	Positive	1027	Immune
FRK	0.702455	6.6126e-07	0.00491317	Positive	1028	Sig
PALMD	0.702455	6.6126e-07	0.00491317	Positive	1029	Sig
MTHFD1	0.702293	6.6547e-07	0.00494311	Positive	1030	Vitamin cofactor
ACADS	0.702131	6.69708e-07	0.00497392	Positive	1031	Lipid
DHCR24	0.702131	6.69708e-07	0.00497392	Positive	1032	Lipid
TMEM205	0.702131	6.69708e-07	0.00497392	Positive	1033	Sig
UBR7	0.702131	6.69708e-07	0.00497392	Positive	1034	Sig
USP10	0.701645	6.826e-07	0.00506626	Positive	1035	Sig
MPP6	0.701483	6.86958e-07	0.00509791	Positive	1036	Sig
DBN1	0.701159	6.95764e-07	0.00516257	Positive	1037	Immune
IQGAP1	0.701159	6.95764e-07	0.00516257	Positive	1038	Energy
TNFAIP3	0.701158	4.00658e-06	0.0284668	Positive	1039	Immune
PFN2	0.700997	7.00213e-07	0.00519418	Positive	1040	Sig
POF1B	0.700997	7.00213e-07	0.00519418	Positive	1041	Sig
NR2F6	0.70056	5.55277e-06	0.0390804	Positive	1042	Sig
OCRL	0.70051	7.13746e-07	0.00529243	Positive	1043	Lipid
CLIC3	0.700186	7.22926e-07	0.00535905	Positive	1044	Sig
HNMT	0.700024	7.27564e-07	0.0053927	Positive	1045	Amino acid
TACSTD2	0.700024	7.27564e-07	0.0053927	Positive	1046	Immune
HGD	0.7	0.000586264	1	Positive	1047	Amino acid
PRDX5	0.6997	7.36937e-07	0.0054607	Positive	1048	Sig
RETSAT	0.6997	7.36937e-07	0.0054607	Positive	1049	Sig
MMP2	0.699538	7.41672e-07	0.00549357	Positive	1050	Immune
ACAA2	0.699214	7.51242e-07	0.0055637	Positive	1051	Lipid
DENND2D	0.699052	7.56077e-07	0.00559875	Positive	1052	Sig
RUVBL1	0.699052	7.56077e-07	0.00559875	Positive	1053	Immune
NRP1	0.698728	7.65849e-07	0.00566958	Positive	1054	Sig
MIPEP	0.698566	7.70786e-07	0.00570459	Positive	1055	Sig
BRIX1	0.698404	7.75757e-07	0.0057406	Positive	1056	Sig
CLIC1	0.698404	7.75757e-07	0.0057406	Positive	1057	Sig
FNBP1L	0.698404	7.75757e-07	0.0057406	Positive	1058	Sig
MAP7	0.698242	7.80763e-07	0.0057753	Positive	1059	Sig
PPP1R13L	0.69808	7.85804e-07	0.00581169	Positive	1060	Sig
RRM1	0.69808	7.85804e-07	0.00581169	Positive	1061	Nucleotide
MAPK12	0.698039	6.11976e-06	0.0429607	Positive	1062	Sig
FADS2	0.697918	7.9088e-07	0.00584697	Positive	1063	Lipid
PARP12	0.697755	7.95991e-07	0.00588397	Positive	1064	Immune
XPNPEP1	0.697755	7.95991e-07	0.00588397	Positive	1065	Sig
RDH10	0.697479	6.25345e-06	0.0438742	Positive	1066	Sig
ERRFI1	0.697346	0.000444089	1	Positive	1067	Immune
ZWILCH	0.697346	0.000444089	1	Positive	1068	Immune
AASS	0.697269	8.1154e-07	0.00599728	Positive	1069	Amino acid
TMCO3	0.697199	6.32139e-06	0.0443445	Positive	1070	Sig
RANBP1	0.696945	8.22087e-07	0.0060744	Positive	1071	Sig
ZC3H8	0.696945	8.22087e-07	0.0060744	Positive	1072	Sig
CYGB	0.696783	8.27415e-07	0.00611212	Positive	1073	Sig
PRRX1	0.696783	8.27415e-07	0.00611212	Positive	1074	Sig
RNF216	0.696703	0.00734327	1	Positive	1075	Sig
GOLPH3L	0.696459	8.38185e-07	0.00618999	Positive	1076	Sig
ASPSCR1	0.696297	8.43626e-07	0.00622849	Positive	1077	Sig
FCGRT	0.696297	8.43626e-07	0.00622849	Positive	1078	Immune
IGSF3	0.696297	8.43626e-07	0.00622849	Positive	1079	Sig
DOCK2	0.696135	8.49105e-07	0.00626639	Positive	1080	Immune
ELMO1	0.696135	8.49105e-07	0.00626639	Positive	1081	Immune
CD84	0.696078	6.60058e-06	0.0462568	Positive	1082	Immune
MSRA	0.695811	8.60177e-07	0.00634639	Positive	1083	Immune
RASAL1	0.695567	4.46896e-05	0.294192	Positive	1084	Sig
FGGY	0.695487	8.71405e-07	0.00642661	Positive	1085	Sig
ST3GAL6	0.695487	8.71405e-07	0.00642661	Positive	1086	Carbohydrate
ME2	0.695162	8.8279e-07	0.00650792	Positive	1087	Sig
TOMM34	0.695162	8.8279e-07	0.00650792	Positive	1088	Immune
VPS54	0.695088	0.000471235	1	Positive	1089	Sig
PAFAH1B3	0.694676	9.00166e-07	0.00663332	Positive	1090	Sig
ITPR2	0.694514	9.06039e-07	0.0066757	Positive	1091	Energy
RALY	0.694514	9.06039e-07	0.0066757	Positive	1092	Sig
SYTL1	0.694514	9.06039e-07	0.0066757	Positive	1093	Sig
DRG1	0.694352	9.11953e-07	0.00671653	Positive	1094	Sig
ETV6	0.694352	9.11953e-07	0.00671653	Positive	1095	Sig
NUDC	0.69419	9.17908e-07	0.00675764	Positive	1096	Sig
NUP62	0.69419	9.17908e-07	0.00675764	Positive	1097	Carbohydrate
C5AR1	0.694028	9.23905e-07	0.00679994	Positive	1098	Immune
CCNB1	0.693951	5.29976e-06	0.0373686	Positive	1099	Immune
KIAA0319L	0.693866	9.29943e-07	0.00684345	Positive	1100	Sig
POP1	0.693866	9.29943e-07	0.00684345	Positive	1101	Sig
NUP153	0.693542	9.42147e-07	0.00693043	Positive	1102	Carbohydrate
ARHGDIB	0.693218	9.54521e-07	0.0070205	Positive	1103	Sig
EPN3	0.693179	5.4613e-06	0.0384585	Positive	1104	Sig
ADH1C	0.692894	9.67068e-07	0.00711085	Positive	1105	Sig
GSTA1	0.692857	0.00549159	1	Positive	1106	Sig
EPM2AIP1	0.692732	9.73408e-07	0.00715649	Positive	1107	Sig
SFN	0.692732	9.73408e-07	0.00715649	Positive	1108	Sig
SH3BP4	0.692732	9.73408e-07	0.00715649	Positive	1109	Immune
GTPBP4	0.692407	9.86219e-07	0.00724674	Positive	1110	Sig
PIR	0.692407	9.86219e-07	0.00724674	Positive	1111	Immune
PPP1R13B	0.692407	9.86219e-07	0.00724674	Positive	1112	Sig
FHL5	0.692308	0.0111472	1	Positive	1113	Sig
SH3RF3	0.692308	0.00784977	1	Positive	1114	Sig
ZNF672	0.692308	0.0111472	1	Positive	1115	Sig
FABP3	0.692083	9.99209e-07	0.00733819	Positive	1116	Lipid
IFI16	0.692083	9.99209e-07	0.00733819	Positive	1117	Immune
FXYD1	0.691921	1.00577e-06	0.00738438	Positive	1118	Sig
MSRB3	0.691921	1.00577e-06	0.00738438	Positive	1119	Sig
NHS	0.6917	0.000514525	1	Positive	1120	Sig
CTDSP1	0.691435	1.02574e-06	0.00752891	Positive	1121	Sig
TGFBR2	0.691133	5.20457e-05	0.340899	Positive	1122	Sig
SMYD2	0.691111	1.03928e-06	0.00762727	Positive	1123	Sig
TP53BP2	0.690787	1.05301e-06	0.00772594	Positive	1124	Sig
LYPLA1	0.690463	1.06693e-06	0.00782703	Positive	1125	Sig
ACAA1	0.690139	1.08105e-06	0.00792844	Positive	1126	Lipid
SLC39A11	0.689652	1.1026e-06	0.00808315	Positive	1127	Sig
THNSL1	0.689652	1.1026e-06	0.00808315	Positive	1128	Sig
CHI3L2	0.689286	0.00582088	1	Positive	1129	Immune
KIF1C	0.689004	1.13203e-06	0.00829668	Positive	1130	Sig
NCAPD2	0.689004	1.13203e-06	0.00829668	Positive	1131	Immune
CADPS2	0.688796	8.73659e-06	0.060728	Positive	1132	Sig
CD93	0.68868	1.14706e-06	0.00840336	Positive	1133	Immune
TSPYL5	0.68868	1.14706e-06	0.00840336	Positive	1134	Sig
ZAP70	0.68868	1.14706e-06	0.00840336	Positive	1135	Immune
TBC1D4	0.688518	1.15465e-06	0.00845551	Positive	1136	Sig
ELAC2	0.688356	1.1623e-06	0.00851033	Positive	1137	Sig
PAN3	0.688356	1.1623e-06	0.00851033	Positive	1138	Sig
TBX3	0.688235	8.92643e-06	0.0619673	Positive	1139	Sig
HADH	0.688032	1.17774e-06	0.0086199	Positive	1140	Lipid
PTGES3	0.688032	1.17774e-06	0.0086199	Positive	1141	Lipid
HEXIM2	0.688013	7.96544e-05	0.513771	Positive	1142	Sig
AASDH	0.687912	0.00838258	1	Positive	1143	Sig
COL8A2	0.687912	0.00838258	1	Positive	1144	Immune
PPIL3	0.687708	1.19341e-06	0.00873215	Positive	1145	Sig
SAAL1	0.687708	1.19341e-06	0.00873215	Positive	1146	Sig
ALDH2	0.687221	1.21731e-06	0.00890462	Positive	1147	Immune
CA4	0.687221	1.21731e-06	0.00890462	Positive	1148	Sig
DDX59	0.687221	1.21731e-06	0.00890462	Positive	1149	Sig
PITRM1	0.687221	1.21731e-06	0.00890462	Positive	1150	Sig
ARHGAP9	0.687059	1.22539e-06	0.00895882	Positive	1151	Sig
CLIC4	0.687059	1.22539e-06	0.00895882	Positive	1152	Immune
CDH2	0.686735	1.24171e-06	0.00907569	Positive	1153	Sig
FAM136A	0.686573	1.24996e-06	0.00913473	Positive	1154	Sig
OXCT1	0.686249	1.26663e-06	0.00925527	Positive	1155	Lipid
STAT3	0.686249	1.26663e-06	0.00925527	Positive	1156	Sig
POLR3K	0.686053	0.000594001	1	Positive	1157	Immune
BUB1B	0.685972	7.22588e-06	0.0504872	Positive	1158	Immune
B4GALT1	0.685925	1.28353e-06	0.00937362	Positive	1159	Carbohydrate
CLGN	0.685925	1.28353e-06	0.00937362	Positive	1160	Sig
COX7A1	0.685763	1.29207e-06	0.0094321	Positive	1161	Sig
RAB5B	0.685115	1.32681e-06	0.00968176	Positive	1162	Sig
DOCK11	0.684953	1.33565e-06	0.00974224	Positive	1163	Sig
CD1A	0.684924	0.000611061	1	Positive	1164	Immune
SH3PXD2A	0.684874	1.01522e-05	0.0701519	Positive	1165	Sig
TCEAL1	0.684791	1.34455e-06	0.00980445	Positive	1166	Sig
ALDH1L1	0.684466	1.36253e-06	0.00993421	Positive	1167	Vitamin cofactor
AFG3L2	0.684304	1.37161e-06	0.00999907	Positive	1168	Sig
CAPN2	0.684142	1.38076e-06	0.0100616	Positive	1169	Immune
CDK6	0.684142	1.38076e-06	0.0100616	Positive	1170	Sig
PDGFRB	0.684142	1.38076e-06	0.0100616	Positive	1171	Sig
HAPLN3	0.68398	1.38997e-06	0.0101246	Positive	1172	Sig
ZNF512	0.683656	1.40858e-06	0.0102559	Positive	1173	Sig
XAF1	0.683332	1.42745e-06	0.0103904	Positive	1174	Immune
ITGAV	0.682522	1.47577e-06	0.0107377	Positive	1175	Sig
SIGIRR	0.682522	1.47577e-06	0.0107377	Positive	1176	Immune
ETFDH	0.682198	1.49557e-06	0.0108788	Positive	1177	TCA cycle
RFC3	0.682035	1.50558e-06	0.01095	Positive	1178	Immune
DNAJB6	0.681711	1.52579e-06	0.0110955	Positive	1179	Sig
SPAG1	0.681445	9.84502e-05	0.629687	Positive	1180	Sig
DSP	0.681387	1.54628e-06	0.0112414	Positive	1181	Immune
ACAP1	0.681063	1.56705e-06	0.0113909	Positive	1182	Immune
OGFRL1	0.681063	1.56705e-06	0.0113909	Positive	1183	Sig
RBKS	0.680952	1.17874e-05	0.0809794	Positive	1184	Sig
DYNC2H1	0.680898	0.00010018	0.640448	Positive	1185	Sig
DOCK10	0.680739	1.58811e-06	0.0115408	Positive	1186	Immune
QRICH1	0.680739	1.58811e-06	0.0115408	Positive	1187	Sig
CD248	0.680253	1.62024e-06	0.0117694	Positive	1188	Sig
PARVG	0.680091	1.6311e-06	0.0118467	Positive	1189	Sig
CTSS	0.679767	1.65304e-06	0.0120044	Positive	1190	Immune
AMPH	0.679605	1.66412e-06	0.0120832	Positive	1191	Sig
ATP2A3	0.679118	1.69783e-06	0.0123229	Positive	1192	Sig
LGMN	0.679118	1.69783e-06	0.0123229	Positive	1193	Vitamin cofactor
LRRC8C	0.678956	1.70922e-06	0.0124021	Positive	1194	Sig
PDPR	0.678956	1.70922e-06	0.0124021	Positive	1195	TCA cycle
PODN	0.678956	1.70922e-06	0.0124021	Positive	1196	Sig
FTO	0.678794	1.72069e-06	0.0124785	Positive	1197	Sig
GLUD1	0.678794	1.72069e-06	0.0124785	Positive	1198	Amino acid
OSCAR	0.678571	0.00690148	1	Positive	1199	Immune
ICA1	0.67847	1.74387e-06	0.0126413	Positive	1200	Immune
TANK	0.678308	1.75557e-06	0.0127244	Positive	1201	Sig
DPH3	0.678161	0.000109233	0.69549	Positive	1202	Sig
SERPINB6	0.677984	1.77922e-06	0.012894	Positive	1203	Immune
S100A6	0.677822	1.79117e-06	0.0129788	Positive	1204	Sig
COL12A1	0.67766	1.8032e-06	0.0130642	Positive	1205	Sig
TGFBR3	0.677614	0.000111128	0.707219	Positive	1206	Sig
SMAD3	0.677498	1.81531e-06	0.0131501	Positive	1207	Immune
SUPV3L1	0.677336	1.82751e-06	0.0132366	Positive	1208	Sig
EBNA1BP2	0.677174	1.83978e-06	0.0133219	Positive	1209	Immune
YAP1	0.676687	1.87712e-06	0.0135885	Positive	1210	Lipid
DDX60	0.676525	1.88973e-06	0.0136779	Positive	1211	Immune
RFX5	0.676525	1.88973e-06	0.0136779	Positive	1212	Immune
PRKCH	0.676355	8.50075e-05	0.547533	Positive	1213	Sig
SOX9	0.676201	1.91522e-06	0.0138586	Positive	1214	Sig
PLEKHH3	0.675889	0.000762824	1	Positive	1215	Sig
SLC25A23	0.675824	0.000159988	1	Positive	1216	Sig
EEF2K	0.675715	1.95411e-06	0.014138	Positive	1217	Sig
YWHAQ	0.675553	1.96725e-06	0.0142311	Positive	1218	Sig
NR3C1	0.675391	1.98048e-06	0.0143248	Positive	1219	Immune
NPC2	0.675229	1.9938e-06	0.0144192	Positive	1220	Lipid
KANK2	0.675067	2.00721e-06	0.0145121	Positive	1221	Immune
KCTD5	0.675	0.00729431	1	Positive	1222	Sig
CAMK1	0.674905	2.02071e-06	0.0146057	Positive	1223	Immune
TBRG4	0.674905	2.02071e-06	0.0146057	Positive	1224	Sig
CCL28	0.67476	0.000783828	1	Positive	1225	Sig
PGM1	0.674743	2.0343e-06	0.0146999	Positive	1226	Carbohydrate
C11orf52	0.674603	0.000165954	1	Positive	1227	Sig
ESPN	0.674603	0.000165954	1	Positive	1228	Sig
AP1M2	0.674581	2.04799e-06	0.0147967	Positive	1229	Sig
ARHGAP12	0.674581	2.04799e-06	0.0147967	Positive	1230	Immune
GLT8D2	0.674581	2.04799e-06	0.0147967	Positive	1231	Sig
LRRC17	0.674419	2.06176e-06	0.014888	Positive	1232	Immune
HK3	0.674094	2.0896e-06	0.0150869	Positive	1233	Carbohydrate
PTPN2	0.674094	2.0896e-06	0.0150869	Positive	1234	Sig
RUSC1	0.673782	0.000125218	0.79338	Positive	1235	Sig
LTC4S	0.673669	1.55113e-05	0.105709	Positive	1236	Lipid
FAM120A	0.673608	2.13206e-06	0.0153892	Positive	1237	Sig
MGP	0.673608	2.13206e-06	0.0153892	Positive	1238	Sig
RANGAP1	0.673608	2.13206e-06	0.0153892	Positive	1239	Sig
ARL3	0.673284	2.16085e-06	0.0155906	Positive	1240	Sig
MXRA7	0.673284	2.16085e-06	0.0155906	Positive	1241	Immune
ROR2	0.673284	2.16085e-06	0.0155906	Positive	1242	Sig
RUNX3	0.673235	0.000127353	0.806529	Positive	1243	Immune
GLOD4	0.672798	2.20478e-06	0.0158942	Positive	1244	Sig
BBS2	0.672501	0.000827286	1	Positive	1245	Sig
NFASC	0.672501	0.000827286	1	Positive	1246	Sig
MSH6	0.672474	2.23455e-06	0.0161044	Positive	1247	Sig
CLNS1A	0.67215	2.26474e-06	0.0163197	Positive	1248	Sig
MPI	0.67215	2.26474e-06	0.0163197	Positive	1249	Sig
NCF1	0.67215	2.26474e-06	0.0163197	Positive	1250	Immune
SNX7	0.67215	2.26474e-06	0.0163197	Positive	1251	Sig
NAP1L4	0.671826	2.29533e-06	0.0165286	Positive	1252	Immune
NAT14	0.671826	2.29533e-06	0.0165286	Positive	1253	Sig
RASSF5	0.671709	1.66893e-05	0.113437	Positive	1254	Sig
SLC22A18	0.671593	0.000133953	0.84645	Positive	1255	Sig
HINT1	0.671501	2.32633e-06	0.0167472	Positive	1256	Sig
UBA7	0.671339	2.34199e-06	0.0168576	Positive	1257	Immune
BCAT1	0.671177	2.35775e-06	0.0169687	Positive	1258	Amino acid
FCN1	0.671148	1.7041e-05	0.115793	Positive	1259	Immune
PUS7	0.670853	2.3896e-06	0.0171956	Positive	1260	Sig
FKBP3	0.670691	2.40569e-06	0.0173089	Positive	1261	Sig
GOT2	0.670691	2.40569e-06	0.0173089	Positive	1262	Carbohydrate
MKI67	0.670691	2.40569e-06	0.0173089	Positive	1263	Immune
IMPDH1	0.670529	2.42188e-06	0.0174182	Positive	1264	Nucleotide
OLFM4	0.670529	2.42188e-06	0.0174182	Positive	1265	Sig
PAK4	0.670529	2.42188e-06	0.0174182	Positive	1266	Sig
SGPL1	0.670529	2.42188e-06	0.0174182	Positive	1267	Lipid
EIF4EBP3	0.67033	0.0107964	1	Positive	1268	Sig
TTC13	0.670308	1.75816e-05	0.119326	Positive	1269	Sig
ASH2L	0.670205	2.45459e-06	0.0176412	Positive	1270	Sig
FMO3	0.670043	2.47111e-06	0.0177574	Positive	1271	Sig
PITPNB	0.670043	2.47111e-06	0.0177574	Positive	1272	Lipid
RSAD2	0.670028	1.77653e-05	0.120431	Positive	1273	Immune
ARFIP1	0.669881	2.48775e-06	0.017872	Positive	1274	Sig
MTA3	0.669719	2.50449e-06	0.0179898	Positive	1275	Sig
CAMK2D	0.669557	2.52135e-06	0.0181083	Positive	1276	Sig
ENTPD2	0.669458	0.000105927	0.675178	Positive	1277	Nucleotide
INPPL1	0.669395	2.53832e-06	0.0182276	Positive	1278	Lipid
NOP2	0.669233	2.5554e-06	0.0183478	Positive	1279	Sig
PKIG	0.668909	2.58991e-06	0.018593	Positive	1280	Immune
STIP1	0.668746	2.60734e-06	0.0187129	Positive	1281	Sig
SMOC1	0.668726	1.39944e-05	0.0957357	Positive	1282	Sig
ECHS1	0.668584	2.62488e-06	0.0188362	Positive	1283	Lipid
HERC6	0.668347	1.8906e-05	0.127918	Positive	1284	Immune
LSS	0.668098	2.67823e-06	0.0192163	Positive	1285	Lipid
MSI1	0.667984	0.000920256	1	Positive	1286	Sig
CTHRC1	0.667936	2.69625e-06	0.0193429	Positive	1287	Sig
HSPBAP1	0.667857	0.00813211	1	Positive	1288	Sig
PRAF2	0.667288	2.76953e-06	0.0198631	Positive	1289	Sig
MSH2	0.667126	2.78816e-06	0.0199939	Positive	1290	Sig
ACAT2	0.666802	2.82579e-06	0.0202581	Positive	1291	Lipid
NUP93	0.666802	2.82579e-06	0.0202581	Positive	1292	Carbohydrate
EVI2B	0.66664	2.8448e-06	0.0203858	Positive	1293	Immune
BDH2	0.666316	2.88318e-06	0.020658	Positive	1294	Lipid
MYO1G	0.666316	2.88318e-06	0.020658	Positive	1295	Sig
SLC12A4	0.666106	2.05334e-05	0.138478	Positive	1296	Sig
FARP1	0.665991	2.92208e-06	0.0209309	Positive	1297	Sig
LBR	0.665829	2.94173e-06	0.0210598	Positive	1298	Lipid
TRIM3	0.665829	2.94173e-06	0.0210598	Positive	1299	Sig
LDHD	0.665667	2.9615e-06	0.0211955	Positive	1300	Sig
TMOD2	0.665667	2.9615e-06	0.0211955	Positive	1301	Sig
FBXO28	0.665546	2.09602e-05	0.141272	Positive	1302	Immune
AKR7A2	0.664857	3.06236e-06	0.0219081	Positive	1303	Sig
GFPT2	0.664857	3.06236e-06	0.0219081	Positive	1304	Sig
FKBP11	0.664371	3.12449e-06	0.0223463	Positive	1305	Sig
GSTM1	0.664371	3.12449e-06	0.0223463	Positive	1306	Sig
CX3CL1	0.664286	0.00857817	1	Positive	1307	Sig
IL17RC	0.664286	0.00857817	1	Positive	1308	Sig
ALDH18A1	0.663885	3.18786e-06	0.0227932	Positive	1309	Amino acid
FGF2	0.663885	3.18786e-06	0.0227932	Positive	1310	Sig
GPSM3	0.663885	3.18786e-06	0.0227932	Positive	1311	Immune
OMD	0.663885	3.18786e-06	0.0227932	Positive	1312	Carbohydrate
PRC1	0.663723	3.20926e-06	0.0229302	Positive	1313	Immune
CENPV	0.66356	3.23081e-06	0.0230809	Positive	1314	Sig
FZD7	0.663467	0.0010218	1	Positive	1315	Sig
KAT2A	0.663467	0.0010218	1	Positive	1316	Sig
ANXA11	0.663398	3.2525e-06	0.0232326	Positive	1317	Sig
PRPS2	0.663398	3.2525e-06	0.0232326	Positive	1318	Carbohydrate
TBCB	0.663236	3.27433e-06	0.0233787	Positive	1319	Sig
CKAP5	0.662912	3.31842e-06	0.0236902	Positive	1320	Sig
CNRIP1	0.662912	3.31842e-06	0.0236902	Positive	1321	Immune
DDB2	0.662912	3.31842e-06	0.0236902	Positive	1322	Sig
PRSS8	0.662912	3.31842e-06	0.0236902	Positive	1323	Sig
CKB	0.662588	3.3631e-06	0.0239957	Positive	1324	Amino acid
FMNL2	0.662426	3.38566e-06	0.0241499	Positive	1325	Sig
PAM	0.662185	2.36989e-05	0.15928	Positive	1326	Sig
ALOX5	0.662102	3.43122e-06	0.0244646	Positive	1327	Lipid
TMLHE	0.662102	3.43122e-06	0.0244646	Positive	1328	Amino acid
PAPSS1	0.66194	3.45423e-06	0.0246217	Positive	1329	Carbohydrate
EFNA1	0.661778	3.47739e-06	0.0247833	Positive	1330	Immune
MAGED1	0.661616	3.5007e-06	0.024946	Positive	1331	Immune
FAR2	0.661538	0.012187	1	Positive	1332	Lipid
AIMP2	0.661454	3.52416e-06	0.0251097	Positive	1333	Amino acid
CYBB	0.661454	3.52416e-06	0.0251097	Positive	1334	Immune
ABI3BP	0.661292	3.54778e-06	0.0252708	Positive	1335	Immune
CSTA	0.661292	3.54778e-06	0.0252708	Positive	1336	Sig
ANO1	0.661064	2.46831e-05	0.165747	Positive	1337	Sig
NCBP1	0.660968	3.59548e-06	0.0256034	Positive	1338	Sig
MGAT4A	0.660714	0.00904309	1	Positive	1339	Immune
NCAPG2	0.660714	0.00904309	1	Positive	1340	Immune
TCEAL7	0.660714	0.00904309	1	Positive	1341	Sig
MEA1	0.660504	2.51893e-05	0.169121	Positive	1342	Sig
CCT8	0.660157	3.71749e-06	0.0264686	Positive	1343	Sig
MAP2K1	0.660157	3.71749e-06	0.0264686	Positive	1344	Immune
PLCH2	0.660099	0.000189154	1	Positive	1345	Sig
FAM20C	0.660079	0.00110396	1	Positive	1346	Sig
RACGAP1	0.659995	3.74238e-06	0.0266345	Positive	1347	Immune
DNALI1	0.65974	0.00149773	1	Positive	1348	Sig
TAGLN2	0.659347	3.84355e-06	0.0273468	Positive	1349	Sig
INPP5A	0.659104	2.6497e-05	0.177689	Positive	1350	Immune
RBMS2	0.659104	2.6497e-05	0.177689	Positive	1351	Sig
D2HGDH	0.658861	3.92117e-06	0.0278834	Positive	1352	TCA cycle
DNAJC1	0.658861	3.92117e-06	0.0278834	Positive	1353	Sig
CERCAM	0.658537	3.97377e-06	0.0282495	Positive	1354	Sig
TGM2	0.658537	3.97377e-06	0.0282495	Positive	1355	Sig
TFF1	0.658375	4.00032e-06	0.0284303	Positive	1356	Sig
TIPRL	0.658375	4.00032e-06	0.0284303	Positive	1357	Sig
TYROBP	0.658212	4.02705e-06	0.0286081	Positive	1358	Immune
TGFB2	0.65782	0.00116175	1	Positive	1359	Immune
TMEM177	0.65782	0.00116175	1	Positive	1360	Sig
CAPN5	0.657726	4.10828e-06	0.029177	Positive	1361	Sig
PRMT6	0.657635	0.000152511	0.958077	Positive	1362	Sig
ARMCX2	0.657402	4.16331e-06	0.0295637	Positive	1363	Sig
SH3PXD2B	0.65724	4.1911e-06	0.0297568	Positive	1364	Sig
BLMH	0.656916	4.24721e-06	0.0301509	Positive	1365	Sig
PNKP	0.656916	4.24721e-06	0.0301509	Positive	1366	Sig
GYG2	0.656814	0.000208197	1	Positive	1367	Carbohydrate
PPIH	0.656754	4.27554e-06	0.0303435	Positive	1368	Immune
UTP23	0.656754	4.27554e-06	0.0303435	Positive	1369	Sig
RAB6B	0.656592	4.30405e-06	0.0305372	Positive	1370	Sig
CYP1B1	0.65643	4.33275e-06	0.0307365	Positive	1371	Lipid
NUP205	0.65643	4.33275e-06	0.0307365	Positive	1372	Carbohydrate
PLAC9	0.65643	4.33275e-06	0.0307365	Positive	1373	Sig
RENBP	0.65643	4.33275e-06	0.0307365	Positive	1374	Sig
TMPO	0.656268	4.36163e-06	0.030924	Positive	1375	Immune
ADAM15	0.656158	0.000159447	0.998936	Positive	1376	Sig
STAT5A	0.656106	4.3907e-06	0.0311257	Positive	1377	Immune
PLIN2	0.655782	4.4494e-06	0.0315285	Positive	1378	Lipid
BNIPL	0.65572	0.000214906	1	Positive	1379	Sig
API5	0.655619	4.47904e-06	0.0317295	Positive	1380	Sig
ECM1	0.655457	4.50886e-06	0.0319318	Positive	1381	Sig
DNAJB11	0.654971	4.5995e-06	0.0325645	Positive	1382	Sig
ERI1	0.654809	4.63011e-06	0.0327765	Positive	1383	Sig
IRF6	0.654647	4.66091e-06	0.0329899	Positive	1384	Immune
ADAMTS1	0.654625	0.000221803	1	Positive	1385	Immune
GPC1	0.654323	4.7231e-06	0.0334254	Positive	1386	Vitamin cofactor
PTRH2	0.654323	4.7231e-06	0.0334254	Positive	1387	Sig
FAHD1	0.654161	4.7545e-06	0.0336381	Positive	1388	Sig
SASH3	0.653999	4.7861e-06	0.0338569	Positive	1389	Immune
UBAP2	0.653999	4.7861e-06	0.0338569	Positive	1390	Sig
TC2N	0.653846	0.000301467	1	Positive	1391	Sig
PES1	0.653837	4.8179e-06	0.0340722	Positive	1392	Sig
TCEAL3	0.653837	4.8179e-06	0.0340722	Positive	1393	Sig
POLA1	0.653695	0.000171625	1	Positive	1394	Sig
GPD2	0.653675	4.84991e-06	0.0342889	Positive	1395	Lipid
COG2	0.653513	4.88212e-06	0.0345117	Positive	1396	Sig
LAMC2	0.653189	4.94717e-06	0.0349666	Positive	1397	Immune
RAP2C	0.653189	4.94717e-06	0.0349666	Positive	1398	Sig
FOSL2	0.653026	4.98e-06	0.0351887	Positive	1399	Sig
PTK2	0.652864	5.01304e-06	0.0354172	Positive	1400	Sig
S100G	0.652747	0.0137114	1	Positive	1401	Sig
SMPD1	0.652709	0.000176721	1	Positive	1402	Lipid
POR	0.65254	5.07977e-06	0.0358835	Positive	1403	Immune
GJA1	0.652378	5.11345e-06	0.0361163	Positive	1404	Sig
RFC5	0.652378	5.11345e-06	0.0361163	Positive	1405	Sig
CKMT2	0.652054	5.18147e-06	0.0365863	Positive	1406	Amino acid
FAM114A1	0.652054	5.18147e-06	0.0365863	Positive	1407	Sig
RBMS1	0.652054	5.18147e-06	0.0365863	Positive	1408	Immune
SULF1	0.652054	5.18147e-06	0.0365863	Positive	1409	Immune
RAB11A	0.651892	5.2158e-06	0.0368079	Positive	1410	Immune
SPA17	0.651821	3.43646e-05	0.228456	Positive	1411	Sig
DCTPP1	0.65173	5.25035e-06	0.0370465	Positive	1412	Nucleotide
UNC13D	0.65173	5.25035e-06	0.0370465	Positive	1413	Sig
XPO5	0.65173	5.25035e-06	0.0370465	Positive	1414	Sig
DNAJA3	0.651568	5.28512e-06	0.0372759	Positive	1415	Sig
SDC4	0.651568	5.28512e-06	0.0372759	Positive	1416	Vitamin cofactor
ARRB1	0.651406	5.32011e-06	0.0375068	Positive	1417	Sig
CYP51A1	0.651406	5.32011e-06	0.0375068	Positive	1418	Lipid
TP53BP1	0.651406	5.32011e-06	0.0375068	Positive	1419	Sig
ACSL1	0.651244	5.35533e-06	0.037739	Positive	1420	Lipid
PPOX	0.651244	5.35533e-06	0.037739	Positive	1421	Sig
CAPZB	0.651082	5.39077e-06	0.037978	Positive	1422	Immune
DOCK6	0.651082	5.39077e-06	0.037978	Positive	1423	Sig
CCR1	0.651045	0.00135054	1	Positive	1424	Immune
HLTF	0.65092	5.42643e-06	0.0382184	Positive	1425	Sig
HNRNPM	0.650596	5.49844e-06	0.0387145	Positive	1426	Sig
FRMD6	0.650434	5.53479e-06	0.038965	Positive	1427	Sig
RBM14	0.650434	5.53479e-06	0.038965	Positive	1428	Immune
AHCYL1	0.650271	5.57137e-06	0.0392058	Positive	1429	Energy
CNN3	0.650271	5.57137e-06	0.0392058	Positive	1430	Sig
HMCN1	0.650271	5.57137e-06	0.0392058	Positive	1431	Sig
RAB8A	0.650271	5.57137e-06	0.0392058	Positive	1432	Immune
REPS2	0.650271	5.57137e-06	0.0392058	Positive	1433	Sig
EHBP1L1	0.650109	5.60819e-06	0.0394368	Positive	1434	Sig
STOML2	0.650109	5.60819e-06	0.0394368	Positive	1435	Sig
SLC27A3	0.649785	5.68251e-06	0.0399481	Positive	1436	Lipid
STMN1	0.649785	5.68251e-06	0.0399481	Positive	1437	Sig
STX3	0.649785	5.68251e-06	0.0399481	Positive	1438	Immune
CASZ1	0.6493	3.75532e-05	0.248891	Positive	1439	Sig
RDH14	0.649299	5.79578e-06	0.0407269	Positive	1440	Sig
SRPK1	0.648975	5.87249e-06	0.0412542	Positive	1441	Sig
SH3BGRL3	0.648813	5.91121e-06	0.0415203	Positive	1442	Immune
LTA4H	0.648651	5.95017e-06	0.041788	Positive	1443	Lipid
PIN1	0.648651	5.95017e-06	0.041788	Positive	1444	Sig
GRK5	0.648052	0.00191587	1	Positive	1445	Immune
PCBD1	0.648003	6.1085e-06	0.0428878	Positive	1446	Amino acid
SEC31A	0.647841	6.14871e-06	0.0431516	Positive	1447	Immune
TLN1	0.647678	6.18917e-06	0.0434294	Positive	1448	Sig
SLC44A2	0.646868	6.39532e-06	0.0448568	Positive	1449	Lipid
BMPER	0.646798	0.000210184	1	Positive	1450	Immune
MXRA8	0.646706	6.43733e-06	0.045145	Positive	1451	Sig
WRNIP1	0.646706	6.43733e-06	0.045145	Positive	1452	Sig
ACTN1	0.64622	6.56495e-06	0.0460269	Positive	1453	Immune
CCDC8	0.64622	6.56495e-06	0.0460269	Positive	1454	Sig
CDKN2C	0.64622	6.56495e-06	0.0460269	Positive	1455	Sig
HYOU1	0.645896	6.65137e-06	0.0466062	Positive	1456	Sig
FAM83H	0.645734	6.69499e-06	0.0469051	Positive	1457	Sig
GAK	0.645572	6.73888e-06	0.0471991	Positive	1458	Sig
NMT2	0.64541	6.78304e-06	0.0475016	Positive	1459	Sig
PLCD3	0.645248	6.82748e-06	0.047806	Positive	1460	Sig
TRIM21	0.645248	6.82748e-06	0.047806	Positive	1461	Immune
KRT8	0.645085	6.8722e-06	0.0481054	Positive	1462	Immune
FAT4	0.644818	4.3898e-05	0.289288	Positive	1463	Sig
FHIT	0.644761	6.96247e-06	0.0487303	Positive	1464	Immune
LCMT1	0.644761	6.96247e-06	0.0487303	Positive	1465	Sig
LIN7A	0.644761	6.96247e-06	0.0487303	Positive	1466	Sig
PCYOX1	0.644761	6.96247e-06	0.0487303	Positive	1467	Sig
USP39	0.644761	6.96247e-06	0.0487303	Positive	1468	Sig
IRX3	0.64453	3.3962e-05	0.226017	Positive	1469	Sig
CTSK	0.644437	7.05387e-06	0.0493206	Positive	1470	Immune
HLA-DPA1	0.644113	7.14641e-06	0.0499606	Positive	1471	Immune
ETV3	0.643956	0.0153782	1	Positive	1472	Sig
BAG4	0.643951	7.19312e-06	0.0502799	Positive	1473	Sig
CREBBP	0.643951	7.19312e-06	0.0502799	Positive	1474	Lipid
HEPH	0.643951	7.19312e-06	0.0502799	Positive	1475	Immune
CMAS	0.643789	7.24011e-06	0.0505794	Positive	1476	Sig
PNKD	0.643789	7.24011e-06	0.0505794	Positive	1477	Sig
ARHGEF5	0.643417	4.60727e-05	0.302928	Positive	1478	Sig
TTC9	0.643417	4.60727e-05	0.302928	Positive	1479	Sig
ISYNA1	0.643303	7.38285e-06	0.0515619	Positive	1480	Sig
IPO4	0.643141	7.43103e-06	0.0518909	Positive	1481	Immune
STK4	0.643141	7.43103e-06	0.0518909	Positive	1482	Sig
CHM	0.643139	0.00160262	1	Positive	1483	Sig
SLPI	0.643139	0.00160262	1	Positive	1484	Immune
CDC42SE2	0.643131	0.000306768	1	Positive	1485	Sig
TBC1D2B	0.642655	7.57735e-06	0.0528975	Positive	1486	Sig
TSFM	0.642655	7.57735e-06	0.0528975	Positive	1487	Sig
GMIP	0.642493	7.62673e-06	0.0532269	Positive	1488	Immune
RBBP7	0.642493	7.62673e-06	0.0532269	Positive	1489	Sig
IGFBP4	0.64233	7.67641e-06	0.0535583	Positive	1490	Immune
PHB2	0.64233	7.67641e-06	0.0535583	Positive	1491	Sig
HSPB7	0.642105	0.00285961	1	Positive	1492	Sig
CSAD	0.641844	7.82732e-06	0.0545955	Positive	1493	Amino acid
CHCHD5	0.641737	4.88119e-05	0.320352	Positive	1494	Sig
CASP3	0.64152	7.92948e-06	0.0553002	Positive	1495	Sig
IGFBP6	0.641358	7.98103e-06	0.0556518	Positive	1496	Immune
USP7	0.641358	7.98103e-06	0.0556518	Positive	1497	Sig
PPME1	0.641196	8.03291e-06	0.0559974	Positive	1498	Sig
APEX1	0.641034	8.0851e-06	0.0563532	Positive	1499	Sig
G3BP1	0.640872	8.13762e-06	0.056711	Positive	1500	Sig
[truncated: 6,790 more rows]

## Sheet: Fig.4d
Source	Target	cor	group
[truncated: 4,713 more rows]

## Sheet: Fig.4e
Label	group	Cold_mean	Warm_mean	Hot_mean
[truncated: 910 more rows]

[truncated: 21 more sheets: Fig.4f, Fig.5a,c, Fig.5d, Fig.5f, Fig.5g, Fig.6a,b,d, Fig.6c, Fig.6e, Fig.6g, Fig.6h, Fig.6l, Fig.7d, Fig.8a-b, Fig.8c, Fig.8e, Fig.9a, Fig.9b, Supplemental Fig.7b, Supplemental Fig.11b, Supplemental Fig.11c …]
